# Supplementary material for: Non-coding RNAs in the interaction between rice and Meloidogyne graminicola
Source: BMC Genomics. 2021 Jul 20;22:560. doi: 10.1186/s12864-021-07735-7 (PMC8293575; doi:10.1186/s12864-021-07735-7)
Supplement: Supplementary file 1 — Additional file 1. Read counts of small and total RNA libraries (raw, after trimming and after mapping). Table S1 read counts of total RNA libraries. Table S2 Read counts of small RNA libraries. [file 12864_2021_7735_MOESM1_ESM.xls]

## Sheet: Blad1
Supplementary Info File 1 Read counts of small and total RNA libraries (raw, after trimming and after mapping).
Table 1 Read counts of total RNA libraries.
	Raw counts	After trimming	After mapping
Mg - Replicate 1	77118773	76403494	64127010
Mg - Replicate 2	81040095	80293437	67564442
Mg - Replicate 3	65055017	64485891	53983722
Control - Replicate 1	88507337	87686030	70805321
Control - Replicate 2	85336623	84617402	65231761
Control - Replicate 3	84122196	83449953	60429748
Table 2 Read counts of small RNA libraries.
	Raw counts	After trimming	After mapping
Mg - Replicate 1	42695137	40686351	32028038
Mg - Replicate 2	44098617	40866204	32328258
Mg - Replicate 3	48863373	47395690	41692519
Control - Replicate 1	62529545	61279274	54706922
Control - Replicate 2	54998960	51284249	42873697
Control - Replicate 3	64978412	60833972	48315329
