# Supplementary material for: Non-coding RNAs in the interaction between rice and Meloidogyne graminicola
Source: BMC Genomics. 2021 Jul 20;22:560. doi: 10.1186/s12864-021-07735-7 (PMC8293575; doi:10.1186/s12864-021-07735-7)
Supplement: Supplementary file 2 — Additional file 2. Results of differential expression analysis on total RNA data. Table S3 Statistics of differential expression analysis. [file 12864_2021_7735_MOESM2_ESM.xls]

## Sheet: Results total RNA Seq
Supplementary Info File 2 Results of differential expression analysis on total RNA data.
Table S3 Statistics of differential expression analysis.
	baseMean	log2FoldChange	lfcSE	stat	pvalue	padj
BAC19853	0	NA	NA	NA	NA	NA
BAC19854	0	NA	NA	NA	NA	NA
BAC19855	0	NA	NA	NA	NA	NA
BAC19857	0	NA	NA	NA	NA	NA
BAC19858	0	NA	NA	NA	NA	NA
BAC19859	0	NA	NA	NA	NA	NA
BAC19860	0	NA	NA	NA	NA	NA
BAC19861	0	NA	NA	NA	NA	NA
BAC19862	0	NA	NA	NA	NA	NA
BAC19863	0	NA	NA	NA	NA	NA
BAC19864	0	NA	NA	NA	NA	NA
BAC19865	0	NA	NA	NA	NA	NA
BAC19866	0	NA	NA	NA	NA	NA
BAC19867	0	NA	NA	NA	NA	NA
BAC19868	0	NA	NA	NA	NA	NA
BAC19869	0	NA	NA	NA	NA	NA
BAC19871	0	NA	NA	NA	NA	NA
BAC19872	0	NA	NA	NA	NA	NA
BAC19873	0	NA	NA	NA	NA	NA
BAC19874	0	NA	NA	NA	NA	NA
BAC19875	0	NA	NA	NA	NA	NA
BAC19876	0	NA	NA	NA	NA	NA
BAC19877	0	NA	NA	NA	NA	NA
BAC19878	0	NA	NA	NA	NA	NA
BAC19879	0	NA	NA	NA	NA	NA
BAC19880	0	NA	NA	NA	NA	NA
BAC19881	0	NA	NA	NA	NA	NA
BAC19882	0	NA	NA	NA	NA	NA
BAC19883	0	NA	NA	NA	NA	NA
BAC19884	0	NA	NA	NA	NA	NA
BAC19885	0	NA	NA	NA	NA	NA
BAC19886	0	NA	NA	NA	NA	NA
BAC19887	0	NA	NA	NA	NA	NA
BAC19888	0	NA	NA	NA	NA	NA
BAC19889	0	NA	NA	NA	NA	NA
BAC19890	0	NA	NA	NA	NA	NA
BAC19891	0	NA	NA	NA	NA	NA
BAC19892	0	NA	NA	NA	NA	NA
BAC19893	0	NA	NA	NA	NA	NA
BAC19894	0	NA	NA	NA	NA	NA
BAC19895	0	NA	NA	NA	NA	NA
BAC19896	0	NA	NA	NA	NA	NA
BAC19897	0	NA	NA	NA	NA	NA
BAC19898	0	NA	NA	NA	NA	NA
BAC19899	0	NA	NA	NA	NA	NA
BAC19900	0	NA	NA	NA	NA	NA
BAC19901	0	NA	NA	NA	NA	NA
BAC19902	0	NA	NA	NA	NA	NA
BAC19903	0	NA	NA	NA	NA	NA
BAC19904	0	NA	NA	NA	NA	NA
CAA33908	0	NA	NA	NA	NA	NA
CAA33909	0	NA	NA	NA	NA	NA
CAA33910	0	NA	NA	NA	NA	NA
CAA33911	0	NA	NA	NA	NA	NA
CAA33912	0	NA	NA	NA	NA	NA
CAA33913	0	NA	NA	NA	NA	NA
CAA33914	0	NA	NA	NA	NA	NA
CAA33915	0	NA	NA	NA	NA	NA
CAA33916	0	NA	NA	NA	NA	NA
CAA33917	0	NA	NA	NA	NA	NA
CAA33918	0	NA	NA	NA	NA	NA
CAA33919	0	NA	NA	NA	NA	NA
CAA33920	0	NA	NA	NA	NA	NA
CAA33921	0	NA	NA	NA	NA	NA
CAA33922	0	NA	NA	NA	NA	NA
CAA33923	0	NA	NA	NA	NA	NA
CAA33924	0	NA	NA	NA	NA	NA
CAA33925	0	NA	NA	NA	NA	NA
CAA33926	0	NA	NA	NA	NA	NA
CAA33927	0	NA	NA	NA	NA	NA
CAA33928	0	NA	NA	NA	NA	NA
CAA33930	0	NA	NA	NA	NA	NA
CAA33931	0	NA	NA	NA	NA	NA
CAA33932	0	NA	NA	NA	NA	NA
CAA33933	0	NA	NA	NA	NA	NA
CAA33934	0	NA	NA	NA	NA	NA
CAA33935	0	NA	NA	NA	NA	NA
CAA33936	0	NA	NA	NA	NA	NA
CAA33937	0	NA	NA	NA	NA	NA
CAA33938	0	NA	NA	NA	NA	NA
CAA33939	0	NA	NA	NA	NA	NA
CAA33940	0	NA	NA	NA	NA	NA
CAA33941	0	NA	NA	NA	NA	NA
CAA33942	0	NA	NA	NA	NA	NA
CAA33943	0	NA	NA	NA	NA	NA
CAA33944	0	NA	NA	NA	NA	NA
CAA33945	0	NA	NA	NA	NA	NA
CAA33946	0	NA	NA	NA	NA	NA
CAA33947	0	NA	NA	NA	NA	NA
CAA33948	0	NA	NA	NA	NA	NA
CAA33949	0	NA	NA	NA	NA	NA
CAA33950	0	NA	NA	NA	NA	NA
CAA33951	0	NA	NA	NA	NA	NA
CAA33952	0	NA	NA	NA	NA	NA
CAA33953	0	NA	NA	NA	NA	NA
CAA33954	0	NA	NA	NA	NA	NA
CAA33955	0	NA	NA	NA	NA	NA
CAA33956	0	NA	NA	NA	NA	NA
CAA33957	0	NA	NA	NA	NA	NA
CAA33958	0	NA	NA	NA	NA	NA
CAA33959	0	NA	NA	NA	NA	NA
CAA33960	0	NA	NA	NA	NA	NA
CAA33961	0	NA	NA	NA	NA	NA
CAA33962	0	NA	NA	NA	NA	NA
CAA33963	0	NA	NA	NA	NA	NA
CAA33964	0	NA	NA	NA	NA	NA
CAA33965	0	NA	NA	NA	NA	NA
CAA33966	0	NA	NA	NA	NA	NA
CAA33967	0	NA	NA	NA	NA	NA
CAA33968	0	NA	NA	NA	NA	NA
CAA33969	0	NA	NA	NA	NA	NA
CAA33970	0	NA	NA	NA	NA	NA
CAA33971	0	NA	NA	NA	NA	NA
CAA33972	0	NA	NA	NA	NA	NA
CAA33973	0	NA	NA	NA	NA	NA
CAA33974	0	NA	NA	NA	NA	NA
CAA33975	0	NA	NA	NA	NA	NA
CAA33976	0	NA	NA	NA	NA	NA
CAA33977	0	NA	NA	NA	NA	NA
CAA33978	0	NA	NA	NA	NA	NA
CAA33979	0	NA	NA	NA	NA	NA
CAA33980	0	NA	NA	NA	NA	NA
CAA33981	0	NA	NA	NA	NA	NA
CAA33982	0	NA	NA	NA	NA	NA
CAA33983	0	NA	NA	NA	NA	NA
CAA33984	0	NA	NA	NA	NA	NA
CAA33985	0	NA	NA	NA	NA	NA
CAA33986	0	NA	NA	NA	NA	NA
CAA33987	0	NA	NA	NA	NA	NA
CAA33988	0	NA	NA	NA	NA	NA
CAA33989	0	NA	NA	NA	NA	NA
CAA33990	0	NA	NA	NA	NA	NA
CAA33991	0	NA	NA	NA	NA	NA
CAA33992	0	NA	NA	NA	NA	NA
CAA33993	0	NA	NA	NA	NA	NA
CAA33994	0	NA	NA	NA	NA	NA
CAA33995	0	NA	NA	NA	NA	NA
CAA33996	0	NA	NA	NA	NA	NA
CAA33997	0	NA	NA	NA	NA	NA
CAA33998	0	NA	NA	NA	NA	NA
CAA33999	0	NA	NA	NA	NA	NA
CAA34000	0	NA	NA	NA	NA	NA
CAA34001	0	NA	NA	NA	NA	NA
CAA34002	0	NA	NA	NA	NA	NA
CAA34003	0	NA	NA	NA	NA	NA
CAA34004	0	NA	NA	NA	NA	NA
CAA34005	0	NA	NA	NA	NA	NA
CAA34006	0	NA	NA	NA	NA	NA
CAA34007	0	NA	NA	NA	NA	NA
CAA34008	0	NA	NA	NA	NA	NA
CAA34009	0	NA	NA	NA	NA	NA
CAA34010	0	NA	NA	NA	NA	NA
CAA34011	0	NA	NA	NA	NA	NA
CAA34012	0	NA	NA	NA	NA	NA
CAA34013	0	NA	NA	NA	NA	NA
CAA34014	0	NA	NA	NA	NA	NA
CAA34015	0	NA	NA	NA	NA	NA
EPlORYSAT000373567	0	NA	NA	NA	NA	NA
EPlORYSAT000373575	0	NA	NA	NA	NA	NA
EPlORYSAT000373605	0	NA	NA	NA	NA	NA
EPlORYSAT000373610	0	NA	NA	NA	NA	NA
EPlORYSAT000373621	0	NA	NA	NA	NA	NA
EPlORYSAT000373643	0	NA	NA	NA	NA	NA
EPlORYSAT000373795	0	NA	NA	NA	NA	NA
EPlORYSAT000373851	0	NA	NA	NA	NA	NA
EPlORYSAT000373871	0	NA	NA	NA	NA	NA
Os01g0100100	2207.05	-0.128419	0.0926902	-1.38547	0.165909	0.224615
Os01g0100200	58.5855	-0.191933	0.297825	-0.644448	0.519285	0.597437
Os01g0100300	2.72948	0.365223	1.23416	0.295928	0.767285	0.818628
Os01g0100400	988.448	1.01413	0.115996	8.74275	2.27498e-18	1.28566e-17
Os01g0100466	1.33894	-1.74143	1.85957	-0.93647	0.349031	0.428524
Os01g0100500	2924.21	0.0461742	0.0834975	0.553	0.580263	0.655241
Os01g0100600	1027.3	-0.793069	0.103175	-7.68666	1.51026e-14	7.02568e-14
Os01g0100650	0.144369	0.863356	4.08047	0.211582	0.832433	NA
Os01g0100700	5066.17	1.87586	0.108031	17.3642	1.54088e-67	5.28942e-66
Os01g0100800	1198	-0.625685	0.104128	-6.0088	1.869e-09	6.32542e-09
Os01g0100900	4220.22	-0.338244	0.0812835	-4.16128	3.16463e-05	7.51597e-05
Os01g0101150	36.6683	0.0235134	0.353887	0.0664434	0.947025	0.960528
Os01g0101200	204.844	0.81822	0.209725	3.9014	9.56399e-05	0.000216228
Os01g0101300	349.535	-0.167432	0.175546	-0.953778	0.340196	0.419143
Os01g0101600	3947.83	-0.539966	0.105945	-5.09667	3.45676e-07	9.79934e-07
Os01g0101700	204.105	-0.956499	0.190719	-5.01522	5.29733e-07	1.47633e-06
Os01g0101800	416.592	2.33491	0.143184	16.307	8.79777e-60	2.37594e-58
Os01g0101850	4.92648	1.66327	1.00135	1.66104	0.0967062	0.138768
Os01g0101900	19.2982	0.286833	0.490082	0.585275	0.558363	0.634715
Os01g0102000	251.929	2.94124	0.240567	12.2263	2.24997e-34	2.51695e-33
Os01g0102300	48.6545	-2.42575	0.352493	-6.8817	5.9144e-12	2.36243e-11
Os01g0102400	1.1863	-2.59353	2.09642	-1.23712	0.216041	NA
Os01g0102500	487.606	0.0486056	0.132666	0.366376	0.714085	0.773003
Os01g0102600	174.911	0.434204	0.187174	2.31979	0.0203525	0.0337113
Os01g0102700	3478.28	1.12432	0.0928054	12.1148	8.82032e-34	9.65112e-33
Os01g0102800	2134.22	-0.556742	0.0918294	-6.06279	1.3378e-09	4.57943e-09
Os01g0102850	81.7268	-0.611653	0.246737	-2.47897	0.0131762	0.0225455
Os01g0102900	597.242	-4.52242	0.214979	-21.0365	3.03874e-98	2.67243e-96
Os01g0103000	598.361	2.4396	0.125458	19.4456	3.17319e-84	1.8445e-82
Os01g0103075	77.4524	-3.67723	0.338539	-10.8621	1.74766e-27	1.49268e-26
Os01g0103100	149.364	-3.21976	0.238717	-13.4878	1.84596e-41	2.66981e-40
Os01g0103400	91.6053	0.163937	0.242058	0.677262	0.49824	0.577902
Os01g0103600	2832.75	0.469703	0.0842952	5.57212	2.51657e-08	7.82376e-08
Os01g0103650	0	NA	NA	NA	NA	NA
Os01g0103700	582.425	-0.7057	0.116145	-6.07604	1.23184e-09	4.22954e-09
Os01g0103800	1713.37	1.30683	0.0927595	14.0884	4.47849e-45	7.45608e-44
Os01g0103900	133.336	1.57553	0.217102	7.25709	3.95511e-13	1.69211e-12
Os01g0104000	1479.95	0.0142974	0.0910197	0.157081	0.875181	0.905353
Os01g0104100	1359.88	-0.310159	0.0930679	-3.33261	0.00086034	0.00174047
Os01g0104200	653.966	-1.0254	0.20059	-5.1119	3.18927e-07	9.06547e-07
Os01g0104400	3666.57	0.512251	0.0945615	5.41712	6.05652e-08	1.82852e-07
Os01g0104500	0.449603	0.673544	3.63594	0.185246	0.853036	NA
Os01g0104600	1335.36	-0.24086	0.108647	-2.21691	0.0266295	0.0431803
Os01g0104800	2711.13	0.317883	0.0941312	3.37702	0.000732759	0.00149686
Os01g0104900	1455.72	-0.720539	0.155032	-4.64767	3.35707e-06	8.75771e-06
Os01g0105300	5.00656	0.321936	0.939625	0.342622	0.731883	0.78816
Os01g0105400	2296.93	0.0953051	0.0954926	0.998037	0.318261	0.396052
Os01g0105700	90.756	1.371	0.269937	5.07896	3.79515e-07	1.07158e-06
Os01g0105800	83.7726	-0.0845339	0.2549	-0.331636	0.740164	0.795478
Os01g0105900	3521.25	0.764188	0.100278	7.62067	2.5236e-14	1.15843e-13
Os01g0106200	1031.61	0.626186	0.10482	5.97392	2.31613e-09	7.77831e-09
Os01g0106300	33.7162	1.83769	0.440585	4.17103	3.03224e-05	7.21408e-05
Os01g0106400	101.637	4.19101	0.488928	8.57182	1.01859e-17	5.6018e-17
Os01g0106500	675.953	0.67008	0.132776	5.04671	4.49478e-07	1.26154e-06
Os01g0106600	189.787	-0.330326	0.191636	-1.72372	0.0847591	0.123483
Os01g0106700	5005.79	-0.429963	0.0952561	-4.51376	6.36877e-06	1.61734e-05
Os01g0106800	2542.96	0.469459	0.079985	5.86934	4.37535e-09	1.44224e-08
Os01g0106900	1933.68	0.711219	0.444805	1.59895	0.109833	0.155592
Os01g0107000	1934.41	-0.257323	0.107095	-2.40276	0.0162719	0.0274303
Os01g0107400	601.534	-0.580484	0.127521	-4.55208	5.31192e-06	1.35891e-05
Os01g0107700	220.011	1.68522	0.179627	9.38177	6.48735e-21	4.16087e-20
Os01g0107750	2.88593	0.106174	1.26709	0.0837933	0.933221	0.950364
Os01g0107900	2612.24	-0.492608	0.0809633	-6.08433	1.16976e-09	4.02362e-09
Os01g0108000	2275.25	-0.346805	0.0979517	-3.54057	0.000399259	0.000841507
Os01g0108200	1862.29	-0.00353382	0.101995	-0.034647	0.972361	0.979648
Os01g0108400	0	NA	NA	NA	NA	NA
Os01g0108500	0.355783	-0.098416	3.94048	-0.0249757	0.980074	NA
Os01g0108600	431.789	-0.0242474	0.16492	-0.147025	0.883112	0.91161
Os01g0108700	0	NA	NA	NA	NA	NA
Os01g0108800	364.842	3.08516	0.173524	17.7794	1.02057e-70	3.85453e-69
Os01g0109000	212.948	1.35604	0.200887	6.75026	1.47579e-11	5.76431e-11
Os01g0109201	0.770123	1.69675	2.65766	0.638439	0.523188	NA
Os01g0109300	925.739	0.609276	0.110278	5.52489	3.29691e-08	1.01597e-07
Os01g0109366	0	NA	NA	NA	NA	NA
Os01g0109432	1.12591	1.15734	1.96435	0.589172	0.555746	NA
Os01g0109500	24.8596	3.09504	0.581859	5.31922	1.04212e-07	3.08133e-07
Os01g0109700	16377.5	-0.311261	0.0816276	-3.81318	0.00013719	0.000304992
Os01g0109750	1127.49	0.266805	0.109933	2.42698	0.0152252	0.0257711
Os01g0110050	90.3532	-3.41512	0.305863	-11.1655	6.01566e-29	5.45233e-28
Os01g0110100	599.709	-1.33123	0.144529	-9.2108	3.23691e-20	2.01429e-19
Os01g0110200	213.045	1.53791	0.251849	6.10649	1.01848e-09	3.51992e-09
Os01g0110400	1617.84	-0.332148	0.12723	-2.61061	0.00903796	0.0158494
Os01g0110500	1148.97	1.80989	0.101833	17.7731	1.14134e-70	4.30534e-69
Os01g0110600	2.69335	-0.922007	1.37759	-0.669291	0.50331	0.582359
Os01g0110700	23.4769	0.574562	0.47922	1.19895	0.230546	0.299577
Os01g0110800	184.156	2.70479	0.226486	11.9424	7.11518e-33	7.54986e-32
Os01g0111000	0.810474	3.09421	2.50563	1.2349	0.216867	NA
Os01g0111100	198.487	0.235083	0.215108	1.09286	0.274456	0.348314
Os01g0111200	5594.25	0.506738	0.0774252	6.54487	5.95479e-11	2.23356e-10
Os01g0111300	789.188	0.807767	0.108305	7.45825	8.76769e-14	3.90775e-13
Os01g0111400	1031.54	0.0635095	0.117433	0.540814	0.588635	0.662587
Os01g0111500	223.481	1.36064	0.254577	5.3447	9.05675e-08	2.69486e-07
Os01g0111600	1.5163	-2.98443	1.96418	-1.51943	0.128654	0.17921
Os01g0111700	98.9282	0.965248	0.262076	3.68309	0.000230423	0.000498958
Os01g0111800	858.11	0.633078	0.185682	3.40947	0.000650883	0.00133884
Os01g0111900	2015.72	0.845601	0.151851	5.56864	2.56733e-08	7.97347e-08
Os01g0112000	257.309	3.6368	0.233577	15.57	1.16404e-54	2.66889e-53
Os01g0112100	131.103	0.0672843	0.210294	0.319953	0.749004	0.802716
Os01g0112201	0.321731	-1.87634	4.04519	-0.463846	0.642758	NA
Os01g0112300	1273.97	-0.294514	0.10631	-2.77034	0.00559974	0.0101429
Os01g0112400	3.41811	4.1426	1.59426	2.59845	0.00936448	0.0163881
Os01g0112500	3295.24	-1.14616	0.0924355	-12.3996	2.62609e-35	3.04023e-34
Os01g0112600	35.213	1.70743	0.467778	3.65009	0.000262152	0.000564261
Os01g0112800	19.8966	1.24767	0.64653	1.92979	0.0536328	0.0816723
Os01g0113000	0.172624	-1.0602	4.08047	-0.259822	0.795001	NA
Os01g0113150	0.8642	0.575207	2.33238	0.246618	0.805204	NA
Os01g0113200	1617.95	0.759987	0.0895233	8.48926	2.07962e-17	1.12427e-16
Os01g0113300	762.555	1.22234	0.114997	10.6294	2.17575e-26	1.76683e-25
Os01g0113325	1.19224	0.370687	1.89226	0.195896	0.844691	NA
Os01g0113350	216.733	-2.96298	0.225282	-13.1523	1.65074e-39	2.22704e-38
Os01g0113400	466.808	1.26795	0.134834	9.40382	5.26148e-21	3.39057e-20
Os01g0113450	56.2281	-2.32677	0.362636	-6.41628	1.39643e-10	5.11461e-10
Os01g0113500	151.522	-1.12063	0.215481	-5.20057	1.98675e-07	5.75015e-07
Os01g0113600	249.817	1.61306	0.154745	10.424	1.92716e-25	1.50643e-24
Os01g0113650	244.694	0.154212	0.154282	0.999548	0.317529	0.395302
Os01g0113700	890.005	0.194456	0.131272	1.48132	0.138521	0.191377
Os01g0113800	276.331	0.404312	0.170549	2.37065	0.0177569	0.029743
Os01g0113900	3.56042	-2.64362	1.75048	-1.51022	0.130986	0.182118
Os01g0113950	0.671215	-1.60699	2.78012	-0.578029	0.563245	NA
Os01g0114000	0	NA	NA	NA	NA	NA
Os01g0114100	700.604	-0.460566	0.104188	-4.42054	9.8456e-06	2.45412e-05
Os01g0114200	93.8581	1.77564	0.241351	7.35709	1.87961e-13	8.21425e-13
Os01g0114300	105.363	-2.12432	0.261603	-8.12037	4.64773e-16	2.34826e-15
Os01g0114400	0.172624	-1.0602	4.08047	-0.259822	0.795001	NA
Os01g0114402	0	NA	NA	NA	NA	NA
Os01g0114600	24.2831	-2.71385	0.511373	-5.30698	1.11457e-07	3.28695e-07
Os01g0114700	21.9395	-3.69295	0.632943	-5.83457	5.39292e-09	1.76716e-08
Os01g0114800	5.82612	-1.32584	0.950664	-1.39465	0.163122	0.221281
Os01g0114900	0.868085	-1.992	2.54349	-0.783177	0.433523	NA
Os01g0115100	50.997	-0.857769	0.363995	-2.35654	0.0184462	0.0307944
Os01g0115200	16.6662	-0.0621224	0.51104	-0.121561	0.903247	0.927251
Os01g0115300	478.163	-2.14276	0.205379	-10.4332	1.74878e-25	1.37015e-24
Os01g0115500	0.831371	-1.97757	2.33051	-0.848556	0.396128	NA
Os01g0115566	2.79231	-4.97776	1.75393	-2.83806	0.00453892	0.00834072
Os01g0115600	5.33525	-5.91445	1.46579	-4.03499	5.46038e-05	0.000126631
Os01g0115700	0.537381	-1.02989	3.00299	-0.342954	0.731633	NA
Os01g0115725	3.34247	-0.497892	1.43206	-0.347675	0.728084	0.784955
Os01g0115750	0.698246	-1.58017	2.47483	-0.638496	0.523151	NA
Os01g0115800	750.24	-1.67022	0.131374	-12.7135	4.97603e-37	6.13798e-36
Os01g0115900	225.217	-2.16386	0.193927	-11.1581	6.53469e-29	5.91221e-28
Os01g0115950	0.342463	-1.95383	3.95726	-0.493732	0.621495	NA
Os01g0116000	0.72054	0.0110057	2.76259	0.00398384	0.996821	NA
Os01g0116100	28.6169	1.53296	0.430753	3.55879	0.000372571	0.000787269
Os01g0116101	0.497882	-0.991981	3.07043	-0.323075	0.746638	NA
Os01g0116200	5.26674	-1.9385	1.10232	-1.75856	0.078652	0.115529
Os01g0116250	0.181598	-1.0602	4.08047	-0.259822	0.795001	NA
Os01g0116300	0.160866	-1.0602	4.08047	-0.259822	0.795001	NA
Os01g0116400	2.01693	-3.44487	1.86671	-1.84542	0.0649763	0.097262
Os01g0116600	1369.43	0.0747592	0.108532	0.688824	0.490934	0.570758
Os01g0116650	0	NA	NA	NA	NA	NA
Os01g0116800	59.9038	-2.68842	0.383795	-7.00482	2.47301e-12	1.00706e-11
Os01g0116900	123.128	-2.31049	0.284635	-8.11739	4.76319e-16	2.405e-15
Os01g0116901	0.342463	-1.95383	3.95726	-0.493732	0.621495	NA
Os01g0117000	12.8367	0.744604	0.57858	1.28695	0.198112	0.262711
Os01g0117025	0.803116	-0.720966	2.36475	-0.304881	0.760457	NA
Os01g0117100	0.547916	0.957817	3.41969	0.280089	0.779409	NA
Os01g0117200	0.987487	-2.2352	2.84941	-0.784445	0.432779	NA
Os01g0117266	0	NA	NA	NA	NA	NA
Os01g0117300	0.338578	1.82815	3.98143	0.45917	0.646112	NA
Os01g0117400	0.517872	-2.54988	3.99412	-0.638408	0.523208	NA
Os01g0117450	0	NA	NA	NA	NA	NA
Os01g0117500	0.338578	1.82815	3.98143	0.45917	0.646112	NA
Os01g0117600	84.6677	-0.827564	0.399759	-2.07016	0.0384375	0.0604358
Os01g0117650	0	NA	NA	NA	NA	NA
Os01g0117700	10.5437	-0.905141	0.650868	-1.39067	0.164326	0.222729
Os01g0117900	101.732	-2.60789	0.252638	-10.3227	5.56582e-25	4.27086e-24
Os01g0118000	4702.03	1.25048	0.0997494	12.5362	4.72854e-36	5.6192e-35
Os01g0118100	2655.07	-0.548836	0.125407	-4.37644	1.20634e-05	2.9867e-05
Os01g0118300	1856.94	1.90673	0.124717	15.2885	9.1253e-53	1.96526e-51
Os01g0118400	2144.09	2.89782	0.166219	17.4337	4.57583e-68	1.59407e-66
Os01g0118600	315.445	1.83912	0.149563	12.2966	9.44128e-35	1.07267e-33
Os01g0118700	778.145	0.587464	0.137287	4.2791	1.87652e-05	4.55487e-05
Os01g0119000	218.889	0.922043	0.202096	4.5624	5.05728e-06	1.29539e-05
Os01g0119100	3012.39	2.67265	0.101863	26.2376	9.91255e-152	3.2527e-149
Os01g0119500	1125.4	0.228472	0.125739	1.81703	0.0692121	0.103042
Os01g0120300	722.808	-0.212662	0.105487	-2.016	0.0438	0.0680226
Os01g0120400	854.999	-0.0607543	0.122392	-0.496392	0.619618	0.690509
Os01g0120500	150.192	0.402188	0.204899	1.96286	0.0496624	0.0762003
Os01g0120600	257.617	-0.348146	0.153249	-2.27177	0.0231003	0.0378864
Os01g0120700	4710.4	-0.73723	0.0879024	-8.38691	4.99082e-17	2.65478e-16
Os01g0120800	20705.6	0.613111	0.0776962	7.89114	2.9944e-15	1.44864e-14
Os01g0121000	232.125	1.63861	0.208198	7.87041	3.53474e-15	1.70195e-14
Os01g0121100	2347.56	-0.321984	0.0885363	-3.63675	0.000276101	0.000592906
Os01g0121200	808.582	0.031599	0.11979	0.263787	0.791944	0.838367
Os01g0121300	2543.77	-0.511661	0.0887107	-5.76775	8.03375e-09	2.60233e-08
Os01g0121400	0.655221	-2.8979	3.12493	-0.927349	0.353745	NA
Os01g0121500	60.7586	0.280487	0.388766	0.721481	0.470614	0.550743
Os01g0121600	116.826	-0.16089	0.363342	-0.442805	0.657907	0.724683
Os01g0121700	1475.15	-0.139885	0.0961504	-1.45485	0.145709	0.200028
Os01g0121800	1228.3	0.354545	0.0893934	3.96612	7.30521e-05	0.000167166
Os01g0121900	0.172624	-1.0602	4.08047	-0.259822	0.795001	NA
Os01g0121950	7.65957	5.35086	1.43021	3.7413	0.00018307	0.000401173
Os01g0122000	23.2427	3.25867	0.601698	5.41579	6.10201e-08	1.84153e-07
Os01g0122200	35.3307	1.7885	0.475516	3.76118	0.000169116	0.000372091
Os01g0122367	1.11819	1.09879	2.34069	0.469429	0.638763	NA
Os01g0122534	0	NA	NA	NA	NA	NA
Os01g0122701	0	NA	NA	NA	NA	NA
Os01g0123500	2.21599	-1.84635	1.62059	-1.13931	0.254575	0.326252
Os01g0123700	0.172624	-1.0602	4.08047	-0.259822	0.795001	NA
Os01g0123800	0	NA	NA	NA	NA	NA
Os01g0123900	2.40915	0.452139	1.35356	0.334036	0.738353	0.79381
Os01g0124000	42.1765	-1.54383	0.411578	-3.751	0.000176133	0.000386638
Os01g0124100	2933.29	1.16375	0.134232	8.66967	4.33387e-18	2.41963e-17
Os01g0124200	34685.5	1.77543	0.104298	17.0227	5.5768e-65	1.73838e-63
Os01g0124401	21991.7	2.21987	0.130106	17.062	2.84526e-65	8.96991e-64
Os01g0124550	0.691238	-1.62645	2.75825	-0.589668	0.555413	NA
Os01g0124600	5.89776	-1.3902	0.920855	-1.50968	0.131125	0.182278
Os01g0124650	2660.29	0.200951	0.339852	0.591289	0.554327	0.63095
Os01g0124700	9.93389	-0.978306	0.725119	-1.34917	0.177284	0.238155
Os01g0124900	0	NA	NA	NA	NA	NA
Os01g0125000	0.181598	-1.0602	4.08047	-0.259822	0.795001	NA
Os01g0125500	0	NA	NA	NA	NA	NA
Os01g0125550	51.1999	-0.956613	0.337598	-2.83358	0.00460293	0.00845222
Os01g0125600	3364.73	1.99889	0.0923615	21.642	7.22542e-104	7.20583e-102
Os01g0125700	507.88	-0.350885	0.114596	-3.06193	0.00219918	0.00421984
Os01g0125800	3573.22	0.247688	0.0959348	2.58183	0.00982769	0.0171525
Os01g0125850	1.73422	-1.29538	1.66768	-0.776754	0.437304	0.51814
Os01g0125900	6086.48	-0.024523	0.0769627	-0.318635	0.750004	0.803562
Os01g0126000	1.48694	-0.415334	1.59277	-0.260763	0.794276	0.840316
Os01g0126100	83.5263	0.198783	0.311402	0.638348	0.523247	0.601406
Os01g0126200	25.9814	-1.97775	0.462714	-4.27425	1.91785e-05	4.64944e-05
Os01g0126401	1.96943	-3.3661	1.96832	-1.71014	0.0872406	0.126627
Os01g0126600	106.621	2.6886	0.280489	9.58543	9.20709e-22	6.12675e-21
Os01g0126900	572.345	2.70577	0.207738	13.0249	8.83169e-39	1.16171e-37
Os01g0127000	109.669	4.24866	0.33642	12.629	1.46076e-36	1.76267e-35
Os01g0127100	2.85819	0.0865348	1.21945	0.070962	0.943428	0.957835
Os01g0127200	28.4723	3.67669	0.571166	6.43716	1.21727e-10	4.47399e-10
Os01g0127300	608.681	-0.0207586	0.111334	-0.186453	0.85209	0.886453
Os01g0127400	125.259	0.729152	0.204818	3.56001	0.000370845	0.000784003
Os01g0127450	20.7489	0.416867	0.472049	0.883102	0.377181	0.45749
Os01g0127500	0.614704	1.25486	3.27487	0.383178	0.701588	NA
Os01g0127600	5681.64	2.85313	0.189131	15.0854	2.0193e-51	4.16654e-50
Os01g0127700	448.472	0.732972	0.17501	4.18817	2.81208e-05	6.71227e-05
Os01g0127900	352.646	0.594766	0.131089	4.53713	5.70257e-06	1.45372e-05
Os01g0128000	129.462	-0.31445	0.219503	-1.43256	0.151985	0.207857
Os01g0128100	67.1155	1.62651	0.277912	5.85262	4.83889e-09	1.58971e-08
Os01g0128200	171.418	0.460515	0.252612	1.82302	0.0683006	0.101809
Os01g0128250	91.0114	1.99751	0.271232	7.36458	1.77699e-13	7.78362e-13
Os01g0128300	355.631	1.96489	0.173222	11.3432	8.0181e-30	7.51961e-29
Os01g0128400	6326.64	0.698193	0.0915507	7.6263	2.41581e-14	1.11129e-13
Os01g0128700	5.97241	-2.40313	0.978096	-2.45695	0.0140121	0.0238607
Os01g0128800	6000.37	-0.841377	0.113358	-7.42229	1.15114e-13	5.09859e-13
Os01g0129200	31.1814	8.36579	1.23226	6.78898	1.12931e-11	4.44513e-11
Os01g0129500	840.654	0.497949	0.119131	4.17986	2.91691e-05	6.95051e-05
Os01g0129550	7.08104	-0.937279	0.782409	-1.19794	0.23094	0.299975
Os01g0129600	496.439	2.8157	0.19643	14.3344	1.33481e-46	2.34105e-45
Os01g0129800	83.573	3.82184	0.364889	10.474	1.13737e-25	8.968e-25
Os01g0130000	7487.41	-1.23842	0.080645	-15.3565	3.20474e-53	6.98066e-52
Os01g0130100	10.7767	2.99062	0.793821	3.76737	0.000164976	0.000363401
Os01g0130200	53.9768	0.168634	0.308834	0.546035	0.585042	0.659496
Os01g0130400	2480.83	3.03981	0.172293	17.6432	1.14692e-69	4.23734e-68
Os01g0130500	22.3015	2.22062	0.506425	4.3849	1.16041e-05	2.87694e-05
Os01g0130900	132.875	-0.00425311	0.222056	-0.0191533	0.984719	0.988107
Os01g0131250	0.518614	-1.06281	3.47504	-0.305842	0.759725	NA
Os01g0131300	2648.23	-1.46544	0.138847	-10.5544	4.8485e-26	3.88045e-25
Os01g0131450	6.14003	-1.47622	0.942347	-1.56653	0.117224	0.165036
Os01g0131600	13467.1	-0.787077	0.0958915	-8.208	2.24901e-16	1.15641e-15
Os01g0131800	870.347	0.494936	0.0966492	5.12095	3.03996e-07	8.65316e-07
Os01g0131900	0.160866	-1.0602	4.08047	-0.259822	0.795001	NA
Os01g0132000	1439.99	1.01594	0.78324	1.2971	0.194595	0.258475
Os01g0132050	52.9167	-1.36189	0.338504	-4.02327	5.73952e-05	0.000132762
Os01g0132100	0.181598	-1.0602	4.08047	-0.259822	0.795001	NA
Os01g0132200	21.6717	2.25519	0.511333	4.41042	1.03172e-05	2.5677e-05
Os01g0132400	2.00858	2.26116	1.83385	1.23301	0.217572	0.284889
Os01g0132500	283.606	-0.829916	0.154095	-5.38574	7.21479e-08	2.166e-07
Os01g0132700	364.178	0.380829	0.142271	2.67678	0.00743333	0.0132047
Os01g0132766	1407.32	-0.775355	0.102051	-7.59769	3.01473e-14	1.37932e-13
Os01g0132800	413.565	-1.32502	0.146079	-9.07057	1.18393e-19	7.15162e-19
Os01g0133100	915.224	1.26358	0.108204	11.6777	1.65645e-31	1.65792e-30
Os01g0133200	189.17	3.41331	0.235781	14.4766	1.70311e-47	3.06631e-46
Os01g0133400	6000.2	0.21199	0.0733966	2.88828	0.0038736	0.00718955
Os01g0133500	1681.64	-0.0894747	0.101108	-0.884944	0.376187	0.456493
Os01g0133600	22.2199	0.717806	0.439478	1.63331	0.102403	0.146118
Os01g0133650	0	NA	NA	NA	NA	NA
Os01g0133700	2.59261	2.05155	1.43394	1.43071	0.152514	0.208468
Os01g0133799	0.658747	-1.55342	2.78989	-0.556803	0.577662	NA
Os01g0133832	0.662983	-0.229691	2.8196	-0.0814621	0.935074	NA
Os01g0133866	4.47164	0.197158	1.01436	0.194367	0.845888	0.881444
Os01g0133900	99.0349	1.23797	0.243328	5.08763	3.6256e-07	1.02608e-06
Os01g0134200	93.5447	0.112486	0.240649	0.467429	0.640193	0.709224
Os01g0134500	3871.92	2.33666	0.0886418	26.3607	3.86835e-153	1.32641e-150
Os01g0134700	4201.17	0.6629	0.172578	3.84116	0.000122455	0.000273729
Os01g0134800	17.2196	0.743089	0.59503	1.24883	0.211728	0.278385
Os01g0134850	0	NA	NA	NA	NA	NA
Os01g0134900	1894.3	2.47904	0.163133	15.1964	3.73787e-52	7.88856e-51
Os01g0135000	10.4356	0.0380989	0.653481	0.0583015	0.953509	0.965307
Os01g0135600	88.5132	-0.900134	0.268344	-3.3544	0.000795376	0.00161709
Os01g0135700	317.603	0.737064	0.858985	0.858064	0.390857	0.471305
Os01g0135800	2.8706	-1.50055	1.67627	-0.895173	0.370695	0.450948
Os01g0135900	642.697	-2.29061	0.160847	-14.2409	5.10476e-46	8.79628e-45
Os01g0136000	3.68927	-0.297685	1.18865	-0.25044	0.802247	0.846607
Os01g0136050	6.55708	-1.13748	0.863123	-1.31786	0.18755	0.250261
Os01g0136100	3.62573	1.68958	1.25579	1.34543	0.178486	0.239602
Os01g0136200	1.93741	0.84518	1.58518	0.533176	0.593912	0.667296
Os01g0136300	122.105	1.9819	0.259065	7.65023	2.00627e-14	9.27235e-14
Os01g0136400	4019.51	-1.1492	0.097306	-11.8102	3.45845e-32	3.56679e-31
Os01g0136450	568.736	-0.89236	0.152074	-5.86793	4.41263e-09	1.45374e-08
Os01g0136500	986.764	-0.856628	0.114263	-7.497	6.5295e-14	2.92815e-13
Os01g0136502	12.3295	-0.262884	0.622978	-0.421979	0.67304	0.738155
Os01g0136600	149.7	0.973341	0.195292	4.98403	6.22749e-07	1.72564e-06
Os01g0136700	1807.07	-1.97487	0.122935	-16.0643	4.53741e-58	1.16556e-56
Os01g0136800	1012.37	-1.34416	0.10453	-12.859	7.65579e-38	9.69427e-37
Os01g0136850	1.80515	-1.47074	1.68649	-0.872072	0.383169	0.463463
Os01g0136900	41.7304	-2.95982	0.408519	-7.24526	4.31612e-13	1.84062e-12
Os01g0137125	19.0537	0.611828	0.484379	1.26312	0.206546	0.272428
Os01g0137200	4.24722	1.10197	1.11298	0.990114	0.322119	0.400183
Os01g0137250	13.3447	-0.681946	0.613912	-1.11082	0.266646	0.339702
Os01g0137266	6.85115	-0.172235	0.881045	-0.19549	0.845009	0.880889
Os01g0137282	17.7398	1.03006	0.556543	1.85082	0.0641955	0.0962159
Os01g0137300	269.738	-0.600437	0.169927	-3.5335	0.000410091	0.000863087
Os01g0137400	28.7228	0.961317	0.399353	2.40718	0.016076	0.0271195
Os01g0137500	3.31563	1.11661	1.20492	0.926708	0.354078	0.433726
Os01g0137550	25.8078	-2.28483	0.493609	-4.62882	3.67761e-06	9.54901e-06
Os01g0137700	56.6882	-1.83323	0.419864	-4.36624	1.26401e-05	3.11961e-05
Os01g0137950	17.1676	-2.34355	0.7252	-3.23159	0.00123101	0.00244099
Os01g0138000	0.61678	1.29144	2.8391	0.454879	0.649196	NA
Os01g0138100	18.8873	1.55125	0.511652	3.03184	0.00243066	0.00463602
Os01g0138232	8.83654	1.30403	0.80961	1.61068	0.107249	0.152334
Os01g0138300	312.258	1.43701	0.175607	8.18307	2.76693e-16	1.41675e-15
Os01g0138400	1011.02	-0.0335132	0.119007	-0.281607	0.778245	0.827516
Os01g0138451	0.328043	-0.0984166	4.05898	-0.0242466	0.980656	NA
Os01g0138500	119.251	0.94726	0.225838	4.19442	2.73571e-05	6.53814e-05
Os01g0138600	171.299	0.521859	0.183751	2.84003	0.00451093	0.00829528
Os01g0138800	2717.39	-0.673502	0.206899	-3.25523	0.00113302	0.00225709
Os01g0138900	7412.12	0.142214	0.100316	1.41766	0.156289	0.213056
Os01g0139000	818.766	-0.405552	0.147538	-2.7488	0.00598136	0.0107867
Os01g0139200	11040	-0.251059	0.103152	-2.43387	0.0149385	0.0253084
Os01g0139600	104.073	-1.23651	0.243679	-5.07436	3.88811e-07	1.09712e-06
Os01g0139700	139.516	-2.12058	0.234104	-9.05828	1.3253e-19	7.98658e-19
Os01g0139900	53.6107	-0.769881	0.308033	-2.49934	0.0124424	0.0213629
Os01g0140100	925.32	3.20791	0.186838	17.1695	4.49117e-66	1.4565e-64
Os01g0140400	1034.7	1.72716	0.12088	14.2881	2.5942e-46	4.50582e-45
Os01g0140500	3562.68	0.760734	0.110404	6.89046	5.56123e-12	2.22544e-11
Os01g0140700	39.3823	-0.149334	0.361011	-0.413654	0.679127	0.743522
Os01g0141000	1436.35	0.0560848	0.165124	0.339653	0.734118	0.790093
Os01g0141100	7062.8	-0.26153	0.0741308	-3.52795	0.000418783	0.000880287
Os01g0141150	0.970293	-0.149891	2.02137	-0.0741532	0.940889	NA
Os01g0141300	193.406	-1.62069	0.270839	-5.98396	2.17773e-09	7.33288e-09
Os01g0141450	0.824557	-0.833978	2.60862	-0.319701	0.749195	NA
Os01g0141600	470.485	-0.603439	0.121875	-4.95131	7.37139e-07	2.02916e-06
Os01g0141700	524.415	0.124305	0.126873	0.979763	0.327203	0.405458
Os01g0141900	2226.91	0.228578	0.0840047	2.72102	0.00650814	0.0116891
Os01g0142100	91.2257	0.231758	0.243953	0.95001	0.342107	0.421209
Os01g0142200	638.692	0.708544	0.133963	5.28911	1.22913e-07	3.61189e-07
Os01g0142300	557.991	0.633929	0.130647	4.85224	1.22075e-06	3.30204e-06
Os01g0142500	4375.33	-1.20923	0.0941643	-12.8417	9.57276e-38	1.20816e-36
Os01g0142600	33.8682	-1.9168	0.481171	-3.98361	6.78775e-05	0.000155769
Os01g0142800	2281.69	0.37983	0.0865305	4.38954	1.13589e-05	2.81798e-05
Os01g0142875	7.07223	-0.179467	0.842668	-0.212975	0.831347	0.869527
Os01g0142950	0.364757	-0.0984158	3.90555	-0.025199	0.979896	NA
Os01g0143100	638.841	-0.115729	0.118896	-0.973367	0.330371	0.408854
Os01g0143300	1296.53	1.61828	0.0964044	16.7864	3.07129e-63	9.11736e-62
Os01g0143350	0.33349	-1.92109	3.99523	-0.480847	0.630625	NA
Os01g0143400	0.160866	-1.0602	4.08047	-0.259822	0.795001	NA
Os01g0143700	3.72842	-1.24727	1.15804	-1.07705	0.281456	0.356074
Os01g0143750	0.520175	0.858009	3.03469	0.282733	0.777381	NA
Os01g0143800	708.808	-0.510162	0.117046	-4.35864	1.30875e-05	3.2261e-05
Os01g0143900	2171.55	-1.97224	0.16624	-11.8638	1.82525e-32	1.90692e-31
Os01g0144000	2061.22	1.12828	0.103306	10.9218	9.07204e-28	7.84282e-27
Os01g0144100	198.576	-0.771853	0.171016	-4.51335	6.38113e-06	1.62021e-05
Os01g0144200	1532.94	-0.248431	0.111648	-2.22514	0.0260718	0.0423592
Os01g0144300	2.27849	-0.102493	1.35977	-0.0753758	0.939916	0.955413
Os01g0144340	1275.89	0.331162	0.0887204	3.73264	0.000189481	0.000414507
Os01g0144380	1.72286	-2.18802	1.82757	-1.19722	0.231219	0.30026
Os01g0144500	15.2978	-3.91494	0.777051	-5.0382	4.69931e-07	1.31652e-06
Os01g0144600	338.935	-0.398483	0.15541	-2.56407	0.0103451	0.0179836
Os01g0144700	722.208	-0.0475879	0.106031	-0.44881	0.653569	0.720945
Os01g0144800	14.9828	0.248439	0.54513	0.455743	0.648575	0.716525
Os01g0144900	99.8515	0.00647219	0.253456	0.0255357	0.979628	0.984499
Os01g0145000	15.2249	-0.387722	0.558565	-0.694139	0.487595	0.567525
Os01g0145200	386.798	-0.9891	0.133969	-7.38307	1.54682e-13	6.80473e-13
Os01g0145600	284.342	-0.717401	0.152592	-4.70143	2.58342e-06	6.80108e-06
Os01g0146101	658.717	-0.14787	0.124258	-1.19003	0.234037	0.303338
Os01g0146200	2.71607	-1.24704	1.40707	-0.886266	0.375474	0.45579
Os01g0146600	0.328043	-0.0984166	4.05898	-0.0242466	0.980656	NA
Os01g0146801	0.922015	0.833677	2.2695	0.36734	0.713365	NA
Os01g0147001	0.960805	0.900595	2.04781	0.439785	0.660093	NA
Os01g0147200	2956.66	0.113481	0.109261	1.03862	0.29898	0.375488
Os01g0147250	4.16302	0.272598	1.01242	0.269253	0.787735	0.834611
Os01g0147300	477.288	1.65306	0.134125	12.3247	6.66689e-35	7.60858e-34
Os01g0147400	4.5992	-0.100943	1.03583	-0.0974515	0.922368	0.942467
Os01g0147600	25.3671	0.0297643	0.496338	0.0599678	0.952181	0.964379
Os01g0147700	2220.5	0.251511	0.114533	2.19596	0.0280947	0.0453297
Os01g0147800	4.77259	2.21922	1.0761	2.06227	0.0391817	0.0614855
Os01g0147850	0	NA	NA	NA	NA	NA
Os01g0147900	10303.4	0.249601	0.095621	2.61032	0.00904576	0.0158622
Os01g0148000	3212.68	-0.251719	0.110299	-2.28215	0.0224805	0.0369632
Os01g0148050	5801.12	-0.145777	0.0926376	-1.57363	0.115573	0.162968
Os01g0148100	1875.42	-0.843442	0.0833436	-10.1201	4.50146e-24	3.32135e-23
Os01g0148200	0	NA	NA	NA	NA	NA
Os01g0148400	1140.09	1.15241	0.163145	7.06376	1.6206e-12	6.6751e-12
Os01g0148500	928.789	0.345136	0.134439	2.56724	0.0102512	0.0178407
Os01g0148700	1513.54	0.318815	0.084147	3.78879	0.000151383	0.000334935
Os01g0149200	1.5054	-1.13668	1.90381	-0.597056	0.55047	0.627496
Os01g0149350	96.6149	-0.150298	0.227884	-0.659539	0.50955	0.588233
Os01g0149400	407.135	0.327396	0.153052	2.13912	0.0324258	0.0517081
Os01g0149500	433.277	-1.45108	0.155385	-9.33859	9.76275e-21	6.21334e-20
Os01g0149600	2185.84	1.19189	0.0880734	13.5329	9.99555e-42	1.46053e-40
Os01g0149700	58.2987	0.20241	0.320864	0.630828	0.528153	0.605995
Os01g0149750	156.905	-0.596326	0.202026	-2.95173	0.00315997	0.00593507
Os01g0149800	6492.23	-3.27054	0.130279	-25.1041	4.49148e-139	1.07083e-136
Os01g0149900	960.788	-0.665062	0.109688	-6.0632	1.33439e-09	4.56877e-09
Os01g0150000	2133.97	1.09756	0.0947001	11.5899	4.6394e-31	4.54804e-30
Os01g0150100	1065.4	-0.188502	0.100584	-1.87407	0.0609207	0.0917176
Os01g0150200	548.804	0.804984	0.134968	5.96428	2.4572e-09	8.23122e-09
Os01g0150400	61.7708	2.52557	0.406207	6.21743	5.05353e-10	1.78287e-09
Os01g0150500	9.16394	1.19737	0.928327	1.28982	0.197114	0.261536
Os01g0150700	1.19104	-3.75371	2.18029	-1.72166	0.0851319	NA
Os01g0150800	149.443	-1.18778	0.209956	-5.65731	1.53768e-08	4.86574e-08
Os01g0150900	0.181598	-1.0602	4.08047	-0.259822	0.795001	NA
Os01g0150950	0.649259	-0.0100592	2.83472	-0.00354856	0.997169	NA
Os01g0151100	3743.65	0.152845	0.093975	1.62644	0.103856	0.14797
Os01g0151200	1981.64	-0.369957	0.0826406	-4.4767	7.58072e-06	1.91049e-05
Os01g0151400	1153.35	-1.12036	0.0956175	-11.7171	1.04121e-31	1.05074e-30
Os01g0151500	210.24	0.522718	0.253204	2.06442	0.0389783	0.0612022
Os01g0151600	1384.44	-0.715305	0.105564	-6.77603	1.23524e-11	4.84711e-11
Os01g0151700	65.6527	1.84609	0.302183	6.10916	1.00158e-09	3.46622e-09
Os01g0151750	0.160866	-1.0602	4.08047	-0.259822	0.795001	NA
Os01g0151900	211.166	0.421954	0.176262	2.39391	0.0166699	0.0280516
Os01g0152000	90.4687	1.94788	0.288529	6.75106	1.46764e-11	5.73323e-11
Os01g0152050	2.98322	-2.9522	1.56313	-1.88864	0.05894	0.0890168
Os01g0152100	7.07914	1.00227	0.83516	1.2001	0.230101	0.299051
Os01g0152200	5.93321	-2.11353	0.934122	-2.26258	0.0236615	0.0387402
Os01g0152300	553.689	0.652588	0.138978	4.69562	2.65797e-06	6.9859e-06
Os01g0152500	44.581	-2.05797	0.349739	-5.88432	3.99685e-09	1.32061e-08
Os01g0152600	115.767	2.91801	0.269114	10.843	2.15231e-27	1.83112e-26
Os01g0152687	2.44304	0.874705	1.40306	0.623424	0.533006	0.610874
Os01g0152700	1620.58	0.629269	0.0876521	7.17916	7.01389e-13	2.95174e-12
Os01g0152800	356.258	-1.58179	0.213132	-7.42162	1.15698e-13	5.12374e-13
Os01g0152850	178.017	-1.45926	0.222008	-6.57298	4.9318e-11	1.86198e-10
Os01g0152900	1089.91	0.598403	0.0948621	6.30814	2.82415e-10	1.01334e-09
Os01g0152950	856.975	-0.348765	0.108115	-3.22586	0.00125594	0.00248768
Os01g0152951	0.33349	-1.92109	3.99523	-0.480847	0.630625	NA
Os01g0153000	25.2787	-1.23763	0.454693	-2.72189	0.00649089	0.0116588
Os01g0153050	5.40081	-1.15876	1.00494	-1.15306	0.248884	0.320027
Os01g0153100	4633.47	0.827949	0.0828076	9.99846	1.5478e-23	1.11559e-22
Os01g0153150	1.54052	-3.01472	1.96329	-1.53555	0.124649	0.174308
Os01g0153200	37.1675	-0.00978623	0.354526	-0.0276037	0.977978	0.983455
Os01g0153250	143.732	-0.195352	0.194307	-1.00537	0.314717	0.392393
Os01g0153275	0.515087	-2.54224	2.95443	-0.860485	0.389522	NA
Os01g0153300	2748.17	0.73267	0.101967	7.18536	6.70326e-13	2.8239e-12
Os01g0153400	763.997	-0.118112	0.115022	-1.02686	0.304488	0.381478
Os01g0153500	2.04816	4.42344	1.95985	2.25703	0.0240059	0.0392746
Os01g0153550	0	NA	NA	NA	NA	NA
Os01g0153600	0.698246	-1.58017	2.47483	-0.638496	0.523151	NA
Os01g0153625	0.316993	-0.0984167	4.08047	-0.0241189	0.980758	NA
Os01g0153700	382.318	0.39279	0.138503	2.83596	0.00456883	0.00839213
Os01g0153800	18.6533	-1.34263	0.527499	-2.54527	0.0109193	0.0189075
Os01g0153900	0	NA	NA	NA	NA	NA
Os01g0153950	0.160866	-1.0602	4.08047	-0.259822	0.795001	NA
Os01g0154000	0.321731	-1.87634	4.04519	-0.463846	0.642758	NA
Os01g0154100	0	NA	NA	NA	NA	NA
Os01g0154200	0	NA	NA	NA	NA	NA
Os01g0154250	0.181598	-1.0602	4.08047	-0.259822	0.795001	NA
Os01g0154300	1.68572	1.9556	1.76194	1.10992	0.267035	0.34017
Os01g0154500	3.81129	-2.22589	1.28548	-1.73157	0.0833506	0.121686
Os01g0154600	33.1045	2.31574	0.434812	5.32583	1.00491e-07	2.97651e-07
Os01g0154950	1.89826	-3.31598	1.81804	-1.82392	0.0681635	0.101629
Os01g0155000	2037.77	-1.31277	0.150668	-8.71301	2.95913e-18	1.6652e-17
Os01g0155200	5.33321	-4.90857	1.4592	-3.36388	0.000768561	0.00156622
Os01g0155300	242.64	1.37915	0.193662	7.12143	1.06812e-12	4.44753e-12
Os01g0155400	3223.36	-0.00745431	0.0785783	-0.0948648	0.924422	0.944098
Os01g0155500	823.094	0.247096	0.129713	1.90494	0.0567874	0.0860552
Os01g0155600	5668.73	0.443561	0.0737251	6.01642	1.78318e-09	6.04367e-09
Os01g0155800	10.4345	-5.89317	1.37515	-4.28548	1.82342e-05	4.43459e-05
Os01g0156000	0	NA	NA	NA	NA	NA
Os01g0156300	5.80208	2.2073	0.957716	2.30475	0.0211804	0.0349895
Os01g0157200	0.321731	-1.87634	4.04519	-0.463846	0.642758	NA
Os01g0157400	0.338578	1.82815	3.98143	0.45917	0.646112	NA
Os01g0157500	2.16465	-0.28566	1.48905	-0.191841	0.847867	0.882946
Os01g0157600	1.65396	-1.32285	1.67503	-0.789745	0.429677	0.510729
Os01g0157700	87.1446	-0.759179	0.242806	-3.12669	0.00176787	0.00343718
Os01g0157800	262.242	-0.0660121	0.169774	-0.388824	0.697407	0.759366
Os01g0157900	2525.59	0.259682	0.0883879	2.93798	0.00330362	0.00618886
Os01g0158000	2369.72	-0.266016	0.101789	-2.6134	0.00896464	0.0157244
Os01g0158100	27.1831	-0.466406	0.420397	-1.10944	0.26724	0.340403
Os01g0158200	2161.67	1.34698	0.0931672	14.4576	2.24425e-47	4.01924e-46
Os01g0158400	62.7734	-0.63702	0.326406	-1.95162	0.0509832	0.078019
Os01g0158500	695.371	-0.0281697	0.132973	-0.211845	0.832228	0.87021
Os01g0158533	0.160866	-1.0602	4.08047	-0.259822	0.795001	NA
Os01g0158566	44.6282	0.474656	0.327907	1.44753	0.147748	0.20261
Os01g0158600	824.513	-0.238374	0.159121	-1.49807	0.134116	0.186012
Os01g0158800	2.21387	1.73508	1.43903	1.20572	0.227924	0.296624
Os01g0158900	2211.01	-0.161725	0.0867449	-1.86438	0.062269	0.0935768
Os01g0159000	177.192	0.360451	0.216554	1.66448	0.0960163	0.137888
Os01g0159200	64.932	-0.618099	0.468105	-1.32043	0.186692	0.249331
Os01g0159250	0	NA	NA	NA	NA	NA
Os01g0159300	4347.4	-0.263096	0.105279	-2.49902	0.0124537	0.0213775
Os01g0159400	4262.37	-0.432186	0.098137	-4.4039	1.06321e-05	2.64369e-05
Os01g0159500	0.344025	-0.0984162	3.98829	-0.0246763	0.980313	NA
Os01g0159600	9.9789	-6.81831	3.91135	-1.74321	0.0812962	0.119
Os01g0159800	1369.27	0.584052	0.134282	4.34944	1.36484e-05	3.35704e-05
Os01g0160100	433.556	-0.697221	0.145684	-4.78586	1.70259e-06	4.54735e-06
Os01g0160150	0	NA	NA	NA	NA	NA
Os01g0160200	2.40955	-0.0251403	1.48121	-0.0169728	0.986458	0.989441
Os01g0160700	7.87591	-0.142909	0.736934	-0.193924	0.846235	0.881715
Os01g0160800	27.7624	-0.0844678	0.454965	-0.185658	0.852713	0.886921
Os01g0161000	0.524061	-2.564	3.38157	-0.758226	0.448316	NA
Os01g0161200	21.872	1.19824	0.469469	2.55234	0.0107002	0.0185638
Os01g0161300	0.310837	1.7222	4.04158	0.426119	0.670021	NA
Os01g0162001	2.77955	2.84352	1.57907	1.80076	0.071741	0.106443
Os01g0162101	0.181598	-1.0602	4.08047	-0.259822	0.795001	NA
Os01g0162200	5.13486	0.931034	1.07048	0.869738	0.384444	0.464821
Os01g0162300	1.75287	0.138592	1.53481	0.0902989	0.92805	0.946757
Os01g0162400	0.366318	1.9292	4.02384	0.479442	0.631624	NA
Os01g0162500	17.0225	-2.97712	0.689469	-4.31799	1.57456e-05	3.8527e-05
Os01g0162701	178.248	-0.143148	0.184472	-0.775991	0.437754	0.518552
Os01g0162800	8.6853	-0.203391	0.692021	-0.293909	0.768827	0.819815
Os01g0162900	74.9984	0.934422	0.261274	3.57641	0.000348344	0.000738633
Os01g0163000	12.5833	0.281352	0.573487	0.490599	0.62371	0.694181
Os01g0163450	0.969429	-2.26929	2.50578	-0.905623	0.365136	NA
Os01g0163616	0	NA	NA	NA	NA	NA
Os01g0164075	4.31164	-0.718655	1.24597	-0.576782	0.564087	0.640292
Os01g0164300	92.6093	1.27819	0.493169	2.5918	0.00954764	0.0166952
Os01g0164400	444.839	0.286354	0.177125	1.61668	0.105947	0.150654
Os01g0164500	1048.05	0.701416	0.105461	6.65094	2.9122e-11	1.11466e-10
Os01g0164600	736.026	-1.43424	0.106265	-13.4968	1.63314e-41	2.36426e-40
Os01g0164700	1506.2	0.238653	0.0912536	2.61527	0.00891572	0.0156431
Os01g0164800	224.116	2.38428	0.178831	13.3326	1.4958e-40	2.09104e-39
Os01g0164900	219.956	2.12994	0.176202	12.088	1.22164e-33	1.33051e-32
Os01g0165000	1418.03	-0.208328	0.0949364	-2.19439	0.028207	0.0454917
Os01g0165100	247.016	-1.17475	0.166539	-7.05392	1.73948e-12	7.15319e-12
Os01g0165200	1391.31	-0.216697	0.087084	-2.48837	0.0128331	0.0219942
Os01g0165600	220.457	4.01147	0.234269	17.1233	9.94036e-66	3.18645e-64
Os01g0165800	378.546	0.331269	0.183877	1.80158	0.0716117	0.106272
Os01g0166100	555.725	-0.0366923	0.108358	-0.33862	0.734896	0.790874
Os01g0166200	0	NA	NA	NA	NA	NA
Os01g0166300	216.479	0.964546	0.186897	5.16084	2.4585e-07	7.05462e-07
Os01g0166400	124.046	1.49525	0.283064	5.28238	1.27518e-07	3.74251e-07
Os01g0166500	373.468	1.03231	0.223181	4.62546	3.73776e-06	9.69612e-06
Os01g0166700	1374.92	2.1653	0.120664	17.9449	5.25958e-72	2.07641e-70
Os01g0166800	948.409	2.1365	0.131908	16.1969	5.30465e-59	1.40401e-57
Os01g0167100	333.255	-0.197632	0.131856	-1.49885	0.133913	0.185747
Os01g0167400	264.568	-1.6992	0.160171	-10.6087	2.71565e-26	2.19824e-25
Os01g0167500	9871.35	0.179255	0.0814819	2.19993	0.0278118	0.0449184
Os01g0167600	48.6349	0.914615	0.340917	2.68281	0.00730064	0.0129909
Os01g0167700	608.564	1.90385	0.122438	15.5495	1.60386e-54	3.66354e-53
Os01g0167750	81.2616	-0.0480678	0.314116	-0.153025	0.878378	0.907907
Os01g0167800	561.179	-0.784572	0.119501	-6.56538	5.1901e-11	1.95466e-10
Os01g0167900	703.801	1.86919	0.118355	15.7931	3.47082e-56	8.3996e-55
Os01g0168000	1.09765	2.32554	2.17169	1.07084	0.284239	NA
Os01g0168100	4572.33	0.505172	0.109382	4.61841	3.86687e-06	1.00191e-05
Os01g0168200	1529.98	1.06431	0.0890181	11.9561	6.03656e-33	6.42322e-32
Os01g0168300	602.262	0.265234	0.113162	2.34385	0.0190857	0.0317682
Os01g0168400	1763	-1.13136	0.104541	-10.8222	2.70336e-27	2.28845e-26
Os01g0168450	5.10975	-0.776256	0.925543	-0.838703	0.401636	0.482586
Os01g0168500	1638.7	-0.203827	0.0923847	-2.20628	0.0273644	0.044266
Os01g0168600	1080.83	0.451918	0.105267	4.29305	1.76236e-05	4.29432e-05
Os01g0168800	1731.97	1.49847	0.138918	10.7867	3.97834e-27	3.34362e-26
Os01g0168850	1.82475	1.4032	1.83675	0.763954	0.444895	0.525766
Os01g0169000	0.160866	-1.0602	4.08047	-0.259822	0.795001	NA
Os01g0169400	632.043	1.25789	0.151196	8.31959	8.82653e-17	4.63852e-16
Os01g0169500	8585.37	-0.267644	0.076042	-3.51968	0.000432061	0.000906636
Os01g0169800	1068.46	0.696043	0.114341	6.08743	1.14738e-09	3.94976e-09
Os01g0169900	2296.81	0.15074	0.104698	1.43976	0.149937	0.205258
Os01g0170000	241.866	-0.121972	0.256431	-0.475654	0.634321	0.703937
Os01g0170051	4.84425	0.250638	0.959494	0.261219	0.793924	0.84006
Os01g0170100	274.593	-0.353907	0.161767	-2.18775	0.0286875	0.0461982
Os01g0170300	2632.31	1.79775	0.112301	16.0083	1.11793e-57	2.84535e-56
Os01g0170500	1839.52	2.0554	0.109855	18.7101	4.09703e-78	1.99408e-76
Os01g0170600	583.657	-1.2304	0.110833	-11.1014	1.23449e-28	1.10835e-27
Os01g0170700	68.3106	1.20842	0.274595	4.40073	1.07885e-05	2.68105e-05
Os01g0170800	264.308	-1.59734	0.169977	-9.39735	5.59544e-21	3.60169e-20
Os01g0170900	7.60051	0.833181	0.76118	1.09459	0.273695	0.347523
Os01g0171000	2481.09	1.92955	0.103182	18.7004	4.90901e-78	2.37414e-76
Os01g0171100	7.85502	3.06307	0.97595	3.13856	0.00169782	0.00330774
Os01g0171200	4.6372	0.100938	0.968975	0.10417	0.917035	0.938406
Os01g0171800	631.696	0.502565	0.112409	4.47087	7.7901e-06	1.96147e-05
Os01g0172000	1547.1	0.475737	0.0861062	5.525	3.29477e-08	1.01562e-07
Os01g0172100	96.9436	-0.0359674	0.262892	-0.136814	0.891177	0.917732
Os01g0172200	2877.09	1.08882	0.0849038	12.8242	1.20052e-37	1.51015e-36
Os01g0172300	934.935	-0.54144	0.112018	-4.83352	1.3414e-06	3.61652e-06
Os01g0172400	22263.9	-0.591385	0.0662697	-8.92391	4.50103e-19	2.64302e-18
Os01g0172600	665.936	-3.56429	0.189085	-18.8502	2.92749e-79	1.45502e-77
Os01g0172701	15.1245	-1.08557	0.561392	-1.93371	0.0531482	0.080995
Os01g0172800	1408.11	0.0995817	0.105129	0.947235	0.343519	0.42264
Os01g0172900	0.288738	1.6303	4.05028	0.402515	0.687305	NA
Os01g0173000	408.812	-0.802726	0.157487	-5.09711	3.44885e-07	9.77932e-07
Os01g0173100	1525.13	0.763431	0.127711	5.97783	2.26135e-09	7.60016e-09
Os01g0173600	145.636	2.40095	0.277639	8.64773	5.25347e-18	2.92342e-17
Os01g0173900	4035.23	-0.0759972	0.0859496	-0.884206	0.376585	0.456821
Os01g0174000	103.606	-0.540006	0.227161	-2.37719	0.0174451	0.0292673
Os01g0174100	882.722	-1.8915	0.128238	-14.7499	3.0807e-49	5.89059e-48
Os01g0174200	39.6185	0.7817	0.331704	2.35662	0.018442	0.0307892
Os01g0174300	1864.05	1.96825	0.110884	17.7505	1.70876e-70	6.42986e-69
Os01g0174400	1.95449	-0.133979	1.53799	-0.0871125	0.930582	0.94847
Os01g0174500	279.369	0.470637	0.166441	2.82766	0.00468902	0.00860203
Os01g0174600	1.23778	1.48313	2.07389	0.715143	0.474521	0.554782
Os01g0174700	242.879	1.01773	0.179463	5.67099	1.41977e-08	4.50385e-08
Os01g0174900	1199.91	-0.396082	0.110634	-3.58012	0.000343436	0.000729088
Os01g0175000	2926.86	0.0864259	0.0934474	0.924861	0.355038	0.43471
Os01g0175100	800.402	-0.555301	0.170342	-3.25992	0.00111445	0.00222228
Os01g0175400	100.708	-0.62551	0.256315	-2.44039	0.0146713	0.0248858
Os01g0175500	458.773	-1.04337	0.128225	-8.137	4.05208e-16	2.0565e-15
Os01g0175600	1.52135	-1.88942	1.80515	-1.04668	0.295246	0.371363
Os01g0175633	2.09074	-0.565883	1.50298	-0.376507	0.70654	0.767069
Os01g0175700	0.50964	-1.03025	3.05126	-0.337648	0.735629	NA
Os01g0175733	0.33349	-1.92109	3.99523	-0.480847	0.630625	NA
Os01g0175850	12.9331	0.0451582	0.618314	0.0730344	0.941779	0.956701
Os01g0176000	1052.61	-2.16542	0.161277	-13.4267	4.21571e-41	6.00331e-40
Os01g0176050	8.12503	-0.555919	0.756298	-0.735053	0.462307	0.542624
Os01g0176100	102.884	-0.760793	0.245064	-3.10446	0.00190624	0.00368835
Os01g0176150	3.56488	-1.10563	1.14351	-0.966868	0.33361	0.412261
Os01g0176200	386.164	0.707794	0.168331	4.20478	2.61331e-05	6.25935e-05
Os01g0176300	79.804	0.500472	0.255076	1.96205	0.0497572	0.0763342
Os01g0176400	317.48	0.878211	0.162762	5.39567	6.82685e-08	2.05398e-07
Os01g0176500	1533.46	3.41622	0.115868	29.4837	4.66323e-191	3.23427e-188
Os01g0176700	222.976	0.317097	0.170902	1.85544	0.0635341	0.0953183
Os01g0176751	1.32148	1.54159	2.05452	0.750343	0.453048	0.533603
Os01g0176800	766.735	1.55575	0.139256	11.1718	5.60089e-29	5.08546e-28
Os01g0176900	2.26831	0.70582	1.34336	0.525413	0.599296	0.67233
Os01g0177100	230.481	2.50287	0.193833	12.9125	3.82664e-38	4.92317e-37
Os01g0177200	6026.24	0.505272	0.0779705	6.4803	9.15382e-11	3.38931e-10
Os01g0177400	179.093	-0.714034	0.179803	-3.9712	7.1511e-05	0.000163763
Os01g0177500	1.73794	1.3141	1.67056	0.78662	0.431504	0.512462
Os01g0177900	287.862	1.81318	0.178492	10.1584	3.04176e-24	2.26403e-23
Os01g0178000	3568.59	0.440802	0.0867831	5.07935	3.78729e-07	1.06946e-06
Os01g0178100	680.699	-0.17773	0.107698	-1.65026	0.0988903	0.141583
Os01g0178200	371.442	0.232883	0.14599	1.5952	0.110666	0.15662
Os01g0178300	27.0765	-0.710341	0.406045	-1.74941	0.0802194	0.117621
Os01g0178400	545.005	0.869978	0.114106	7.62427	2.45424e-14	1.12812e-13
Os01g0178500	1447.41	-0.701832	0.0947419	-7.40783	1.28384e-13	5.67481e-13
Os01g0178600	0.754838	0.433215	3.06174	0.141493	0.88748	NA
Os01g0178700	749.393	-1.02563	0.126699	-8.09504	5.72442e-16	2.87938e-15
Os01g0178850	0.144369	0.863356	4.08047	0.211582	0.832433	NA
Os01g0178900	754.445	-0.537724	0.124272	-4.32698	1.51166e-05	3.70414e-05
Os01g0179000	2758.03	0.354686	0.208532	1.70087	0.0889672	0.128869
Os01g0179200	1948.03	0.570919	0.0878986	6.4952	8.29244e-11	3.08047e-10
Os01g0179300	4477.04	0.161696	0.0756527	2.13735	0.0325696	0.051913
Os01g0179400	3560.55	-0.580352	0.0953267	-6.08803	1.14307e-09	3.93536e-09
Os01g0179500	4237.1	-0.21379	0.0886969	-2.41034	0.0159375	0.0269023
Os01g0179600	24.552	4.5272	0.790305	5.72841	1.01373e-08	3.25712e-08
Os01g0179700	1938.22	1.19698	0.102223	11.7096	1.13859e-31	1.14637e-30
Os01g0179800	288.669	-0.0468525	0.169669	-0.276141	0.78244	0.830587
Os01g0179901	3.74105	1.83965	1.37925	1.33381	0.182268	0.244012
Os01g0180000	802.944	2.36337	0.169531	13.9406	3.58769e-44	5.71726e-43
Os01g0180050	0.444156	2.24462	3.57275	0.628262	0.529832	NA
Os01g0180300	1219.29	-0.0443875	0.104124	-0.426294	0.669894	0.735362
Os01g0180400	288.662	2.13077	0.158507	13.4428	3.39454e-41	4.85205e-40
Os01g0180600	1189.56	0.591366	0.0901461	6.56008	5.37777e-11	2.02334e-10
Os01g0180700	423.067	2.04266	0.134443	15.1935	3.90376e-52	8.23296e-51
Os01g0180800	12262.5	0.924704	0.160802	5.75059	8.89334e-09	2.87011e-08
Os01g0180850	10.3525	1.01627	0.694381	1.46356	0.143313	0.197258
Os01g0180900	0.363195	-2.02836	4.03156	-0.50312	0.61488	NA
Os01g0181000	939.228	0.474675	0.118287	4.01293	5.99702e-05	0.000138473
Os01g0181033	11.6296	-0.430499	0.664996	-0.647371	0.517392	0.595641
Os01g0181166	23.9618	-0.154949	0.451193	-0.343421	0.731282	0.787669
Os01g0181300	82.7891	1.14654	0.300528	3.81508	0.000136138	0.000302764
Os01g0182100	146.085	-0.717599	0.208751	-3.43758	0.000586944	0.00121345
Os01g0182200	1958.94	0.680889	0.0879916	7.73811	1.00902e-14	4.74092e-14
Os01g0182300	338.528	0.385662	0.157489	2.44882	0.0143326	0.0243589
Os01g0182400	433.925	0.371896	0.141686	2.62479	0.00867015	0.0152421
Os01g0182500	297.614	0.106284	0.1397	0.760801	0.446776	0.527642
Os01g0182600	32432.9	-1.39976	0.0893845	-15.6599	2.84157e-55	6.65001e-54
Os01g0182700	36.1069	-0.302347	0.365357	-0.827538	0.407932	0.489169
Os01g0182832	2074.36	-0.495364	0.103503	-4.78601	1.70132e-06	4.54436e-06
Os01g0182900	896.35	-0.369168	0.0952943	-3.87398	0.000107074	0.000240776
Os01g0183000	897.239	0.532405	0.112356	4.73855	2.15254e-06	5.70218e-06
Os01g0183100	1221.2	1.24839	0.119073	10.4842	1.02084e-25	8.06656e-25
Os01g0183300	853.111	0.198344	0.121995	1.62583	0.103985	0.148141
Os01g0183400	47.2441	1.84884	0.333507	5.54362	2.96277e-08	9.15685e-08
Os01g0183500	8.38161	2.12209	0.836727	2.53618	0.0112068	0.0193613
Os01g0183600	114.643	-2.35681	0.272892	-8.63643	5.79988e-18	3.21868e-17
Os01g0183633	796.162	0.180635	0.11538	1.56556	0.117453	0.16532
Os01g0183800	5563.99	-1.40581	0.10733	-13.0981	3.37724e-39	4.50451e-38
Os01g0183850	52.0429	0.184694	0.394851	0.467756	0.639959	0.709085
Os01g0183950	0.183159	0.863356	4.08047	0.211582	0.832433	NA
Os01g0184000	661.549	0.811126	0.112178	7.23073	4.80417e-13	2.04134e-12
Os01g0184050	0.983263	-2.27408	2.44631	-0.929597	0.35258	NA
Os01g0184100	265.59	-2.07619	0.18906	-10.9817	4.68243e-28	4.10261e-27
Os01g0184200	939.925	-0.897798	0.13701	-6.55281	5.6464e-11	2.1218e-10
Os01g0184500	1583.33	-0.489506	0.104916	-4.66569	3.07584e-06	8.04468e-06
Os01g0184700	105.739	-0.444037	0.22384	-1.98373	0.0472863	0.0729101
Os01g0184800	1639.68	0.229851	0.0903222	2.54479	0.0109342	0.01893
Os01g0184900	10980.7	-0.381348	0.111339	-3.42511	0.000614547	0.00126734
Os01g0185000	0	NA	NA	NA	NA	NA
Os01g0185100	4.39186	0.191646	0.986565	0.194256	0.845976	0.881505
Os01g0185200	9261.53	-0.41508	0.0769551	-5.39379	6.89885e-08	2.07482e-07
Os01g0185250	53.6533	0.593777	0.318805	1.86251	0.0625313	0.0939386
Os01g0185300	4842.87	0.947465	0.0901332	10.5118	7.62006e-26	6.05419e-25
Os01g0185400	1661.66	-1.08466	0.134125	-8.08688	6.12103e-16	3.07685e-15
Os01g0185500	479.155	-0.083977	0.164434	-0.510704	0.609559	0.681488
Os01g0185900	8199.84	-1.26921	0.148385	-8.55345	1.19462e-17	6.54308e-17
Os01g0186000	246.118	0.183978	0.664516	0.27686	0.781888	0.830261
Os01g0186200	1369.96	-0.697089	0.118349	-5.89013	3.85886e-09	1.27599e-08
Os01g0186400	6.31672	-0.719437	1.02827	-0.699656	0.484142	0.564044
Os01g0186600	3.69259	-1.22623	1.11947	-1.09537	0.273353	0.347117
Os01g0186700	4550.48	0.181746	0.107665	1.68807	0.0913974	0.131903
Os01g0186900	551.726	1.49149	0.466767	3.19536	0.00139656	0.0027496
Os01g0186950	0.509126	0.81934	3.05187	0.268471	0.788337	NA
Os01g0187000	25.5158	-1.67355	0.449595	-3.72236	0.000197372	0.000430844
Os01g0187300	409.844	-1.08325	0.179329	-6.04056	1.53583e-09	5.23209e-09
Os01g0187350	2.08409	-0.820118	1.52354	-0.538296	0.590373	0.66415
Os01g0187400	5717.27	-0.298195	0.0901584	-3.30746	0.000941463	0.00189503
Os01g0187500	1162.79	-0.729622	0.0919664	-7.93357	2.12929e-15	1.03752e-14
Os01g0187600	184.047	0.509823	0.182903	2.78739	0.00531344	0.00965914
Os01g0187900	626.868	1.07029	0.152348	7.02529	2.13618e-12	8.72805e-12
Os01g0188100	2930.86	-0.341397	0.0948059	-3.601	0.00031699	0.00067586
Os01g0188200	551.817	0.0110473	0.11078	0.0997232	0.920564	0.94126
Os01g0188400	13794.6	-1.15168	0.0906168	-12.7094	5.24446e-37	6.46125e-36
Os01g0188525	5.53635	-0.814553	0.943978	-0.862894	0.388196	0.468568
Os01g0188900	1504.48	-0.827827	0.106327	-7.78564	6.93602e-15	3.29289e-14
Os01g0189100	84.3861	-0.845511	0.278109	-3.04022	0.00236409	0.00451809
Os01g0189700	333.586	-1.30315	0.187499	-6.95019	3.64799e-12	1.47373e-11
Os01g0189800	1631.41	-0.798388	0.103344	-7.72551	1.11403e-14	5.22147e-14
Os01g0190000	527.812	-0.5745	0.126824	-4.52988	5.90177e-06	1.50225e-05
Os01g0190300	647.049	0.314058	0.141844	2.21411	0.0268209	0.043463
Os01g0190400	209.024	1.15092	0.201829	5.70246	1.18092e-08	3.77282e-08
Os01g0190500	243.915	2.22743	0.187097	11.9052	1.11156e-32	1.17213e-31
Os01g0191000	73.7676	-0.742886	0.262594	-2.82902	0.00466902	0.00856843
Os01g0191100	12406.8	1.78813	0.105167	17.0027	7.84673e-65	2.44096e-63
Os01g0191150	3.5279	-3.30627	1.54907	-2.13436	0.0328133	0.0522824
Os01g0191200	76.3436	-0.176258	0.375116	-0.469876	0.638444	0.707766
Os01g0191300	595.169	-0.264536	0.120766	-2.19048	0.0284894	0.0459107
Os01g0191400	38.4021	0.361034	0.362606	0.995665	0.319413	0.397314
Os01g0191500	9110.14	1.26596	0.0927132	13.6545	1.89687e-42	2.85861e-41
Os01g0191700	6202.67	-1.10943	0.106663	-10.4013	2.44618e-25	1.90385e-24
Os01g0191800	1152.98	3.29513	0.157795	20.8824	7.74231e-97	6.5814e-95
Os01g0191900	2368.72	-0.662315	0.104065	-6.36445	1.95988e-10	7.11498e-10
Os01g0192000	8414.2	-1.49717	0.123716	-12.1017	1.03438e-33	1.12938e-32
Os01g0192101	3.00162	-0.396347	1.15384	-0.343503	0.73122	0.787644
Os01g0192300	1952.44	-2.18447	0.0956365	-22.8414	1.77919e-115	2.36067e-113
Os01g0192401	5.95971	-0.819892	0.876815	-0.935079	0.349747	0.429334
Os01g0192500	92.0272	-0.126196	0.24733	-0.510233	0.609888	0.681707
Os01g0192550	3674.62	-0.619403	0.34511	-1.7948	0.0726858	0.107714
Os01g0192600	465.643	1.20542	0.165808	7.26998	3.59535e-13	1.54339e-12
Os01g0192900	645.888	-0.74913	0.129911	-5.76649	8.09401e-09	2.6213e-08
Os01g0193250	0.910965	0.807831	2.56653	0.314757	0.752946	NA
Os01g0193400	2.17258	-1.28838	1.37501	-0.936997	0.34876	0.428294
Os01g0193500	334.764	-0.880061	0.138698	-6.34517	2.22183e-10	8.04025e-10
Os01g0193600	386.47	-0.0558779	0.135692	-0.411801	0.680485	0.744715
Os01g0193700	0.970293	-0.149891	2.02137	-0.0741532	0.940889	NA
Os01g0193900	2838.73	-0.419369	0.0822609	-5.09803	3.43207e-07	9.73387e-07
Os01g0194000	1147.32	0.0506596	0.119719	0.423154	0.672183	0.737427
Os01g0194200	867.939	1.77249	0.124989	14.1811	1.19883e-45	2.03928e-44
Os01g0194300	8529.4	-1.34856	0.176536	-7.63902	2.1888e-14	1.00823e-13
Os01g0194600	1302.72	-1.10954	0.119857	-9.25713	2.09996e-20	1.3178e-19
Os01g0195000	1910.59	0.0321882	0.0870448	0.369789	0.71154	0.770822
Os01g0195200	1997.43	2.81608	0.103779	27.1354	3.76089e-162	1.49053e-159
Os01g0195300	19.3602	0.114212	0.581443	0.196429	0.844274	0.880394
Os01g0195400	480.307	2.21138	0.194159	11.3895	4.71617e-30	4.46136e-29
Os01g0195500	2540.14	0.547276	0.0860689	6.35858	2.03621e-10	7.38608e-10
Os01g0195700	4.22833	-0.207514	1.56067	-0.132965	0.894221	0.920307
Os01g0195801	21.7804	-0.0611261	2.00251	-0.0305247	0.975649	0.981761
Os01g0196133	0	NA	NA	NA	NA	NA
Os01g0196300	259.368	0.796651	0.695153	1.14601	0.251792	0.323099
Os01g0196500	183.132	0.759308	0.188008	4.03871	5.37469e-05	0.000124749
Os01g0196600	1014.39	0.813276	0.130264	6.2433	4.28429e-10	1.52027e-09
Os01g0196800	170.649	-0.212518	0.233809	-0.90894	0.363382	0.443324
Os01g0197100	423.216	0.651138	0.145864	4.46401	8.04416e-06	2.02277e-05
Os01g0197150	5.24201	0.653174	0.900836	0.725075	0.468406	0.548685
Os01g0197200	1973.01	0.113174	0.0987898	1.1456	0.251961	0.323288
Os01g0197350	88.896	-0.0592536	0.229488	-0.258199	0.796253	0.841912
Os01g0197400	880.914	-0.297602	0.123712	-2.40559	0.0161462	0.027232
Os01g0197450	28.8596	0.756416	0.399492	1.89344	0.0582988	0.0881225
Os01g0197500	55.0018	0.406439	0.30567	1.32966	0.183629	0.245647
Os01g0197700	8.40893	-0.851623	0.84268	-1.01061	0.312202	0.389719
Os01g0197900	27.9358	0.636218	0.438775	1.44999	0.147062	0.20173
Os01g0198000	452.718	0.909664	0.148558	6.1233	9.16557e-10	3.18209e-09
Os01g0198100	259.822	0.8181	0.192179	4.25696	2.07226e-05	5.00904e-05
Os01g0198200	6431.43	-0.709912	0.083285	-8.52389	1.54283e-17	8.40009e-17
Os01g0198250	1.34257	-0.801734	1.79194	-0.447411	0.654578	0.72185
Os01g0198500	642.447	-2.47864	0.180394	-13.7401	5.83721e-43	8.92009e-42
Os01g0198702	54.2064	-1.17999	0.303842	-3.88358	0.000102929	0.00023214
Os01g0198900	273.622	-1.77842	0.237993	-7.47259	7.8631e-14	3.51022e-13
Os01g0199300	3.52882	-2.09482	1.34102	-1.56212	0.118261	0.166258
Os01g0199400	638.102	-0.565567	0.125721	-4.49858	6.84086e-06	1.73204e-05
Os01g0199700	1.9385	-2.17646	2.03526	-1.06938	0.284899	0.359862
Os01g0199900	1446.02	0.0915705	0.0902545	1.01458	0.310305	0.387685
Os01g0199950	1.08816	3.52685	2.62765	1.3422	0.17953	NA
Os01g0200000	2497.6	0.00948439	0.0947204	0.10013	0.920241	0.941024
Os01g0200150	0.671553	1.45149	2.78471	0.521237	0.602202	NA
Os01g0200200	3.32882	-3.30432	1.5216	-2.17162	0.0298847	0.0479591
Os01g0200300	1008.59	-0.992161	0.0977719	-10.1477	3.39222e-24	2.5212e-23
Os01g0200350	1.00121	-2.29935	2.43771	-0.94324	0.345558	NA
Os01g0200400	1119.53	1.77018	0.117081	15.1193	1.20798e-51	2.51117e-50
Os01g0200500	651.981	0.466671	0.115234	4.04977	5.12678e-05	0.000119212
Os01g0200600	13.4291	-0.286441	0.551893	-0.519015	0.60375	0.676357
Os01g0200700	477.814	-3.09497	0.167765	-18.4483	5.38445e-76	2.43433e-74
Os01g0201000	625.57	0.150217	0.135736	1.10668	0.268431	0.341706
Os01g0201100	287.005	-1.09431	0.259126	-4.22308	2.40982e-05	5.79469e-05
Os01g0201200	2589.39	-0.398649	0.107082	-3.72284	0.000196995	0.000430082
Os01g0201250	625.383	0.707443	0.124813	5.668	1.44471e-08	4.5801e-08
Os01g0201275	0.644521	1.35925	2.80887	0.483915	0.628446	NA
Os01g0201400	0	NA	NA	NA	NA	NA
Os01g0201500	0	NA	NA	NA	NA	NA
Os01g0201600	0.172624	-1.0602	4.08047	-0.259822	0.795001	NA
Os01g0201700	7.953	0.0220409	0.806456	0.0273306	0.978196	0.983611
Os01g0201800	33.4031	-3.88767	0.549092	-7.08019	1.43956e-12	5.94307e-12
Os01g0201850	1.70346	-3.16764	1.89048	-1.67557	0.093822	0.13503
Os01g0201900	1569.03	-0.779778	0.0988275	-7.8903	3.01468e-15	1.45775e-14
Os01g0202500	261.123	-2.07846	0.202573	-10.2603	1.06391e-24	8.07447e-24
Os01g0202601	13.5331	-0.250252	0.599945	-0.417124	0.676588	0.741273
Os01g0202700	3.65988	-1.88255	1.14936	-1.63791	0.10144	0.144914
Os01g0202800	36.278	-0.856975	0.363077	-2.36031	0.0182595	0.0305061
Os01g0203000	2596.87	0.358055	0.0897897	3.98771	6.67136e-05	0.000153248
Os01g0203300	146.659	-0.110496	0.186707	-0.591815	0.553975	0.630596
Os01g0203400	26.3766	0.286314	0.436436	0.656026	0.511807	0.590392
Os01g0203800	1086.32	-0.805565	0.114438	-7.03929	1.93216e-12	7.91884e-12
Os01g0203900	5.99444	0.269852	0.864969	0.311979	0.755056	0.807813
Os01g0204000	697.169	1.4211	0.136918	10.3792	3.08284e-25	2.39022e-24
Os01g0205100	1164.67	0.0735513	0.104198	0.705879	0.480263	0.560166
Os01g0205200	97.2613	0.847019	0.222431	3.80801	0.00014009	0.000311032
Os01g0205300	0	NA	NA	NA	NA	NA
Os01g0205500	4174.91	1.66433	0.126531	13.1535	1.62453e-39	2.19362e-38
Os01g0205600	198.608	-1.50806	0.218636	-6.89757	5.28985e-12	2.1199e-11
Os01g0205700	3313.09	0.545781	0.0818398	6.66889	2.5774e-11	9.89863e-11
Os01g0205900	240.26	2.8676	0.213012	13.4621	2.61233e-41	3.75332e-40
Os01g0206200	69.558	0.923432	0.270234	3.41715	0.000632796	0.00130374
Os01g0206300	81.0806	1.84324	0.325956	5.65488	1.55954e-08	4.93135e-08
Os01g0206600	394.417	0.308734	0.142005	2.1741	0.0296976	0.0476891
Os01g0206650	115.809	-0.540392	0.231283	-2.3365	0.0194654	0.0323526
Os01g0206700	27.8414	0.957371	0.537493	1.78118	0.0748831	0.110653
Os01g0206800	37.0741	2.31272	0.429003	5.39091	7.01004e-08	2.1064e-07
Os01g0207001	0.911111	-0.601892	2.91461	-0.206508	0.836394	NA
Os01g0207200	345.016	2.57889	0.186052	13.8611	1.0898e-43	1.70901e-42
Os01g0207300	2.52067	2.01199	1.45064	1.38697	0.165451	0.224104
Os01g0207400	1408.98	1.8727	0.128178	14.6102	2.41766e-48	4.47421e-47
Os01g0207500	22.4824	0.862158	0.516538	1.66911	0.095096	0.136683
Os01g0207600	110.986	2.52839	0.256588	9.85391	6.59289e-23	4.6305e-22
Os01g0207700	0	NA	NA	NA	NA	NA
Os01g0207900	1.95324	-0.100026	1.55293	-0.0644116	0.948642	0.961593
Os01g0208000	0.183159	0.863356	4.08047	0.211582	0.832433	NA
Os01g0208400	717.283	2.51827	0.241826	10.4135	2.15051e-25	1.67802e-24
Os01g0208600	7205.46	0.367359	0.0903189	4.06735	4.75499e-05	0.000110913
Os01g0208700	2107.24	-0.0754062	0.126886	-0.594286	0.552321	0.628995
Os01g0208800	0.837683	-0.740188	2.59761	-0.28495	0.775682	NA
Os01g0209000	2224.15	0.363803	0.0821662	4.42765	9.5266e-06	2.37888e-05
Os01g0209150	0.363195	-2.02836	4.03156	-0.50312	0.61488	NA
Os01g0209200	1092.55	-0.737671	0.102612	-7.18897	6.52833e-13	2.75249e-12
Os01g0209400	2554	0.29811	0.100907	2.95432	0.00313363	0.00588994
Os01g0209500	149.052	-4.33495	0.285366	-15.1909	4.06524e-52	8.5676e-51
Os01g0209566	0.316284	-0.0984167	4.08047	-0.0241189	0.980758	NA
Os01g0209700	11.1315	1.08192	0.709826	1.52421	0.127456	0.17776
Os01g0209750	0.160866	-1.0602	4.08047	-0.259822	0.795001	NA
Os01g0209800	153.609	2.38133	0.284825	8.36067	6.23644e-17	3.30527e-16
Os01g0209901	0.172624	-1.0602	4.08047	-0.259822	0.795001	NA
Os01g0210200	0.6533	-0.127264	2.82996	-0.0449702	0.964131	NA
Os01g0210300	228.433	2.71807	0.196612	13.8245	1.81388e-43	2.82708e-42
Os01g0210400	9.21384	2.73821	0.887155	3.08651	0.0020252	0.00390418
Os01g0210500	1778.52	-0.987379	0.118543	-8.32932	8.1311e-17	4.28191e-16
Os01g0210550	1.48875	-1.98385	1.9302	-1.02779	0.304047	0.381005
Os01g0210600	542.961	0.978995	0.152629	6.41419	1.41571e-10	5.17901e-10
Os01g0210700	0.708443	-2.99694	3.01927	-0.992606	0.320902	NA
Os01g0210750	250.153	-0.432492	0.165494	-2.61335	0.00896595	0.0157258
Os01g0210800	389.626	0.400073	0.154098	2.59622	0.00942558	0.0164912
Os01g0210900	0.310837	1.7222	4.04158	0.426119	0.670021	NA
Os01g0211000	0.477858	-0.962929	3.10725	-0.309897	0.756639	NA
Os01g0211200	5.58503	2.45877	1.06747	2.30337	0.0212581	0.0351065
Os01g0211600	711.412	0.694519	0.157067	4.4218	9.78825e-06	2.44043e-05
Os01g0211800	217.043	2.4236	0.256804	9.43756	3.81576e-21	2.47283e-20
Os01g0212000	39.5249	2.43366	0.38736	6.28269	3.32763e-10	1.18813e-09
Os01g0212100	3175.22	-0.442109	0.0788713	-5.60545	2.07717e-08	6.48944e-08
Os01g0212400	5264.05	-0.080591	0.121902	-0.661112	0.50854	0.58729
Os01g0212500	0.632762	1.35922	2.82437	0.481245	0.630342	NA
Os01g0212700	19.787	1.25081	0.517381	2.41759	0.0156237	0.0263988
Os01g0212900	0.354222	-1.99635	3.91189	-0.510328	0.609822	NA
Os01g0213100	5.95097	-1.56651	1.0328	-1.51676	0.129328	0.180025
Os01g0213300	0	NA	NA	NA	NA	NA
Os01g0213350	2.3057	-3.61657	1.81741	-1.98996	0.0465958	0.0719399
Os01g0213400	129.652	-1.02434	0.231642	-4.4221	9.77457e-06	2.43721e-05
Os01g0213800	592.558	2.38186	0.131695	18.0862	4.09026e-73	1.67772e-71
Os01g0214001	2.56481	3.7183	1.77027	2.10042	0.0356923	0.0564715
Os01g0214200	736.108	0.774603	0.12217	6.34034	2.29253e-10	8.28533e-10
Os01g0214300	1592.6	-0.550682	0.0978553	-5.62752	1.82824e-08	5.74054e-08
Os01g0214400	447.796	-0.0307555	0.131873	-0.233221	0.81559	0.857249
Os01g0214500	63.2645	-0.683453	0.328117	-2.08295	0.0372554	0.0587436
Os01g0214600	123.174	3.08252	0.284762	10.8249	2.62336e-27	2.22195e-26
Os01g0214800	6797.64	-0.20729	0.106336	-1.94939	0.0512483	0.0783893
Os01g0214901	8.16849	-0.974567	0.816832	-1.19311	0.232828	0.302002
Os01g0215000	215.001	-0.649176	0.19293	-3.36483	0.000765911	0.00156103
Os01g0215100	0.527184	0.958712	3.46406	0.276759	0.781965	NA
Os01g0215500	109.714	1.30623	0.254414	5.13427	2.83238e-07	8.08187e-07
Os01g0215700	139.547	2.37331	0.259289	9.15317	5.52859e-20	3.40359e-19
Os01g0215725	1.06653	-0.0713656	2.4282	-0.0293903	0.976553	NA
Os01g0215750	1.12606	-3.67796	3.09995	-1.18646	0.235441	NA
Os01g0216000	662.01	0.879007	0.497564	1.76662	0.0772917	0.11375
Os01g0216150	1.17055	-0.665629	2.36099	-0.281928	0.777999	NA
Os01g0216300	0.183159	0.863356	4.08047	0.211582	0.832433	NA
Os01g0216350	0.305234	-0.0984167	4.08047	-0.0241189	0.980758	NA
Os01g0216400	154.859	-0.907761	0.265718	-3.41626	0.000634877	0.00130741
Os01g0216500	374.462	0.929339	0.195907	4.74377	2.09774e-06	5.56135e-06
Os01g0216600	1.02276	-2.29111	2.42177	-0.946048	0.344124	NA
Os01g0216900	66.4936	1.83308	0.299955	6.11118	9.88957e-10	3.42371e-09
Os01g0217000	840.367	1.42977	0.138892	10.2941	7.49059e-25	5.72908e-24
Os01g0217050	3.17025	0.0399776	1.12004	0.0356929	0.971527	0.97897
Os01g0217100	15.0001	1.24232	0.563044	2.20644	0.0273533	0.0442528
Os01g0217400	1.063	-0.995758	2.17244	-0.458359	0.646695	NA
Os01g0217500	103.998	1.68096	0.258307	6.5076	7.63631e-11	2.84331e-10
Os01g0217800	792.369	-0.0842996	0.11323	-0.7445	0.456574	0.537114
Os01g0218032	20915.6	0.342728	0.0919949	3.72551	0.00019492	0.000425796
Os01g0218100	5765.29	-2.31393	0.100275	-23.0759	8.07971e-118	1.1576e-115
Os01g0218200	689.228	2.05762	0.142568	14.4325	3.22929e-47	5.75968e-46
Os01g0218350	4.27173	-2.13618	1.12419	-1.9002	0.0574068	0.0869162
Os01g0218500	9.13217	-0.587741	0.677812	-0.867115	0.385879	0.466205
Os01g0218700	1455.08	-0.252576	0.119376	-2.1158	0.0343621	0.0545479
Os01g0218800	1932.1	0.207039	0.107367	1.92833	0.0538146	0.0819245
Os01g0218900	854.361	-0.0164021	0.101839	-0.161059	0.872047	0.903029
Os01g0219000	58.3781	0.0374927	0.289842	0.129356	0.897076	0.922452
Os01g0219100	241.643	0.21068	0.190935	1.10341	0.269848	0.343339
Os01g0219200	40.9539	0.058369	0.350438	0.16656	0.867716	0.899307
Os01g0219300	3341.22	-0.449512	0.0842544	-5.33517	9.54532e-08	2.83223e-07
Os01g0219500	0.325966	-0.0984166	4.06834	-0.0241909	0.9807	NA
Os01g0219600	0.363195	-2.02836	4.03156	-0.50312	0.61488	NA
Os01g0220100	970.573	0.515295	0.147173	3.50129	0.000463018	0.000968399
Os01g0220150	0.305234	-0.0984167	4.08047	-0.0241189	0.980758	NA
Os01g0220200	242.734	-1.33117	0.161483	-8.24344	1.67323e-16	8.65603e-16
Os01g0220300	620.74	0.947761	0.134284	7.05791	1.69025e-12	6.95543e-12
Os01g0220400	1017.79	-1.44335	0.106454	-13.5585	7.05792e-42	1.03701e-40
Os01g0220500	387.306	0.323054	0.152355	2.12041	0.0339717	0.0539815
Os01g0220700	692.108	-2.17773	0.186044	-11.7055	1.19505e-31	1.20163e-30
Os01g0220801	0.499443	0.858506	3.07225	0.279439	0.779908	NA
Os01g0220900	2.86875	-1.37311	1.31394	-1.04503	0.296009	0.372185
Os01g0221000	1.89281	-2.24495	1.66531	-1.34807	0.177637	0.238587
Os01g0221100	1772.28	-2.37567	0.0919536	-25.8356	3.53446e-147	1.00805e-144
Os01g0221300	450.511	-0.307533	0.132209	-2.32611	0.0200129	0.0331938
Os01g0221400	12.9938	-0.240424	0.589979	-0.407513	0.683631	0.747273
Os01g0221500	878.939	-1.21099	0.103838	-11.6623	1.98663e-31	1.98384e-30
Os01g0221600	6.23522	-0.144386	0.850846	-0.169697	0.865248	0.897237
Os01g0221700	14.1081	0.596478	0.570049	1.04636	0.295394	0.371488
Os01g0221900	69.9399	-1.44017	0.275763	-5.22249	1.76537e-07	5.13181e-07
Os01g0222001	32.0305	-1.40658	0.458705	-3.06642	0.00216637	0.0041595
Os01g0222300	63.9586	1.87904	0.308503	6.09085	1.1231e-09	3.8688e-09
Os01g0222500	777.319	1.48469	0.126686	11.7194	1.01383e-31	1.02413e-30
Os01g0222600	1792.89	-2.2818	0.171037	-13.341	1.33729e-40	1.87288e-39
Os01g0222700	940.473	-0.355146	0.108538	-3.27207	0.00106762	0.0021328
Os01g0222800	28.4627	0.324404	0.43077	0.75308	0.451402	0.532102
Os01g0222900	43.187	0.994608	0.327092	3.04076	0.00235984	0.00451041
Os01g0223000	231.256	-0.647923	0.15765	-4.10987	3.95881e-05	9.30819e-05
Os01g0223200	426.02	-0.0279864	0.129799	-0.215613	0.829289	0.868
Os01g0223300	0.345248	-1.96459	4.03711	-0.486634	0.626518	NA
Os01g0223500	205.418	-1.01064	0.208314	-4.85152	1.2252e-06	3.31348e-06
Os01g0223600	2072.34	1.29791	0.104705	12.3959	2.75048e-35	3.18061e-34
Os01g0223700	472.557	-0.422244	0.12435	-3.39562	0.000684733	0.00140411
Os01g0223800	323.344	-2.13357	0.165257	-12.9107	3.91909e-38	5.03998e-37
Os01g0223900	1112.74	0.838494	0.0904544	9.26979	1.86509e-20	1.1733e-19
Os01g0224000	554.105	-0.171634	0.108966	-1.57511	0.11523	0.162522
Os01g0224100	645.496	0.802927	0.123148	6.52003	7.02916e-11	2.62396e-10
Os01g0224166	6.11996	0.194441	0.853629	0.227782	0.819816	0.860534
Os01g0224200	53.8235	2.38818	0.369927	6.45581	1.07644e-10	3.96879e-10
Os01g0224300	75.3553	0.949252	0.297103	3.19503	0.00139817	0.00275259
Os01g0224400	219.19	-1.69288	0.174074	-9.72505	2.35798e-22	1.60981e-21
Os01g0224500	622.21	0.654378	0.130201	5.02592	5.01012e-07	1.40013e-06
Os01g0224700	230.917	-1.85887	0.163259	-11.386	4.90974e-30	4.64015e-29
Os01g0225000	6.93819	0.777889	0.785244	0.990633	0.321865	0.399933
Os01g0225100	4018.92	-0.275417	0.0841039	-3.27473	0.00105764	0.00211389
Os01g0225200	1228.43	0.162102	0.0999739	1.62144	0.104923	0.149358
Os01g0225300	911.85	-0.279756	0.106821	-2.61892	0.00882089	0.0154901
Os01g0225400	227.987	-0.332524	0.198107	-1.6785	0.0932493	0.134275
Os01g0225500	0.50964	-1.03025	3.05126	-0.337648	0.735629	NA
Os01g0225550	1.13625	1.21547	1.96487	0.618601	0.536179	NA
Os01g0225600	14.9276	-3.05353	0.974666	-3.1329	0.00173091	0.00336875
Os01g0225700	3.40437	-1.13004	1.24051	-0.910945	0.362324	0.442223
Os01g0226200	89.6311	0.38011	0.238178	1.59591	0.110509	0.156441
Os01g0226300	3284.84	2.78731	0.130579	21.3457	4.27171e-101	4.01107e-99
Os01g0226400	413.701	0.886115	0.133814	6.62199	3.54405e-11	1.34956e-10
Os01g0226450	0.809427	0.399773	2.35961	0.169423	0.865464	NA
Os01g0226500	576.774	-0.113297	0.126466	-0.895868	0.370323	0.450532
Os01g0226600	18.5876	2.7193	0.685309	3.968	7.24781e-05	0.000165924
Os01g0226666	2.40672	1.83985	1.49552	1.23024	0.218608	0.285976
Os01g0226700	70.5272	3.15025	0.350891	8.97786	2.76092e-19	1.63729e-18
Os01g0227100	1472.18	-1.39119	0.12359	-11.2565	2.15017e-29	1.97582e-28
Os01g0227200	3763.88	-2.07975	0.110965	-18.7424	2.23258e-78	1.0901e-76
Os01g0227250	0.670506	-1.58019	2.50047	-0.631957	0.527415	NA
Os01g0227300	2506.67	0.492729	0.105845	4.65519	3.2369e-06	8.45216e-06
Os01g0227350	3.42981	-3.27056	1.42724	-2.29153	0.0219329	0.0361486
Os01g0227400	9.10972	-2.88903	0.863557	-3.34551	0.000821328	0.00166619
Os01g0227500	5.08201	-0.79015	0.972038	-0.81288	0.416287	0.497248
Os01g0227700	0.684926	-2.95384	3.04868	-0.968892	0.332599	NA
Os01g0227800	1.77325	-1.57809	1.81963	-0.867261	0.385799	0.46616
Os01g0228300	1100.02	0.493809	0.1013	4.87471	1.08971e-06	2.95965e-06
Os01g0228400	53.3611	-0.938697	0.306231	-3.06532	0.00217436	0.00417406
Os01g0228450	1.64296	-0.230345	1.86018	-0.123829	0.90145	0.925936
Os01g0228500	27.1582	0.247231	0.419144	0.589847	0.555293	0.631932
Os01g0228600	1743.29	0.034973	0.103943	0.336463	0.736522	0.792177
Os01g0228800	1873.55	0.553223	0.10442	5.29804	1.17055e-07	3.44605e-07
Os01g0228901	1.35311	-0.0307379	1.78751	-0.017196	0.98628	0.98936
Os01g0229000	513.124	2.4451	0.130064	18.7992	7.66369e-79	3.77824e-77
Os01g0229100	2376.27	0.398317	0.0857442	4.64542	3.39393e-06	8.85009e-06
Os01g0229200	8640.21	-0.183312	0.0735533	-2.49224	0.0126941	0.0217681
Os01g0229250	1.99814	-0.0773319	1.41865	-0.054511	0.956528	0.967754
Os01g0229300	1130	-0.27379	0.102883	-2.66118	0.00778663	0.0137921
Os01g0229400	326.29	1.32513	0.182637	7.25556	3.99995e-13	1.71033e-12
Os01g0229500	594.199	-0.773307	0.157462	-4.91106	9.05871e-07	2.47688e-06
Os01g0229600	565.095	-1.18126	0.134628	-8.77423	1.72077e-18	9.78074e-18
Os01g0229700	28.2714	-1.84643	0.458651	-4.02579	5.67854e-05	0.000131431
Os01g0229800	2.30664	-0.578406	1.52375	-0.379595	0.704246	0.765175
Os01g0229900	702.177	-0.68438	0.124686	-5.48882	4.0462e-08	1.23614e-07
Os01g0230200	464.257	-0.0830325	0.124219	-0.668439	0.503853	0.582869
Os01g0230700	2.17591	-1.30387	1.6552	-0.787744	0.430847	0.51178
Os01g0230800	15.531	-1.0414	0.53092	-1.9615	0.0498211	0.0764245
Os01g0231000	7095.13	0.724178	0.0772353	9.37626	6.83555e-21	4.3796e-20
Os01g0231500	2185.8	-0.224385	0.0792767	-2.8304	0.00464898	0.00853319
Os01g0231600	27.8133	1.09626	0.409299	2.67839	0.00739772	0.0131491
Os01g0231700	1487.58	1.54828	0.164706	9.40032	5.4397e-21	3.50292e-20
Os01g0231800	4532.65	0.211817	0.0866164	2.44546	0.0144666	0.024566
Os01g0231900	2279.93	-0.87516	0.0849997	-10.296	7.34202e-25	5.61685e-24
Os01g0231950	0	NA	NA	NA	NA	NA
Os01g0232000	6.69373	0.134647	1.10906	0.121407	0.903369	0.927314
Os01g0232100	8.92987	-2.41599	0.820441	-2.94474	0.00323225	0.00606222
Os01g0232200	0.316284	-0.0984167	4.08047	-0.0241189	0.980758	NA
Os01g0232300	2100.52	-0.142164	0.0926395	-1.53459	0.124885	0.174613
Os01g0232400	6664.3	-0.40514	0.0931274	-4.35038	1.35901e-05	3.34458e-05
Os01g0232450	1.17756	-0.565066	2.08822	-0.270597	0.786701	NA
Os01g0232500	2901.85	-0.759387	0.0987987	-7.6862	1.5157e-14	7.04996e-14
Os01g0232550	1.00928	0.894533	2.19878	0.406831	0.684132	NA
Os01g0232700	2286.91	0.255582	0.0908339	2.81372	0.00489714	0.00895637
Os01g0232800	8565.27	0.232578	0.0788302	2.95037	0.00317397	0.00595952
Os01g0233000	5249.92	-1.43607	0.113094	-12.698	6.06401e-37	7.43493e-36
Os01g0233100	146.957	2.55907	0.23613	10.8376	2.28455e-27	1.94037e-26
Os01g0233400	0.783093	-0.743301	2.63888	-0.281673	0.778195	NA
Os01g0233500	165.218	2.93481	0.219465	13.3726	8.74572e-41	1.23219e-39
Os01g0233800	17.3118	0.5759	0.523504	1.10009	0.271294	0.345005
Os01g0233850	1.00678	-2.30771	2.48521	-0.928578	0.353108	NA
Os01g0233900	450.488	-0.208073	0.146914	-1.41629	0.156691	0.213528
Os01g0234001	0.160866	-1.0602	4.08047	-0.259822	0.795001	NA
Os01g0234100	262.921	-0.176685	0.156365	-1.12995	0.258496	0.330604
Os01g0234200	0.692799	-0.0772852	2.51066	-0.0307828	0.975443	NA
Os01g0234300	22.0952	-0.931552	0.451453	-2.06345	0.0390697	0.0613286
Os01g0234433	2.54012	-1.10124	1.29701	-0.849065	0.395845	0.476367
Os01g0234499	6.78947	-0.296419	0.860865	-0.344327	0.7306	0.78722
Os01g0234700	247.099	1.16973	0.190637	6.13592	8.46657e-10	2.94544e-09
Os01g0234800	518.474	-0.301046	0.116818	-2.57706	0.00996445	0.0173763
Os01g0234850	1.50466	-1.92237	1.93843	-0.991714	0.321337	0.399374
Os01g0234900	2433.25	-0.468725	0.106599	-4.39707	1.09723e-05	2.72517e-05
Os01g0235100	91.5687	-0.53548	0.244887	-2.18664	0.0287688	0.0463243
Os01g0235200	666.694	0.513737	0.105498	4.86966	1.11789e-06	3.03349e-06
Os01g0235300	3478.92	-0.748612	0.111384	-6.72098	1.80506e-11	7.01632e-11
Os01g0235325	6.09041	0.122542	0.815139	0.150333	0.880502	0.909654
Os01g0235350	304.6	0.175433	0.140738	1.24653	0.212571	0.279385
Os01g0235400	3184.46	1.29814	0.0877785	14.7889	1.72847e-49	3.33215e-48
Os01g0235500	0.160866	-1.0602	4.08047	-0.259822	0.795001	NA
Os01g0235632	1.8062	0.162449	1.63437	0.0993959	0.920824	0.941494
Os01g0235700	4167.1	-0.398525	0.0910506	-4.37696	1.20345e-05	2.98003e-05
Os01g0235800	1758.38	-0.0569488	0.100325	-0.56764	0.570279	0.646287
Os01g0235850	1.825	0.743787	1.47078	0.505708	0.613062	0.684752
Os01g0235900	55.2321	-1.82166	0.371219	-4.90723	9.23705e-07	2.52384e-06
Os01g0236000	234.475	0.958653	0.177999	5.38571	7.21587e-08	2.16611e-07
Os01g0236300	4960.01	0.546247	0.0867514	6.2967	3.04047e-10	1.08817e-09
Os01g0236400	966.485	1.38695	0.114156	12.1495	5.76893e-34	6.3602e-33
Os01g0236700	6043.96	-0.596418	0.0906951	-6.57607	4.83033e-11	1.82457e-10
Os01g0236800	635.91	-0.595105	0.111044	-5.35918	8.36e-08	2.4963e-07
Os01g0236900	0.481385	0.724296	3.09825	0.233776	0.815159	NA
Os01g0237000	942.87	-3.66119	0.165259	-22.1542	9.50958e-109	1.07883e-106
Os01g0237100	28.6349	-0.496663	0.449073	-1.10597	0.268738	0.342053
Os01g0237200	6.49332	1.65989	0.875483	1.89597	0.0579641	0.0876773
Os01g0237366	0.181598	-1.0602	4.08047	-0.259822	0.795001	NA
Os01g0237400	0.708781	0.0478035	2.77387	0.0172335	0.98625	NA
Os01g0237500	384.209	-0.589903	0.259113	-2.27663	0.0228085	0.0374622
Os01g0237750	223.077	-0.459055	0.245112	-1.87283	0.0610912	0.0919607
Os01g0238200	808.372	-0.231932	0.0964877	-2.40375	0.0162279	0.0273591
Os01g0238287	18.5013	-2.28444	0.542178	-4.21346	2.51493e-05	6.03366e-05
Os01g0238375	0	NA	NA	NA	NA	NA
Os01g0238500	1597.51	-0.0992364	0.0840673	-1.18044	0.237825	0.307491
Os01g0238600	1320.3	1.00039	0.120949	8.27117	1.32648e-16	6.91145e-16
Os01g0238700	4.29079	1.35429	1.08172	1.25198	0.210577	0.277122
Os01g0238800	247.314	1.07957	0.148891	7.25076	4.14452e-13	1.76917e-12
Os01g0238850	0.344025	-0.0984162	3.98829	-0.0246763	0.980313	NA
Os01g0238900	5285.09	-0.179059	0.0786196	-2.27754	0.0227542	0.0373791
Os01g0239000	19.9546	1.32916	0.491812	2.70258	0.00688046	0.0123056
Os01g0239100	1183.28	-1.60685	0.147741	-10.8762	1.49754e-27	1.28228e-26
Os01g0239150	0.535819	-2.59228	3.35834	-0.771891	0.440179	NA
Os01g0239200	2229.84	0.188063	0.0854786	2.20012	0.0277985	0.0449017
Os01g0239300	37.3225	-0.504013	0.379685	-1.32745	0.18436	0.246565
Os01g0239700	5086.37	0.950872	0.110245	8.62509	6.40432e-18	3.54573e-17
Os01g0240600	0.481385	0.724296	3.09825	0.233776	0.815159	NA
Os01g0240700	1.10446	1.25022	2.1	0.59534	0.551616	NA
Os01g0240725	0	NA	NA	NA	NA	NA
Os01g0241000	466.679	0.670456	0.143629	4.66797	3.04194e-06	7.96024e-06
Os01g0241100	658.555	0.928345	0.119703	7.75539	8.80755e-15	4.15425e-14
Os01g0241400	2.1203	0.0358409	1.47662	0.0242722	0.980636	0.985317
Os01g0242200	816.017	0.840385	0.119163	7.05237	1.75898e-12	7.23141e-12
Os01g0242300	452.535	0.537048	0.138761	3.87032	0.000108692	0.000244326
Os01g0242400	2.13836	0.0932225	1.3891	0.0671099	0.946494	0.960085
Os01g0242500	487.462	0.837657	0.146859	5.70382	1.17149e-08	3.74311e-08
Os01g0242600	4195.77	-0.746972	0.0821945	-9.08786	1.01006e-19	6.1174e-19
Os01g0242800	10.2407	-0.998117	0.692199	-1.44195	0.149316	0.2045
Os01g0242900	599.385	0.195972	0.1369	1.4315	0.152287	0.208242
Os01g0243000	136.914	-0.433724	0.215028	-2.01706	0.0436891	0.067861
Os01g0243100	784.326	1.16844	0.111007	10.5258	6.56835e-26	5.22949e-25
Os01g0243200	1114.06	-0.00537311	0.104421	-0.0514565	0.958962	0.969509
Os01g0243300	1.16243	0.295362	1.89761	0.15565	0.876309	NA
Os01g0243400	579.971	0.25968	0.113273	2.29251	0.021876	0.0360625
Os01g0243600	28.684	0.592604	0.4069	1.45639	0.145285	0.199553
Os01g0243700	1622.84	2.84016	0.210134	13.516	1.25862e-41	1.83229e-40
Os01g0243800	114.526	-0.102427	0.211305	-0.484736	0.627864	0.698167
Os01g0243901	0	NA	NA	NA	NA	NA
Os01g0244000	0	NA	NA	NA	NA	NA
Os01g0244150	0.172624	-1.0602	4.08047	-0.259822	0.795001	NA
Os01g0244400	0	NA	NA	NA	NA	NA
Os01g0245000	0	NA	NA	NA	NA	NA
Os01g0245532	0	NA	NA	NA	NA	NA
Os01g0245600	0.160866	-1.0602	4.08047	-0.259822	0.795001	NA
Os01g0245700	0	NA	NA	NA	NA	NA
Os01g0245901	0	NA	NA	NA	NA	NA
Os01g0246100	6058.27	-0.646397	0.076143	-8.48925	2.07966e-17	1.12427e-16
Os01g0246200	0.675953	-2.93813	2.68209	-1.09546	0.273314	NA
Os01g0246400	70.6922	0.515648	0.286978	1.79682	0.0723642	0.107258
Os01g0246500	328.964	-0.00432581	0.154492	-0.0280003	0.977662	0.983333
Os01g0246601	3.94925	-1.44104	1.23825	-1.16377	0.244519	0.315011
Os01g0246700	3186.5	-0.843819	0.121846	-6.92528	4.35114e-12	1.75107e-11
Os01g0247500	8.50226	-2.74694	0.852476	-3.22231	0.00127161	0.00251772
Os01g0247550	0.364757	-0.0984158	3.90555	-0.025199	0.979896	NA
Os01g0247600	111.023	-2.45465	0.296506	-8.27861	1.24624e-16	6.50112e-16
Os01g0247700	3181.21	-3.71145	0.128817	-28.8118	1.52505e-182	8.95002e-180
Os01g0247900	375.835	2.65725	0.178403	14.8947	3.56935e-50	7.07771e-49
Os01g0248000	42.5366	1.72418	0.388938	4.43303	9.29165e-06	2.3223e-05
Os01g0248300	1052.68	-0.758204	0.153328	-4.94499	7.61472e-07	2.09388e-06
Os01g0248350	1.80308	-0.995673	1.6314	-0.610317	0.541652	0.619364
Os01g0248400	2505.32	-0.132826	0.0869899	-1.52692	0.126781	0.1769
Os01g0248500	602.181	-0.78036	0.165932	-4.7029	2.56498e-06	6.75486e-06
Os01g0248600	1051.75	-0.00603554	0.109032	-0.0553556	0.955855	0.96733
Os01g0248701	7.21811	-1.02827	0.91146	-1.12816	0.259253	0.331335
Os01g0248800	2.8199	3.85586	1.6494	2.33773	0.0194012	0.0322529
Os01g0248850	0	NA	NA	NA	NA	NA
Os01g0248900	504.169	2.43996	0.195931	12.4531	1.3445e-35	1.57203e-34
Os01g0249050	0	NA	NA	NA	NA	NA
Os01g0249100	25.644	-0.416995	0.639051	-0.652522	0.514065	0.592615
Os01g0249200	1891.89	1.12049	0.115179	9.72822	2.28567e-22	1.56184e-21
Os01g0249300	3465.43	0.443565	0.081473	5.44431	5.20053e-08	1.57836e-07
Os01g0249700	125.995	0.762138	0.281616	2.7063	0.00680372	0.0121762
Os01g0249800	617.187	-0.17611	0.157843	-1.11572	0.26454	0.337245
Os01g0249900	28.1348	-0.428895	0.464499	-0.923348	0.355826	0.435552
Os01g0250200	0	NA	NA	NA	NA	NA
Os01g0250600	808.987	0.53401	0.114786	4.65221	3.284e-06	8.57149e-06
Os01g0250900	2910.29	-0.0107241	0.0898977	-0.119292	0.905044	0.928689
Os01g0251000	1894.47	0.302067	0.101931	2.96344	0.00304225	0.00572664
Os01g0251100	1456.13	0.798129	0.0856236	9.32136	1.14861e-20	7.28282e-20
Os01g0251200	1401.71	-0.649416	0.0971989	-6.68132	2.36807e-11	9.11305e-11
Os01g0251400	0.183159	0.863356	4.08047	0.211582	0.832433	NA
Os01g0252100	10837.8	0.921307	0.0978604	9.4145	4.75356e-21	3.0695e-20
Os01g0252150	0.771684	3.03473	2.57136	1.1802	0.23792	NA
Os01g0252200	447.676	0.0231869	0.118826	0.195134	0.845288	0.880995
Os01g0252300	11.762	-0.870909	0.677782	-1.28494	0.198813	0.263516
Os01g0252400	1.27517	2.57527	2.05606	1.25253	0.210376	0.276917
Os01g0252600	0.471897	2.31987	3.5037	0.662119	0.507895	NA
Os01g0252900	741.176	-0.0425659	0.125442	-0.339327	0.734363	0.790329
Os01g0253000	1.5228	-1.14001	1.7298	-0.65904	0.50987	0.588558
Os01g0253050	0.524061	-2.564	3.38157	-0.758226	0.448316	NA
Os01g0253100	6246.83	0.328427	0.0765367	4.29111	1.77784e-05	4.32927e-05
Os01g0253200	0.492435	0.762361	3.53085	0.215914	0.829055	NA
Os01g0253300	25844.3	-0.743824	0.0824833	-9.01787	1.91785e-19	1.14624e-18
Os01g0253400	65.8145	1.35473	0.31731	4.26942	1.95984e-05	4.74709e-05
Os01g0253500	26.14	0.537771	0.471573	1.14038	0.254129	0.325797
Os01g0253600	876.866	0.297439	0.122232	2.4334	0.0149579	0.0253384
Os01g0253800	7.48445	1.39135	0.782794	1.77742	0.0754992	0.11145
Os01g0253900	1141.43	-0.526628	0.161859	-3.25361	0.00113948	0.00226921
Os01g0254000	2770.9	-1.23459	0.135374	-9.11984	7.5238e-20	4.59483e-19
Os01g0254100	19939	-0.672799	0.0983786	-6.83888	7.98171e-12	3.16829e-11
Os01g0254200	1993.64	1.09293	0.111043	9.8424	7.39279e-23	5.18157e-22
Os01g0254300	224.188	3.18776	0.215848	14.7685	2.33793e-49	4.49285e-48
Os01g0254350	1.43024	0.209173	1.96733	0.106323	0.915326	0.937034
Os01g0254400	56.5028	-4.51486	0.539678	-8.36584	5.96873e-17	3.16448e-16
Os01g0254800	26.9463	-1.06869	0.428091	-2.49641	0.0125456	0.0215256
Os01g0254850	91.1984	0.709672	0.315421	2.24992	0.0244539	0.0399496
Os01g0254900	4794.94	-0.321007	0.0826155	-3.88555	0.000102097	0.000230365
Os01g0254950	2.77493	-1.63624	1.38554	-1.18094	0.237626	0.307285
Os01g0255000	1583.47	0.0504428	0.0905738	0.556925	0.577579	0.652814
Os01g0255100	14.2232	-0.745803	0.582362	-1.28065	0.200316	0.265303
Os01g0255700	29.2057	-0.304809	0.396175	-0.76938	0.441668	0.522478
Os01g0256300	63.1043	-3.03714	0.387276	-7.84231	4.42343e-15	2.12048e-14
Os01g0256400	838.779	0.456729	0.107997	4.22909	2.34641e-05	5.64801e-05
Os01g0256500	152497	-2.89501	0.121357	-23.8554	8.89517e-126	1.50519e-123
Os01g0256600	985.182	0.469528	0.103622	4.53117	5.8659e-06	1.49361e-05
Os01g0256800	682.18	1.40108	0.143217	9.78287	1.33369e-22	9.22283e-22
Os01g0256900	1524.47	0.618094	0.0958039	6.45166	1.1063e-10	4.07594e-10
Os01g0257100	229.021	1.11193	0.185761	5.98582	2.15308e-09	7.25387e-09
Os01g0257300	1997.22	-3.99673	0.166056	-24.0685	5.34051e-128	9.4206e-126
Os01g0257400	2119.1	-0.0143518	0.0921191	-0.155796	0.876194	0.906123
Os01g0257900	137.749	0.623781	0.246162	2.53403	0.011276	0.0194765
Os01g0258000	42.2854	0.0390501	0.352902	0.110654	0.911891	0.934458
Os01g0258100	151.214	0.303315	0.184182	1.64682	0.0995948	0.142484
Os01g0258600	298.356	0.870657	0.164172	5.30332	1.13713e-07	3.35153e-07
Os01g0258700	2034.53	0.00237895	0.0919292	0.0258781	0.979355	0.984322
Os01g0259200	3211.68	-1.50235	0.0762788	-19.6955	2.3583e-86	1.49312e-84
Os01g0259400	2138.74	2.97915	0.100605	29.6124	1.03457e-192	7.34229e-190
Os01g0259600	2333.38	0.146827	0.0863154	1.70105	0.0889336	0.128845
Os01g0259900	10.9051	-2.22144	0.698911	-3.17843	0.00148075	0.00290691
Os01g0260000	63.6178	0.0283576	0.267749	0.105911	0.915653	0.937275
Os01g0260100	2255.6	0.611398	0.121977	5.01242	5.37492e-07	1.49673e-06
Os01g0260500	863.77	0.14767	0.112856	1.30849	0.190708	0.253897
Os01g0260700	2199.93	-0.00393851	0.0979075	-0.0402268	0.967912	0.976081
Os01g0260800	3956.5	0.370744	0.0814842	4.5499	5.36724e-06	1.37248e-05
Os01g0260950	1.57855	0.339203	2.18888	0.154967	0.876848	0.906677
Os01g0261000	1.76952	0.69568	1.51172	0.460192	0.645379	0.713691
Os01g0261100	4864.03	-0.174632	0.077718	-2.247	0.0246402	0.0402303
Os01g0261200	10669.2	-1.43617	0.105484	-13.6151	3.25789e-42	4.85217e-41
Os01g0261500	756.931	-0.288794	0.113388	-2.54695	0.010867	0.0188265
Os01g0261600	0	NA	NA	NA	NA	NA
Os01g0261700	0.363195	-2.02836	4.03156	-0.50312	0.61488	NA
Os01g0262000	0	NA	NA	NA	NA	NA
Os01g0262401	0	NA	NA	NA	NA	NA
Os01g0262500	42.5741	0.667385	0.403708	1.65314	0.0983028	0.140827
Os01g0262600	1110.62	-0.434244	0.127121	-3.416	0.000635477	0.00130856
Os01g0262700	1276.6	0.163548	0.0970766	1.68473	0.0920402	0.13269
Os01g0263000	2024.24	1.12011	0.163699	6.84251	7.78171e-12	3.0901e-11
Os01g0263300	11073.3	0.681998	0.10857	6.28162	3.35053e-10	1.19575e-09
Os01g0263400	145.414	0.143008	0.202068	0.707723	0.479117	0.559039
Os01g0263500	713.036	0.124316	0.115051	1.08054	0.279903	0.354388
Os01g0263600	1058.57	-0.649472	0.101618	-6.3913	1.64477e-10	5.99255e-10
Os01g0263900	2.15909	1.21827	1.70389	0.714993	0.474614	0.554849
Os01g0264000	855.009	-0.948157	0.210806	-4.49778	6.86678e-06	1.73831e-05
Os01g0264100	12.943	1.22054	0.626542	1.94805	0.0514089	0.0785995
Os01g0264400	4008.73	-0.676032	0.117393	-5.75871	8.47568e-09	2.7417e-08
Os01g0264500	912.189	-0.14946	0.101714	-1.46942	0.14172	0.195342
Os01g0264600	43.8717	1.12012	0.346091	3.2365	0.00121007	0.00240196
Os01g0264700	2847.45	0.505705	0.08171	6.18902	6.05385e-10	2.1262e-09
Os01g0265000	152.104	1.11696	0.194928	5.7301	1.0037e-08	3.22557e-08
Os01g0265100	2108.39	2.58049	0.195448	13.2029	8.44119e-40	1.15206e-38
Os01g0265200	1632.95	-1.06834	0.0863997	-12.3651	4.0374e-35	4.64415e-34
Os01g0265400	981.788	-0.416416	0.125998	-3.30494	0.000949977	0.00191079
Os01g0265700	293.254	-0.397113	0.161368	-2.46091	0.0138585	0.0236202
Os01g0265800	2789.61	0.0684315	0.114904	0.595555	0.551472	0.628305
Os01g0265900	377.358	0.498667	0.13086	3.81069	0.000138581	0.000307883
Os01g0266000	3942.74	-0.117465	0.0957384	-1.22694	0.219845	0.287373
Os01g0266100	22.2187	-0.78208	0.461225	-1.69566	0.089951	0.130121
Os01g0266200	1100.05	-0.722068	0.114638	-6.29865	3.0025e-10	1.07481e-09
Os01g0266400	72.8559	0.378869	0.269987	1.40329	0.160532	0.218148
Os01g0266500	1047.04	0.0317193	0.111593	0.284242	0.776225	0.825656
Os01g0266600	680.832	0.425596	0.129074	3.29729	0.000976219	0.00196021
Os01g0266800	432.41	-0.00165967	0.172001	-0.00964922	0.992301	0.993882
Os01g0267100	2939.78	0.201369	0.111219	1.81056	0.0702092	0.104373
Os01g0267200	6257.19	0.885979	0.0767993	11.5363	8.65674e-31	8.39459e-30
Os01g0267300	54.5233	-0.301308	0.299363	-1.0065	0.314176	0.391799
Os01g0267400	320.084	0.646035	0.138115	4.67751	2.90379e-06	7.61495e-06
Os01g0267600	412.523	0.721433	0.136339	5.29147	1.2134e-07	3.56737e-07
Os01g0267800	92.3484	0.683643	0.236376	2.89219	0.00382568	0.0071058
Os01g0267900	6396.54	0.844247	0.0854385	9.88134	5.01569e-23	3.53578e-22
Os01g0268000	6.4288	1.85123	0.904202	2.04736	0.040623	0.0635446
Os01g0268100	491.422	-0.00306098	0.115026	-0.0266111	0.97877	0.983993
Os01g0268300	2164.63	0.474281	0.0944089	5.02369	5.0687e-07	1.41611e-06
Os01g0268600	33.3812	-0.168949	0.410343	-0.411728	0.680539	0.74472
Os01g0268700	0.698246	-1.58017	2.47483	-0.638496	0.523151	NA
Os01g0268733	0.344025	-0.0984162	3.98829	-0.0246763	0.980313	NA
Os01g0268800	1254.4	-0.106247	0.0936437	-1.13459	0.256549	0.328484
Os01g0268900	224.547	0.200839	0.16159	1.24289	0.213907	0.280813
Os01g0269000	2212.75	-1.00831	0.125776	-8.01673	1.08595e-15	5.38422e-15
Os01g0269100	1866.96	0.270867	0.0922093	2.93753	0.00330841	0.00619745
Os01g0269500	204.886	-0.967046	0.207917	-4.65112	3.30141e-06	8.61471e-06
Os01g0269550	27.9831	-0.969021	0.428338	-2.26228	0.02368	0.0387663
Os01g0269800	115.474	-0.295716	0.223957	-1.32041	0.186698	0.249331
Os01g0269900	790.847	0.19601	0.107974	1.81535	0.0694707	0.103371
Os01g0269950	0.327528	1.78544	4.02705	0.443361	0.657505	NA
Os01g0270100	3846.38	0.162993	0.0949306	1.71697	0.0859845	0.125035
Os01g0270300	4596.01	0.853051	0.127236	6.70448	2.02127e-11	7.82285e-11
Os01g0270501	4.18261	-2.10769	1.1713	-1.79944	0.071949	0.106722
Os01g0270700	0.47715	-0.918176	3.5662	-0.257466	0.796819	NA
Os01g0271000	802.943	0.131943	0.100579	1.31183	0.189577	0.252557
Os01g0271200	1008.2	0.581075	0.112588	5.16106	2.45555e-07	7.0475e-07
Os01g0271400	661.237	-0.0565083	0.108817	-0.519296	0.603555	0.676163
Os01g0271500	3235.37	0.763831	0.0797332	9.57984	9.71997e-22	6.4624e-21
Os01g0271700	667.638	0.613975	0.12574	4.8829	1.04535e-06	2.84387e-06
Os01g0272600	1348.9	-0.248408	0.105647	-2.3513	0.0187078	0.0311886
Os01g0272650	0.355783	-0.098416	3.94048	-0.0249757	0.980074	NA
Os01g0272700	2.27246	0.739249	1.47191	0.502239	0.615499	0.686919
Os01g0272800	237.046	-0.995666	0.186341	-5.34324	9.12982e-08	2.71607e-07
Os01g0272850	0.98679	-1.10788	2.20542	-0.502344	0.615425	NA
Os01g0272901	0.364757	-0.0984158	3.90555	-0.025199	0.979896	NA
Os01g0273000	1681.98	0.927413	0.098136	9.45028	3.37918e-21	2.19363e-20
Os01g0273100	876.879	3.55453	0.151131	23.5196	2.57093e-122	4.04417e-120
Os01g0273150	18.7729	1.55508	0.510407	3.04674	0.00231339	0.00442703
Os01g0273200	0.354222	-1.99635	3.91189	-0.510328	0.609822	NA
Os01g0273300	722.081	-0.261536	0.115746	-2.25957	0.0238482	0.0390312
Os01g0273500	1585.79	-0.52235	0.0939314	-5.56098	2.68269e-08	8.31819e-08
Os01g0273800	247.35	0.521344	0.191682	2.71984	0.0065313	0.0117272
Os01g0273850	0	NA	NA	NA	NA	NA
Os01g0273900	0.659456	-1.5802	2.51113	-0.629278	0.529167	NA
Os01g0274100	1.3124	1.42375	2.05133	0.694063	0.487643	0.567537
Os01g0274201	0	NA	NA	NA	NA	NA
Os01g0274300	2.95182	-0.105405	1.30842	-0.0805589	0.935793	0.952454
Os01g0274500	411.199	1.92598	0.185935	10.3583	3.83548e-25	2.96098e-24
Os01g0274601	2.05561	-3.46896	1.7916	-1.93623	0.0528391	0.0805924
Os01g0274800	367.149	1.90743	0.173029	11.0237	2.93579e-28	2.59084e-27
Os01g0274901	3.19801	-1.6259	1.21148	-1.34207	0.179572	0.240879
Os01g0275200	2.20168	-1.21057	1.46468	-0.826507	0.408516	0.489754
Os01g0275300	254.578	-0.194211	0.152938	-1.26987	0.204132	0.269675
Os01g0275500	4.6247	-0.62829	1.00303	-0.626392	0.531058	0.60887
Os01g0275600	6447.96	0.524524	0.104891	5.00065	5.71367e-07	1.58816e-06
Os01g0275800	48.1858	-0.065399	0.325795	-0.200737	0.840905	0.877389
Os01g0275900	1099.07	-1.52092	0.121797	-12.4873	8.75461e-36	1.03081e-34
Os01g0275950	808.695	-1.61907	0.131264	-12.3345	5.90554e-35	6.75739e-34
Os01g0276000	14913.4	1.00199	0.125338	7.99426	1.30351e-15	6.43547e-15
Os01g0276100	6115.43	0.384982	0.0849386	4.53247	5.82975e-06	1.48466e-05
Os01g0276200	1434.9	1.54865	0.0998667	15.5071	3.10359e-54	6.96926e-53
Os01g0276300	1.33368	-0.190532	2.01045	-0.0947711	0.924497	0.944142
Os01g0276400	355.107	-0.0866904	0.135431	-0.640107	0.522103	0.600295
Os01g0276500	1027.1	-0.110189	0.120721	-0.912761	0.361368	0.441203
Os01g0276600	1118.49	-0.303596	0.128782	-2.35744	0.0184014	0.0307264
Os01g0276700	4144.64	0.972351	0.0957813	10.1518	3.25353e-24	2.41929e-23
Os01g0276800	7035.38	0.30493	0.081898	3.72329	0.000196647	0.000429385
Os01g0276900	29.0296	-3.59723	0.555003	-6.48147	9.08329e-11	3.36402e-10
Os01g0277100	2.88543	1.70179	1.27171	1.33819	0.180834	0.242316
Os01g0277500	736.218	1.41787	0.110203	12.8659	7.00134e-38	8.88769e-37
Os01g0277600	2983.39	-1.19917	0.101238	-11.8452	2.27984e-32	2.37049e-31
Os01g0277700	750.275	0.175021	0.121283	1.44308	0.148997	0.204128
Os01g0278000	138.14	2.63537	0.723127	3.6444	0.000268015	0.000576312
Os01g0278050	0.524061	-2.564	3.38157	-0.758226	0.448316	NA
Os01g0278100	13.5092	0.056542	0.628804	0.08992	0.928351	0.947001
Os01g0278200	497.245	-0.372138	0.115316	-3.22713	0.00125041	0.00247687
Os01g0278600	353.133	-0.0660354	0.144718	-0.456303	0.648172	0.716184
Os01g0278900	72.5291	1.80013	0.357414	5.03653	4.74052e-07	1.32758e-06
Os01g0278950	978.532	0.734832	0.128527	5.71732	1.08218e-08	3.46755e-08
Os01g0278975	4.339	-1.03046	0.979259	-1.05228	0.292669	0.368548
Os01g0279000	344.008	1.27112	0.256439	4.95679	7.16658e-07	1.97563e-06
Os01g0279100	436.913	0.318838	0.216413	1.47329	0.140673	0.194048
Os01g0279200	3763.68	0.101387	0.0822206	1.23311	0.217535	0.284864
Os01g0279300	7842.14	0.837606	0.0997679	8.39554	4.63749e-17	2.47071e-16
Os01g0279400	49.6781	-0.0798357	0.385514	-0.207089	0.83594	0.873344
Os01g0279500	0.696685	-2.97453	2.66252	-1.11719	0.263915	NA
Os01g0279700	115.41	-0.186157	0.210289	-0.885243	0.376026	0.456342
Os01g0279800	2286.15	0.245385	0.0962608	2.54917	0.010798	0.0187164
Os01g0279900	947.201	-0.201412	0.113074	-1.78124	0.0748734	0.110644
Os01g0280000	3277.63	-0.800927	0.097068	-8.25119	1.56826e-16	8.12401e-16
Os01g0280200	5.71657	2.88923	1.0495	2.75297	0.00590577	0.0106592
Os01g0280400	579.765	2.04846	0.131248	15.6075	6.46792e-55	1.49418e-53
Os01g0280500	31.409	1.04948	0.428121	2.45136	0.0142319	0.0242026
Os01g0280600	0.503329	-2.51317	3.42473	-0.733829	0.463053	NA
Os01g0281000	8956.98	-1.07183	0.088649	-12.0907	1.18235e-33	1.28909e-32
Os01g0281050	0.899014	-3.33861	2.84235	-1.1746	0.240156	NA
Os01g0281100	84.0161	-1.90714	0.310725	-6.1377	8.37251e-10	2.91505e-09
Os01g0281200	33.6348	3.81909	0.570258	6.69713	2.1256e-11	8.21827e-11
Os01g0281250	0.506114	-2.52048	3.4188	-0.737243	0.460975	NA
Os01g0281301	62.1998	1.28204	0.284967	4.49892	6.82989e-06	1.7294e-05
Os01g0281400	14513.1	0.480632	0.0774922	6.20233	5.56343e-10	1.95643e-09
Os01g0281600	48.7267	1.85129	0.335664	5.5153	3.48186e-08	1.07037e-07
Os01g0282251	0.836818	-3.24819	2.51205	-1.29304	0.195996	NA
Os01g0282800	13731.8	2.23301	0.138926	16.0734	3.91942e-58	1.00936e-56
Os01g0282866	3.7237	1.78516	1.1991	1.48875	0.136553	0.188912
Os01g0283000	577.958	0.86269	0.123387	6.99172	2.71541e-12	1.10312e-11
Os01g0283100	5597.26	0.705332	0.0829695	8.5011	1.87796e-17	1.01757e-16
Os01g0283300	1183.3	-4.11572	0.177233	-23.2221	2.7214e-119	4.01203e-117
Os01g0283400	32.3471	0.0340816	0.374506	0.0910044	0.927489	0.946343
Os01g0283500	413.957	-0.573915	0.145677	-3.93965	8.16022e-05	0.000185701
Os01g0283600	18.7719	-0.979171	0.638129	-1.53444	0.124922	0.174649
Os01g0283700	0.830857	-0.642974	2.34634	-0.274033	0.784059	NA
Os01g0284300	1.01417	2.16563	2.43914	0.887865	0.374613	NA
Os01g0284500	34483.3	1.46825	0.133501	10.9981	3.90369e-28	3.42916e-27
Os01g0284700	617.835	0.886614	0.111934	7.92089	2.35817e-15	1.14739e-14
Os01g0284900	326.887	-0.999717	0.223349	-4.47602	7.60457e-06	1.91618e-05
Os01g0285200	25.83	1.13991	0.435118	2.61977	0.00879897	0.0154525
Os01g0285300	2306.52	2.27006	0.126342	17.9675	3.49925e-72	1.39045e-70
Os01g0286000	605.792	-0.254113	0.123092	-2.06441	0.0389791	0.0612022
Os01g0286100	101.252	2.26653	0.253986	8.92383	4.50421e-19	2.64438e-18
Os01g0286200	20.3497	0.0655576	0.451056	0.145343	0.88444	0.91258
Os01g0286500	5.35563	-0.10052	0.877819	-0.114511	0.908833	0.932013
Os01g0286550	0.160866	-1.0602	4.08047	-0.259822	0.795001	NA
Os01g0286600	180.67	2.51589	0.200494	12.5484	4.05379e-36	4.82675e-35
Os01g0286900	81.4458	-1.92812	0.259731	-7.42353	1.14035e-13	5.05228e-13
Os01g0287400	66.4881	-0.148835	0.289162	-0.514711	0.606755	0.6791
Os01g0287600	1773.75	2.15677	0.110525	19.5138	8.38093e-85	5.00511e-83
Os01g0287700	237.171	0.113557	0.174555	0.650551	0.515336	0.593722
Os01g0287900	0.299787	1.67679	4.04581	0.414451	0.678544	NA
Os01g0288200	280.688	2.35481	0.205142	11.4789	1.68315e-30	1.61524e-29
Os01g0288700	0.160866	-1.0602	4.08047	-0.259822	0.795001	NA
Os01g0288800	3.3304	-0.313109	1.35339	-0.231353	0.817041	0.858377
Os01g0289100	5.69541	0.522039	1.04754	0.498349	0.618238	0.689373
Os01g0289600	398.48	-1.38045	0.226538	-6.09366	1.10359e-09	3.80717e-09
Os01g0289732	26.028	-2.68917	0.517675	-5.1947	2.05047e-07	5.9267e-07
Os01g0289900	88.3998	1.92673	0.283252	6.80215	1.03067e-11	4.06841e-11
Os01g0289950	77.5411	-1.80178	0.268809	-6.70283	2.04423e-11	7.90875e-11
Os01g0290000	11914.7	-1.20793	0.0883536	-13.6716	1.501e-42	2.271e-41
Os01g0290100	4726.36	-0.238887	0.0744989	-3.20659	0.0013432	0.00265088
Os01g0290600	897.296	-0.873279	0.133138	-6.55922	5.40889e-11	2.0348e-10
Os01g0290700	3816.52	0.109006	0.0870905	1.25164	0.210703	0.277239
Os01g0290800	1166.27	-2.20978	0.120638	-18.3174	6.01655e-75	2.61549e-73
Os01g0291500	11883.5	0.307227	0.112238	2.73729	0.00619467	0.011149
Os01g0291733	5.56608	0.0399956	0.859423	0.0465377	0.962882	0.972377
Os01g0292200	3792.25	-0.0603639	0.109095	-0.553316	0.580047	0.655094
Os01g0292700	0.687711	-2.95905	2.67088	-1.1079	0.267907	NA
Os01g0292900	5345.69	-0.64675	0.102262	-6.32445	2.54131e-10	9.14867e-10
Os01g0293000	18.1111	0.660174	0.496854	1.32871	0.183944	0.24603
Os01g0293100	0.509126	0.81934	3.05187	0.268471	0.788337	NA
Os01g0293200	704.537	-0.7376	0.113068	-6.52348	6.8694e-11	2.5659e-10
Os01g0293501	0.160866	-1.0602	4.08047	-0.259822	0.795001	NA
Os01g0293800	0	NA	NA	NA	NA	NA
Os01g0293900	0.727952	-1.64969	3.11724	-0.529214	0.596657	NA
Os01g0294500	823.135	1.45781	0.53612	2.71918	0.00654446	0.0117495
Os01g0294700	14461.7	2.50259	0.164255	15.236	2.03955e-52	4.34036e-51
Os01g0295600	0.622227	-0.178118	2.86558	-0.0621578	0.950437	NA
Os01g0295700	1364.31	-1.21155	0.124686	-9.7168	2.55696e-22	1.7441e-21
Os01g0295900	105.624	0.450978	0.250857	1.79775	0.0722174	0.107061
Os01g0296000	293.885	0.55988	0.153667	3.64347	0.00026899	0.0005783
Os01g0296100	5285.64	-0.480391	0.0736748	-6.52042	7.0113e-11	2.61793e-10
Os01g0296166	2.3269	-3.66902	1.79238	-2.04701	0.0406574	0.0635853
Os01g0296200	492.792	-1.47216	0.135437	-10.8697	1.60705e-27	1.37451e-26
Os01g0296450	7.40022	2.63319	0.935714	2.81409	0.0048915	0.00894766
Os01g0296700	525.396	2.75461	0.214525	12.8405	9.72669e-38	1.22707e-36
Os01g0296900	0.172624	-1.0602	4.08047	-0.259822	0.795001	NA
Os01g0297200	1817.33	-3.31248	0.138684	-23.8851	4.37093e-126	7.53602e-124
Os01g0297700	139.28	1.30374	0.21494	6.06561	1.31454e-09	4.50333e-09
Os01g0297950	0.160866	-1.0602	4.08047	-0.259822	0.795001	NA
Os01g0298301	66.9458	-0.247153	0.303448	-0.81448	0.41537	0.496411
Os01g0298400	26.4323	0.0689083	0.586955	0.1174	0.906543	0.929947
Os01g0298500	0.160866	-1.0602	4.08047	-0.259822	0.795001	NA
Os01g0299100	5.98045	1.31153	0.897606	1.46114	0.143977	0.19797
Os01g0299150	6.62859	-0.345043	0.851581	-0.405179	0.685346	0.748718
Os01g0299200	49.594	-0.651533	0.315085	-2.0678	0.0386587	0.0607585
Os01g0299300	93.4456	-2.93481	0.296904	-9.8847	4.8504e-23	3.42242e-22
Os01g0299400	262.055	1.02255	0.165327	6.185	6.21008e-10	2.17931e-09
Os01g0299500	5619.57	-1.15449	0.0895555	-12.8913	5.03817e-38	6.4223e-37
Os01g0299700	1.15189	-0.577456	1.89967	-0.303977	0.761145	NA
Os01g0299801	0	NA	NA	NA	NA	NA
Os01g0300000	0.337016	-0.0984164	4.01952	-0.0244846	0.980466	NA
Os01g0300200	12089.8	0.93716	0.0828023	11.318	1.06828e-29	9.96659e-29
Os01g0300400	232.673	-1.01143	0.172482	-5.86398	4.51899e-09	1.4875e-08
Os01g0300600	4180.25	0.95896	0.0954113	10.0508	9.11247e-24	6.63371e-23
Os01g0300900	238.155	1.45339	0.170461	8.52624	1.51176e-17	8.23679e-17
Os01g0301000	1165.31	0.0880631	0.108215	0.81378	0.415771	0.496792
Os01g0301100	6.29453	-0.947974	0.933841	-1.01513	0.310042	0.387388
Os01g0301300	108.097	-0.65506	0.236271	-2.7725	0.00556278	0.0100825
Os01g0301500	5.44046	0.908036	0.880776	1.03095	0.302564	0.379396
Os01g0301700	267.331	0.830719	0.148182	5.60607	2.06974e-08	6.46822e-08
Os01g0301900	0	NA	NA	NA	NA	NA
Os01g0302000	0.85755	-3.27784	2.46097	-1.33193	0.182882	NA
Os01g0302100	342.355	0.50636	0.133489	3.79326	0.000148682	0.000329317
Os01g0302250	39.1532	-0.798001	0.393086	-2.03009	0.0423472	0.0659712
Os01g0302500	249.462	-0.179609	0.159926	-1.12308	0.261405	0.33368
Os01g0302800	246.074	-0.167784	0.192653	-0.870913	0.383802	0.464136
Os01g0302900	55.0197	-0.542525	0.3158	-1.71794	0.0858078	0.124802
Os01g0303000	10.2804	-4.39697	1.07696	-4.08274	4.45076e-05	0.000104167
Os01g0303100	0.622227	-0.178118	2.86558	-0.0621578	0.950437	NA
Os01g0303200	2537.5	0.703402	0.0884017	7.95688	1.76437e-15	8.6412e-15
Os01g0303300	0.705658	-2.9918	3.05995	-0.977728	0.328209	NA
Os01g0303401	2.00979	-0.166241	1.55182	-0.107127	0.914688	0.936539
Os01g0303600	466.688	0.833798	0.135864	6.13702	8.40843e-10	2.92689e-09
Os01g0303800	543.727	-1.1986	0.178116	-6.72932	1.70453e-11	6.63652e-11
Os01g0304000	3331.64	1.30049	0.0914472	14.2212	6.7672e-46	1.15954e-44
Os01g0304100	150.447	1.3806	0.220919	6.24936	4.12127e-10	1.46347e-09
Os01g0304200	2.74069	-2.26071	1.55992	-1.44925	0.147269	0.201987
Os01g0304300	1250.51	0.972373	0.115372	8.42812	3.51253e-17	1.88056e-16
Os01g0304400	54.9023	-0.833666	0.340272	-2.45	0.0142857	0.0242859
Os01g0304500	0.878282	-3.30699	2.4859	-1.3303	0.183419	NA
Os01g0305200	878.206	-1.25989	0.161844	-7.78463	6.99172e-15	3.31829e-14
Os01g0305900	5.70004	0.58859	0.923809	0.637135	0.524037	0.602155
Os01g0306100	82.9875	2.79289	0.28858	9.67805	3.73781e-22	2.53032e-21
Os01g0306200	0	NA	NA	NA	NA	NA
Os01g0306400	3.74052	-2.76252	1.27174	-2.17223	0.0298379	0.0478992
Os01g0306800	324.191	1.24619	0.148213	8.40812	4.1662e-17	2.22428e-16
Os01g0306900	886.7	-0.421311	0.116963	-3.6021	0.00031566	0.000673212
Os01g0307500	1106.28	-6.60365	0.242968	-27.1791	1.14838e-162	4.61119e-160
Os01g0307562	35.0004	0.150991	0.422323	0.357524	0.720699	0.778644
Os01g0307624	53.6318	-1.22183	0.367915	-3.32096	0.000897097	0.00181111
Os01g0307686	139.038	-0.343703	0.221965	-1.54845	0.121513	0.170359
Os01g0307750	0	NA	NA	NA	NA	NA
Os01g0308200	66.1447	1.0182	0.278925	3.65046	0.000261776	0.000563554
Os01g0308300	1079.41	-2.59016	0.129008	-20.0776	1.15951e-89	8.04202e-88
Os01g0308600	16.6928	0.362576	0.517938	0.700037	0.483904	0.563809
Os01g0308700	0	NA	NA	NA	NA	NA
Os01g0309100	390.767	2.51915	0.174929	14.401	5.10116e-47	9.02448e-46
Os01g0309451	13.1655	-1.51403	0.665445	-2.27521	0.0228931	0.0375748
Os01g0309800	324.466	-2.83482	0.192771	-14.7056	5.93025e-49	1.12336e-47
Os01g0309900	2594.57	-1.011	0.0799978	-12.6378	1.30664e-36	1.5817e-35
Os01g0309966	1.16157	-0.640325	2.0936	-0.305849	0.75972	NA
Os01g0310032	1.7412	2.00464	1.83161	1.09447	0.273751	0.34755
Os01g0310100	1434.75	0.0429047	0.0937507	0.457647	0.647206	0.715349
Os01g0310500	2956.38	-0.679005	0.10643	-6.37982	1.773e-10	6.45126e-10
Os01g0310800	2614.26	-0.500273	0.106932	-4.67844	2.89062e-06	7.58301e-06
Os01g0311100	93.2711	-0.955286	0.25929	-3.68424	0.000229389	0.000496931
Os01g0311300	39.3178	-0.083265	0.3674	-0.226633	0.820709	0.861137
Os01g0311400	60.3845	-0.422312	0.269016	-1.56984	0.116453	0.164064
Os01g0311500	3980.03	0.447419	0.0789186	5.66938	1.43314e-08	4.54486e-08
Os01g0311600	67.4587	-0.140679	0.296636	-0.474248	0.635323	0.704844
Os01g0311700	0.325966	-0.0984166	4.06834	-0.0241909	0.9807	NA
Os01g0311800	679.438	-0.482472	0.184489	-2.61519	0.00891788	0.015646
Os01g0312500	266.241	4.56428	0.271897	16.7868	3.04767e-63	9.05605e-62
Os01g0312600	1.38282	2.727	2.22538	1.2254	0.220423	0.288017
Os01g0312800	474.706	1.75719	0.140703	12.4886	8.61169e-36	1.01547e-34
Os01g0313050	3.18942	0.453119	1.17692	0.385005	0.700234	0.76163
Os01g0313300	248.762	3.02884	0.240638	12.5867	2.49806e-36	3.00131e-35
Os01g0313600	0.344025	-0.0984162	3.98829	-0.0246763	0.980313	NA
Os01g0314000	102.166	0.619402	0.227446	2.7233	0.0064634	0.0116114
Os01g0314100	4197.54	0.125988	0.144398	0.872505	0.382933	0.463269
Os01g0314300	2413.9	0.809389	0.0958074	8.44809	2.96106e-17	1.59061e-16
Os01g0314600	0	NA	NA	NA	NA	NA
Os01g0314800	917.758	0.917314	0.238567	3.8451	0.000120505	0.000269628
Os01g0315600	6.89101	1.57881	0.891867	1.77023	0.076689	0.112966
Os01g0315700	9.95002	1.51472	0.764517	1.98128	0.0475597	0.0732862
Os01g0315800	3933.74	-0.416959	0.0855302	-4.87499	1.08813e-06	2.95563e-06
Os01g0315850	1.50664	0.907752	1.90916	0.475472	0.634451	0.704056
Os01g0316001	1.30972	1.57812	2.25542	0.699701	0.484114	0.564033
Os01g0316100	27.5064	0.171653	0.471173	0.364311	0.715626	0.774369
Os01g0316500	929.794	-0.421395	0.111871	-3.76678	0.000165367	0.000364237
Os01g0316600	501.021	-4.65156	0.212173	-21.9235	1.55111e-106	1.67855e-104
Os01g0316800	1682.67	0.733396	0.0997815	7.35002	1.98175e-13	8.64452e-13
Os01g0316900	3534.09	-0.620027	0.0813508	-7.62165	2.50457e-14	1.14987e-13
Os01g0317125	0.891602	-2.0323	2.52957	-0.803416	0.421734	NA
Os01g0317500	0.183159	0.863356	4.08047	0.211582	0.832433	NA
Os01g0317800	163.301	1.05307	0.208594	5.04842	4.4549e-07	1.25092e-06
Os01g0318000	0	NA	NA	NA	NA	NA
Os01g0318202	8.01428	-0.441275	0.763101	-0.578266	0.563085	0.639297
Os01g0318400	52.5596	0.426939	0.313933	1.35997	0.17384	0.234096
Os01g0318600	1.24739	-1.32524	2.28749	-0.579343	0.562358	0.638566
Os01g0318700	507.564	-0.265842	0.133106	-1.99723	0.0458006	0.0707981
Os01g0319000	57.1344	-0.441087	0.330709	-1.33376	0.182282	0.244021
Os01g0319066	0.68175	-0.111986	2.51963	-0.0444456	0.964549	NA
Os01g0319200	13.6431	0.984103	0.650635	1.51253	0.1304	0.181353
Os01g0319400	0.526846	-2.57107	3.37602	-0.761569	0.446317	NA
Os01g0320400	9.4304	-0.582566	0.679144	-0.857795	0.391006	0.471447
Os01g0320700	209.036	-0.366736	0.166052	-2.20856	0.0272054	0.0440251
Os01g0321300	1472.75	-0.746625	0.107239	-6.96225	3.3487e-12	1.35515e-11
Os01g0321500	0	NA	NA	NA	NA	NA
Os01g0321700	2164.51	0.606359	0.0916032	6.61941	3.60647e-11	1.37265e-10
Os01g0321800	753.327	0.0396934	0.113869	0.348588	0.727399	0.78441
Os01g0321900	30.9974	-0.690209	0.431863	-1.59821	0.109996	0.155794
Os01g0322300	0	NA	NA	NA	NA	NA
Os01g0322800	1559.04	0.18214	0.107668	1.69169	0.0907057	0.13107
Os01g0323000	538.641	2.14738	0.201519	10.656	1.63495e-26	1.33513e-25
Os01g0323100	244.439	0.410818	0.200539	2.04857	0.040504	0.0633747
Os01g0323300	23.2292	0.417508	0.44641	0.935258	0.349655	0.429255
Os01g0323500	21.432	1.26003	0.470391	2.67868	0.0073912	0.0131382
Os01g0323600	77928.8	-0.723676	0.138637	-5.21994	1.78984e-07	5.20098e-07
Os01g0323775	45.7114	-1.12457	0.374089	-3.00616	0.00264571	0.00502109
Os01g0323950	0.181598	-1.0602	4.08047	-0.259822	0.795001	NA
Os01g0324400	556.942	-0.288882	0.13489	-2.14161	0.0322247	0.0514144
Os01g0326000	668.572	2.13433	0.128408	16.6214	4.87465e-62	1.40207e-60
Os01g0326100	5.24021	5.78532	1.4928	3.8755	0.000106408	0.000239435
Os01g0326300	31.9627	5.18752	0.740294	7.00738	2.42819e-12	9.89334e-12
Os01g0327000	1221.88	1.43256	0.110216	12.9978	1.25868e-38	1.64642e-37
Os01g0327100	848.249	0.714507	0.22188	3.22024	0.00128083	0.00253532
Os01g0327250	4.89127	-2.00531	1.02518	-1.95604	0.0504599	0.0772956
Os01g0327400	4361.79	-0.971656	0.115659	-8.40107	4.42416e-17	2.3587e-16
Os01g0327500	9.45807	0.979551	0.744311	1.31605	0.188157	0.250968
Os01g0327600	2091.07	0.086634	0.0867234	0.998969	0.31781	0.39557
Os01g0327900	162.069	-1.0088	0.189586	-5.32105	1.03169e-07	3.05195e-07
Os01g0328300	1028.48	-0.913911	0.106108	-8.61304	7.11487e-18	3.9327e-17
Os01g0328400	13743.5	1.43739	0.0838302	17.1465	6.68001e-66	2.1549e-64
Os01g0328500	1240.18	0.356156	0.112168	3.17519	0.00149738	0.00293749
Os01g0328600	2076.83	0.106018	0.0985485	1.07579	0.28202	0.356713
Os01g0328700	2826.32	1.34158	0.130998	10.2412	1.29639e-24	9.78769e-24
Os01g0328900	696.837	0.284478	0.116863	2.43428	0.0149216	0.0252831
Os01g0329000	0.325966	-0.0984166	4.06834	-0.0241909	0.9807	NA
Os01g0329075	0	NA	NA	NA	NA	NA
Os01g0329300	39.0589	2.02334	0.386352	5.23703	1.63182e-07	4.75809e-07
Os01g0329350	1.77724	0.721358	1.56128	0.462032	0.644059	0.712668
Os01g0329400	1247.37	-0.433841	0.129495	-3.35027	0.00080734	0.00163945
Os01g0329800	1833.85	0.200287	0.0871233	2.29889	0.0215112	0.0354937
Os01g0329900	150.62	1.9661	0.333148	5.90156	3.60077e-09	1.19297e-08
Os01g0330100	231.71	3.24843	0.220514	14.7312	4.06397e-49	7.73193e-48
Os01g0330200	3683.57	-2.3368	0.165492	-14.1203	2.84616e-45	4.75664e-44
Os01g0330650	1.00979	-0.118793	2.00798	-0.0591608	0.952824	NA
Os01g0331100	0.670506	-1.58019	2.50047	-0.631957	0.527415	NA
Os01g0331900	966.939	-0.0101882	0.11589	-0.0879127	0.929946	0.94817
Os01g0332100	3341.26	-0.0325369	0.144884	-0.224572	0.822312	0.862087
Os01g0332150	9.38778	-2.14177	0.748841	-2.86011	0.00423491	0.00781831
Os01g0332200	135.679	-1.55959	0.252873	-6.16749	6.93846e-10	2.42767e-09
Os01g0332500	677.98	1.97244	0.132071	14.9347	1.95946e-50	3.91854e-49
Os01g0332700	1.4097	0.919622	1.92558	0.477582	0.632948	0.702669
Os01g0332800	54.3551	1.25758	0.325392	3.86482	0.000111171	0.000249713
Os01g0332900	2509.17	-0.664752	0.109757	-6.05658	1.39045e-09	4.75219e-09
Os01g0333600	6.70599	-0.718826	0.829142	-0.866952	0.385968	0.466257
Os01g0335600	0.749391	1.69637	2.67898	0.633216	0.526593	NA
Os01g0335700	2278.7	-0.460891	0.0956305	-4.81949	1.43923e-06	3.86867e-06
Os01g0336300	5.99128	-1.68236	0.953038	-1.76526	0.0775198	0.114041
Os01g0337100	1.8257	0.310195	2.05477	0.150963	0.880005	0.909356
Os01g0337160	133.136	-1.09435	0.224118	-4.88289	1.0454e-06	2.84387e-06
Os01g0337180	22.2147	-1.01432	0.445607	-2.27627	0.02283	0.0374874
Os01g0337500	214.328	-0.491049	0.233575	-2.10232	0.0355255	0.0562338
Os01g0337600	3473.79	-0.438833	0.1186	-3.70011	0.000215508	0.000468323
Os01g0337700	201.628	-2.18489	0.213186	-10.2487	1.19885e-24	9.06474e-24
Os01g0337900	1611.14	0.586155	0.0873824	6.70793	1.97406e-11	7.65079e-11
Os01g0338000	4684.05	0.726874	0.0979704	7.41933	1.17718e-13	5.20941e-13
Os01g0338100	694.674	-0.108106	0.103929	-1.04019	0.298253	0.374667
Os01g0338150	1.34998	-1.71786	1.99258	-0.862132	0.388615	0.468916
Os01g0338200	4061.1	-0.157288	0.0922693	-1.70466	0.0882577	0.127951
Os01g0338401	1.31613	-1.77416	2.23039	-0.79545	0.426352	0.507448
Os01g0338600	994.473	-0.0171909	0.11961	-0.143725	0.885717	0.913618
Os01g0339400	1.29394	2.60372	2.0069	1.29738	0.1945	0.258378
Os01g0339500	261.318	-3.14314	0.197786	-15.8916	7.24034e-57	1.80223e-55
Os01g0339600	48.0703	-0.716297	0.326743	-2.19223	0.0283628	0.0457308
Os01g0339851	1.66615	3.03321	2.0124	1.50726	0.131744	0.183021
Os01g0339900	4212.08	0.502656	0.0965287	5.20732	1.91586e-07	5.55448e-07
Os01g0340100	0	NA	NA	NA	NA	NA
Os01g0340400	0.363195	-2.02836	4.03156	-0.50312	0.61488	NA
Os01g0340600	5.38737	-0.428269	0.928581	-0.461208	0.644649	0.713091
Os01g0341000	731.866	1.29626	0.12389	10.463	1.2778e-25	1.00605e-24
Os01g0341200	275.967	0.165245	0.164163	1.00659	0.314132	0.39176
Os01g0341300	21.3429	-1.54097	0.514268	-2.99644	0.00273151	0.00517332
Os01g0341750	0.181598	-1.0602	4.08047	-0.259822	0.795001	NA
Os01g0342500	0.953282	2.07566	2.24421	0.924896	0.35502	NA
Os01g0342750	74.4246	-0.0660799	0.262406	-0.251823	0.801178	0.845771
Os01g0342800	129.657	0.346593	0.223737	1.54911	0.121356	0.170154
Os01g0342900	5.89182	-0.298032	0.865283	-0.344432	0.730521	0.787165
Os01g0343001	0.814874	-0.739896	2.16975	-0.341005	0.7331	NA
Os01g0343100	552.475	-0.374755	0.198162	-1.89115	0.0586038	0.088544
Os01g0343200	784.804	-0.53292	0.112565	-4.73434	2.19769e-06	5.81824e-06
Os01g0343300	2356.09	0.39978	0.109594	3.64781	0.000264487	0.000569087
Os01g0343350	0.516649	-0.963378	3.03442	-0.317483	0.750877	NA
Os01g0343400	0.155418	0.863356	4.08047	0.211582	0.832433	NA
Os01g0343500	88.9445	1.2695	0.244382	5.19471	2.05038e-07	5.9267e-07
Os01g0343780	0.50964	-1.03025	3.05126	-0.337648	0.735629	NA
Os01g0344620	55.7926	-0.302248	0.345744	-0.874195	0.382012	0.462412
Os01g0346250	1071.03	-0.919501	0.104483	-8.80052	1.36182e-18	7.79272e-18
Os01g0346400	301.151	-0.443928	0.138545	-3.20421	0.00135435	0.00267167
Os01g0346600	247.703	-1.14099	0.168524	-6.77047	1.28367e-11	5.03325e-11
Os01g0346700	300.884	-0.239133	0.159427	-1.49996	0.133626	0.185416
Os01g0347000	106.873	1.72362	0.227625	7.57216	3.67074e-14	1.66945e-13
Os01g0347100	2280.81	-0.309206	0.090491	-3.41698	0.000633198	0.00130439
Os01g0347200	642.933	-1.20727	0.12016	-10.0472	9.45285e-24	6.87658e-23
Os01g0347300	368.761	-0.206449	0.210718	-0.979739	0.327215	0.405458
Os01g0347500	0	NA	NA	NA	NA	NA
Os01g0347600	1899.2	0.330765	0.148799	2.2229	0.0262225	0.0425816
Os01g0348000	0	NA	NA	NA	NA	NA
Os01g0348600	8026.36	0.0926167	0.086176	1.07474	0.282492	0.357206
Os01g0348700	8621.27	0.928013	0.0883856	10.4996	8.67555e-26	6.87488e-25
Os01g0348800	9.54551	1.374	0.91083	1.50851	0.131424	0.18261
Os01g0348900	13721.2	0.682214	0.440853	1.54749	0.121746	0.170655
Os01g0349000	125.262	-0.0386391	0.213563	-0.180926	0.856425	0.889993
Os01g0349400	2692.03	-0.255879	0.0950512	-2.69201	0.00710219	0.0126703
Os01g0349600	438.129	0.0142977	0.130398	0.109647	0.91269	0.934994
Os01g0349800	4.65396	-0.763847	1.18416	-0.645054	0.518892	0.597077
Os01g0350000	0.528407	-1.00238	3.44922	-0.290609	0.77135	NA
Os01g0350100	0.853665	-0.639259	2.14771	-0.297647	0.765973	NA
Os01g0350300	2.12771	-0.471617	1.81193	-0.260284	0.794645	0.840637
Os01g0350500	0.521737	2.44794	3.39637	0.720751	0.471062	NA
Os01g0350900	1177.39	-0.467621	0.128638	-3.63518	0.000277782	0.000596305
Os01g0351100	201.796	1.37417	0.179131	7.6713	1.70257e-14	7.89627e-14
Os01g0351200	338.377	2.44831	0.158862	15.4115	1.36934e-53	3.02812e-52
Os01g0351300	1818.52	0.62873	0.0988267	6.36195	1.99213e-10	7.2296e-10
Os01g0351500	12.1343	-6.12419	1.38371	-4.42591	9.60369e-06	2.39656e-05
Os01g0351800	1209.8	0.512335	0.0979181	5.23228	1.6743e-07	4.87731e-07
Os01g0352100	1.93584	-1.48171	1.64855	-0.898795	0.368762	0.448991
Os01g0352200	0.172624	-1.0602	4.08047	-0.259822	0.795001	NA
Os01g0353400	0.510687	2.42001	3.41902	0.707809	0.479064	NA
Os01g0353501	0.172624	-1.0602	4.08047	-0.259822	0.795001	NA
Os01g0353600	0.677514	-1.53338	2.76461	-0.554647	0.579136	NA
Os01g0353633	0	NA	NA	NA	NA	NA
Os01g0353900	394.779	-0.573835	0.148534	-3.86331	0.000111859	0.000251147
Os01g0354175	0.155418	0.863356	4.08047	0.211582	0.832433	NA
Os01g0354200	352.646	1.75899	0.166883	10.5403	5.63107e-26	4.49733e-25
Os01g0354450	25.9812	0.746754	0.422063	1.76929	0.0768448	0.113174
Os01g0354700	46.716	1.03815	0.386475	2.6862	0.00722697	0.0128718
Os01g0355100	239.223	1.68609	0.170729	9.87585	5.29794e-23	3.7313e-22
Os01g0355175	2.16047	-3.5546	1.78468	-1.99173	0.0464007	0.0716582
Os01g0355250	1012.76	-5.2067	0.470747	-11.0605	1.94987e-28	1.7338e-27
Os01g0355400	0.181598	-1.0602	4.08047	-0.259822	0.795001	NA
Os01g0355500	1240.79	-0.738055	0.119809	-6.16025	7.26317e-10	2.5372e-09
Os01g0355600	6443.12	-0.117349	0.075214	-1.5602	0.118713	0.166825
Os01g0355700	0.363195	-2.02836	4.03156	-0.50312	0.61488	NA
Os01g0355800	1.03138	0.933013	2.19154	0.425734	0.670302	NA
Os01g0355900	983.113	-0.600084	0.11246	-5.33597	9.50347e-08	2.82036e-07
Os01g0356400	4101.85	-0.753938	0.11013	-6.84589	7.60022e-12	3.01921e-11
Os01g0356500	690.235	0.106545	0.108644	0.980677	0.326752	0.404999
Os01g0356800	14.7758	-3.35487	0.796394	-4.21257	2.52482e-05	6.05643e-05
Os01g0356900	1.23078	1.39845	2.07173	0.675012	0.499668	0.579257
Os01g0356951	0.33349	-1.92109	3.99523	-0.480847	0.630625	NA
Os01g0357100	20486.4	-0.443574	0.163924	-2.70598	0.00681032	0.0121866
Os01g0357150	8.24236	-0.736867	0.767209	-0.960451	0.336828	0.415648
Os01g0357200	53.4169	-2.88437	0.354218	-8.14293	3.8581e-16	1.95936e-15
Os01g0357400	1.15397	-0.545333	2.0955	-0.26024	0.794678	NA
Os01g0357500	0.836818	-3.24819	2.51205	-1.29304	0.195996	NA
Os01g0357800	3836.65	-0.735955	0.101405	-7.25759	3.94037e-13	1.68604e-12
Os01g0357900	1725.69	0.457896	0.100166	4.57139	4.84498e-06	1.24383e-05
Os01g0358100	2185.24	0.0150088	0.118572	0.12658	0.899273	0.924228
Os01g0358300	75.3243	0.172154	0.249529	0.689916	0.490247	0.570124
Os01g0358400	5444.18	1.44913	0.112664	12.8623	7.33146e-38	9.29514e-37
Os01g0358551	1.83657	0.20326	1.60243	0.126845	0.899063	0.924106
Os01g0358700	334.636	-0.633056	0.146081	-4.3336	1.46693e-05	3.60002e-05
Os01g0358800	0.337016	-0.0984164	4.01952	-0.0244846	0.980466	NA
Os01g0358900	0.144369	0.863356	4.08047	0.211582	0.832433	NA
Os01g0359400	3806.58	-0.582217	0.107369	-5.42256	5.87506e-08	1.7762e-07
Os01g0359600	5113.04	-1.95651	0.10337	-18.9273	6.80025e-80	3.43014e-78
Os01g0359800	1665.97	-0.335047	0.122742	-2.72969	0.00633938	0.0113987
Os01g0360100	182.861	0.87039	0.170749	5.09747	3.44223e-07	9.7618e-07
Os01g0360150	3.39708	1.54457	1.26161	1.22429	0.220844	0.288506
Os01g0360200	15675.1	1.75872	0.0886677	19.835	1.48516e-87	9.76783e-86
Os01g0360333	3.53697	0.684135	1.12838	0.606299	0.544316	0.621619
Os01g0360600	847.782	-0.10943	0.108255	-1.01085	0.312086	0.389609
Os01g0361000	1531.67	-0.231463	0.0934924	-2.47574	0.0132961	0.022734
Os01g0361500	271.713	-0.899066	0.184752	-4.86634	1.13682e-06	3.08268e-06
Os01g0361700	8.35861	0.78937	0.743378	1.06187	0.288295	0.36367
Os01g0361800	311.309	-1.51667	0.14497	-10.462	1.29159e-25	1.01665e-24
Os01g0362000	758.471	-0.057642	0.115129	-0.500672	0.616602	0.687801
Os01g0362100	675.101	1.66125	0.114503	14.5084	1.07217e-47	1.94528e-46
Os01g0362400	141.565	1.18902	0.215993	5.50491	3.6935e-08	1.13235e-07
Os01g0362533	44.9332	0.249072	0.400502	0.621898	0.534009	0.611817
Os01g0362800	21.079	-1.26336	0.488343	-2.58703	0.00968069	0.0169134
Os01g0363000	0.546354	-1.06228	3.41448	-0.31111	0.755717	NA
Os01g0363300	40.4604	-0.444102	0.382503	-1.16104	0.245624	0.316236
Os01g0363500	1107.24	-1.16463	0.0971015	-11.9939	3.8244e-33	4.09506e-32
Os01g0363600	100.655	-1.68402	0.274922	-6.12543	9.0438e-10	3.14088e-09
Os01g0363900	4556.64	0.415312	0.0822126	5.05169	4.37918e-07	1.23023e-06
Os01g0363950	0.181598	-1.0602	4.08047	-0.259822	0.795001	NA
Os01g0364000	246.865	-1.21987	0.156935	-7.77308	7.66016e-15	3.62764e-14
Os01g0364100	119.201	0.960029	0.209111	4.59101	4.41102e-06	1.13692e-05
Os01g0364400	2.38789	-2.07603	1.70349	-1.21869	0.222961	0.29096
Os01g0364450	0	NA	NA	NA	NA	NA
Os01g0364800	144.313	-2.67077	0.31068	-8.5965	8.21809e-18	4.53101e-17
Os01g0364900	4.03937	2.7914	1.25227	2.22907	0.0258093	0.0419699
Os01g0365000	1.94481	-1.48666	1.70367	-0.872622	0.382869	0.46321
Os01g0365300	0.155418	0.863356	4.08047	0.211582	0.832433	NA
Os01g0366100	299.819	-1.12582	0.160309	-7.02281	2.17443e-12	8.88076e-12
Os01g0366300	118.982	-3.21382	0.31673	-10.1469	3.42073e-24	2.54115e-23
Os01g0366400	1.4364	-2.85466	2.24039	-1.27418	0.202599	0.267893
Os01g0366501	1.06431	1.10041	2.4716	0.445221	0.65616	NA
Os01g0367100	154.459	0.470677	0.179101	2.628	0.00858879	0.015106
Os01g0367300	706.702	0.377351	0.11912	3.16784	0.00153579	0.00300916
Os01g0367400	1500.33	-0.965382	0.149297	-6.46619	1.00502e-10	3.70996e-10
Os01g0367500	0.321731	-1.87634	4.04519	-0.463846	0.642758	NA
Os01g0367700	1153.23	-0.495468	0.13552	-3.65604	0.000256143	0.000552185
Os01g0367900	3215.22	1.34689	0.113822	11.8332	2.62786e-32	2.72399e-31
Os01g0368000	32.5564	-1.49962	0.44838	-3.34454	0.000824196	0.00167178
Os01g0368500	0	NA	NA	NA	NA	NA
Os01g0368600	0.181598	-1.0602	4.08047	-0.259822	0.795001	NA
Os01g0368700	0.160866	-1.0602	4.08047	-0.259822	0.795001	NA
Os01g0368900	0	NA	NA	NA	NA	NA
Os01g0369000	15177.9	-0.121021	0.0863089	-1.40218	0.160862	0.218528
Os01g0369200	24.4553	2.98752	0.529112	5.64629	1.63949e-08	5.17024e-08
Os01g0369300	1.30171	-0.902939	1.8009	-0.501383	0.616102	0.687317
Os01g0369366	1.55776	-3.01982	1.9814	-1.52408	0.127489	0.177786
Os01g0369500	0.820322	-1.97753	2.33833	-0.845703	0.397719	NA
Os01g0369600	157.161	-1.59127	0.21734	-7.32157	2.45084e-13	1.06436e-12
Os01g0369700	326.231	1.21583	0.158364	7.67748	1.62252e-14	7.53528e-14
Os01g0369800	1.99937	-0.597982	1.5047	-0.39741	0.691065	0.753698
Os01g0369900	312.187	-4.0118	0.211015	-19.0119	1.35969e-80	7.00907e-79
Os01g0369950	0.47715	-0.918176	3.5662	-0.257466	0.796819	NA
Os01g0370000	769.006	0.243395	0.20414	1.19229	0.233147	0.302351
Os01g0370200	18.7118	2.25208	0.595006	3.78497	0.000153725	0.000339747
Os01g0370400	0.524061	-2.564	3.38157	-0.758226	0.448316	NA
Os01g0370600	0.160866	-1.0602	4.08047	-0.259822	0.795001	NA
Os01g0370900	2.79849	0.013134	1.26291	0.0103999	0.991702	0.993493
Os01g0371200	20.731	3.07277	0.647561	4.74514	2.08359e-06	5.52481e-06
Os01g0371300	4.30687	2.33621	1.31691	1.77401	0.0760613	0.112144
Os01g0371400	8.45404	-1.7535	0.766662	-2.28718	0.0221851	0.0365208
Os01g0371500	1449.36	-0.885932	0.113091	-7.83378	4.73431e-15	2.2656e-14
Os01g0372100	8.52033	-1.04574	0.782877	-1.33576	0.181627	0.243239
Os01g0372350	194.027	-1.33091	0.178637	-7.45034	9.31007e-14	4.14585e-13
Os01g0372400	1.98372	0.403767	1.59887	0.252533	0.800629	0.845309
Os01g0372450	0.886493	1.91106	2.58013	0.740682	0.458886	NA
Os01g0372500	0.982584	3.37129	2.7	1.24863	0.211801	NA
Os01g0372700	6188.68	1.20924	0.108893	11.1049	1.18709e-28	1.06643e-27
Os01g0372866	1.78465	0.12922	1.46587	0.0881522	0.929756	0.948022
Os01g0373200	0.183159	0.863356	4.08047	0.211582	0.832433	NA
Os01g0373400	264.775	-0.255052	0.188454	-1.35339	0.175931	0.236588
Os01g0373500	2.72537	3.79763	1.68598	2.25248	0.024292	0.0396937
Os01g0373700	34.6538	-0.890605	0.457657	-1.94601	0.0516536	0.0789499
Os01g0374000	9.17753	1.80208	0.748256	2.40838	0.0160237	0.0270387
Os01g0374200	28.2508	0.210031	0.39859	0.526934	0.598239	0.671391
Os01g0374501	0.181598	-1.0602	4.08047	-0.259822	0.795001	NA
Os01g0374600	52.3077	0.935242	1.53229	0.610357	NA	NA
Os01g0374900	1897.47	-0.287462	0.0923062	-3.11422	0.0018443	0.00357553
Os01g0375000	3999.73	0.822586	0.0960274	8.56616	1.06993e-17	5.87777e-17
Os01g0375100	3855.38	-0.664393	0.0908103	-7.31627	2.5496e-13	1.10615e-12
Os01g0375200	2724.42	1.26695	0.0987917	12.8244	1.19649e-37	1.5057e-36
Os01g0375500	219.013	1.96608	0.220731	8.90712	5.2375e-19	3.06428e-18
Os01g0376600	16.2705	-1.38289	0.818914	-1.68868	0.0912802	0.131763
Os01g0376700	685.442	0.501791	0.118995	4.21689	2.47694e-05	5.94766e-05
Os01g0377000	110.874	-1.64351	0.291025	-5.6473	1.62983e-08	5.14268e-08
Os01g0377250	7.22917	-6.35262	1.39629	-4.54964	5.37375e-06	1.37403e-05
Os01g0377500	2198.69	-0.51591	0.0812759	-6.34764	2.1864e-10	7.91674e-10
Os01g0377700	642.362	0.559203	0.12688	4.40735	1.04645e-05	2.60351e-05
Os01g0378100	21.2742	2.48514	0.544468	4.56435	5.01043e-06	1.28415e-05
Os01g0379101	30.0751	0.745949	0.421233	1.77087	0.0765821	0.112841
Os01g0379400	456.178	-0.625105	0.123755	-5.05113	4.39194e-07	1.23358e-06
Os01g0379800	0.181598	-1.0602	4.08047	-0.259822	0.795001	NA
Os01g0380800	0.325966	-0.0984166	4.06834	-0.0241909	0.9807	NA
Os01g0381325	0.181598	-1.0602	4.08047	-0.259822	0.795001	NA
Os01g0382000	0.364757	-0.0984158	3.90555	-0.025199	0.979896	NA
Os01g0382200	4.17116	-1.23392	1.15855	-1.06505	0.286854	0.362046
Os01g0382400	3.42866	0.55148	1.15929	0.475705	0.634285	0.703937
Os01g0382450	26.3126	-1.67794	0.46897	-3.57791	0.000346348	0.000734962
Os01g0382500	0.66843	-1.60025	2.78283	-0.575045	0.565261	NA
Os01g0382700	28.6552	-1.03979	0.397066	-2.61869	0.00882692	0.0154998
Os01g0382900	4.20233	0.0524488	0.996702	0.0526223	0.958033	0.968827
Os01g0383001	0	NA	NA	NA	NA	NA
Os01g0383100	690.508	-2.12391	0.16369	-12.9752	1.69163e-38	2.20425e-37
Os01g0383700	4166.61	-0.817085	0.124516	-6.5621	5.30536e-11	1.99659e-10
Os01g0383900	147.102	0.392386	0.222979	1.75975	0.0784506	0.115255
Os01g0384300	355.591	0.800984	0.134761	5.94373	2.78604e-09	9.29807e-09
Os01g0384450	0.181598	-1.0602	4.08047	-0.259822	0.795001	NA
Os01g0384800	2833.41	0.105836	0.176197	0.600668	0.548061	0.625264
Os01g0384901	3.35502	-4.20832	1.71789	-2.4497	0.0142976	0.0243048
Os01g0385000	4.05658	-3.56403	1.42132	-2.50755	0.0121571	0.020899
Os01g0385400	337.637	-0.0632396	0.17704	-0.357206	0.720937	0.778763
Os01g0386500	5.57022	-3.43918	1.30691	-2.63153	0.00850024	0.0149649
Os01g0386600	65.919	-2.04479	0.295826	-6.91215	4.77369e-12	1.91733e-11
Os01g0386700	2641.03	-0.799044	0.0902195	-8.85667	8.2443e-19	4.77584e-18
Os01g0387133	94.5618	-0.686365	0.241406	-2.8432	0.00446634	0.00822121
Os01g0387566	0.155418	0.863356	4.08047	0.211582	0.832433	NA
Os01g0387865	0.489617	-1.00246	3.54055	-0.283137	0.777072	NA
Os01g0388000	638.158	2.24911	0.132612	16.9601	1.62047e-64	4.98507e-63
Os01g0388101	129.373	1.86492	0.225941	8.254	1.53176e-16	7.94574e-16
Os01g0388200	515.333	0.148844	0.118689	1.25406	0.209819	0.276243
Os01g0388500	1001.56	-0.857392	0.100195	-8.55725	1.15592e-17	6.33648e-17
Os01g0388700	0.172624	-1.0602	4.08047	-0.259822	0.795001	NA
Os01g0389200	220.97	-0.301158	0.306357	-0.983029	0.325593	0.403875
Os01g0389700	224.998	-0.420324	0.79714	-0.52729	0.597992	0.671163
Os01g0390300	1104.79	-0.451056	0.117076	-3.85269	0.000116828	0.000261766
Os01g0390400	1049.61	-0.745604	0.131072	-5.68849	1.28168e-08	4.08321e-08
Os01g0390600	648.945	-0.952648	0.116514	-8.17623	2.92864e-16	1.49729e-15
Os01g0390900	1212.73	0.0709828	0.102079	0.695372	0.486822	0.566777
Os01g0391100	445.818	-0.745623	0.122525	-6.08549	1.16134e-09	3.99602e-09
Os01g0391500	545.383	-0.434685	0.134159	-3.24007	0.00119501	0.00237346
Os01g0391600	39.9807	-0.792414	0.349101	-2.26987	0.0232153	0.0380648
Os01g0391800	74.4696	0.118132	0.263405	0.448481	0.653806	0.721155
Os01g0392100	265.374	-0.0711976	0.170666	-0.417175	0.67655	0.741259
Os01g0392600	1167.04	-2.08381	0.140169	-14.8664	5.44824e-50	1.06922e-48
Os01g0392800	760.436	0.0510083	0.13315	0.383088	0.701655	0.762984
Os01g0393000	395.645	-0.325079	0.132623	-2.45115	0.0142402	0.024214
Os01g0393100	0	NA	NA	NA	NA	NA
Os01g0393200	0	NA	NA	NA	NA	NA
Os01g0393300	1.17222	0.368446	1.89654	0.194273	0.845962	NA
Os01g0393400	36.3815	-0.175383	0.379415	-0.462246	0.643905	0.712604
Os01g0444100	0.183159	0.863356	4.08047	0.211582	0.832433	NA
Os01g0495200	0.181598	-1.0602	4.08047	-0.259822	0.795001	NA
Os01g0495701	23135.8	-3.38699	0.181173	-18.6947	5.46662e-78	2.63963e-76
Os01g0495900	1024.76	-0.529416	0.099227	-5.3354	9.5334e-08	2.82896e-07
Os01g0496900	947.381	0.117272	0.112505	1.04237	0.297238	0.373546
Os01g0497400	0	NA	NA	NA	NA	NA
Os01g0498200	2836.48	-0.693922	0.0861044	-8.05908	7.68705e-16	3.84819e-15
Os01g0498300	138.92	1.14425	0.291506	3.92529	8.66258e-05	0.000196576
Os01g0499300	2413.4	-0.114351	0.0806209	-1.41839	0.156078	0.212835
Os01g0500100	30.8592	-0.33781	0.405692	-0.832678	0.405026	0.48611
Os01g0500400	52.1542	1.78773	0.339269	5.26937	1.36891e-07	4.00872e-07
Os01g0500500	1683.23	-0.0331209	0.109494	-0.30249	0.762279	0.814255
Os01g0500600	365.162	-0.946506	0.159782	-5.92375	3.14684e-09	1.0469e-08
Os01g0500825	77.9006	-1.00092	0.266256	-3.75924	0.000170427	0.000374841
Os01g0500900	890.146	0.205624	0.104243	1.97254	0.0485477	0.0746626
Os01g0501000	862.064	0.163193	0.102841	1.58686	0.112545	0.15904
Os01g0501700	436.143	-0.846524	0.123638	-6.84677	7.55367e-12	3.0015e-11
Os01g0501800	766.329	-6.49683	0.295407	-21.9928	3.37561e-107	3.69224e-105
Os01g0502300	0.503329	-2.51317	3.42473	-0.733829	0.463053	NA
Os01g0502400	2962.11	-0.167455	0.0895474	-1.87001	0.0614823	0.0925084
Os01g0502700	319.898	2.40924	0.211243	11.4051	3.94519e-30	3.74363e-29
Os01g0502800	742.696	-0.706427	0.122673	-5.75863	8.48001e-09	2.74281e-08
Os01g0502900	113.71	-1.09216	0.217488	-5.02171	5.12139e-07	1.42978e-06
Os01g0503400	3212.63	-0.531479	0.114373	-4.64688	3.36988e-06	8.78963e-06
Os01g0504100	382.693	0.458377	0.152607	3.00364	0.00266773	0.00506006
Os01g0504500	3615.49	-0.113915	0.0875549	-1.30106	0.193237	0.25686
Os01g0504950	13.426	0.237811	0.588511	0.404089	0.686147	0.749449
Os01g0505400	7416.65	0.665626	0.071499	9.30958	1.28344e-20	8.12421e-20
Os01g0505500	120.09	0.956172	0.225543	4.23942	2.24095e-05	5.40139e-05
[truncated: 36,605 more rows]
