# Supplementary material for: Non-coding RNAs in the interaction between rice and Meloidogyne graminicola
Source: BMC Genomics. 2021 Jul 20;22:560. doi: 10.1186/s12864-021-07735-7 (PMC8293575; doi:10.1186/s12864-021-07735-7)
Supplement: Supplementary file 3 — Additional file 3. List of lncRNA clusters and their overlap with differentially methylated regions. Table S4 Expression and genomic location of lncRNA clusters. [file 12864_2021_7735_MOESM3_ESM.xls]

## Sheet: Blad1
Supplementary Info File 3 List of lncRNA clusters and their overlap with differentially methylated regions.
Table S4 Expression and genomic location of lncRNA clusters.
LncRNA clusters									Number of differentially methylated regions that overlap with the cluster
Cluster 1									0
seqnames	start	end	width	strand	Name	Description	LFC
4	6011658	6012564	907	+	CNT20185929	lncRNA	-10.5663
4	6004142	6004749	608	-	CNT20187718	lncRNA	-7.33946
4	5989525	5990234	710	+	Os04g0188500	Conserved hypothetical protein. (Os04t0188500-01)	-4.26703
Cluster 2									0
seqnames	start	end	width	strand	Name	Description	LFC
8	18455712	18456220	509	-	CNT20185944	lncRNA	-2.2347
8	18457524	18462287	4764	-	CNT20188549	lncRNA	-1.07356
8	18452698	18458055	5358	+	Os08g0389700	Conserved hypothetical protein. (Os08t0389700-01);Protein of unknown function DUF81 family protein. (Os08t0389700-02);Similar to cDNA clone:001-103-F02, full insert sequence. (Os08t0389700-03)	0.854777
Cluster 3									1
seqnames	start	end	width	strand	Name	Description	LFC
1	18431205	18431409	205	-	CNT20188083	lncRNA	-1.2378
1	18435821	18437883	2063	-	Os01g0519050	Hypothetical gene. (Os01t0519050-01)	-1.12212
1	18438339	18439607	1269	-	Os01g0519100	Kelch-type beta propeller domain containing protein. (Os01t0519100-01)	-0.746833
1	18446993	18448858	1866	+	Os01g0519400	Conserved hypothetical protein. (Os01t0519400-01)	-0.873232
1	18460124	18460861	738	-	Os01g0519700	Hypothetical protein. (Os01t0519700-00)	-1.0501
1	18408741	18420043	11303	-	CNT20185950	lncRNA	1.17868
1	18405728	18408073	2346	-	Os01g0518651	Leucine-rich repeat domain containing protein. (Os01t0518651-00)	1.03816
Cluster 4									0
seqnames	start	end	width	strand	Name	Description	LFC
6	10883130	10884296	1167	+	CNT20186556	lncRNA	2.12111
6	10887746	10889581	1836	+	Os06g0295300	Conserved hypothetical protein. (Os06t0295300-00)	2.60189
6	10871810	10875144	3335	-	Os06g0295000	Hypothetical conserved gene. (Os06t0295000-01)	-4.03439
6	10865749	10866095	347	-	CNT20186045	lncRNA	-4.94089
6	10844016	10845981	1966	-	Os06g0294600	Cytochrome P450 family protein. (Os06t0294600-02)	-0.633764
6	10865395	10867828	2434	-	Os06g0294950	Conserved hypothetical protein. (Os06t0294950-01)	-4.06936
Cluster 5									1
seqnames	start	end	width	strand	Name	Description	LFC
7	24687074	24687622	549	+	CNT20186086	lncRNA	-0.679811
7	24699857	24703643	3787	+	Os07g0603600	Similar to esterase PIR7B. (Os07t0603600-01)	-0.441345
7	24664328	24669321	4994	-	Os07g0603300	TON1 RECRUIT MOTIF (TRM)-containing protein, Regulation of grain size and shape (Os07t0603300-01)	1.28952
7	24665220	24666334	1115	+	CNT20187380	lncRNA	1.45608
7	24686195	24687733	1539	-	Os07g0603500	Peptidase A1 domain containing protein. (Os07t0603500-00)	-1.15584
7	24660139	24662543	2405	+	Os07g0603200	WD40 repeat-like domain containing protein. (Os07t0603200-01)	0.869687
Cluster 6									1
seqnames	start	end	width	strand	Name	Description	LFC
3	19864259	19867240	2982	+	CNT20186108	lncRNA	-2.22498
3	19869192	19870600	1409	+	CNT20187828	lncRNA	-2.19902
Cluster 7									3
seqnames	start	end	width	strand	Name	Description	LFC
8	4852972	4853616	645	-	CNT20187101	lncRNA	-1.41089
8	4853681	4854150	470	-	CNT20186159	lncRNA	-0.862038
8	4897613	4900341	2729	-	Os08g0183900	Similar to dihydroflavonol-4-reductase. (Os08t0183900-01)	-3.95491
8	4947263	4952151	4889	+	Os08g0184300	Hypothetical protein. (Os08t0184300-01)	1.18283
8	4966415	4969131	2717	-	Os08g0184600	Conserved hypothetical protein. (Os08t0184600-01);Conserved hypothetical protein. (Os08t0184600-02);Conserved hypothetical protein. (Os08t0184600-03)	-1.10679
8	4971046	4973826	2781	-	Os08g0184800	Conserved hypothetical protein. (Os08t0184800-02);Conserved hypothetical protein. (Os08t0184800-03)	-1.57518
8	4999380	5002096	2717	-	Os08g0185300	Conserved hypothetical protein. (Os08t0185300-01)	1.15571
8	5034835	5035725	891	-	Os08g0185900	Conserved hypothetical protein. (Os08t0185900-01)	-2.5811
Cluster 8									3
seqnames	start	end	width	strand	Name	Description	LFC
7	4110646	4113726	3081	-	CNT20187089	lncRNA	-1.55996
7	4118436	4123587	5152	+	Os07g0178100	Similar to ETO1-like protein 1 (Ethylene overproducer 1-like protein 1). (Os07t0178100-01)	0.635721
7	4089230	4092086	2857	-	Os07g0177300	Uncharacterised protein family UPF0005 domain containing protein. (Os07t0177300-01)	0.378349
Cluster 9									0
seqnames	start	end	width	strand	Name	Description	LFC
8	13481753	13483673	1921	+	CNT20188039	lncRNA	-1.50067
8	13488426	13495822	7397	+	Os08g0315200	Retrotransposon gag protein family protein. (Os08t0315200-01)	-2.45291
8	13490006	13490944	939	+	CNT20186275	lncRNA	-2.39879
8	13603168	13604199	1032	-	Os08g0316900	Hypothetical protein. (Os08t0316900-01)	3.12371
8	13631200	13633100	1901	-	CNT20188104	lncRNA	0.911586
Cluster 10									1
seqnames	start	end	width	strand	Name	Description	LFC
7	1792932	1793162	231	-	CNT20188000	lncRNA	2.83276
7	1812461	1816106	3646	-	Os07g0134200	Receptor-like protein kinase 3. (Os07t0134200-01)	1.99933
7	1832992	1835740	2749	-	Os07g0134400	Similar to bacterial transferase hexapeptide repeat-containing protein. (Os07t0134400-01)	0.414133
7	1844593	1848816	4224	+	Os07g0134500	Similar to hydrolase/ protein serine/threonine phosphatase. (Os07t0134500-01)	0.274026
7	1780472	1786387	5916	-	CNT20186276	lncRNA	0.694954
7	1788844	1794564	5721	-	Os07g0134000	Amino acid permease, Transport of amino acids (Os07t0134000-02);Similar to Amino acid permease 6. (Os07t0134000-03);Similar to Amino acid permease 6. (Os07t0134000-04)	2.7847
7	1777480	1780450	2971	+	Os07g0133700	Similar to FK506 binding protein. (Os07t0133700-01)	0.934662
Cluster 11									2
seqnames	start	end	width	strand	Name	Description	LFC
2	4807109	4808836	1728	+	CNT20187060	lncRNA	-1.22445
2	4809048	4809495	448	+	CNT20186382	lncRNA	-1.17896
2	4808249	4817119	8871	-	Os02g0186500	Similar to Protein kinase-like protein. (Os02t0186500-01);Similar to Protein kinase-like protein. (Os02t0186500-02)	1.18836
2	4820585	4822603	2019	+	Os02g0186700	Conserved hypothetical protein. (Os02t0186700-01)	1.86025
Cluster 12									2
seqnames	start	end	width	strand	Name	Description	LFC
11	24100590	24102616	2027	+	CNT20187155	lncRNA	-1.01128
11	24113478	24116252	2775	+	Os11g0619000	Hypothetical protein. (Os11t0619000-01)	-1.39802
11	24120143	24122947	2805	-	Os11g0619500	Peptidase C19, ubiquitin carboxyl-terminal hydrolase 2 domain containing protein. (Os11t0619500-00)	1.6243
11	24153976	24155317	1342	-	CNT20186415	lncRNA	-1.27461
Cluster 13									0
seqnames	start	end	width	strand	Name	Description	LFC
5	26557601	26558219	619	-	CNT20187473	lncRNA	-1.80605
5	26559605	26560801	1197	-	CNT20188573	lncRNA	-1.35439
5	26554982	26560012	5031	+	Os05g0534800	Hypothetical conserved gene. (Os05t0534800-01)	-1.10951
5	26556838	26557231	394	-	CNT20186462	lncRNA	-1.62908
5	26544666	26552137	7472	-	Os05g0534600	CASC3/Barentsz eIF4AIII binding domain containing protein. (Os05t0534600-01);CASC3/Barentsz eIF4AIII binding domain containing protein. (Os05t0534600-02)	-0.983137
Cluster 14									3
seqnames	start	end	width	strand	Name	Description	LFC
10	123937	126216	2280	-	CNT20188436	lncRNA	-1.30694
10	110138	116452	6315	-	Os10g0101200	Serine carboxypeptidase, Regulation of grain filling and seed germination (Os10t0101200-01)	-0.639445
10	87521	88703	1183	-	CNT20186623	lncRNA	-0.417177
10	94800	97438	2639	-	Os10g0100900	Hypothetical protein. (Os10t0100900-01)	-1.00791
10	100437	103373	2937	-	Os10g0101100	Peptidase S10, serine carboxypeptidase family protein. (Os10t0101100-01)	-2.01594
Cluster 15									0
seqnames	start	end	width	strand	Name	Description	LFC
2	6219410	6220350	941	-	CNT20187763	lncRNA	-1.06622
2	6222702	6224972	2271	+	Os02g0211350	Hypothetical gene. (Os02t0211350-01)	-0.854934
2	6247083	6250359	3277	-	Os02g0211800	Hypothetical conserved gene. (Os02t0211800-00)	-2.70149
2	6254346	6256373	2028	-	Os02g0211900	Hypothetical conserved gene. (Os02t0211900-00)	-2.30658
2	6258925	6260674	1750	+	CNT20188136	lncRNA	-2.43794
2	6216555	6217142	588	-	CNT20186737	lncRNA	-0.961247
Cluster 16									1
seqnames	start	end	width	strand	Name	Description	LFC
6	21831075	21832303	1229	+	CNT20186756	lncRNA	1.98081
6	21841188	21842461	1274	+	Os06g0566500	Hypothetical conserved gene. (Os06t0566500-01);Protein of unknown function DUF761, plant domain containing protein. (Os06t0566500-02)	1.24275
6	21856035	21856476	442	-	CNT20186760	lncRNA	-0.820067
6	21824893	21826815	1923	+	Os06g0566300	Similar to zinc transporter 4. (Os06t0566300-00)	2.32244
Cluster 17									0
seqnames	start	end	width	strand	Name	Description	LFC
4	1482672	1485715	3044	-	CNT20186988	lncRNA	-1.11908
4	1451781	1452496	716	-	Os04g0123800	Legume lectin, beta chain domain containing protein. (Os04t0123800-00)	-3.76599
4	1434654	1436815	2162	+	CNT20188357	lncRNA	1.991
4	1359584	1362382	2799	-	Os04g0122200	Similar to OSIGBa0137A06.2 protein. (Os04t0122200-00)	-3.81972
Cluster 18									3
seqnames	start	end	width	strand	Name	Description	LFC
3	2042557	2043437	881	-	CNT20187076	lncRNA	-1.6092
3	2055599	2058939	3341	+	Os03g0137200	Protein phosphatase 2C domain containing protein. (Os03t0137200-01);Similar to Protein phosphatase 2C. (Os03t0137200-02)	-0.52842
3	2059793	2062965	3173	-	Os03g0137300	Protein of unknown function DUF3353 domain containing protein. (Os03t0137300-01)	-1.22436
3	2065049	2067737	2689	+	Os03g0137400	Protein of unknown function DUF221 domain containing protein. (Os03t0137400-01);Protein of unknown function DUF221 domain containing protein. (Os03t0137400-02)	-0.721412
3	2069458	2073230	3773	+	Os03g0137500	Similar to VDAC3.1. (Os03t0137500-01);Hypothetical conserved gene. (Os03t0137500-02);Similar to VDAC3.1. (Os03t0137500-03)	0.345761
3	2073420	2074942	1523	+	Os03g0137600	Conserved hypothetical protein. (Os03t0137600-01);Conserved hypothetical protein. (Os03t0137600-02)	1.3595
3	2075322	2077636	2315	-	Os03g0137700	Mg2+ transporter protein, CorA-like domain containing protein. (Os03t0137700-01)	0.85238
3	2075564	2077454	1891	+	Os03g0137750	Hypothetical protein. (Os03t0137750-00)	2.25311
3	2088673	2091654	2982	+	Os03g0137800	Cyclin-dependent kinase inhibitor family protein. (Os03t0137800-01)	0.385139
3	2097607	2101999	4393	+	Os03g0138000	Conserved hypothetical protein. (Os03t0138000-01)	-0.860774
3	2099880	2100304	425	-	CNT20188120	lncRNA	5.73782
3	2103191	2112148	8958	-	Os03g0138100	Similar to RNA recognition motif family protein, expressed. (Os03t0138100-01)	-0.612469
3	2026817	2033506	6690	-	Os03g0136900	Similar to Aconitate hydratase, cytoplasmic (EC 4.2.1.3) (Citrate hydro-lyase) (Aconitase). (Os03t0136900-01);Similar to Aconitate hydratase 2, mitochondrial. (Os03t0136900-02)	0.67807
Cluster 19									0
seqnames	start	end	width	strand	Name	Description	LFC
8	25121223	25131066	9844	+	CNT20187147	lncRNA	-1.78896
8	25132281	25133719	1439	-	Os08g0507701	Hypothetical protein. (Os08t0507701-01)	2.28991
8	25132615	25134365	1751	+	Os08g0507702	Cytochrome P450 family protein. (Os08t0507702-01)	-0.739183
8	25121223	25127116	5894	+	CNT20187149	lncRNA	-1.69002
Cluster 20									0
seqnames	start	end	width	strand	Name	Description	LFC
4	15515992	15519043	3052	+	CNT20187327	lncRNA	-1.17213
4	15499548	15500598	1051	-	Os04g0332700	Conserved hypothetical protein. (Os04t0332700-01)	-6.48513
Cluster 21									0
seqnames	start	end	width	strand	Name	Description	LFC
1	18686601	18686913	313	-	CNT20187349	lncRNA	0.844271
1	18684899	18685168	270	+	CNT20187389	lncRNA	-1.56674
1	18671229	18674473	3245	+	Os01g0523100	Protein kinase, catalytic domain domain containing protein. (Os01t0523100-00)	3.85808
Cluster 22									0
seqnames	start	end	width	strand	Name	Description	LFC
6	15696923	15700629	3707	+	CNT20187365	lncRNA	-0.70959
6	15665967	15668824	2858	+	Os06g0471100	Conserved hypothetical protein. (Os06t0471100-00)	-0.806539
6	15696923	15704277	7355	+	CNT20187368	lncRNA	-1.32405
Cluster 23									1
seqnames	start	end	width	strand	Name	Description	LFC
3	7383278	7386217	2940	-	CNT20187392	lncRNA	2.3263
3	7358092	7369614	11523	-	Os03g0239400	Similar to Transcription factor HBP-1a(C14). (Os03t0239400-01)	-0.741653
3	7382297	7386217	3921	-	CNT20187393	lncRNA	3.38415
Cluster 24									1
seqnames	start	end	width	strand	Name	Description	LFC
2	6382040	6383387	1348	+	CNT20187414	lncRNA	-2.92167
2	6386979	6387861	883	-	CNT20187490	lncRNA	-3.7774
Cluster 25									1
seqnames	start	end	width	strand	Name	Description	LFC
6	8927245	8929580	2336	-	CNT20187733	lncRNA	-2.84347
6	8931830	8932312	483	-	CNT20188470	lncRNA	-4.40274
6	8935774	8939018	3245	-	Os06g0268500	Similar to OSIGBa0139J17.1 protein. (Os06t0268500-00)	-2.10085
6	8955691	8959653	3963	+	Os06g0268700	Peptidase A1 domain containing protein. (Os06t0268700-01)	-0.216797
6	8960007	8964614	4608	-	Os06g0268800	Uncharacterised protein family UPF0005 domain containing protein. (Os06t0268800-01);Similar to predicted protein. (Os06t0268800-02)	-0.662572
Cluster 26									3
seqnames	start	end	width	strand	Name	Description	LFC
6	16409092	16409858	767	+	CNT20187976	lncRNA	-2.22642
6	16386735	16398639	11905	+	Os06g0483100	Similar to Luminal-binding protein 4. (Os06t0483100-00)	-1.64861
6	16436859	16444414	7556	-	Os06g0483500	Similar to H0124B04.15 protein. (Os06t0483500-01);Similar to H0124B04.15 protein. (Os06t0483500-02)	-0.545926
6	16456117	16457590	1474	-	CNT20188301	lncRNA	-1.83202
6	16465950	16466542	593	-	Os06g0483701	Hypothetical conserved gene. (Os06t0483701-01)	-1.0419
6	16471613	16481720	10108	-	Os06g0483900	Homeodomain-like containing protein. (Os06t0483900-01)	-0.738396
Cluster 27									1
seqnames	start	end	width	strand	Name	Description	LFC
10	7263331	7264402	1072	-	CNT20188002	lncRNA	-1.46704
10	7250473	7252517	2045	+	CNT20188377	lncRNA	-0.742063
Cluster 28									0
seqnames	start	end	width	strand	Name	Description	LFC
7	15305458	15307281	1824	-	CNT20188131	lncRNA	-0.899102
7	15309178	15309665	488	+	CNT20188399	lncRNA	-2.98587
Cluster 29									5
seqnames	start	end	width	strand	Name	Description	LFC
11	28801800	28803802	2003	-	CNT20188165	lncRNA	1.07214
11	28804253	28804517	265	-	CNT20188619	lncRNA	-1.69939
11	28804256	28808548	4293	+	Os11g0703900	Heat shock protein 70. (Os11t0703900-01);Similar to Heat shock protein 70. (Os11t0703900-02)	-1.23353
11	28807329	28808343	1015	-	CNT20188409	lncRNA	-1.90388
11	28809410	28811547	2138	+	Os11g0704000	SelT/selW/selH selenoprotein family protein. (Os11t0704000-00)	1.20622
11	28812033	28815723	3691	-	Os11g0704100	Similar to NB-ARC domain containing protein. (Os11t0704100-00)	0.935594
11	28820765	28824145	3381	+	Os11g0704300	GTP1/OBG subdomain containing protein. (Os11t0704300-01);GTP1/OBG subdomain containing protein. (Os11t0704300-02)	0.892255
11	28827746	28828439	694	+	Os11g0704500	Metallothionein-like protein type 1. (Os11t0704500-01)	-2.03095
11	28828627	28835655	7029	+	Os11g0704550	Conserved hypothetical protein. (Os11t0704550-01)	-0.534042
11	28838859	28842804	3946	-	Os11g0704600	Similar to Beta-1,3 glucanase precursor (EC 3.2.1.39). (Os11t0704600-01);Similar to Beta-1,3 glucanase precursor (EC 3.2.1.39). (Os11t0704600-02);Glycoside hydrolase, family 17 protein. (Os11t0704600-03)	1.8097
11	28846127	28852901	6775	-	Os11g0704700	RNA recognition motif domain domain containing protein. (Os11t0704700-01)	-0.755572
11	28853530	28857356	3827	-	Os11g0704800	Similar to Membrane protein. (Os11t0704800-01)	-0.753164
11	28870115	28872329	2215	+	Os11g0705200	Similar to Scarecrow-like 9 (Fragment). (Os11t0705200-01)	-0.804365
11	28891375	28893521	2147	+	Os11g0705900	GRAS transcription factor domain containing protein. (Os11t0705900-01)	-0.68957
11	28897174	28904658	7485	-	Os11g0706100	Protein of unknown function DUF37 domain containing protein. (Os11t0706100-01);Protein of unknown function DUF37 family protein. (Os11t0706100-02);Protein of unknown function DUF37 family protein. (Os11t0706100-03)	-1.0021
11	28918932	28919582	651	+	Os11g0706700	Hypothetical protein. (Os11t0706700-00)	-2.33754
11	28793142	28794834	1693	+	Os11g0703600	Conserved hypothetical protein. (Os11t0703600-01);Conserved hypothetical protein. (Os11t0703600-02);Hypothetical conserved gene. (Os11t0703600-03)	1.04982
Cluster 30									0
seqnames	start	end	width	strand	Name	Description	LFC
1	28182956	28186692	3737	-	CNT20188205	lncRNA	2.75289
1	28187891	28193349	5459	+	Os01g0684200	Conserved hypothetical protein. (Os01t0684200-01)	-0.483505
1	28176745	28177756	1012	+	Os01g0683700	Protein of unknown function DUF599 family protein. (Os01t0683700-01)	-1.41696
Cluster 31									0
seqnames	start	end	width	strand	Name	Description	LFC
12	755646	756388	743	+	CNT20188364	lncRNA	-6.78949
12	754806	755564	759	+	CNT20188658	lncRNA	-4.90173
Cluster 32									1
seqnames	start	end	width	strand	Name	Description	LFC
11	2379074	2379874	801	+	CNT20186013	lncRNA	3.07216
11	2382462	2383247	786	-	Os11g0151300	Similar to 60S ribosomal protein L26-1. (Os11t0151300-01)	1.46379
11	2390496	2392366	1871	-	Os11g0151400	Cytochrome P450 family protein. (Os11t0151400-01)	0.767289
11	2413598	2417423	3826	-	Os11g0151500	Major facilitator superfamily protein. (Os11t0151500-01)	-1.32603
11	2418519	2423365	4847	-	Os11g0151600	Similar to Major Facilitator Superfamily protein, expressed. (Os11t0151600-01)	-0.899391
11	2423636	2426379	2744	-	Os11g0151700	Purple acid phosphatase (EC:3.1.3.2), Improvement in phosphate acquisition and utilization (Os11t0151700-01)	-2.26992
Cluster 33									0
seqnames	start	end	width	strand	Name	Description	LFC
10	6864550	6866439	1890	+	CNT20186021	lncRNA	-1.45942
10	6868486	6878295	9810	+	Os10g0198600	Intron-encoded nuclease 2 domain containing protein. (Os10t0198600-01)	-0.706156
Cluster 34									0
seqnames	start	end	width	strand	Name	Description	LFC
5	12993914	12997758	3845	+	CNT20186028	lncRNA	-1.41966
5	13006292	13010183	3892	+	Os05g0294800	Hypothetical gene. (Os05t0294800-01)	-0.928755
Cluster 35									0
seqnames	start	end	width	strand	Name	Description	LFC
1	12648827	12649811	985	-	CNT20186033	lncRNA	4.81715
1	12645608	12646401	794	-	Os01g0328400	Ubiquitin. (Os01t0328400-01)	1.43739
1	12646586	12650012	3427	+	Os01g0328500	Bucentaur or craniofacial development family protein. (Os01t0328500-01)	0.356156
Cluster 36									0
seqnames	start	end	width	strand	Name	Description	LFC
10	20286756	20290384	3629	+	CNT20186071	lncRNA	-1.73731
10	20281431	20285006	3576	+	Os10g0522900	Isopenicillin N synthase family protein. (Os10t0522900-01);Similar to Oxidoreductase, 2OG-Fe oxygenase family protein, expressed. (Os10t0522900-02)	-1.026
Cluster 37									0
seqnames	start	end	width	strand	Name	Description	LFC
3	10548887	10549411	525	-	CNT20186072	lncRNA	0.719287
3	10547471	10548714	1244	-	Os03g0300000	Similar to Xyloglucan 6-xylosyltransferase (EC 2.4.2.39) (AtXT1). (Os03t0300000-01);Similar to glycosyltransferase 5. (Os03t0300000-02)	1.37137
Cluster 38									2
seqnames	start	end	width	strand	Name	Description	LFC
3	9677091	9678615	1525	-	CNT20186074	lncRNA	-4.63133
3	9665319	9666999	1681	-	Os03g0282166	Hypothetical protein. (Os03t0282166-00)	-3.7374
Cluster 39									1
seqnames	start	end	width	strand	Name	Description	LFC
1	39781070	39781579	510	-	CNT20186079	lncRNA	-1.31649
1	39789653	39791187	1535	+	Os01g0912850	Conserved hypothetical protein. (Os01t0912850-00)	-3.36287
1	39794226	39799341	5116	-	Os01g0912900	Pentatricopeptide repeat domain containing protein. (Os01t0912900-01)	0.575587
1	39794547	39795809	1263	+	Os01g0913000	Similar to Thioredoxin F-type 2, chloroplast precursor (TRX-F2). (Os01t0913000-01)	0.399022
1	39801475	39802517	1043	-	Os01g0913100	Protein of unknown function DUF538 family protein. (Os01t0913100-01)	0.333411
1	39811724	39819555	7832	-	Os01g0913400	Nucleotide-binding, alpha-beta plait domain containing protein. (Os01t0913400-01);Hypothetical conserved gene. (Os01t0913400-02)	0.851223
1	39822035	39823763	1729	-	Os01g0913600	Similar to Rho GDP-dissociation inhibitor 1 (Rho GDI-1) (AtRhoGDI1). (Os01t0913600-01)	2.92467
1	39824933	39826647	1715	+	Os01g0913800	Hypothetical conserved gene. (Os01t0913800-01)	-0.526413
Cluster 40									0
seqnames	start	end	width	strand	Name	Description	LFC
6	22978580	22984682	6103	-	CNT20186084	lncRNA	0.898516
6	22992204	22997134	4931	-	Os06g0586900	Similar to Elicitor-inducible LRR receptor-like protein EILP. (Os06t0586900-01);Similar to Elicitor-inducible LRR receptor-like protein EILP. (Os06t0586900-02)	-0.750319
6	22992411	22995912	3502	+	Os06g0587000	Leucine-rich repeat domain containing protein. (Os06t0587000-00)	3.18347
6	23000435	23001408	974	-	Os06g0587100	Conserved hypothetical protein. (Os06t0587100-00)	-2.50287
6	22967816	22971851	4036	-	Os06g0586300	Hypothetical protein. (Os06t0586300-01)	-0.896327
Cluster 41									2
seqnames	start	end	width	strand	Name	Description	LFC
1	8545750	8546868	1119	+	CNT20186093	lncRNA	-2.81694
1	8555289	8557146	1858	-	Os01g0256600	Ribosomal protein L18/L5 domain containing protein. (Os01t0256600-01)	0.469528
1	8560625	8569629	9005	-	Os01g0256800	Similar to zinc finger helicase family protein. (Os01t0256800-01);Hypothetical conserved gene. (Os01t0256800-02)	1.40108
1	8570880	8574555	3676	-	Os01g0256900	Similar to SmX6 protein. (Os01t0256900-01)	0.618094
1	8577244	8577934	691	-	Os01g0257100	Rapid ALkalinization Factor family protein. (Os01t0257100-01)	1.11193
1	8586157	8586941	785	-	Os01g0257300	Similar to FPF1. (Os01t0257300-01)	-3.99673
1	8540755	8544460	3706	+	Os01g0256400	Similar to Dynein light chain 1 protein DLC-1 (Fragment). (Os01t0256400-01)	0.456729
1	8546065	8546869	805	-	Os01g0256500	Similar to ZnI. (Os01t0256500-02)	-2.89501
Cluster 42									2
seqnames	start	end	width	strand	Name	Description	LFC
1	6555283	6558173	2891	+	CNT20186142	lncRNA	2.74726
1	6564697	6568140	3444	-	Os01g0220100	Similar to Cellulase. (Os01t0220100-01)	0.515295
1	6575127	6577148	2022	-	Os01g0220200	Similar to Uncharacterized plant-specific domain TIGR01589 family protein. (Os01t0220200-01)	-1.33117
1	6583687	6587107	3421	+	Os01g0220300	Translation elongation factor EF1B/ribosomal protein S6 domain containing protein. (Os01t0220300-01)	0.947761
1	6587146	6587940	795	-	Os01g0220400	Hypothetical protein. (Os01t0220400-01)	-1.44335
Cluster 43									3
seqnames	start	end	width	strand	Name	Description	LFC
5	5800268	5801043	776	+	CNT20186150	lncRNA	1.96551
5	5814320	5815467	1148	+	Os05g0194900	Similar to Pyrophosphate-fructose-6-phosphate 1-phosphotransferase-like protein (Pyrophosphate-dependent phosphofructo-1-kinase-like protein). (Os05t0194900-01)	-1.15297
5	5846703	5848186	1484	-	Os05g0195200	CCCH-tandem zinc finger protein, Photomorphogenesis and ABA responses, Abiotic stress tolerance (Os05t0195200-01)	-2.56009
5	5791922	5797158	5237	-	Os05g0194600	Peptidase M22, O-sialoglycoprotein endopeptidase family protein. (Os05t0194600-01);Similar to O-sialoglycoprotein endopeptidase. (Os05t0194600-02)	0.863544
Cluster 44									0
seqnames	start	end	width	strand	Name	Description	LFC
6	28988978	28990043	1066	+	CNT20186152	lncRNA	-0.891019
6	28988077	28990325	2249	-	Os06g0694400	Conserved hypothetical protein. (Os06t0694400-01);Conserved hypothetical protein. (Os06t0694400-02)	0.468443
Cluster 45									4
seqnames	start	end	width	strand	Name	Description	LFC
3	30182913	30184538	1626	+	CNT20186155	lncRNA	-1.87966
3	30188211	30191568	3358	-	Os03g0736400	Protein of unknown function methylase putative domain containing protein. (Os03t0736400-01);Protein of unknown function methylase putative domain containing protein. (Os03t0736400-02)	0.64612
3	30192888	30194132	1245	+	Os03g0736500	Syntaxin-related protein KNOLLE (Syntaxin 111) (AtSYP111). (Os03t0736500-01)	3.49082
3	30197329	30198770	1442	+	Os03g0736600	Similar to ATP synthase. (Os03t0736600-01)	-1.48555
3	30198812	30200355	1544	-	Os03g0736700	GRAM domain containing protein. (Os03t0736700-01);GRAM domain containing protein. (Os03t0736700-03);Similar to FIP1. (Os03t0736700-05)	-0.513304
3	30204128	30204899	772	+	Os03g0736900	Similar to Sorghum bicolor protein targeted either to mitochondria or chloroplast proteins T50848. (Os03t0736900-01)	-1.3964
3	30206423	30210436	4014	-	Os03g0737000	Cystathionine beta-synthase, core domain containing protein. (Os03t0737000-01);Hypothetical gene. (Os03t0737000-02);Similar to CBS domain containing protein, expressed. (Os03t0737000-03)	0.579009
3	30215575	30223323	7749	-	Os03g0737200	E3-ubiquitin ligase, Modulation of the cold stress response (Os03t0737200-01)	0.304452
3	30179543	30180917	1375	+	Os03g0736200	Pentatricopeptide repeat domain containing protein. (Os03t0736200-00)	-1.33946
3	30181704	30185071	3368	-	Os03g0736300	Similar to CEL6=CELLULASE 6 (Fragment). (Os03t0736300-01);Similar to Endoglucanase 10. (Os03t0736300-02)	2.1301
Cluster 46									1
seqnames	start	end	width	strand	Name	Description	LFC
1	5673320	5675641	2322	+	CNT20186162	lncRNA	1.49504
1	5669291	5671467	2177	-	Os01g0203000	BZR1, transcriptional repressor family protein. (Os01t0203000-01)	0.358055
Cluster 47									0
seqnames	start	end	width	strand	Name	Description	LFC
10	7540338	7542162	1825	+	CNT20186163	lncRNA	2.58005
10	7529345	7530484	1140	-	Os10g0205700	Pollen Ole e 1 allergen/extensin domain containing protein. (Os10t0205700-01)	7.70833
10	7539086	7542262	3177	-	Os10g0205802	Conserved hypothetical protein. (Os10t0205802-01)	-1.54332
Cluster 48									0
seqnames	start	end	width	strand	Name	Description	LFC
8	23886866	23888319	1454	+	CNT20186170	lncRNA	2.31019
8	23891436	23892349	914	+	Os08g0483800	Hypothetical gene. (Os08t0483800-01)	-1.5445
8	23894602	23896537	1936	-	Os08g0483900	Helix-loop-helix DNA-binding domain containing protein. (Os08t0483900-01)	1.27055
8	23913124	23916954	3831	+	Os08g0484100	Similar to predicted protein. (Os08t0484100-01)	1.43183
8	23883834	23886487	2654	-	Os08g0483600	Conserved hypothetical protein. (Os08t0483600-01);Hypothetical conserved gene. (Os08t0483600-02)	-1.00966
Cluster 49									0
seqnames	start	end	width	strand	Name	Description	LFC
10	22056009	22058226	2218	-	CNT20186173	lncRNA	-1.60147
10	22046536	22048449	1914	+	Os10g0559900	Ribosomal protein L18/L5 domain containing protein. (Os10t0559900-01)	0.697859
Cluster 50									1
seqnames	start	end	width	strand	Name	Description	LFC
1	10896549	10898191	1643	-	CNT20186174	lncRNA	0.894341
1	10911297	10914638	3342	+	Os01g0297700	Protein of unknown function DUF6, transmembrane domain containing protein. (Os01t0297700-01)	1.30374
1	10891810	10893684	1875	+	Os01g0297200	ATPase, AAA-type, core domain containing protein. (Os01t0297200-01)	-3.31248
Cluster 51									0
seqnames	start	end	width	strand	Name	Description	LFC
5	29325368	29326541	1174	+	CNT20186182	lncRNA	-0.934195
5	29327061	29334853	7793	+	Os05g0588800	Similar to Yarrowia lipolytica chromosome D of strain CLIB99 of Yarrowia lipolytica. (Os05t0588800-01);Similar to Yarrowia lipolytica chromosome D of strain CLIB99 of Yarrowia lipolytica. (Os05t0588800-02);Hypothetical gene. (Os05t0588800-03)	-0.507888
5	29329185	29330766	1582	-	Os05g0588850	ATPase, AAA-type, core domain containing protein. (Os05t0588850-00)	2.61341
5	29317649	29324873	7225	-	Os05g0588700	Paired amphipathic helix domain containing protein. (Os05t0588700-01)	-1.41066
Cluster 52									1
seqnames	start	end	width	strand	Name	Description	LFC
8	16190487	16193116	2630	-	CNT20186187	lncRNA	1.3504
8	16237710	16240262	2553	-	Os08g0355500	Hypothetical conserved gene. (Os08t0355500-01);Conserved hypothetical protein. (Os08t0355500-02);Hypothetical conserved gene. (Os08t0355500-03)	-0.847929
Cluster 53									0
seqnames	start	end	width	strand	Name	Description	LFC
8	4544767	4546937	2171	-	CNT20186210	lncRNA	-1.9036
8	4550913	4557184	6272	+	Os08g0177550	Conserved hypothetical protein. (Os08t0177550-01)	-1.0707
8	4562440	4565329	2890	+	Os08g0177700	Similar to LSM7-like. (Os08t0177700-01)	0.410898
8	4566815	4569933	3119	-	Os08g0177800	Similar to RNase H domain-containing protein. (Os08t0177800-00)	0.477778
8	4571022	4580739	9718	+	Os08g0178100	Pep3/Vps18/deep orange domain containing protein. (Os08t0178100-01)	-0.28995
8	4546935	4549380	2446	+	Os08g0177500	Conserved hypothetical protein. (Os08t0177500-00)	1.48783
Cluster 54									1
seqnames	start	end	width	strand	Name	Description	LFC
1	33236050	33237940	1891	+	CNT20186216	lncRNA	-1.22142
1	33227652	33231831	4180	+	Os01g0784200	Serine/threonine protein kinase-related domain containing protein. (Os01t0784200-00)	-0.446763
Cluster 55									0
seqnames	start	end	width	strand	Name	Description	LFC
1	748695	749568	874	-	CNT20186217	lncRNA	0.695647
1	745452	748945	3494	+	Os01g0113800	Protein kinase, core domain containing protein. (Os01t0113800-01)	0.404312
Cluster 56									0
seqnames	start	end	width	strand	Name	Description	LFC
7	27512541	27513168	628	-	CNT20186223	lncRNA	-1.04945
7	27501837	27507177	5341	+	Os07g0654700	Similar to BLE2 protein. (Os07t0654700-00)	1.34756
Cluster 57									0
seqnames	start	end	width	strand	Name	Description	LFC
5	15066669	15067207	539	-	CNT20186228	lncRNA	1.45678
5	15063954	15066402	2449	-	Os05g0324400	Hypothetical protein. (Os05t0324400-01)	2.28608
Cluster 58									1
seqnames	start	end	width	strand	Name	Description	LFC
1	34374314	34376106	1793	-	CNT20186235	lncRNA	1.27804
1	34379096	34383084	3989	+	Os01g0809300	Leucine-rich repeat, N-terminal domain containing protein. (Os01t0809300-01)	-0.277153
Cluster 59									0
seqnames	start	end	width	strand	Name	Description	LFC
12	5737794	5738299	506	-	CNT20186242	lncRNA	-4.86979
12	5740543	5747593	7051	-	Os12g0209800	Similar to NB-ARC domain containing protein, expressed. (Os12t0209800-01)	-1.63704
12	5749555	5750951	1397	-	Os12g0209901	Similar to NB-ARC domain containing protein, expressed. (Os12t0209901-01)	-1.48936
12	5736998	5739519	2522	+	Os12g0209700	Hypothetical conserved gene. (Os12t0209700-01)	-0.660834
Cluster 60									1
seqnames	start	end	width	strand	Name	Description	LFC
8	22979054	22980128	1075	-	CNT20186274	lncRNA	-1.45845
8	22983231	22984794	1564	+	Os08g0467300	Clathrin adaptor, phosphoinositide-binding, GAT-like domain containing protein. (Os08t0467300-01)	-1.40256
8	22971625	22974903	3279	+	Os08g0467100	Zinc finger, C2H2 domain containing protein. (Os08t0467100-01);Zinc finger, C2H2 domain containing protein. (Os08t0467100-02)	3.32518
Cluster 61									2
seqnames	start	end	width	strand	Name	Description	LFC
1	10867685	10868511	827	-	CNT20186303	lncRNA	2.06322
1	10871540	10873947	2408	-	Os01g0296450	Hypothetical protein. (Os01t0296450-00)	2.63319
1	10872358	10874262	1905	+	Os01g0296700	Glycoside hydrolase, family 3, N-terminal domain containing protein. (Os01t0296700-01)	2.75461
1	10830393	10831757	1365	+	Os01g0296200	Similar to polygalacturonase. (Os01t0296200-00)	-1.47216
Cluster 62									0
seqnames	start	end	width	strand	Name	Description	LFC
1	17921758	17922848	1091	-	CNT20186312	lncRNA	-1.64832
1	17945068	17947079	2012	+	Os01g0510500	Conserved hypothetical protein. (Os01t0510500-01)	-0.442527
1	17947850	17951625	3776	-	Os01g0510600	Tetratricopeptide-like helical domain containing protein. (Os01t0510600-01)	-0.461561
Cluster 63									0
seqnames	start	end	width	strand	Name	Description	LFC
9	11542958	11544252	1295	-	CNT20186316	lncRNA	-2.59373
9	11538275	11540591	2317	+	Os09g0357300	Hypothetical protein. (Os09t0357300-01)	-0.640253
9	11540699	11556180	15482	-	Os09g0357400	Disease resistance protein domain containing protein. (Os09t0357400-00)	-1.87038
Cluster 64									2
seqnames	start	end	width	strand	Name	Description	LFC
6	16308747	16309727	981	-	CNT20186322	lncRNA	1.00664
6	16264256	16270836	6581	-	Os06g0480000	Zinc finger, RING/FYVE/PHD-type domain containing protein. (Os06t0480000-01)	-1.05682
Cluster 65									0
seqnames	start	end	width	strand	Name	Description	LFC
3	23539886	23541654	1769	-	CNT20186324	lncRNA	-1.09619
3	23545428	23547647	2220	-	Os03g0620800	Similar to SEC1-family transport protein SLY1 (AtSLY1). (Os03t0620800-01);Similar to SEC1 family transport protein SLY1. (Os03t0620800-02)	0.213307
3	23556180	23562967	6788	+	Os03g0621400	Hypothetical conserved gene. (Os03t0621400-01)	2.41913
Cluster 66									0
seqnames	start	end	width	strand	Name	Description	LFC
2	22567217	22567487	271	-	CNT20186365	lncRNA	3.45024
2	22562006	22562946	941	-	Os02g0585200	Heavy metal transport/detoxification protein domain containing protein. (Os02t0585200-01)	0.651308
Cluster 67									1
seqnames	start	end	width	strand	Name	Description	LFC
12	968925	971019	2095	-	CNT20186367	lncRNA	-1.45149
12	971331	975926	4596	+	Os12g0120400	Similar to ATPase-like protein. (Os12t0120400-01)	0.338996
12	975104	977096	1993	-	Os12g0120500	Protein of unknown function DUF567 family protein. (Os12t0120500-01)	1.20445
12	988599	989874	1276	-	Os12g0121000	Conserved hypothetical protein. (Os12t0121000-01)	-1.6057
12	991532	994692	3161	-	Os12g0121100	Similar to Serine/threonine-protein kinase NAK. (Os12t0121100-01)	1.11506
12	954491	955661	1171	-	Os12g0120100	Protein of unknown function DUF567 family protein. (Os12t0120100-01)	-1.14473
12	964545	969456	4912	+	Os12g0120200	Similar to ATPase-like protein. (Os12t0120200-01);Similar to HIT domain containing protein. (Os12t0120200-02)	0.588849
Cluster 68									0
seqnames	start	end	width	strand	Name	Description	LFC
5	1874402	1877065	2664	+	CNT20186388	lncRNA	-1.11077
5	1866886	1873316	6431	-	Os05g0132100	AMP-dependent synthetase and ligase domain containing protein. (Os05t0132100-02);Similar to cDNA clone:001-200-C01, full insert sequence. (Os05t0132100-03);Similar to cDNA clone:001-200-C01, full insert sequence. (Os05t0132100-04)	-0.662553
Cluster 69									2
seqnames	start	end	width	strand	Name	Description	LFC
7	698390	698856	467	+	CNT20186393	lncRNA	-1.06208
7	699881	700826	946	-	Os07g0112700	Cupredoxin domain containing protein. (Os07t0112700-01)	2.42695
7	703009	705502	2494	+	Os07g0112800	Similar to Eukaryotic translation initiation factor 5A-4 (eIF-5A-4). (Os07t0112800-01)	1.25017
7	697413	698927	1515	-	Os07g0112600	Conserved hypothetical protein. (Os07t0112600-01)	-1.06467
Cluster 70									1
seqnames	start	end	width	strand	Name	Description	LFC
3	12366059	12367515	1457	-	CNT20186398	lncRNA	-1.682
3	12375718	12380262	4545	+	Os03g0334700	Similar to Potential phospholipid-transporting ATPase VB (EC 3.6.3.1). (Os03t0334700-01)	-0.364009
Cluster 71									2
seqnames	start	end	width	strand	Name	Description	LFC
11	28366160	28398639	32480	+	CNT20186444	lncRNA	3.16105
11	28356988	28362710	5723	+	Os11g0694100	Similar to Protein kinase domain containing protein, expressed. (Os11t0694100-01)	2.16523
Cluster 72									0
seqnames	start	end	width	strand	Name	Description	LFC
6	12014667	12015707	1041	-	CNT20186463	lncRNA	-2.93857
6	12050705	12052390	1686	-	Os06g0314000	Protein of unknown function DUF827, plant domain containing protein. (Os06t0314000-01)	-1.23472
Cluster 73									2
seqnames	start	end	width	strand	Name	Description	LFC
2	8613770	8621834	8065	-	CNT20186478	lncRNA	-4.63867
2	8643576	8644850	1275	-	Os02g0253502	Protein of unknown function DUF247, plant domain containing protein. (Os02t0253502-00)	-5.592
Cluster 74									0
seqnames	start	end	width	strand	Name	Description	LFC
2	8651878	8652627	750	-	CNT20186486	lncRNA	-4.73311
2	8659226	8660521	1296	-	Os02g0253700	Conserved hypothetical protein. (Os02t0253700-01)	-5.17592
Cluster 75									1
seqnames	start	end	width	strand	Name	Description	LFC
12	16232755	16234771	2017	-	CNT20186495	lncRNA	-2.3013
12	16196141	16199480	3340	-	Os12g0460800	LAMMER kinase-type protein, Positive regulator of disease resistance (Os12t0460800-01);Similar to Lammer-type protein kinase. (Os12t0460800-02);Similar to Lammer-type protein kinase. (Os12t0460800-03)	-0.38597
Cluster 76									0
seqnames	start	end	width	strand	Name	Description	LFC
6	29472877	29473629	753	-	CNT20186514	lncRNA	-1.93491
6	29473630	29480905	7276	-	Os06g0700700	Similar to P1B-type heavy metal transporting ATPase. (Os06t0700700-01);P-Type heavy metal ATPase, Delivery of Zinc to developing tissues (Os06t0700700-02)	-1.60925
6	29462543	29467266	4724	-	Os06g0700500	Protein of unknown function DUF266, plant family protein. (Os06t0700500-01);Protein of unknown function DUF266, plant family protein. (Os06t0700500-02)	0.701989
Cluster 77									0
seqnames	start	end	width	strand	Name	Description	LFC
11	27727854	27734871	7018	+	CNT20186525	lncRNA	-1.45788
11	27735451	27737645	2195	+	Os11g0685600	Conserved hypothetical protein. (Os11t0685600-00)	-1.43618
11	27740507	27741184	678	+	Os11g0685700	Similar to WRKY transcription factor 61. (Os11t0685700-00)	-1.16099
11	27723969	27726283	2315	+	Os11g0685400	Hypothetical conserved gene. (Os11t0685400-01)	-1.37031
Cluster 78									2
seqnames	start	end	width	strand	Name	Description	LFC
10	21534758	21536465	1708	+	CNT20186540	lncRNA	-1.83788
10	21543495	21547308	3814	+	Os10g0549700	Protein of unknown function DUF3615 domain containing protein. (Os10t0549700-00)	-4.39488
Cluster 79									1
seqnames	start	end	width	strand	Name	Description	LFC
3	18857235	18862234	5000	+	CNT20186542	lncRNA	-1.26556
3	18889278	18890595	1318	+	Os03g0444900	Similar to WRKY transcription factor 30. (Os03t0444900-00)	-0.956125
3	18935194	18936295	1102	-	Os03g0445700	Similar to LOB domain protein 39. (Os03t0445700-01)	0.470118
3	18768610	18770180	1571	-	Os03g0442800	Hypothetical gene. (Os03t0442800-01)	-0.897762
Cluster 80									3
seqnames	start	end	width	strand	Name	Description	LFC
9	19849991	19851266	1276	-	CNT20186544	lncRNA	4.0912
9	19854123	19858607	4485	-	Os09g0510900	Hypothetical conserved gene. (Os09t0510900-01)	-0.629892
9	19861263	19866278	5016	+	Os09g0511000	Similar to LysM receptor-like kinase. (Os09t0511000-01);Similar to cDNA clone:001-035-B08, full insert sequence. (Os09t0511000-02)	-0.379884
9	19868099	19868847	749	+	Os09g0511200	Conserved hypothetical protein. (Os09t0511200-00)	-3.44132
9	19874674	19875632	959	+	Os09g0511300	Conserved hypothetical protein. (Os09t0511300-00)	-3.75404
9	19823916	19831332	7417	-	Os09g0510700	Similar to GCN4-complementing protein homolog. (Os09t0510700-01)	0.463279
Cluster 81									0
seqnames	start	end	width	strand	Name	Description	LFC
11	18267238	18268740	1503	-	CNT20186551	lncRNA	-3.5497
11	18171707	18174478	2772	-	Os11g0508600	Sugar transporter, TAL effector-mediated susceptibility to bacterial pathogen (Os11t0508600-01)	-2.28591
Cluster 82									1
seqnames	start	end	width	strand	Name	Description	LFC
7	24275094	24277588	2495	+	CNT20186582	lncRNA	-2.85026
7	24262436	24263105	670	+	Os07g0596200	Conserved hypothetical protein. (Os07t0596200-01)	-1.07911
Cluster 83									1
seqnames	start	end	width	strand	Name	Description	LFC
3	5551704	5564765	13062	-	CNT20186599	lncRNA	1.39028
3	5547251	5547731	481	-	Os03g0206100	Conserved hypothetical protein. (Os03t0206100-01)	1.26606
Cluster 84									0
seqnames	start	end	width	strand	Name	Description	LFC
3	17242365	17246841	4477	+	CNT20186604	lncRNA	1.84164
3	17236581	17240956	4376	+	Os03g0415500	Mitochondrial import inner membrane translocase, subunit Tim17/22 family protein. (Os03t0415500-01)	2.78099
Cluster 85									0
seqnames	start	end	width	strand	Name	Description	LFC
1	25714154	25714362	209	+	CNT20186617	lncRNA	-6.09685
1	25710912	25712866	1955	+	Os01g0640100	Conserved hypothetical protein. (Os01t0640100-00)	-4.17128
Cluster 86									0
seqnames	start	end	width	strand	Name	Description	LFC
12	6638472	6643575	5104	+	CNT20186622	lncRNA	-1.44444
12	6643580	6644023	444	-	Os12g0222650	Hypothetical gene. (Os12t0222650-01)	-1.336
Cluster 87									0
seqnames	start	end	width	strand	Name	Description	LFC
6	2408881	2409631	751	+	CNT20186628	lncRNA	1.07346
6	2410176	2418566	8391	+	Os06g0146100	NB-ARC domain containing protein. (Os06t0146100-01)	1.48867
6	2418705	2422483	3779	+	Os06g0146200	Conserved hypothetical protein. (Os06t0146200-02)	-1.55286
6	2405409	2408049	2641	+	Os06g0145800	Similar to Whirly family nucleic acid binding protein. (Os06t0145800-00)	1.6272
6	2407656	2409373	1718	-	Os06g0145950	Hypothetical conserved gene. (Os06t0145950-01)	0.445207
Cluster 88									0
seqnames	start	end	width	strand	Name	Description	LFC
12	4499754	4500043	290	-	CNT20186636	lncRNA	3.51201
12	4499739	4503900	4162	+	Os12g0189300	Pyruvate/Phosphoenolpyruvate kinase, catalytic core domain containing protein. (Os12t0189300-01);Non-protein coding transcript. (Os12t0189300-02)	3.18731
12	4506779	4507716	938	+	Os12g0189400	Similar to Photosystem I reaction centre subunit N, chloroplast precursor (PSI- N). (Os12t0189400-01)	-6.30753
Cluster 89									0
seqnames	start	end	width	strand	Name	Description	LFC
10	6926790	6941749	14960	+	CNT20186638	lncRNA	-1.07638
10	6946843	6953361	6519	+	Os10g0199500	Hypothetical conserved gene. (Os10t0199500-01)	-3.34591
10	7023019	7031173	8155	-	Os10g0200000	Protein kinase, core domain containing protein. (Os10t0200000-01);Similar to Protein kinase domain containing protein, expressed. (Os10t0200000-02)	1.66949
10	7114764	7116090	1327	-	Os10g0200700	Conserved hypothetical protein. (Os10t0200700-01)	2.07632
Cluster 90									0
seqnames	start	end	width	strand	Name	Description	LFC
12	19634677	19638455	3779	+	CNT20186650	lncRNA	-0.937002
12	19638455	19638946	492	-	Os12g0509900	Hypothetical conserved gene. (Os12t0509900-00)	-1.27695
Cluster 91									4
seqnames	start	end	width	strand	Name	Description	LFC
1	7120355	7121010	656	+	CNT20186657	lncRNA	2.45645
1	7121191	7123857	2667	+	Os01g0229000	Similar to Transcription factor myb. (Os01t0229000-00)	2.4451
1	7125406	7128899	3494	-	Os01g0229100	Similar to Eukaryotic translation initiation factor 3 subunit 6-interacting protein. (Os01t0229100-01);Protein-tyrosine phosphatase, active site domain containing protein. (Os01t0229100-02)	0.398317
1	7129236	7137327	8092	+	Os01g0229200	VHS domain containing protein. (Os01t0229200-01);Hypothetical conserved gene. (Os01t0229200-02);Hypothetical conserved gene. (Os01t0229200-03);Hypothetical conserved gene. (Os01t0229200-04)	-0.183312
1	7157780	7164385	6606	+	Os01g0229300	EMBRYONIC FLOWER1 (EMF1)-like protein, Transcriptional regulator, Palea development, Regulation of floral organ identity (Os01t0229300-01)	-0.27379
1	7164735	7167419	2685	-	Os01g0229400	Similar to Rac-like GTP-binding protein 1. (Os01t0229400-01);Small GTP-binding protein, GTPase, Regulation of cell death, Disease resistance, Immune responses (Os01t0229400-02)	1.32513
1	7173618	7175779	2162	+	Os01g0229500	Thioesterase superfamily domain containing protein. (Os01t0229500-01)	-0.773307
1	7176001	7177050	1050	+	Os01g0229600	Conserved hypothetical protein. (Os01t0229600-01)	-1.18126
1	7177355	7182348	4994	-	Os01g0229700	WD40 repeat domain containing protein. (Os01t0229700-00)	-1.84643
1	7104701	7109095	4395	-	Os01g0228800	Conserved hypothetical protein. (Os01t0228800-01);Similar to cDNA clone:J013042E14, full insert sequence. (Os01t0228800-02)	0.553223
Cluster 92									0
seqnames	start	end	width	strand	Name	Description	LFC
1	41298529	41299717	1189	-	CNT20186676	lncRNA	-3.48469
1	41300203	41302983	2781	+	Os01g0940000	Cytokinin oxidase/dehydrogenase, Crown root formation (Os01t0940000-01)	-3.07899
1	41305317	41311135	5819	-	Os01g0940100	Similar to Hexokinase. (Os01t0940100-01);Similar to Hexokinase-3. (Os01t0940100-02)	0.975864
Cluster 93									0
seqnames	start	end	width	strand	Name	Description	LFC
2	10891376	10893885	2510	-	CNT20186684	lncRNA	-1.70475
2	10880647	10886393	5747	-	Os02g0288400	Similar to MRP-like ABC transporter. (Os02t0288400-00)	-1.29078
Cluster 94									0
seqnames	start	end	width	strand	Name	Description	LFC
11	9399680	9401788	2109	+	CNT20186712	lncRNA	-1.88656
11	9389546	9393369	3824	+	Os11g0269700	Hypothetical protein. (Os11t0269700-01)	-1.07892
Cluster 95									1
seqnames	start	end	width	strand	Name	Description	LFC
6	3946556	3947304	749	-	CNT20186714	lncRNA	1.5145
6	3947927	3952217	4291	-	Os06g0179700	Similar to DNA-binding protein phosphatase 2C. (Os06t0179700-01)	0.693933
6	3956913	3961586	4674	-	Os06g0179800	Leucine-rich repeat, N-terminal domain containing protein. (Os06t0179800-01);Hypothetical conserved gene. (Os06t0179800-02)	-0.998732
6	3961923	3964854	2932	-	Os06g0179900	Major facilitator superfamily protein. (Os06t0179900-01)	0.484434
6	3941687	3943447	1761	+	Os06g0179500	Protein of unknown function DUF247, plant family protein. (Os06t0179500-00)	0.534215
Cluster 96									1
seqnames	start	end	width	strand	Name	Description	LFC
10	3941205	3941436	232	+	CNT20186726	lncRNA	-1.85173
10	3932962	3935843	2882	+	Os10g0161700	Protein of unknown function DUF295 family protein. (Os10t0161700-01)	-0.828734
10	3941433	3941895	463	-	Os10g0161800	Conserved hypothetical protein. (Os10t0161800-00)	-0.973915
Cluster 97									0
seqnames	start	end	width	strand	Name	Description	LFC
4	21473838	21477011	3174	-	CNT20186731	lncRNA	1.51028
4	21491470	21494242	2773	-	Os04g0433000	Similar to H0315E07.7 protein. (Os04t0433000-01)	1.14932
Cluster 98									1
seqnames	start	end	width	strand	Name	Description	LFC
4	30240674	30241648	975	-	CNT20186753	lncRNA	-4.17759
4	30249419	30263316	13898	+	Os04g0599650	DNA helicase, UvrD/REP type domain containing protein. (Os04t0599650-00)	3.23326
4	30264259	30267376	3118	+	Os04g0599700	Cobalamin (vitamin B12) biosynthesis CobW-like domain containing protein. (Os04t0599700-01)	1.15309
4	30267833	30270707	2875	+	Os04g0599800	WD40 repeat-like domain containing protein. (Os04t0599800-01)	1.84718
4	30271225	30276282	5058	+	Os04g0599900	Similar to ENTH1 protein (Fragment). (Os04t0599900-01);Similar to ENTH1 protein (Fragment). (Os04t0599900-02);Similar to B0403H10-OSIGBa0105A11.1 protein. (Os04t0599900-03)	0.755891
4	30282336	30284600	2265	+	Os04g0600000	Similar to Transfactor-like protein. (Os04t0600000-01)	1.37851
4	30235422	30238854	3433	-	Os04g0599300	Basic helix-loop-helix transcription factor, Regulator of tapetal programmed cell death, Male reproductive development (Os04t0599300-01)	1.41362
4	30241622	30246571	4950	+	Os04g0599400	Scramblase family protein. (Os04t0599400-01)	-0.439398
Cluster 99									5
seqnames	start	end	width	strand	Name	Description	LFC
2	6511217	6511996	780	+	CNT20186754	lncRNA	-0.944829
2	6515931	6519173	3243	+	Os02g0216400	Conserved hypothetical protein. (Os02t0216400-01)	-3.0879
2	6508874	6524586	15713	-	Os02g0216300	Similar to cDNA clone:J023088C01, full insert sequence. (Os02t0216300-01);Similar to cDNA clone:J023088C01, full insert sequence. (Os02t0216300-04);Similar to cDNA clone:J023088C01, full insert sequence. (Os02t0216300-05);Similar to cDNA clone:J023088C01, full insert sequence. (Os02t0216300-07);Similar to cDNA clone:001-032-A03, full insert sequence. (Os02t0216300-09)	-1.52798
2	6529685	6533007	3323	-	Os02g0216500	Non-protein coding transcript. (Os02t0216500-01);Similar to cDNA clone:002-145-A11, full insert sequence. (Os02t0216500-02);Hypothetical protein. (Os02t0216500-03)	-1.22983
2	6533712	6535405	1694	-	Os02g0216600	Similar to Protein ROOT HAIR DEFECTIVE 3. (Os02t0216600-01)	-0.817938
2	6535937	6538109	2173	-	Os02g0216700	Hypothetical gene. (Os02t0216700-01)	-0.851703
Cluster 100									1
seqnames	start	end	width	strand	Name	Description	LFC
4	5117173	5121193	4021	-	CNT20186755	lncRNA	-1.35875
4	5124462	5126726	2265	-	Os04g0175000	Hypothetical protein. (Os04t0175000-01);Non-protein coding transcript. (Os04t0175000-02)	-0.999846
4	5135227	5142111	6885	-	Os04g0175300	Conserved hypothetical protein. (Os04t0175300-01);Conserved hypothetical protein. (Os04t0175300-02)	-1.51945
4	5135592	5136326	735	+	Os04g0175400	Conserved hypothetical protein. (Os04t0175400-01)	-1.14447
4	5111957	5112821	865	-	Os04g0174800	Similar to predicted protein. (Os04t0174800-01)	-0.330417
Cluster 101									0
seqnames	start	end	width	strand	Name	Description	LFC
4	13582696	13584497	1802	+	CNT20186765	lncRNA	2.7721
4	13566810	13569752	2943	+	Os04g0303250	Hypothetical gene. (Os04t0303250-01)	1.21826
Cluster 102									0
seqnames	start	end	width	strand	Name	Description	LFC
2	17320316	17323649	3334	+	CNT20186766	lncRNA	-3.47572
2	17327569	17335567	7999	-	Os02g0494400	Similar to TPR Domain containing protein, expressed. (Os02t0494400-01)	1.92411
Cluster 103									0
seqnames	start	end	width	strand	Name	Description	LFC
2	33639967	33640423	457	-	CNT20186770	lncRNA	-2.73467
2	33648500	33651254	2755	-	Os02g0792100	Conserved hypothetical protein. (Os02t0792100-01)	-0.277471
Cluster 104									0
seqnames	start	end	width	strand	Name	Description	LFC
12	12399961	12403143	3183	-	CNT20186787	lncRNA	-1.02783
12	12392759	12396626	3868	-	Os12g0409000	Similar to Serine hydroxymethyltransferase. (Os12t0409000-01)	1.05073
Cluster 105									0
seqnames	start	end	width	strand	Name	Description	LFC
3	14556488	14562788	6301	-	CNT20186793	lncRNA	-1.09834
3	14553015	14556804	3790	+	Os03g0370900	Similar to Cytochrome P450. (Os03t0370900-01);Similar to Cytochrome P450. (Os03t0370900-02)	-1.07136
Cluster 106									2
seqnames	start	end	width	strand	Name	Description	LFC
10	16456312	16457226	915	-	CNT20186794	lncRNA	-4.82047
10	16476146	16477079	934	-	Os10g0451700	Hypothetical protein. (Os10t0451700-01)	2.99256
10	16428860	16429924	1065	-	Os10g0450900	Similar to Glycine-rich cell wall structural protein 2 precursor. (Os10t0450900-02)	1.77491
Cluster 107									0
seqnames	start	end	width	strand	Name	Description	LFC
11	9721643	9722215	573	-	CNT20186795	lncRNA	-1.68309
11	9724410	9728188	3779	-	Os11g0274700	Hypothetical conserved gene. (Os11t0274700-01)	-2.04317
11	9688431	9692332	3902	-	Os11g0274100	Similar to Protein kinase domain containing protein, expressed. (Os11t0274100-00)	3.96595
Cluster 108									2
seqnames	start	end	width	strand	Name	Description	LFC
3	103449	103885	437	-	CNT20186810	lncRNA	-0.916152
3	104257	105299	1043	-	Os03g0101000	Similar to AMP binding protein. (Os03t0101000-01)	-2.12971
3	106528	110519	3992	+	Os03g0101100	Similar to Palmitoyl-protein thioesterase-like. (Os03t0101100-01)	-0.63262
3	111357	111725	369	+	Os03g0101250	Hypothetical gene. (Os03t0101250-01)	2.38324
3	115791	119092	3302	-	Os03g0101300	Similar to Hexose transporter. (Os03t0101300-01);Similar to Hexose transporter. (Os03t0101300-02)	0.959651
3	116578	118557	1980	+	Os03g0101400	Hypothetical protein. (Os03t0101400-01)	-1.66769
3	120881	122838	1958	-	Os03g0101500	Similar to Phosphoglycerate mutase family protein. (Os03t0101500-01)	1.02078
3	123104	125050	1947	-	Os03g0101600	Similar to Oxidoreductase, zinc-binding dehydrogenase family protein, expressed. (Os03t0101600-01)	-1.20391
3	125350	132708	7359	-	Os03g0101700	Similar to SNF2P. (Os03t0101700-01)	-0.328938
3	135249	137565	2317	+	Os03g0101800	Similar to DUF614 containing protein. (Os03t0101800-01);Protein of unknown function Cys-rich family protein. (Os03t0101800-02)	0.464988
3	139453	143402	3950	+	Os03g0101900	Similar to Phosphatidylserine decarboxylase. (Os03t0101900-01);Similar to Phosphatidylserine decarboxylase. (Os03t0101900-02)	0.366663
3	143838	144403	566	-	Os03g0102000	Conserved hypothetical protein. (Os03t0102000-01)	0.677132
3	144648	147769	3122	+	Os03g0102100	Similar to formyltetrahydrofolate deformylase. (Os03t0102100-01);Formyltetrahydrofolate deformylase family protein. (Os03t0102100-02)	0.447328
3	148195	149009	815	+	Os03g0102200	Similar to DNA-directed RNA polymerase II 14.5 kDa polypeptide (EC 2.7.7.6) (RPB9) (RPB14.5). (Os03t0102200-01)	0.970148
3	152781	155316	2536	+	Os03g0102300	Hypothetical conserved gene. (Os03t0102300-00)	1.11228
3	161519	163576	2058	+	Os03g0102333	Hypothetical conserved gene. (Os03t0102333-00)	1.55215
3	165459	169983	4525	+	Os03g0102366	Similar to transcriptional regulator-related. (Os03t0102366-00)	1.47858
3	169880	175129	5250	-	Os03g0102400	Similar to 2-phosphoglycerate kinase-related. (Os03t0102400-01)	-0.322423
3	179190	180206	1017	-	Os03g0102500	Similar to Beta-expansin precursor (Fragment). (Os03t0102500-01)	2.00886
3	182695	186237	3543	+	Os03g0102600	Conserved hypothetical protein. (Os03t0102600-01)	-0.446038
3	189695	191268	1574	+	Os03g0102700	Similar to Expansin-B7. (Os03t0102700-01)	1.02795
3	202714	205446	2733	-	Os03g0103033	Hypothetical protein. (Os03t0103033-00)	-2.99198
3	208340	209118	779	+	Os03g0103100	Similar to Physical impedance induced protein. (Os03t0103100-01)	-0.416535
3	211082	211817	736	+	Os03g0103200	Similar to Physical impedance induced protein. (Os03t0103200-01)	1.30834
3	219979	220919	941	+	Os03g0103300	Hybrid proline- or glycine-rich protein, Controll of low-temperature germinability, Pre-harvest sprouting resistance (Os03t0103300-01)	3.86964
3	89043	99289	10247	+	Os03g0100800	Plasma membrane H+-ATPase (EC 3.6.1.3). (Os03t0100800-01)	1.28448
3	100746	104014	3269	+	Os03g0100900	Protein of unknown function DUF862, eukaryotic domain containing protein. (Os03t0100900-01);Protein of unknown function DUF862, eukaryotic domain containing protein. (Os03t0100900-02)	-1.20038
Cluster 109									0
seqnames	start	end	width	strand	Name	Description	LFC
9	5759535	5766117	6583	-	CNT20186834	lncRNA	2.15602
9	5781847	5785946	4100	+	Os09g0277800	Similar to Enoyl-[acyl-carrier-protein] reductase [NADH], chloroplast precursor (EC 1.3.1.9) (NADH-dependent enoyl-ACP reductase). (Os09t0277800-01)	1.73492
Cluster 110									0
seqnames	start	end	width	strand	Name	Description	LFC
1	22031172	22034001	2830	-	CNT20186837	lncRNA	-2.37481
1	22021849	22027269	5421	-	Os01g0572700	Conserved hypothetical protein. (Os01t0572700-01)	0.297285
Cluster 111									2
seqnames	start	end	width	strand	Name	Description	LFC
9	11389555	11395808	6254	-	CNT20186846	lncRNA	1.68602
9	11374859	11375352	494	-	Os09g0354900	Conserved hypothetical protein. (Os09t0354900-01)	-3.43444
Cluster 112									2
seqnames	start	end	width	strand	Name	Description	LFC
6	4456546	4456776	231	+	CNT20186886	lncRNA	-3.49058
6	4459007	4463882	4876	+	Os06g0188400	Extracellular ligand-binding receptor domain containing protein. (Os06t0188400-01)	-2.53218
6	4468376	4470901	2526	-	Os06g0188550	Conserved hypothetical protein. (Os06t0188550-01)	-1.47635
6	4443021	4446510	3490	-	Os06g0188100	Protein of unknown function DUF250 domain containing protein. (Os06t0188100-01)	1.40115
Cluster 113									1
seqnames	start	end	width	strand	Name	Description	LFC
6	21746396	21747993	1598	-	CNT20186910	lncRNA	-1.00693
6	21749812	21755219	5408	+	Os06g0565000	Hypothetical conserved gene. (Os06t0565000-00)	-0.65247
6	21755618	21758603	2986	-	Os06g0565100	Cytochrome P450 family protein. (Os06t0565100-00)	-2.3309
6	21755639	21758465	2827	+	Os06g0565150	Hypothetical protein. (Os06t0565150-00)	-1.10957
6	21734472	21735911	1440	-	Os06g0564800	Similar to beta-1,4-mannosyltransferase. (Os06t0564800-01)	-0.500242
Cluster 114									0
seqnames	start	end	width	strand	Name	Description	LFC
1	30219829	30220046	218	+	CNT20186913	lncRNA	-2.65822
1	30217567	30223067	5501	+	Os01g0724500	Similar to ABC transporter (PDR5-like) isolog (PDR1 ABC transporter). (Os01t0724500-01)	-0.983654
Cluster 115									0
seqnames	start	end	width	strand	Name	Description	LFC
11	28700728	28703140	2413	+	CNT20186924	lncRNA	1.19649
11	28703901	28705306	1406	-	Os11g0700500	Similar to Snapdragon myb protein 305 homolog. (Os11t0700500-01)	-3.89483
Cluster 116									1
seqnames	start	end	width	strand	Name	Description	LFC
6	23443150	23444047	898	+	CNT20186925	lncRNA	3.0795
6	23438800	23440545	1746	+	Os06g0595800	Transferase family protein. (Os06t0595800-01)	1.2072
6	23442875	23449453	6579	-	Os06g0595900	Conserved hypothetical protein. (Os06t0595900-01);Hypothetical conserved gene. (Os06t0595900-02)	0.944808
Cluster 117									1
seqnames	start	end	width	strand	Name	Description	LFC
7	2566389	2566616	228	+	CNT20186935	lncRNA	3.69784
7	2546465	2547298	834	+	Os07g0148900	Photosystem I protein-like protein. (Os07t0148900-01)	-3.25744
Cluster 118									3
seqnames	start	end	width	strand	Name	Description	LFC
9	18001232	18002501	1270	+	CNT20186939	lncRNA	-0.843581
9	18002520	18008036	5517	-	Os09g0471800	Similar to WAK80 - OsWAK receptor-like protein kinase. (Os09t0471800-01)	1.10251
9	18013221	18020611	7391	+	Os09g0471900	Bacterial Fmu (Sun)/eukaryotic nucleolar NOL1/Nop2p domain containing protein. (Os09t0471900-01);Hypothetical conserved gene. (Os09t0471900-02)	1.04401
9	18034121	18039233	5113	+	Os09g0472100	Similar to ABC transporter. (Os09t0472100-01)	-1.50019
9	18034414	18039006	4593	-	Os09g0472150	Hypothetical protein. (Os09t0472150-00)	-4.16768
Cluster 119									0
seqnames	start	end	width	strand	Name	Description	LFC
7	29261588	29261906	319	-	CNT20186981	lncRNA	1.40368
7	29254446	29259496	5051	+	Os07g0688500	Similar to Poly. (Os07t0688500-00)	-1.25609
Cluster 120									2
seqnames	start	end	width	strand	Name	Description	LFC
6	19912163	19921326	9164	+	CNT20186995	lncRNA	-4.14065
6	19904206	19904580	375	-	Os06g0532500	Protein with similar CLE domain, Meristem maintenance (Os06t0532500-01)	-2.49438
Cluster 121									1
seqnames	start	end	width	strand	Name	Description	LFC
7	5770346	5770805	460	+	CNT20187016	lncRNA	4.83167
7	5763917	5768534	4618	-	Os07g0206800	Hypothetical conserved gene. (Os07t0206800-00)	-1.52588
Cluster 122									2
seqnames	start	end	width	strand	Name	Description	LFC
1	998753	1002007	3255	-	CNT20187020	lncRNA	2.01508
1	1010259	1012400	2142	+	Os01g0117900	Similar to nodulin-like protein. (Os01t0117900-01);Similar to Nodulin-like protein 5NG4. (Os01t0117900-02);Similar to nodulin-like protein. (Os01t0117900-03)	-2.60789
1	1016065	1019435	3371	+	Os01g0118000	Similar to Fructose-bisphosphate aldolase (EC 4.1.2.13) (Fragment). (Os01t0118000-01)	1.25048
1	1024186	1030112	5927	+	Os01g0118100	Similar to Fructose-bisphosphate aldolase. (Os01t0118100-01)	-0.548836
1	1046604	1053166	6563	+	Os01g0118300	Similar to Phosphatidyl serine synthase. (Os01t0118300-01);Phosphatidylserine synthase, Regulation of stem development, Control of cell elongation in uppermost internode (Os01t0118300-02)	1.90673
1	1057177	1059852	2676	-	Os01g0118400	Similar to HGA6. (Os01t0118400-01)	2.89782
1	1066678	1069673	2996	-	Os01g0118600	Similar to Hga5 protein. (Os01t0118600-00)	1.83912
1	1071962	1074829	2868	-	Os01g0118700	Similar to HGA4. (Os01t0118700-01)	0.587464
1	1078565	1081597	3033	-	Os01g0119000	Glycosyltransferase AER61, uncharacterized domain containing protein. (Os01t0119000-01);Glycosyltransferase AER61, uncharacterized domain containing protein. (Os01t0119000-02)	0.922043
1	1090194	1092825	2632	-	Os01g0119100	Similar to Glycosyltransferase. (Os01t0119100-00)	2.67265
Cluster 123									0
seqnames	start	end	width	strand	Name	Description	LFC
9	12940513	12941094	582	-	CNT20187024	lncRNA	3.22532
9	12935736	12937393	1658	-	Os09g0381850	HAT dimerisation domain containing protein. (Os09t0381850-00)	1.87623
Cluster 124									0
seqnames	start	end	width	strand	Name	Description	LFC
2	9471525	9472505	981	-	CNT20187029	lncRNA	-1.1612
2	9458447	9463762	5316	-	Os02g0265400	Similar to Vacuolar protein sorting 29 (Vesicle protein sorting 29) (hVPS29) (PEP11). Splice isoform 2. (Os02t0265400-01);Similar to Vacuolar protein sorting 29 (Vesicle protein sorting 29) (hVPS29) (PEP11). Splice isoform 2. (Os02t0265400-02)	0.398684
Cluster 125									0
seqnames	start	end	width	strand	Name	Description	LFC
1	10717901	10718442	542	+	CNT20187057	lncRNA	-3.2236
1	10720396	10721623	1228	-	Os01g0294500	Similar to Class III peroxidase 9. (Os01t0294500-00)	1.45781
Cluster 126									1
seqnames	start	end	width	strand	Name	Description	LFC
3	28798835	28799239	405	-	CNT20187075	lncRNA	1.09514
3	28804844	28810296	5453	-	Os03g0712600	Similar to F-box domain containing protein, expressed. (Os03t0712600-01)	-0.915203
3	28813619	28820086	6468	+	Os03g0712700	Cytosolic phosphoglucomutase (Os03t0712700-01);Similar to Phosphoglucomutase. (Os03t0712700-02);Similar to Phosphoglucomutase. (Os03t0712700-03)	1.63531
3	28822424	28826321	3898	-	Os03g0712800	Similar to Glutamine synthetase root isozyme 2 (EC 6.3.1.2) (Glutamate--ammonia ligase). (Os03t0712800-02)	2.97542
3	28832082	28836823	4742	+	Os03g0712900	Pentatricopeptide repeat domain containing protein. (Os03t0712900-01)	-0.833472
Cluster 127									2
seqnames	start	end	width	strand	Name	Description	LFC
7	14305801	14309897	4097	+	CNT20187080	lncRNA	3.17794
7	14318733	14319012	280	-	Os07g0432566	Hypothetical conserved gene. (Os07t0432566-00)	1.13168
7	14368433	14371039	2607	-	Os07g0432800	Similar to Typical P-type R2R3 Myb protein (Fragment). (Os07t0432800-01)	-1.24545
7	14485762	14489280	3519	+	Os07g0434100	Hypothetical gene. (Os07t0434100-01)	-1.26303
7	14303299	14304162	864	+	Os07g0432333	Similar to Thionin-like peptide. (Os07t0432333-01)	1.11068
Cluster 128									0
seqnames	start	end	width	strand	Name	Description	LFC
2	6405874	6415389	9516	-	CNT20187096	lncRNA	-0.802693
2	6404019	6405861	1843	+	Os02g0214500	No apical meristem (NAM) protein domain containing protein. (Os02t0214500-01)	2.95637
Cluster 129									1
seqnames	start	end	width	strand	Name	Description	LFC
8	9487700	9491817	4118	-	CNT20187102	lncRNA	-1.11682
8	9507285	9508548	1264	-	Os08g0256000	Conserved hypothetical protein. (Os08t0256000-01)	-0.447532
8	9477453	9482623	5171	-	Os08g0255500	Similar to BRASSINOSTEROID INSENSITIVE 1-associated receptor kinase 1. (Os08t0255500-00)	-0.402112
Cluster 130									0
seqnames	start	end	width	strand	Name	Description	LFC
7	18251102	18252085	984	-	CNT20187108	lncRNA	-2.88918
7	18253700	18256000	2301	-	Os07g0490800	Similar to COP9 signalosome complex subunit 7 (CSN complex subunit 7) (FUSCA protein 5) (FUSCA5). (Os07t0490800-01)	0.737608
7	18241609	18246904	5296	-	Os07g0490600	Similar to Type II membrane protein. (Os07t0490600-02)	-0.614213
Cluster 131									0
seqnames	start	end	width	strand	Name	Description	LFC
3	13317783	13318377	595	+	CNT20187109	lncRNA	5.83554
3	13319928	13326828	6901	+	Os03g0353900	Argonaute and Dicer protein, PAZ domain containing protein. (Os03t0353900-01)	0.470999
Cluster 132									0
seqnames	start	end	width	strand	Name	Description	LFC
9	5699262	5701444	2183	-	CNT20187116	lncRNA	0.588207
9	5700906	5702049	1144	+	Os09g0276600	Conserved hypothetical protein. (Os09t0276600-01)	-0.500117
Cluster 133									0
seqnames	start	end	width	strand	Name	Description	LFC
1	19190600	19192294	1695	-	CNT20187119	lncRNA	-0.407097
1	19200090	19201308	1219	-	Os01g0532300	Conserved hypothetical protein. (Os01t0532300-01)	1.14407
1	19178242	19185746	7505	-	Os01g0532200	FF domain domain containing protein. (Os01t0532200-01);Hypothetical conserved gene. (Os01t0532200-02)	-0.291896
Cluster 134									2
seqnames	start	end	width	strand	Name	Description	LFC
6	9352076	9352487	412	+	CNT20187126	lncRNA	0.746895
6	9353713	9362032	8320	+	Os06g0275500	H3K27 methyltransferase, Polycomb repressive complex2 (PRC2) key subunit, Enhancer of zeste [E(z)] genes, Long day repression of flowering (Os06t0275500-01)	1.17814
6	9364131	9367997	3867	+	Os06g0275600	Similar to TA1 protein (Fragment). (Os06t0275600-01);Hypothetical conserved gene. (Os06t0275600-02)	0.791954
6	9368199	9371951	3753	-	Os06g0275700	Similar to Beta-catenin repeat family protein. (Os06t0275700-01)	-0.459576
6	9396137	9399067	2931	+	Os06g0275800	Amino acid transporter, transmembrane domain containing protein. (Os06t0275800-01);Amino acid transporter, transmembrane domain containing protein. (Os06t0275800-02);Amino acid transporter, transmembrane domain containing protein. (Os06t0275800-03)	0.462787
6	9336376	9338569	2194	+	Os06g0275000	Zinc finger protein, Heading date (Os06t0275000-01)	-1.82944
Cluster 135									0
seqnames	start	end	width	strand	Name	Description	LFC
6	29208562	29208948	387	+	CNT20187127	lncRNA	-1.37437
6	29208089	29210889	2801	-	Os06g0698300	Protein phosphatase 2C family protein. (Os06t0698300-01)	-2.33829
Cluster 136									3
seqnames	start	end	width	strand	Name	Description	LFC
6	25216234	25219804	3571	-	CNT20187132	lncRNA	-1.25233
6	25231214	25235848	4635	+	Os06g0625700	Glycosyl transferase, family 2 domain containing protein. (Os06t0625700-01)	1.3745
6	25238339	25242691	4353	-	Os06g0625900	Potassium transporter, Salt stress response, Alkali tolerance (Os06t0625900-01)	-0.733082
6	25269145	25270617	1473	-	Os06g0626200	Similar to cDNA, clone: J065099M17, full insert sequence. (Os06t0626200-01);Similar to cDNA, clone: J065099M17, full insert sequence. (Os06t0626200-02)	-1.12883
Cluster 137									1
seqnames	start	end	width	strand	Name	Description	LFC
4	30044361	30045243	883	+	CNT20187141	lncRNA	2.18729
4	30046907	30050579	3673	-	Os04g0594400	Aldo/keto reductase domain containing protein. (Os04t0594400-01)	0.637658
4	30028840	30030685	1846	-	Os04g0594100	MYB transcription factor, Regulation of cellulose biosynthesis during secondary cell wall formation (Os04t0594100-01)	1.082
Cluster 138									1
seqnames	start	end	width	strand	Name	Description	LFC
8	22097890	22101162	3273	-	CNT20187154	lncRNA	-0.842282
8	22082652	22093757	11106	-	Os08g0451700	Conserved hypothetical protein. (Os08t0451700-01);Conserved hypothetical protein. (Os08t0451700-02);Conserved hypothetical protein. (Os08t0451700-03)	-0.503609
Cluster 139									1
seqnames	start	end	width	strand	Name	Description	LFC
4	30966665	30967678	1014	-	CNT20187169	lncRNA	-1.52112
4	30974167	30979824	5658	+	Os04g0610900	Similar to EDR1. (Os04t0610900-01)	-0.290852
Cluster 140									0
seqnames	start	end	width	strand	Name	Description	LFC
4	7888389	7891071	2683	-	CNT20187170	lncRNA	-1.26493
4	7893521	7901861	8341	-	Os04g0218100	Pentatricopeptide repeat domain containing protein. (Os04t0218100-01);Pentatricopeptide repeat domain containing protein. (Os04t0218100-02)	-0.555404
4	7907327	7910914	3588	+	Os04g0218350	Similar to cDNA, clone: J075169H23, full insert sequence. (Os04t0218350-01)	-0.604155
4	7914163	7914802	640	+	Os04g0218400	Similar to ankyrin protein kinase-like. (Os04t0218400-00)	0.893816
Cluster 141									1
seqnames	start	end	width	strand	Name	Description	LFC
2	22585856	22586644	789	-	CNT20187181	lncRNA	-6.03692
2	22599446	22602113	2668	+	Os02g0586400	Similar to Small GTP-binding protein. (Os02t0586400-01)	0.395398
2	22602418	22605754	3337	-	Os02g0586500	Similar to OSIGBa0124N08.5 protein. (Os02t0586500-01);Similar to Small nuclear ribonucleoprotein Sm D1 (snRNP core protein D1) (Sm-D1) (Sm-D autoantigen). (Os02t0586500-02)	0.2983
2	22579161	22580613	1453	-	Os02g0586000	Quinonprotein alcohol dehydrogenase-like domain containing protein. (Os02t0586000-01)	-7.68598
Cluster 142									0
seqnames	start	end	width	strand	Name	Description	LFC
6	19560412	19560656	245	+	CNT20187183	lncRNA	-1.83728
6	19569640	19571368	1729	-	Os06g0527500	Conserved hypothetical protein. (Os06t0527500-01);Conserved hypothetical protein. (Os06t0527500-02)	-1.26746
6	19544600	19553006	8407	+	Os06g0527100	Similar to Cyclic nucleotide-gated channel A (Fragment). (Os06t0527100-01)	-1.04298
6	19560072	19562846	2775	+	Os06g0527300	Similar to cDNA clone:J023078M02, full insert sequence. (Os06t0527300-01)	-0.662363
Cluster 143									0
seqnames	start	end	width	strand	Name	Description	LFC
12	1001	2588	1588	-	CNT20187186	lncRNA	-0.994857
12	2682	5428	2747	+	Os12g0100100	Similar to ALY protein. (Os12t0100100-01);Similar to ALY protein. (Os12t0100100-02);Similar to ALY protein. (Os12t0100100-03)	-1.05869
Cluster 144									0
seqnames	start	end	width	strand	Name	Description	LFC
2	18910823	18913048	2226	+	CNT20187189	lncRNA	-2.67953
2	18916988	18921785	4798	+	Os02g0519900	Similar to Elongation factor EF-2 (Fragment). (Os02t0519900-01);Similar to H0613H07.5 protein. (Os02t0519900-02);Similar to H0613H07.5 protein. (Os02t0519900-03);Similar to H0613H07.5 protein. (Os02t0519900-04);Similar to H0613H07.5 protein. (Os02t0519900-05)	1.14536
2	18908878	18909479	602	+	Os02g0519700	Conserved hypothetical protein. (Os02t0519700-01)	-2.52114
Cluster 145									0
seqnames	start	end	width	strand	Name	Description	LFC
5	23425065	23426352	1288	+	CNT20187195	lncRNA	-1.58694
5	23430891	23432198	1308	-	Os05g0476350	Similar to CBL-interacting protein kinase 28. (Os05t0476350-00)	1.27179
5	23434146	23436478	2333	-	Os05g0476400	Similar to allergen-related. (Os05t0476400-01)	4.30672
5	23419626	23424595	4970	+	Os05g0476200	Similar to DNA replication licensing factor MCM3 homolog (Replication origin activator) (ROA protein) (Fragment). (Os05t0476200-01);Similar to DNA replication licensing factor MCM3 homolog (Replication origin activator) (ROA protein) (Fragment). (Os05t0476200-02)	2.4747
Cluster 146									1
seqnames	start	end	width	strand	Name	Description	LFC
9	15587082	15588659	1578	+	CNT20187199	lncRNA	0.963754
9	15597954	15598619	666	+	Os09g0429100	Hypothetical conserved gene. (Os09t0429100-00)	0.976548
9	15599149	15606593	7445	-	Os09g0429200	Similar to Glutamate receptor. (Os09t0429200-00)	0.908903
9	15610715	15616401	5687	-	Os09g0429400	Similar to Glutamate receptor. (Os09t0429400-00)	-1.37698
9	15620335	15625678	5344	-	Os09g0429500	Similar to Glutamate receptor. (Os09t0429500-00)	-1.21638
9	15588269	15594378	6110	-	Os09g0429000	Similar to Glutamate receptor. (Os09t0429000-00)	1.98998
Cluster 147									0
seqnames	start	end	width	strand	Name	Description	LFC
6	8837359	8837561	203	-	CNT20187204	lncRNA	1.33436
6	8848154	8848833	680	-	Os06g0266800	Similar to Gibberellin-stimulated protein. (Os06t0266800-01);GAST gene family protein, Coordinator in crosstalk between GA nad BR signaling (Os06t0266800-02)	2.32769
6	8868033	8869886	1854	-	Os06g0267200	Conserved hypothetical protein. (Os06t0267200-01)	-0.583725
6	8834922	8835800	879	-	Os06g0266266	Similar to cell number regulator 11. (Os06t0266266-00)	3.0848
6	8836978	8837922	945	-	Os06g0266400	Similar to chemocyanin. (Os06t0266400-00)	1.50263
Cluster 148									2
seqnames	start	end	width	strand	Name	Description	LFC
7	18682197	18682675	479	+	CNT20187209	lncRNA	-2.36482
7	18684478	18687752	3275	+	Os07g0498300	Conserved hypothetical protein. (Os07t0498300-01);Similar to cDNA clone:001-022-F09, full insert sequence. (Os07t0498300-02)	0.805889
7	18688392	18692308	3917	-	Os07g0498400	Leucine-rich repeat, typical subtype domain containing protein. (Os07t0498400-00)	1.34907
7	18717181	18725654	8474	-	Os07g0498800	Similar to Calreticulin interacted protein. (Os07t0498800-01);Similar to Calreticulin interacted protein. (Os07t0498800-02)	-0.228433
7	18727988	18733552	5565	+	Os07g0498900	Protein of unknown function DUF231, plant domain containing protein. (Os07t0498900-01)	0.345713
7	18761288	18763654	2367	+	Os07g0499300	Similar to predicted protein. (Os07t0499300-01);Conserved hypothetical protein. (Os07t0499300-02)	0.705051
7	18765673	18767140	1468	+	Os07g0499500	Similar to Peroxidase 7 precursor (EC 1.11.1.7) (Atperox P7) (ATP30). (Os07t0499500-01)	1.8641
7	18800968	18806189	5222	+	Os07g0499800	Ubiquitin-protein ligase E3 MDM2 domain containing protein. (Os07t0499800-01)	-0.266979
7	18658755	18660353	1599	-	Os07g0497500	Similar to MYB transcription factor. (Os07t0497500-00)	-2.05118
Cluster 149									0
seqnames	start	end	width	strand	Name	Description	LFC
5	24017744	24022693	4950	+	CNT20187212	lncRNA	-1.42024
5	24015243	24017576	2334	-	Os05g0488600	Similar to Phosphate starvation regulator protein (Regulatory protein of P- starvation acclimation response Psr1). (Os05t0488600-01)	-0.705062
Cluster 150									0
seqnames	start	end	width	strand	Name	Description	LFC
8	16916632	16917650	1019	-	CNT20187214	lncRNA	-1.50973
8	16892349	16896395	4047	+	Os08g0364900	Similar to Pirin-like protein. (Os08t0364900-00)	-1.36821
Cluster 151									1
seqnames	start	end	width	strand	Name	Description	LFC
5	19795323	19796032	710	-	CNT20187240	lncRNA	3.4222
5	19812529	19813912	1384	-	Os05g0406550	Protein of unknown function DUF3475 domain containing protein. (Os05t0406550-01)	0.730546
5	19814513	19815972	1460	+	Os05g0406700	Conserved hypothetical protein. (Os05t0406700-01)	-0.581205
5	19828480	19830856	2377	+	Os05g0406800	Leucine-rich repeat, N-terminal domain containing protein. (Os05t0406800-01);Leucine-rich repeat, N-terminal domain containing protein. (Os05t0406800-02)	2.64438
5	19837789	19838522	734	+	Os05g0407100	Four F5 protein family protein. (Os05t0407100-01)	-3.14381
5	19838548	19846592	8045	-	Os05g0407200	WD repeat protein 23 domain containing protein. (Os05t0407200-01);Non-protein coding transcript. (Os05t0407200-02)	-0.452989
5	19868485	19871283	2799	+	Os05g0407500	Soluble gibberellin receptor, Gibberellin signaling (Os05t0407500-01)	-0.788491
Cluster 152									0
seqnames	start	end	width	strand	Name	Description	LFC
6	16240041	16241312	1272	-	CNT20187241	lncRNA	-0.768547
6	16244360	16247112	2753	-	Os06g0479400	Similar to Phenylcoumaran benzylic ether reductase homolog TH6. (Os06t0479400-01)	-2.12712
6	16224026	16225286	1261	+	Os06g0479200	Conserved hypothetical protein. (Os06t0479200-01);Conserved hypothetical protein. (Os06t0479200-02)	-0.550189
Cluster 153									0
seqnames	start	end	width	strand	Name	Description	LFC
7	9095489	9096990	1502	-	CNT20187253	lncRNA	-3.74824
7	9099097	9102892	3796	+	Os07g0260300	Thioredoxin fold domain containing protein. (Os07t0260300-01)	-0.71898
7	9105495	9112919	7425	-	Os07g0260400	Similar to Phospholipase D nu-2 (Fragment). (Os07t0260400-01)	0.696621
7	9075904	9077790	1887	-	Os07g0260000	Pentatricopeptide repeat domain containing protein. (Os07t0260000-00)	-0.618464
Cluster 154									1
seqnames	start	end	width	strand	Name	Description	LFC
3	13162909	13163337	429	-	CNT20187258	lncRNA	-1.68188
3	13164567	13167540	2974	-	Os03g0351400	Similar to Tubby-like protein 3. (Os03t0351400-01)	0.555473
3	13181396	13184453	3058	+	Os03g0351500	Similar to Superoxide dismutase. (Os03t0351500-01)	0.907626
3	13155851	13157256	1406	-	Os03g0351200	NAD(P)-binding domain containing protein. (Os03t0351200-00)	-0.920677
3	13162037	13163727	1691	+	Os03g0351300	Similar to beta-amylase. (Os03t0351300-00)	0.584393
Cluster 155									0
seqnames	start	end	width	strand	Name	Description	LFC
2	30237089	30238749	1661	-	CNT20187276	lncRNA	-1.22943
2	30233286	30235221	1936	-	Os02g0726700	Helix-loop-helix DNA-binding domain containing protein. (Os02t0726700-01)	3.26177
Cluster 156									1
seqnames	start	end	width	strand	Name	Description	LFC
6	1584554	1585440	887	+	CNT20187277	lncRNA	3.05607
6	1588473	1602310	13838	+	Os06g0130000	AAA-type ATPase, Defense response (Os06t0130000-01);Similar to Tobacco mosaic virus helicase domain-binding protein (Fragment). (Os06t0130000-02);Similar to ATP binding. (Os06t0130000-03)	-0.934127
6	1605742	1612409	6668	+	Os06g0130100	Receptor-like kinase (RLK), Drought and salt stress tolerance (Os06t0130100-01);Oryza sativa stress-induced protein kinase gene 1.,Drought and salt stress tolerance.,Receptor-like kinase (RLK). (Os06t0130100-02);Similar to Stress-induced protein kinase. (Os06t0130100-03)	6.3814
6	1613670	1620183	6514	-	Os06g0130200	Cell cycle regulated microtubule associated protein domain containing protein. (Os06t0130200-01)	1.03607
6	1629778	1633507	3730	+	Os06g0130400	ACC synthase, Protein homologous to aminotransferase, Ethylene biosynthesis, Control of starch grain size in rice endosperm (Os06t0130400-01)	-0.65079
6	1580320	1581715	1396	+	Os06g0129800	Hypothetical conserved gene. (Os06t0129800-00)	0.773432
6	1581991	1585738	3748	-	Os06g0129900	Similar to Cytochrome P450 CYPD. (Os06t0129900-01);Similar to cytochrome P450. (Os06t0129900-02)	-0.87296
Cluster 157									0
seqnames	start	end	width	strand	Name	Description	LFC
3	10282856	10284223	1368	-	CNT20187278	lncRNA	2.54044
3	10279758	10281523	1766	-	Os03g0294600	Similar to Importin-beta1. (Os03t0294600-01)	2.9768
Cluster 158									0
seqnames	start	end	width	strand	Name	Description	LFC
4	33030745	33031262	518	+	CNT20187284	lncRNA	-1.68175
4	33052400	33053859	1460	+	Os04g0649000	Conserved hypothetical protein. (Os04t0649000-01)	-3.00591
4	33022835	33028358	5524	+	Os04g0648800	C3HC4 RING domain-containing E3 ubiquitin ligase, Modulation of heading date by physically interacting with Hd1 (Os04t0648800-01);Similar to Zinc finger, C3HC4 type family protein. (Os04t0648800-02)	-0.468126
4	33030613	33031827	1215	-	Os04g0648900	Similar to Dehydration responsive element binding protein 2F (DREB2F protein). (Os04t0648900-01);Similar to Dehydration responsive element binding protein 2F (DREB2F protein). (Os04t0648900-02)	-1.38196
Cluster 159									0
seqnames	start	end	width	strand	Name	Description	LFC
1	1446858	1447411	554	+	CNT20187297	lncRNA	3.59256
1	1447690	1450473	2784	+	Os01g0126600	Similar to X1 (Fragment). (Os01t0126600-01)	2.6886
1	1486400	1488897	2498	+	Os01g0126900	Multicopper oxidase (Os01t0126900-01)	2.70577
1	1490494	1492684	2191	-	Os01g0127000	Multicopper oxidase, Maintenance of Pi homeostasis (Os01t0127000-01)	4.24866
1	1497241	1500606	3366	-	Os01g0127200	Multicopper oxidase, Maintenance of Pi homeostasis (Os01t0127200-01)	3.67669
1	1437163	1445599	8437	+	Os01g0126200	Multicopper oxidase (Os01t0126200-01)	-1.97775
Cluster 160									0
seqnames	start	end	width	strand	Name	Description	LFC
11	27426945	27428236	1292	+	CNT20187312	lncRNA	0.677105
11	27428398	27430560	2163	+	Os11g0678400	Similar to NB-ARC domain containing protein, expressed. (Os11t0678400-00)	0.843049
11	27451209	27452951	1743	-	Os11g0679000	von Willebrand factor, type A domain containing protein. (Os11t0679000-00)	4.85902
Cluster 161									0
seqnames	start	end	width	strand	Name	Description	LFC
7	14172156	14175601	3446	-	CNT20187322	lncRNA	1.47638
7	14178445	14179257	813	+	Os07g0430501	Similar to Thionin-like peptide. (Os07t0430501-00)	-0.77857
Cluster 162									0
seqnames	start	end	width	strand	Name	Description	LFC
7	24228854	24230133	1280	+	CNT20187324	lncRNA	1.06506
7	24242250	24243369	1120	-	Os07g0595700	Hypothetical protein. (Os07t0595700-01)	-0.425353
7	24243603	24243837	235	-	Os07g0595750	Similar to predicted protein. (Os07t0595750-00)	-0.858034
Cluster 163									0
seqnames	start	end	width	strand	Name	Description	LFC
3	17420608	17422422	1815	-	CNT20187326	lncRNA	-1.47018
3	17425847	17427783	1937	-	Os03g0418733	Hypothetical gene. (Os03t0418733-01)	-2.25332
3	17422111	17426786	4676	+	Os03g0418700	Conserved hypothetical protein. (Os03t0418700-01);Hypothetical conserved gene. (Os03t0418700-02)	2.61171
3	17410000	17412951	2952	-	Os03g0418600	Conserved hypothetical protein. (Os03t0418600-01)	-0.320045
Cluster 164									0
seqnames	start	end	width	strand	Name	Description	LFC
1	1768829	1769406	578	-	CNT20187332	lncRNA	-1.58425
1	1771497	1772410	914	-	Os01g0132200	Conserved hypothetical protein. (Os01t0132200-01)	2.25519
1	1764784	1770260	5477	-	Os01g0132050	Hypothetical protein. (Os01t0132050-01)	-1.36189
Cluster 165									0
seqnames	start	end	width	strand	Name	Description	LFC
4	23295570	23299604	4035	+	CNT20187345	lncRNA	-3.00205
4	23291355	23295191	3837	+	Os04g0465800	Similar to OSIGBa0115M15.1 protein. (Os04t0465800-01);Similar to OSIGBa0115M15.1 protein. (Os04t0465800-02)	-1.23512
Cluster 166									0
seqnames	start	end	width	strand	Name	Description	LFC
1	39118128	39119095	968	-	CNT20187360	lncRNA	0.750022
1	39117079	39117320	242	+	Os01g0899387	Conserved hypothetical protein. (Os01t0899387-00)	-0.264924
Cluster 167									0
seqnames	start	end	width	strand	Name	Description	LFC
8	27652277	27655814	3538	-	CNT20187362	lncRNA	-1.67765
8	27656890	27661085	4196	-	Os08g0552200	Hypothetical protein. (Os08t0552200-01)	-0.960909
8	27656997	27658451	1455	+	Os08g0552300	Protein of unknown function DUF241, plant family protein. (Os08t0552300-00)	1.98344
8	27658643	27660092	1450	+	Os08g0552333	Protein of unknown function DUF241, plant domain containing protein. (Os08t0552333-00)	1.457
8	27646938	27647642	705	+	Os08g0551500	Protein of unknown function DUF241, plant family protein. (Os08t0551500-00)	1.75034
8	27651568	27652508	941	+	Os08g0551900	Hypothetical conserved gene. (Os08t0551900-00)	1.49457
8	27652529	27654345	1817	+	Os08g0552000	Hypothetical conserved gene. (Os08t0552000-00)	1.3234
8	27655402	27656790	1389	+	Os08g0552100	Hypothetical conserved gene. (Os08t0552100-00)	1.83618
Cluster 168									3
seqnames	start	end	width	strand	Name	Description	LFC
3	1249919	1251053	1135	+	CNT20187363	lncRNA	-1.24666
3	1235460	1244932	9473	-	Os03g0122300	Similar to Flavanone 3-hydroxylase-like protein. (Os03t0122300-01);Similar to Oxidoreductase, 2OG-Fe oxygenase family protein, expressed. (Os03t0122300-02)	0.651377
Cluster 169									0
seqnames	start	end	width	strand	Name	Description	LFC
8	15468527	15470286	1760	+	CNT20187373	lncRNA	1.06367
8	15476556	15483069	6514	+	Os08g0343000	Protein kinase, core domain containing protein. (Os08t0343000-01);Hypothetical conserved gene. (Os08t0343000-02)	-0.834823
8	15494288	15501842	7555	+	Os08g0343300	Zinc finger, RING/FYVE/PHD-type domain containing protein. (Os08t0343300-01)	-0.515194
8	15438856	15450607	11752	-	Os08g0342400	Similar to aspartate kinase-homoserine dehydrogenase. (Os08t0342400-01);Similar to Bifunctional aspartokinase/homoserine dehydrogenase 1, chloroplast precursor (AK-HD 1) (AK-HSDH 1) [Includes: Aspartokinase (EC 2.7.2.4); Homoserine dehydrogenase (EC 1.1.1.3)]. (Os08t0342400-02);Similar to Bifunctional aspartokinase/homoserine dehydrogenase 1, chloroplast precursor (AK-HD 1) (AK-HSDH 1) [Includes:…	0.168267
Cluster 170									0
seqnames	start	end	width	strand	Name	Description	LFC
7	23204421	23207978	3558	+	CNT20187376	lncRNA	1.41747
7	23208713	23210830	2118	-	Os07g0574100	Similar to receptor-kinase isolog. (Os07t0574100-00)	0.747003
7	23202739	23203255	517	+	Os07g0573900	Hypothetical conserved gene. (Os07t0573900-00)	2.04808
Cluster 171									2
seqnames	start	end	width	strand	Name	Description	LFC
11	14553150	14553443	294	+	CNT20187377	lncRNA	0.652383
11	14568688	14571605	2918	+	Os11g0442380	Hypothetical gene. (Os11t0442380-01)	1.38246
11	14569673	14571090	1418	-	Os11g0442500	Similar to BHLH transcription factor. (Os11t0442500-00)	1.71037
11	14525685	14527208	1524	+	Os11g0441900	Protein kinase, core domain containing protein. (Os11t0441900-01)	-2.63267
Cluster 172									0
seqnames	start	end	width	strand	Name	Description	LFC
3	32163960	32164493	534	+	CNT20187391	lncRNA	-1.34242
3	32164807	32168423	3617	+	Os03g0775700	Conserved hypothetical protein. (Os03t0775700-01)	-0.319855
3	32160235	32163775	3541	+	Os03g0775600	Similar to predicted protein. (Os03t0775600-01);Similar to mRNA, clone: RTFL01-02-G05. (Os03t0775600-02)	-1.36247
Cluster 173									4
seqnames	start	end	width	strand	Name	Description	LFC
5	3777109	3777580	472	+	CNT20187399	lncRNA	2.82552
5	3807974	3810780	2807	-	Os05g0164800	Transition metal ion transporter, Ion transport (Os05t0164800-01);Similar to Zinc transporter 6, chloroplast precursor (ZRT/IRT-like protein 6). (Os05t0164800-02)	-1.07969
5	3813306	3819768	6463	-	Os05g0164900	Kelch repeat type 1 domain containing protein. (Os05t0164900-01)	0.26516
5	3832980	3833802	823	+	Os05g0165200	Similar to predicted protein. (Os05t0165200-00)	1.95198
5	3772400	3773096	697	+	Os05g0164200	Zinc finger, RING/FYVE/PHD-type domain containing protein. (Os05t0164200-01)	1.82084
Cluster 174									0
seqnames	start	end	width	strand	Name	Description	LFC
5	26899017	26900410	1394	-	CNT20187406	lncRNA	-1.96193
5	26902013	26905007	2995	-	Os05g0541900	Similar to 60S ribosomal protein l28. (Os05t0541900-01)	1.82424
5	26897934	26898364	431	-	Os05g0541750	Hypothetical gene. (Os05t0541750-01)	1.1276
5	26900127	26901512	1386	+	Os05g0541800	Similar to Ipomoelin. (Os05t0541800-01)	-0.981828
Cluster 175									3
seqnames	start	end	width	strand	Name	Description	LFC
11	20604150	20605425	1276	-	CNT20187408	lncRNA	2.92135
11	20617095	20618386	1292	-	Os11g0554200	Conserved hypothetical protein. (Os11t0554200-01)	-0.772192
11	20643384	20647412	4029	+	Os11g0555300	Similar to Rp1-like protein. (Os11t0555300-00)	-1.87843
11	20651030	20654076	3047	-	Os11g0555600	Protein kinase, core domain containing protein. (Os11t0555600-01)	-0.809335
Cluster 176									0
seqnames	start	end	width	strand	Name	Description	LFC
1	39281956	39282299	344	-	CNT20187418	lncRNA	2.3153
1	39276426	39281147	4722	-	Os01g0902100	Similar to MRP-like ABC transporter. (Os01t0902100-00)	2.16816
Cluster 177									0
seqnames	start	end	width	strand	Name	Description	LFC
12	10859278	10860267	990	-	CNT20187436	lncRNA	1.17908
12	10862295	10872221	9927	-	Os12g0285600	Pleckstrin homology-type domain containing protein. (Os12t0285600-01)	2.22588
12	10848222	10856270	8049	+	Os12g0285500	Hypothetical conserved gene. (Os12t0285500-01)	0.40613
Cluster 178									0
seqnames	start	end	width	strand	Name	Description	LFC
12	23514891	23516607	1717	-	CNT20187454	lncRNA	-4.35061
12	23516655	23518441	1787	+	Os12g0571200	Similar to Mitochondrial import inner membrane translocase subunit Tim9. (Os12t0571200-01)	0.936917
12	23519969	23521221	1253	-	Os12g0571300	Conserved hypothetical protein. (Os12t0571300-01)	2.25171
12	23512501	23513406	906	+	Os12g0571000	Metallothionein-like protein type 1. (Os12t0571000-01)	-3.98649
12	23515075	23516013	939	+	Os12g0571100	Metallothionein-like protein, ROS (reactive oxygen species) scavenger, Antioxidant (Os12t0571100-01)	-4.65794
Cluster 179									0
seqnames	start	end	width	strand	Name	Description	LFC
11	9502076	9503578	1503	+	CNT20187476	lncRNA	-2.19015
11	9471589	9479354	7766	+	Os11g0271100	Similar to Blast and wounding induced mitogen-activated protein kinase. (Os11t0271100-01)	1.34257
Cluster 180									8
seqnames	start	end	width	strand	Name	Description	LFC
11	17816915	17820780	3866	+	CNT20187487	lncRNA	1.52087
11	17829546	17831391	1846	-	Os11g0501000	Conserved hypothetical protein. (Os11t0501000-01)	0.267854
11	17856680	17858107	1428	-	Os11g0501500	Conserved hypothetical protein. (Os11t0501500-01)	1.82998
11	17911046	17912013	968	+	Os11g0502700	Glycosyl transferase, family 31 domain containing protein. (Os11t0502700-01)	-0.657096
11	17933534	17941002	7469	+	Os11g0503400	Conserved hypothetical protein. (Os11t0503400-01)	-0.298071
Cluster 181									1
seqnames	start	end	width	strand	Name	Description	LFC
4	26757359	26758801	1443	-	CNT20187498	lncRNA	-1.08113
4	26765388	26771869	6482	+	Os04g0535600	Similar to Beta-fructofuranosidase 1 precursor (EC 3.2.1.26) (Sucrose 1) (Invertase 1). (Os04t0535600-01);Similar to H0502G05.3 protein. (Os04t0535600-02)	-1.73227
Cluster 182									0
seqnames	start	end	width	strand	Name	Description	LFC
1	43096595	43097281	687	-	CNT20187507	lncRNA	-3.86827
1	43078802	43080400	1599	-	Os01g0975000	Protein of unknown function DUF966 family protein. (Os01t0975000-01);Protein of unknown function DUF966 family protein. (Os01t0975000-02)	1.98269
1	43096401	43097949	1549	+	Os01g0975300	MYB-related transcription factor, Drought and salinity tolerance (Os01t0975300-01);Similar to Myb factor protein. (Os01t0975300-02)	-3.27518
Cluster 183									1
seqnames	start	end	width	strand	Name	Description	LFC
8	4100178	4101636	1459	-	CNT20187510	lncRNA	-1.01926
8	4105460	4107105	1646	+	Os08g0170100	NB-ARC domain containing protein. (Os08t0170100-01)	-0.812555
8	4111865	4115417	3553	+	Os08g0170200	Disease resistance protein domain containing protein. (Os08t0170200-00)	-0.859069
8	4078669	4088877	10209	+	Os08g0169800	HAD-superfamily hydrolase, subfamily IA, REG-2-like domain containing protein. (Os08t0169800-01)	-0.382886
Cluster 184									0
seqnames	start	end	width	strand	Name	Description	LFC
10	6744744	6747280	2537	+	CNT20187525	lncRNA	-0.472886
10	6736206	6739956	3751	-	Os10g0197000	Protein of unknown function DUF3615 domain containing protein. (Os10t0197000-00)	-1.78524
Cluster 185									1
seqnames	start	end	width	strand	Name	Description	LFC
1	39920256	39923386	3131	+	CNT20187526	lncRNA	-2.70455
1	39926253	39927260	1008	-	Os01g0916100	Similar to loricrin. (Os01t0916100-01)	-2.1206
1	39914190	39916470	2281	-	Os01g0915800	Similar to FK506-binding protein 2-2 precursor (EC 5.2.1.8) (Peptidyl-prolyl cis- trans isomerase) (PPIase) (Rotamase) (15 kDa FKBP) (FKBP-15-2). (Os01t0915800-01)	1.13698
1	39918940	39920664	1725	-	Os01g0915900	Conserved hypothetical protein. (Os01t0915900-01)	-2.6133
1	39922260	39923794	1535	-	Os01g0916000	Conserved hypothetical protein. (Os01t0916000-01)	-2.27221
Cluster 186									1
seqnames	start	end	width	strand	Name	Description	LFC
12	9543191	9546117	2927	+	CNT20187531	lncRNA	1.57867
12	9546322	9547871	1550	-	Os12g0267400	Hypothetical protein. (Os12t0267400-01)	-1.26039
12	9531874	9540793	8920	+	Os12g0267200	Cyclopropane-fatty-acyl-phospholipid synthase domain containing protein. (Os12t0267200-01)	4.62268
Cluster 187									1
seqnames	start	end	width	strand	Name	Description	LFC
6	22740584	22741994	1411	+	CNT20187535	lncRNA	-0.977773
6	22766881	22767564	684	+	Os06g0582400	Conserved hypothetical protein. (Os06t0582400-01)	-2.96396
6	22779409	22781032	1624	+	Os06g0582600	Similar to Cysteine proteinase. (Os06t0582600-01)	2.10402
6	22794359	22800197	5839	-	Os06g0583400	Class-I type histone deacetylase, Seedling root growth (Os06t0583400-01);Similar to Histone deacetylase. (Os06t0583400-02)	-0.355638
Cluster 188									0
seqnames	start	end	width	strand	Name	Description	LFC
12	25918466	25919293	828	+	CNT20187540	lncRNA	-1.89799
12	25920652	25927349	6698	-	Os12g0612700	Class III homeodomain-leucine zipper (HD-Zip III) protein, Age-dependent leaf senescence (Os12t0612700-01)	2.58875
Cluster 189									0
seqnames	start	end	width	strand	Name	Description	LFC
1	39977086	39979610	2525	-	CNT20187552	lncRNA	4.60835
1	39960770	39975917	15148	-	Os01g0916800	Similar to predicted protein. (Os01t0916800-00)	-0.254818
Cluster 190									1
seqnames	start	end	width	strand	Name	Description	LFC
3	21393316	21393616	301	-	CNT20187568	lncRNA	-2.43112
3	21409003	21411259	2257	-	Os03g0582100	Pentatricopeptide repeat domain containing protein. (Os03t0582100-01)	-1.21068
3	21416155	21420237	4083	-	Os03g0582200	SCAMP family protein. (Os03t0582200-01);SCAMP family protein. (Os03t0582200-02)	-2.38606
3	21378149	21382083	3935	+	Os03g0581800	Conserved hypothetical protein. (Os03t0581800-01)	1.39141
3	21392897	21394893	1997	+	Os03g0582000	Similar to Glutamate formiminotransferase. (Os03t0582000-01);Formiminotransferase, N-terminal domain containing protein. (Os03t0582000-02);Similar to Glutamate formiminotransferase. (Os03t0582000-03)	1.55603
Cluster 191									6
seqnames	start	end	width	strand	Name	Description	LFC
2	20581200	20582150	951	+	CNT20187575	lncRNA	1.5652
2	20588289	20589687	1399	-	Os02g0548700	Similar to ubiquitin-protein ligase. (Os02t0548700-00)	1.99877
2	20607727	20615688	7962	-	Os02g0548900	Similar to threonine endopeptidase. (Os02t0548900-01)	-0.90793
2	20623193	20626259	3067	+	Os02g0549200	Similar to Ser Thr specific protein kinase-like protein. (Os02t0549200-01)	1.94579
2	20631443	20633997	2555	-	Os02g0549401	Hypothetical gene. (Os02t0549401-00)	2.9797
2	20649580	20651921	2342	+	Os02g0549600	Similar to 40S ribosomal protein S10-1. (Os02t0549600-01)	1.05153
2	20652912	20660287	7376	+	Os02g0549700	Hypothetical conserved gene. (Os02t0549700-01);Hypothetical conserved gene. (Os02t0549700-02)	-0.584644
2	20665484	20668400	2917	+	Os02g0549900	Hypothetical conserved gene. (Os02t0549900-01)	1.24393
2	20676454	20682186	5733	+	Os02g0550000	Conserved hypothetical protein. (Os02t0550000-01)	-0.427753
2	20685666	20687790	2125	-	Os02g0550100	Similar to Vacuolar ATP synthase 16 kDa proteolipid subunit (EC 3.6.3.14) (V- ATPase 16 kDa proteolipid subunit) (Fragment). (Os02t0550100-01)	0.55843
Cluster 192									0
seqnames	start	end	width	strand	Name	Description	LFC
12	10193993	10196413	2421	-	CNT20187576	lncRNA	-2.6119
12	10208672	10211101	2430	-	Os12g0276100	Conserved hypothetical protein. (Os12t0276100-01)	-0.632553
Cluster 193									1
seqnames	start	end	width	strand	Name	Description	LFC
12	6364471	6367724	3254	-	CNT20187578	lncRNA	-1.94885
12	6425710	6426420	711	-	Os12g0219700	Hypothetical protein. (Os12t0219700-01)	-1.08008
12	6354156	6354747	592	+	Os12g0218800	Hypothetical protein. (Os12t0218800-01)	-1.29896
Cluster 194									0
seqnames	start	end	width	strand	Name	Description	LFC
4	22233130	22235036	1907	-	CNT20187590	lncRNA	-2.0724
4	22229872	22230561	690	-	Os04g0445900	Similar to OSIGBa0140O07.10 protein. (Os04t0445900-00)	3.10105
Cluster 195									0
seqnames	start	end	width	strand	Name	Description	LFC
6	14196674	14198777	2104	+	CNT20187592	lncRNA	-1.67682
6	14193884	14195442	1559	-	Os06g0350200	Hypothetical gene. (Os06t0350200-01)	-0.904967
Cluster 196									1
seqnames	start	end	width	strand	Name	Description	LFC
5	20587865	20589757	1893	-	CNT20187596	lncRNA	-2.78574
5	20591346	20592137	792	+	Os05g0420000	Hypothetical protein. (Os05t0420000-01)	-1.13754
5	20595690	20598798	3109	+	Os05g0420200	Protein of unknown function DUF179 family protein. (Os05t0420200-01)	0.281206
Cluster 197									0
seqnames	start	end	width	strand	Name	Description	LFC
10	765279	766075	797	-	CNT20187598	lncRNA	2.75692
10	762143	764676	2534	-	Os10g0110600	Similar to cDNA clone:J023063N08, full insert sequence. (Os10t0110600-01)	2.14996
Cluster 198									0
seqnames	start	end	width	strand	Name	Description	LFC
10	539343	541015	1673	-	CNT20187608	lncRNA	-1.21137
10	583024	584657	1634	+	Os10g0108700	Transferase family protein. (Os10t0108700-01);Transferase family protein. (Os10t0108700-02)	-3.47071
10	529428	533602	4175	+	Os10g0107600	Conserved hypothetical protein. (Os10t0107600-01)	-0.901521
Cluster 199									0
seqnames	start	end	width	strand	Name	Description	LFC
6	15282987	15285523	2537	-	CNT20187612	lncRNA	-1.95554
6	15253969	15254487	519	-	Os06g0365700	Hypothetical gene. (Os06t0365700-01)	-0.852189
Cluster 200									0
seqnames	start	end	width	strand	Name	Description	LFC
8	15814293	15820719	6427	-	CNT20187631	lncRNA	1.73022
8	15766183	15770896	4714	-	Os08g0347500	Similar to PsbP family protein, expressed. (Os08t0347500-00)	-1.25159
Cluster 201									1
seqnames	start	end	width	strand	Name	Description	LFC
4	16486043	16487832	1790	-	CNT20187633	lncRNA	-1.74389
4	16457952	16459772	1821	+	Os04g0346100	Ribosomal protein S27. (Os04t0346100-01)	0.423155
Cluster 202									1
seqnames	start	end	width	strand	Name	Description	LFC
11	17289130	17290973	1844	-	CNT20187654	lncRNA	-0.959247
11	17291121	17294239	3119	-	Os11g0490251	Hypothetical protein. (Os11t0490251-00)	-0.84181
11	17298741	17299603	863	+	Os11g0490300	Hypothetical conserved gene. (Os11t0490300-00)	-2.41474
11	17318918	17324441	5524	+	Os11g0490600	Regulation of shoot gravitropism and tiller angle, Regulation of polar auxin transport (Os11t0490600-01);Hypothetical conserved gene. (Os11t0490600-02)	3.55107
11	17284028	17285405	1378	+	Os11g0490100	Protein of unknown function DUF579, plant family protein. (Os11t0490100-01)	2.03993
Cluster 203									1
seqnames	start	end	width	strand	Name	Description	LFC
5	2445483	2446113	631	+	CNT20187659	lncRNA	-7.04499
5	2449418	2450032	615	-	Os05g0142100	Conserved hypothetical protein. (Os05t0142100-01)	-3.30315
5	2452663	2453318	656	-	Os05g0142200	Conserved hypothetical protein. (Os05t0142200-00)	-2.88116
5	2464329	2465034	706	-	Os05g0142400	Conserved hypothetical protein. (Os05t0142400-01)	-1.2932
5	2467844	2468065	222	-	Os05g0142500	Hypothetical conserved gene. (Os05t0142500-00)	-3.89001
5	2436924	2437582	659	-	Os05g0142000	Conserved hypothetical protein. (Os05t0142000-01)	-3.37087
Cluster 204									0
seqnames	start	end	width	strand	Name	Description	LFC
3	21288344	21290030	1687	+	CNT20187681	lncRNA	-2.79162
3	21275422	21276198	777	-	Os03g0580200	Lipase, GDSL domain containing protein. (Os03t0580200-01)	-2.64293
Cluster 205									1
seqnames	start	end	width	strand	Name	Description	LFC
1	170963	172399	1437	+	CNT20187682	lncRNA	-1.07145
1	178607	180575	1969	+	Os01g0103100	TGF-beta receptor, type I/II extracellular region family protein. (Os01t0103100-01);Similar to predicted protein. (Os01t0103100-02)	-3.21976
1	178815	180433	1619	-	Os01g0103075	Hypothetical protein. (Os01t0103075-00)	-3.67723
1	169390	170316	927	-	Os01g0102900	Light-regulated protein, Regulation of light-dependent attachment of LEAF-TYPE FERREDOXIN-NADP+ OXIDOREDUCTASE (LFNR) to the thylakoid membrane (Os01t0102900-01)	-4.52242
1	170798	173144	2347	-	Os01g0103000	Snf7 family protein. (Os01t0103000-01)	2.4396
Cluster 206									1
seqnames	start	end	width	strand	Name	Description	LFC
7	25271702	25272937	1236	-	CNT20187685	lncRNA	-1.54513
7	25273385	25273944	560	-	Os07g0613800	Protein of unknown function DUF1677, plant domain containing protein. (Os07t0613800-00)	-1.72081
7	25275316	25284591	9276	+	Os07g0613866	Conserved hypothetical protein. (Os07t0613866-00)	4.68275
7	25260329	25260955	627	+	Os07g0613600	Hypothetical conserved gene. (Os07t0613600-01)	-3.08791
Cluster 207									2
seqnames	start	end	width	strand	Name	Description	LFC
2	7446660	7452661	6002	+	CNT20187691	lncRNA	-1.40002
2	7464028	7465505	1478	+	Os02g0232000	Similar to Heat shock transcription factor 29 (Fragment). (Os02t0232000-01)	-2.14622
Cluster 208									0
seqnames	start	end	width	strand	Name	Description	LFC
1	38151726	38154164	2439	-	CNT20187717	lncRNA	-3.62168
1	38157319	38159782	2464	-	Os01g0879500	RuBisCO-cytochrome methylase, RMS1 domain containing protein. (Os01t0879500-01)	0.27915
Cluster 209									1
seqnames	start	end	width	strand	Name	Description	LFC
6	8324989	8326127	1139	-	CNT20187720	lncRNA	-1.25645
6	8370035	8370657	623	-	Os06g0259850	Similar to TMV response-related protein. (Os06t0259850-00)	-2.21138
6	8374547	8376921	2375	-	Os06g0260000	Conserved hypothetical protein. (Os06t0260000-01)	-1.42491
6	8319050	8321692	2643	-	Os06g0259000	Hypothetical conserved gene. (Os06t0259000-01)	-1.34693
Cluster 210									0
seqnames	start	end	width	strand	Name	Description	LFC
2	34698506	34702692	4187	-	CNT20187722	lncRNA	-0.521892
2	34687624	34689723	2100	-	Os02g0811000	DUF640 domain containing protein, ALOG domain-containing nuclear protein, Reguration of plant height, floral development and grain yield, Spikelet morphogenesis (Os02t0811000-01)	4.34536
Cluster 211									3
seqnames	start	end	width	strand	Name	Description	LFC
1	1957555	1961730	4176	+	CNT20187723	lncRNA	1.40535
1	1962884	1963627	744	-	Os01g0136500	Conserved hypothetical protein. (Os01t0136500-00)	-0.856628
1	1957847	1967451	9605	-	Os01g0136400	Protein kinase, core domain containing protein. (Os01t0136400-01)	-1.1492
1	1970071	1970782	712	+	Os01g0136600	Conserved hypothetical protein. (Os01t0136600-01)	0.973341
1	1971228	1975465	4238	-	Os01g0136700	Conserved hypothetical protein. (Os01t0136700-01)	-1.97487
1	1977423	1982484	5062	-	Os01g0136800	Protein kinase, core domain containing protein. (Os01t0136800-01)	-1.34416
1	1984267	1986150	1884	+	Os01g0136900	Similar to Stress-induced receptor-like kinase 2. (Os01t0136900-00)	-2.95982
1	1988716	2003083	14368	+	Os01g0137400	Protein kinase, catalytic domain domain containing protein. (Os01t0137400-00)	0.961317
1	2000724	2003913	3190	-	Os01g0137300	Hypothetical protein. (Os01t0137300-01)	-0.600437
1	2015899	2018829	2931	-	Os01g0137550	Similar to H0215A08.3 protein. (Os01t0137550-01)	-2.28483
1	2023879	2026177	2299	+	Os01g0137700	Conserved hypothetical protein. (Os01t0137700-01)	-1.83323
1	2037202	2038198	997	+	Os01g0137950	Similar to predicted protein. (Os01t0137950-01)	-2.34355
1	1955181	1955914	734	-	Os01g0136300	Conserved hypothetical protein. (Os01t0136300-01)	1.9819
1	1961587	1962403	817	-	Os01g0136450	Conserved hypothetical protein. (Os01t0136450-00)	-0.89236
Cluster 212									0
seqnames	start	end	width	strand	Name	Description	LFC
1	1926978	1927566	589	-	CNT20187726	lncRNA	-0.85464
1	1928167	1930288	2122	+	Os01g0135600	Conserved hypothetical protein. (Os01t0135600-01)	-0.900134
1	1912561	1915094	2534	-	Os01g0134900	(1,4)-beta-xylan endohydrolase, isoenzyme X-II (EC 3.2.1.8) (Fragment). (Os01t0134900-01)	2.47904
Cluster 213									1
seqnames	start	end	width	strand	Name	Description	LFC
3	4653243	4653560	318	-	CNT20187735	lncRNA	-2.37963
3	4660862	4661923	1062	+	Os03g0189100	Uncharacterised protein family UPF0503 domain containing protein. (Os03t0189100-01)	-1.2248
Cluster 214									0
seqnames	start	end	width	strand	Name	Description	LFC
10	14533680	14534510	831	-	CNT20187753	lncRNA	0.36772
10	14543601	14549003	5403	+	Os10g0415800	Similar to Prolyl oligopeptidase family protein, expressed. (Os10t0415800-01);Similar to Prolyl oligopeptidase family protein, expressed. (Os10t0415800-02)	1.85846
10	14549359	14555547	6189	-	Os10g0415900	Similar to General control of amino-acid synthesis 5-like 2 (Fragment). (Os10t0415900-01)	-0.383754
10	14558964	14560173	1210	+	Os10g0416100	Class III chitinase RCB4 (EC 3.2.1.14). (Os10t0416100-01);Similar to Chitinase (Fragment). (Os10t0416100-02)	1.13551
10	14532843	14543160	10318	+	Os10g0415600	Non-protein coding transcript. (Os10t0415600-01);Similar to acylamino-acid-releasing enzyme. (Os10t0415600-02);Similar to Prolyl oligopeptidase family protein, expressed. (Os10t0415600-03)	0.698837
Cluster 215									0
seqnames	start	end	width	strand	Name	Description	LFC
3	4709510	4712493	2984	-	CNT20187784	lncRNA	2.61266
3	4715169	4719205	4037	-	Os03g0190800	Similar to Ubiquitin carboxyl-terminal hydrolase 3 (EC 3.1.2.15) (Ubiquitin- specific processing protease 3) (AtUBP3). (Os03t0190800-01)	-0.306537
Cluster 216									0
seqnames	start	end	width	strand	Name	Description	LFC
7	10838583	10839929	1347	-	CNT20187802	lncRNA	-5.04808
7	10817332	10825104	7773	-	Os07g0283200	Similar to cDNA clone:002-113-H04, full insert sequence. (Os07t0283200-01);Conserved hypothetical protein. (Os07t0283200-02)	0.394548
Cluster 217									3
seqnames	start	end	width	strand	Name	Description	LFC
10	2755953	2757878	1926	+	CNT20187804	lncRNA	-0.986458
10	2794635	2796332	1698	-	Os10g0146200	Similar to Thaumatin-like protein. (Os10t0146200-01)	1.87439
10	2829929	2831150	1222	+	Os10g0147200	Similar to Thaumatin-like protein. (Os10t0147200-01)	1.44608
Cluster 218									2
seqnames	start	end	width	strand	Name	Description	LFC
9	2310990	2313704	2715	+	CNT20187805	lncRNA	-3.06096
9	2306101	2306565	465	-	Os09g0129800	Conserved hypothetical protein. (Os09t0129800-00)	-5.78921
Cluster 219									2
seqnames	start	end	width	strand	Name	Description	LFC
3	22670487	22671466	980	-	CNT20187815	lncRNA	1.63987
3	22672067	22675791	3725	-	Os03g0604600	Hypothetical conserved gene. (Os03t0604600-01)	1.33361
3	22703015	22705531	2517	+	Os03g0605300	Similar to Subtilisin-like protease (Fragment). (Os03t0605300-01)	0.786118
3	22667960	22669203	1244	+	Os03g0604566	Conserved hypothetical protein. (Os03t0604566-01)	0.618873
Cluster 220									0
seqnames	start	end	width	strand	Name	Description	LFC
9	16354814	16355120	307	+	CNT20187816	lncRNA	1.24536
9	16356664	16359509	2846	+	Os09g0441000	Peptidase S8, subtilisin-related domain containing protein. (Os09t0441000-00)	2.80045
Cluster 221									0
seqnames	start	end	width	strand	Name	Description	LFC
9	13266444	13267960	1517	+	CNT20187844	lncRNA	-4.0897
9	13319823	13325701	5879	+	Os09g0388400	HAD superfamily hydrolase-like, type 3 domain containing protein. (Os09t0388400-01)	-5.20852
9	13259206	13260189	984	-	Os09g0387800	Conserved hypothetical protein. (Os09t0387800-01)	-3.57729
Cluster 222									1
seqnames	start	end	width	strand	Name	Description	LFC
7	19343540	19344597	1058	-	CNT20187847	lncRNA	-1.20438
7	19363127	19363438	312	+	Os07g0508700	Conserved hypothetical protein. (Os07t0508700-00)	1.22727
7	19363561	19364738	1178	+	Os07g0508900	Hypothetical conserved gene. (Os07t0508900-00)	0.594716
7	19325781	19331880	6100	+	Os07g0508500	Ser/Thr kinase, Generation of proper tension between homologous kinetochores (Os07t0508500-01)	1.2501
Cluster 223									0
seqnames	start	end	width	strand	Name	Description	LFC
5	12926419	12931185	4767	+	CNT20187863	lncRNA	-2.17081
5	12896015	12896822	808	+	Os05g0292800	Similar to One helix protein (OHP). (Os05t0292800-01)	-1.42542
Cluster 224									1
seqnames	start	end	width	strand	Name	Description	LFC
6	29343086	29343763	678	-	CNT20187866	lncRNA	-1.75025
6	29347846	29352116	4271	+	Os06g0698785	Similar to Choline monooxygenase. (Os06t0698785-01)	-0.93596
6	29350173	29353929	3757	-	Os06g0698802	Hypothetical conserved gene. (Os06t0698802-01)	-2.25015
6	29355252	29356136	885	-	Os06g0698812	Disease resistance protein domain containing protein. (Os06t0698812-00)	-2.2315
6	29355377	29357220	1844	+	Os06g0698822	Hypothetical protein. (Os06t0698822-01)	-0.889802
6	29341909	29342600	692	-	Os06g0698711	Conserved hypothetical protein. (Os06t0698711-01)	-2.1213
6	29342111	29343842	1732	+	Os06g0698748	Similar to cDNA clone:J023083M02, full insert sequence. (Os06t0698748-01);Similar to MTD1. (Os06t0698748-02)	-1.9346
Cluster 225									0
seqnames	start	end	width	strand	Name	Description	LFC
2	33980122	33982862	2741	+	CNT20187871	lncRNA	-2.68858
2	33976614	33978362	1749	+	Os02g0798200	Zinc finger, RING/FYVE/PHD-type domain containing protein. (Os02t0798200-01)	-2.71831
Cluster 226									0
seqnames	start	end	width	strand	Name	Description	LFC
3	27692201	27693020	820	-	CNT20187873	lncRNA	2.15024
3	27678315	27681645	3331	+	Os03g0692000	Glycosyl transferase, family 14 protein. (Os03t0692000-00)	1.4809
Cluster 227									0
seqnames	start	end	width	strand	Name	Description	LFC
11	6652611	6655022	2412	+	CNT20187879	lncRNA	-1.03768
11	6657129	6658984	1856	+	Os11g0227100	Similar to NBS-LRR-like protein. (Os11t0227100-00)	-0.889765
11	6649202	6650239	1038	+	Os11g0227000	Conserved hypothetical protein. (Os11t0227000-01);Hypothetical conserved gene. (Os11t0227000-02)	0.724825
Cluster 228									1
seqnames	start	end	width	strand	Name	Description	LFC
9	16002696	16003629	934	+	CNT20187884	lncRNA	2.89954
9	16014134	16015414	1281	+	Os09g0435700	Hypothetical conserved gene. (Os09t0435700-00)	3.46275
9	16029442	16035299	5858	-	Os09g0436000	Peptidase cysteine/serine, trypsin-like domain containing protein. (Os09t0436000-01)	-1.02206
Cluster 229									0
seqnames	start	end	width	strand	Name	Description	LFC
2	34036533	34037255	723	+	CNT20187889	lncRNA	2.16403
2	34041661	34046263	4603	+	Os02g0799300	Similar to H0306F03.12 protein. (Os02t0799300-01);Similar to predicted protein. (Os02t0799300-02)	0.643272
2	34030829	34034541	3713	-	Os02g0799100	Hypothetical conserved gene. (Os02t0799100-01);Shugoshin, Synaptonemal complex stabilization, Protection of centromeric cohesion in meiosis (Os02t0799100-02)	0.555502
Cluster 230									0
seqnames	start	end	width	strand	Name	Description	LFC
11	27029677	27031783	2107	+	CNT20187912	lncRNA	-1.59873
11	27024430	27027589	3160	+	Os11g0669200	Similar to Protein kinase domain containing protein, expressed. (Os11t0669200-00)	-2.17574
Cluster 231									0
seqnames	start	end	width	strand	Name	Description	LFC
6	1371092	1374851	3760	+	CNT20187917	lncRNA	-0.905338
6	1377416	1379454	2039	+	Os06g0125600	Hypothetical conserved gene. (Os06t0125600-01)	-0.852381
6	1383405	1384884	1480	-	Os06g0125700	Hypothetical protein. (Os06t0125700-01)	-1.7183
6	1383618	1385968	2351	+	Os06g0125800	Zinc finger, RING/FYVE/PHD-type domain containing protein. (Os06t0125800-01)	-0.869857
6	1389082	1395801	6720	-	Os06g0126000	LIM binding protein domain containing protein. (Os06t0126000-01);Hypothetical conserved gene. (Os06t0126000-02);Hypothetical conserved gene. (Os06t0126000-04);Hypothetical conserved gene. (Os06t0126000-05)	0.387977
6	1365218	1368983	3766	-	Os06g0125400	Similar to Oligopeptide transporter 9. (Os06t0125400-00)	-1.6923
6	1362999	1367251	4253	+	Os06g0125300	Pentatricopeptide repeat domain containing protein. (Os06t0125300-01);Hypothetical conserved gene. (Os06t0125300-02)	-0.871382
6	1371852	1375438	3587	-	Os06g0125500	Similar to Oligopeptide transporter 9. (Os06t0125500-01);Similar to Oligopeptide transporter 9. (Os06t0125500-02);Glutathione transporter, Transport of glutathione derivatives (Os06t0125500-03)	-2.192
Cluster 232									2
seqnames	start	end	width	strand	Name	Description	LFC
2	23585305	23588721	3417	+	CNT20187921	lncRNA	-1.08173
2	23597841	23601424	3584	+	Os02g0602800	Got1-like protein family protein. (Os02t0602800-01)	0.241185
2	23605516	23607650	2135	+	Os02g0602900	Conserved hypothetical protein. (Os02t0602900-01)	-1.0798
2	23581962	23584956	2995	+	Os02g0602600	RNA recognition motif domain domain containing protein. (Os02t0602600-00)	-0.686156
Cluster 233									1
seqnames	start	end	width	strand	Name	Description	LFC
6	6712097	6713494	1398	-	CNT20187941	lncRNA	-1.75243
6	6716194	6721900	5707	+	Os06g0229200	Glycosyl transferase, family 31 protein. (Os06t0229200-01)	-0.659769
6	6725343	6734351	9009	+	Os06g0229300	Similar to Hox2b protein. (Os06t0229300-01)	-0.44257
6	6736085	6737686	1602	+	Os06g0229400	Conserved hypothetical protein. (Os06t0229400-00)	1.13697
6	6702956	6704431	1476	-	Os06g0229066	Similar to ATP-dependent zinc metalloprotease FTSH 6, chloroplastic. (Os06t0229066-00)	-1.99761
Cluster 234									1
seqnames	start	end	width	strand	Name	Description	LFC
4	32386365	32386930	566	+	CNT20187945	lncRNA	-2.67887
4	32390377	32392487	2111	-	Os04g0636900	RNA-binding region RNP-1 (RNA recognition motif) domain containing protein. (Os04t0636900-01);RNA-binding region RNP-1 (RNA recognition motif) domain containing protein. (Os04t0636900-02)	0.165765
4	32403357	32412059	8703	+	Os04g0637000	Similar to BZIP transcription factor bZIP52. (Os04t0637000-01);Similar to Basic leucine zipper protein (Liguleless2). (Os04t0637000-02)	-1.7619
Cluster 235									0
seqnames	start	end	width	strand	Name	Description	LFC
9	742872	756694	13823	-	CNT20187965	lncRNA	0.732119
9	799469	806530	7062	+	Os09g0108400	Similar to predicted protein. (Os09t0108400-01);Conserved hypothetical protein. (Os09t0108400-02)	0.74781
9	817568	822769	5202	+	Os09g0108600	Similar to Aldose 1-epimerase-like protein. (Os09t0108600-01)	0.698422
Cluster 236									0
seqnames	start	end	width	strand	Name	Description	LFC
5	2736948	2737708	761	-	CNT20187979	lncRNA	-1.98003
5	2737975	2738723	749	-	Os05g0147700	Hypothetical conserved gene. (Os05t0147700-00)	-1.8537
Cluster 237									0
seqnames	start	end	width	strand	Name	Description	LFC
2	28492609	28496603	3995	+	CNT20187980	lncRNA	2.60093
2	28512035	28514171	2137	-	Os02g0694100	Cyclin-like F-box domain containing protein. (Os02t0694100-01)	1.25263
2	28517115	28520319	3205	-	Os02g0694201	Acyl-CoA N-acyltransferase domain containing protein. (Os02t0694201-01)	-0.52366
2	28523501	28530172	6672	+	Os02g0694300	Conserved hypothetical protein. (Os02t0694300-01)	-1.07056
2	28532904	28536958	4055	+	Os02g0694400	Conserved hypothetical protein. (Os02t0694400-01);Conserved hypothetical protein. (Os02t0694400-02)	-0.786432
2	28478690	28481323	2634	-	Os02g0693500	Similar to OSIGBa0142I02-OSIGBa0101B20.17 protein. (Os02t0693500-01)	-0.941187
Cluster 238									1
seqnames	start	end	width	strand	Name	Description	LFC
3	20219814	20221992	2179	-	CNT20187984	lncRNA	-1.80731
3	20240367	20243969	3603	+	Os03g0563100	D-arabinono-1,4-lactone oxidase domain containing protein. (Os03t0563100-01)	-0.775759
3	20244628	20245176	549	+	Os03g0563200	Hypothetical conserved gene. (Os03t0563200-01)	-1.63923
3	20248326	20250000	1675	-	Os03g0563300	Similar to Mg-chelatase subunit (Fragment). (Os03t0563300-01)	1.48997
3	20209967	20211819	1853	-	Os03g0562400	Conserved hypothetical protein. (Os03t0562400-01)	0.610487
Cluster 239									0
seqnames	start	end	width	strand	Name	Description	LFC
9	19420087	19420381	295	-	CNT20187992	lncRNA	-0.666398
9	19425079	19430998	5920	-	Os09g0502100	Von Willebrand factor type A (VWA) domain containing protein, RNA binding protein, Regulation of vegetative growth and development (Os09t0502100-01);VWA domain containing protein, RNA binding protein, Regulation of vegetative growth and development (Os09t0502100-02);VWA domain containing protein, RNA binding protein, Regulation of vegetative growth and development (Os09t0502100-03);VWA domain con…	2.42024
9	19433960	19437709	3750	-	Os09g0502200	Similar to Beta-1,3-glucanase (Fragment). (Os09t0502200-01)	1.43746
9	19443222	19444839	1618	+	Os09g0502500	Alcohol dehydrogenase superfamily, zinc-containing protein. (Os09t0502500-01)	-0.785779
9	19445501	19447913	2413	-	Os09g0502600	Similar to OSIGBa0158F13.3 protein. (Os09t0502600-00)	0.550956
9	19415497	19417999	2503	-	Os09g0501850	Similar to FK506-binding protein 2-1 precursor (EC 5.2.1.8) (Peptidyl-prolyl cis- trans isomerase) (PPIase) (Rotamase) (15 kDa FKBP) (FKBP-15-1). (Os09t0501850-01)	0.578571
9	19418967	19421062	2096	-	Os09g0502000	Similar to Ribosomal L32. (Os09t0502000-01)	1.08674
Cluster 240									0
seqnames	start	end	width	strand	Name	Description	LFC
3	3512241	3512725	485	-	CNT20188010	lncRNA	-1.58969
3	3506365	3512883	6519	+	Os03g0165266	Hypothetical conserved gene. (Os03t0165266-00)	1.67668
Cluster 241									0
seqnames	start	end	width	strand	Name	Description	LFC
9	18136791	18139165	2375	+	CNT20188019	lncRNA	-1.27096
9	18141491	18144511	3021	+	Os09g0474100	Similar to TA1 protein (Fragment). (Os09t0474100-01)	1.06266
9	18134399	18136393	1995	+	Os09g0474051	Hypothetical conserved gene. (Os09t0474051-01)	-0.968416
Cluster 242									0
seqnames	start	end	width	strand	Name	Description	LFC
12	2042831	2045432	2602	+	CNT20188023	lncRNA	0.436235
12	2031777	2040591	8815	-	Os12g0141900	Similar to Membrane-anchored ubiquitin-fold protein 3. (Os12t0141900-01)	-1.45888
Cluster 243									0
seqnames	start	end	width	strand	Name	Description	LFC
6	3470734	3471245	512	+	CNT20188033	lncRNA	-4.59637
6	3474629	3476370	1742	+	Os06g0169001	GOS9 protein. (Os06t0169001-01)	-4.29094
6	3468467	3469940	1474	+	Os06g0168901	Hypothetical conserved gene. (Os06t0168901-00)	-1.80906
Cluster 244									0
seqnames	start	end	width	strand	Name	Description	LFC
12	21460505	21463743	3239	+	CNT20188043	lncRNA	0.62794
12	21456307	21459844	3538	+	Os12g0538500	Similar to PGPD14 protein. (Os12t0538500-01)	0.262039
Cluster 245									0
seqnames	start	end	width	strand	Name	Description	LFC
1	27431035	27433337	2303	-	CNT20188052	lncRNA	2.91196
1	27474092	27476781	2690	-	Os01g0670100	Serine/threonine protein kinase-related domain containing protein. (Os01t0670100-01)	0.61007
Cluster 246									0
seqnames	start	end	width	strand	Name	Description	LFC
4	7573667	7574924	1258	-	CNT20188061	lncRNA	-0.886241
4	7553316	7554203	888	-	Os04g0213100	Hemopexin fold protein, Chlorophyll degradation, Anther development (Os04t0213100-01)	1.28768
Cluster 247									2
seqnames	start	end	width	strand	Name	Description	LFC
3	26836576	26837686	1111	-	CNT20188066	lncRNA	2.55045
3	26863036	26864940	1905	+	Os03g0678400	Zinc finger, RING/FYVE/PHD-type domain containing protein. (Os03t0678400-01)	-0.619132
3	26878159	26879403	1245	+	Os03g0678800	Glycosyl transferase, family 8 protein. (Os03t0678800-00)	2.14661
Cluster 248									0
seqnames	start	end	width	strand	Name	Description	LFC
3	16012792	16016462	3671	-	CNT20188068	lncRNA	-1.054
3	16016685	16018787	2103	-	Os03g0396200	Hypothetical conserved gene. (Os03t0396200-01)	-0.511139
Cluster 249									2
seqnames	start	end	width	strand	Name	Description	LFC
4	18711448	18712037	590	+	CNT20188071	lncRNA	-4.19666
4	18720467	18722735	2269	+	Os04g0381700	Similar to OSIGBa0092E09.4 protein. (Os04t0381700-00)	-1.63407
4	18702259	18707741	5483	+	Os04g0381600	GTPase EngC family protein. (Os04t0381600-00)	-0.559998
Cluster 250									0
seqnames	start	end	width	strand	Name	Description	LFC
6	28260517	28262252	1736	+	CNT20188080	lncRNA	0.398311
6	28256745	28259996	3252	+	Os06g0679100	Similar to Anaphase-promoting complex subunit 8-like protein. (Os06t0679100-00)	-0.645362
Cluster 251									0
seqnames	start	end	width	strand	Name	Description	LFC
4	27160848	27162689	1842	-	CNT20188087	lncRNA	-2.64371
4	27154339	27158799	4461	-	Os04g0542200	Similar to H0501D11.7 protein. (Os04t0542200-01)	-1.59162
Cluster 252									0
seqnames	start	end	width	strand	Name	Description	LFC
10	22006958	22009960	3003	-	CNT20188097	lncRNA	-0.401325
10	22012573	22014287	1715	-	Os10g0559200	Similar to Oxidoreductase, 2OG-Fe oxygenase family protein, expressed. (Os10t0559200-01)	-0.908652
Cluster 253									3
seqnames	start	end	width	strand	Name	Description	LFC
10	21022105	21024068	1964	-	CNT20188112	lncRNA	-5.16549
10	21027467	21032216	4750	+	Os10g0539600	Similar to Calcium-dependent protein kinase 3. (Os10t0539600-01)	0.862846
10	21031774	21032701	928	-	Os10g0539650	Hypothetical gene. (Os10t0539650-01)	-2.4237
10	21019357	21019902	546	-	Os10g0539500	Similar to Histone H4. (Os10t0539500-01)	0.221117
Cluster 254									0
seqnames	start	end	width	strand	Name	Description	LFC
5	23633976	23635525	1550	-	CNT20188113	lncRNA	-1.25938
5	23632284	23633975	1692	+	Os05g0480700	Similar to Vacuolar ATP synthase subunit E (EC 3.6.3.14) (V-ATPase E subunit) (Vacuolar proton pump E subunit). (Os05t0480700-01)	2.25619
Cluster 255									1
seqnames	start	end	width	strand	Name	Description	LFC
12	3611320	3617857	6538	+	CNT20188116	lncRNA	-3.7759
12	3619385	3626426	7042	+	Os12g0171200	Similar to tRNA adenylyltransferase-like protein. (Os12t0171200-01)	0.320706
12	3634846	3635935	1090	-	Os12g0171500	Conserved hypothetical protein. (Os12t0171500-01)	-1.10068
12	3636454	3637403	950	+	Os12g0171600	Conserved hypothetical protein. (Os12t0171600-01)	0.857916
12	3639258	3643421	4164	+	Os12g0171700	Conserved hypothetical protein. (Os12t0171700-01)	0.880315
12	3602558	3605040	2483	+	Os12g0170800	Similar to Citrate binding protein precursor. (Os12t0170800-01)	1.92091
Cluster 256									0
seqnames	start	end	width	strand	Name	Description	LFC
10	21600987	21602725	1739	-	CNT20188121	lncRNA	-1.50178
10	21607401	21609865	2465	+	Os10g0550750	Protein of unknown function DUF3527 domain containing protein. (Os10t0550750-00)	1.69581
Cluster 257									1
seqnames	start	end	width	strand	Name	Description	LFC
10	9184538	9192347	7810	+	CNT20188124	lncRNA	-1.66
10	9212944	9216458	3515	-	Os10g0328600	Hypothetical protein. (Os10t0328600-01)	1.27473
10	9213110	9215332	2223	+	Os10g0328700	Tetratricopeptide-like helical domain containing protein. (Os10t0328700-01)	2.28355
10	9256244	9261352	5109	+	Os10g0329300	Similar to Mevalonate kinase (EC 2.7.1.36) (MK). (Os10t0329300-01);Similar to Mevalonate kinase (EC 2.7.1.36) (MK). (Os10t0329300-02);Similar to Mevalonate kinase (EC 2.7.1.36) (MK). (Os10t0329300-03)	1.11737
10	9266950	9270320	3371	+	Os10g0329400	Conserved hypothetical protein. (Os10t0329400-00)	-1.28162
Cluster 258									0
seqnames	start	end	width	strand	Name	Description	LFC
7	15127244	15130340	3097	-	CNT20188132	lncRNA	-1.8055
7	15069433	15077960	8528	-	Os07g0444000	Similar to Non-lysosomal glucosylceramidase. (Os07t0444000-01);Similar to predicted protein. (Os07t0444000-02)	-1.26006
Cluster 259									1
seqnames	start	end	width	strand	Name	Description	LFC
1	3535888	3536577	690	+	CNT20188134	lncRNA	-2.64123
1	3551051	3553146	2096	-	Os01g0169400	Similar to LOB domain protein 25. (Os01t0169400-01)	1.25789
1	3559761	3574278	14518	-	Os01g0169500	Armadillo-type fold domain containing protein. (Os01t0169500-01);Hypothetical conserved gene. (Os01t0169500-02)	-0.267644
1	3577473	3581859	4387	-	Os01g0169800	Tryptophan aminotransferase, Indole-3-acetic acid (IAA) biosynthesis (Os01t0169800-01)	0.696043
Cluster 260									0
seqnames	start	end	width	strand	Name	Description	LFC
6	6786525	6786816	292	+	CNT20188169	lncRNA	-0.895123
6	6788986	6790048	1063	+	Os06g0231050	Uncharacterised protein family UPF0497, trans-membrane plant subgroup domain containing protein. (Os06t0231050-00)	2.39192
Cluster 261									1
seqnames	start	end	width	strand	Name	Description	LFC
12	21307802	21312629	4828	-	CNT20188180	lncRNA	1.53634
12	21293012	21296897	3886	-	Os12g0535400	Similar to hydrolase, alpha/beta fold family protein. (Os12t0535400-01)	-1.34719
Cluster 262									0
seqnames	start	end	width	strand	Name	Description	LFC
6	13876900	13883951	7052	+	CNT20188193	lncRNA	-4.12281
6	13886690	13888915	2226	-	Os06g0346100	Hypothetical conserved gene. (Os06t0346100-01)	-0.768356
6	13888929	13889644	716	-	Os06g0346201	Hypothetical conserved gene. (Os06t0346201-00)	-0.603159
6	13892149	13897389	5241	+	Os06g0346300	Similar to ACX4 (ACYL-COA OXIDASE 4); acyl-CoA oxidase/ oxidoreductase. (Os06t0346300-00)	-2.99319
6	13899346	13901956	2611	-	Os06g0346400	Conserved hypothetical protein. (Os06t0346400-01)	-0.476397
6	13835593	13844081	8489	+	Os06g0345200	Similar to Nicotianamine aminotransferase. (Os06t0345200-01);Similar to Nicotianamine aminotransferase. (Os06t0345200-02)	-1.2038
Cluster 263									0
seqnames	start	end	width	strand	Name	Description	LFC
9	3549254	3550060	807	-	CNT20188199	lncRNA	-3.07854
9	3500536	3504858	4323	-	Os09g0246700	Similar to OSIGBa0093K19.10 protein. (Os09t0246700-01)	-0.733909
Cluster 264									0
seqnames	start	end	width	strand	Name	Description	LFC
2	31650409	31651171	763	-	CNT20188202	lncRNA	-2.26373
2	31648754	31650407	1654	+	Os02g0752800	Similar to Dehydration responsive element binding protein 2B (DREB2B protein). (Os02t0752800-01);Similar to Dehydration responsive element binding protein 2B (DREB2B protein). (Os02t0752800-02)	-1.9342
2	31647952	31650045	2094	-	Os02g0752701	Conserved hypothetical protein. (Os02t0752701-01)	-1.67816
Cluster 265									1
seqnames	start	end	width	strand	Name	Description	LFC
1	20210198	20213389	3192	-	CNT20188210	lncRNA	2.05221
1	20240548	20241256	709	-	Os01g0545100	Conserved hypothetical protein. (Os01t0545100-01)	1.74443
1	20256175	20260730	4556	-	Os01g0545500	Hypothetical conserved gene. (Os01t0545500-01)	-0.656114
1	20197279	20199912	2634	+	Os01g0544700	Hypothetical conserved gene. (Os01t0544700-01);Hypothetical conserved gene. (Os01t0544700-02)	-0.403584
Cluster 266									0
seqnames	start	end	width	strand	Name	Description	LFC
1	28233694	28234194	501	-	CNT20188215	lncRNA	1.76667
1	28235071	28238631	3561	-	Os01g0684900	Multi antimicrobial extrusion protein MatE family protein. (Os01t0684900-01)	-0.263257
1	28240209	28242532	2324	+	Os01g0685100	Conserved hypothetical protein. (Os01t0685100-01);Conserved hypothetical protein. (Os01t0685100-02)	-1.23983
1	28242906	28246259	3354	-	Os01g0685200	Similar to anti-silencing protein 1. (Os01t0685200-01)	0.461697
1	28231419	28234854	3436	+	Os01g0684800	Protein prenyltransferase, alpha subunit domain containing protein. (Os01t0684800-01)	1.88765
Cluster 267									1
seqnames	start	end	width	strand	Name	Description	LFC
2	18298108	18298420	313	+	CNT20188232	lncRNA	-1.51669
2	18312017	18314355	2339	-	Os02g0511500	Similar to DOT2 (DEFECTIVELY ORGANIZED TRIBUTARIES 2). (Os02t0511500-01)	-0.376247
Cluster 268									0
seqnames	start	end	width	strand	Name	Description	LFC
3	10899828	10900068	241	-	CNT20188237	lncRNA	0.416011
3	10905602	10907007	1406	+	Os03g0306700	Conserved hypothetical protein. (Os03t0306700-01)	-3.05106
3	10910568	10911189	622	+	Os03g0306800	Similar to CP12 (Fragment). (Os03t0306800-01)	-4.64359
3	10911697	10913611	1915	-	Os03g0306900	Haem oxygenase-like, multi-helical domain containing protein. (Os03t0306900-01);Similar to Seed maturation protein PM36. (Os03t0306900-02)	-0.859703
3	10890004	10893861	3858	-	Os03g0306400	Similar to Lon protease homolog, mitochondrial. (Os03t0306400-01)	0.683614
Cluster 269									0
seqnames	start	end	width	strand	Name	Description	LFC
2	14966057	14969138	3082	+	CNT20188239	lncRNA	-0.521694
2	14973848	14974598	751	+	Os02g0453100	Conserved hypothetical protein. (Os02t0453100-01)	1.15893
2	14979099	14982717	3619	-	Os02g0453300	Hypothetical protein. (Os02t0453300-01);Hypothetical protein. (Os02t0453300-02)	-0.962627
Cluster 270									0
seqnames	start	end	width	strand	Name	Description	LFC
4	34622857	34623378	522	-	CNT20188242	lncRNA	0.920985
4	34614351	34622669	8319	-	Os04g0677700	Similar to H0402C08.11 protein. (Os04t0677700-00)	1.0173
Cluster 271									0
seqnames	start	end	width	strand	Name	Description	LFC
6	22940642	22955670	15029	-	CNT20188243	lncRNA	-0.845542
6	22956669	22957307	639	-	Os06g0586000	Conserved hypothetical protein. (Os06t0586000-01)	1.08024
6	22860927	22867521	6595	-	Os06g0585900	Similar to cDNA clone:002-174-F06, full insert sequence. (Os06t0585900-01);Hypothetical protein. (Os06t0585900-02)	1.54163
6	22863057	22866649	3593	+	Os06g0585950	Protein kinase, catalytic domain domain containing protein. (Os06t0585950-00)	-1.64471
6	22951386	22955144	3759	+	Os06g0585982	Protein kinase, catalytic domain domain containing protein. (Os06t0585982-00)	2.80148
Cluster 272									1
seqnames	start	end	width	strand	Name	Description	LFC
2	13116329	13117778	1450	-	CNT20188245	lncRNA	-1.02062
2	13119924	13127006	7083	-	Os02g0326000	Protein of unknown function DUF2232, membrane domain containing protein. (Os02t0326000-01);Similar to Membrane protein. (Os02t0326000-02)	-0.656604
2	13122304	13127037	4734	+	Os02g0326100	Hypothetical gene. (Os02t0326100-01)	-1.26122
Cluster 273									0
seqnames	start	end	width	strand	Name	Description	LFC
6	15202220	15202984	765	-	CNT20188262	lncRNA	-2.28384
6	15189242	15197492	8251	+	Os06g0364500	Conserved hypothetical protein. (Os06t0364500-01)	1.34842
Cluster 274									0
seqnames	start	end	width	strand	Name	Description	LFC
11	22126497	22128212	1716	+	CNT20188266	lncRNA	0.58265
11	22130847	22131940	1094	+	Os11g0585100	Conserved hypothetical protein. (Os11t0585100-01)	-0.469585
Cluster 275									1
seqnames	start	end	width	strand	Name	Description	LFC
11	16858185	16864910	6726	-	CNT20188267	lncRNA	0.902468
11	16866331	16872004	5674	-	Os11g0481200	Protein of unknown function DUF246, plant family protein. (Os11t0481200-01)	0.745346
Cluster 276									0
seqnames	start	end	width	strand	Name	Description	LFC
1	32544640	32545094	455	-	CNT20188272	lncRNA	-1.69878
1	32547110	32547706	597	-	Os01g0771300	Hypothetical protein. (Os01t0771300-01)	-1.53981
1	32538907	32541617	2711	-	Os01g0771100	Mitochondrial glycoprotein family protein. (Os01t0771100-01)	0.668211
Cluster 277									0
seqnames	start	end	width	strand	Name	Description	LFC
1	685975	686817	843	+	CNT20188280	lncRNA	1.80641
1	677029	677602	574	+	Os01g0112600	Conserved hypothetical protein. (Os01t0112600-01)	1.70743
Cluster 278									0
seqnames	start	end	width	strand	Name	Description	LFC
6	3977593	3978415	823	-	CNT20188288	lncRNA	-1.34085
6	3981988	3982486	499	-	Os06g0180300	Conserved hypothetical protein. (Os06t0180300-00)	-2.48728
6	3992690	3993053	364	-	Os06g0180533	Similar to predicted protein. (Os06t0180533-00)	0.61618
6	3972493	3972960	468	-	Os06g0180100	Hypothetical conserved gene. (Os06t0180100-00)	1.58932
Cluster 279									1
seqnames	start	end	width	strand	Name	Description	LFC
1	8301380	8301755	376	-	CNT20188291	lncRNA	6.0366
1	8291337	8296089	4753	+	Os01g0251100	Similar to 50S ribosomal protein L3-2, chloroplast precursor. (Os01t0251100-01);Similar to 50S ribosomal protein L3-2, chloroplast precursor. (Os01t0251100-02)	0.798129
1	8297615	8302401	4787	+	Os01g0251200	Zinc finger, C2H2-like domain containing protein. (Os01t0251200-01);Hypothetical conserved gene. (Os01t0251200-02)	-0.649416
Cluster 280									0
seqnames	start	end	width	strand	Name	Description	LFC
6	8730398	8731555	1158	+	CNT20188300	lncRNA	2.84214
6	8739433	8744022	4590	+	Os06g0264500	TGF-beta receptor, type I/II extracellular region family protein. (Os06t0264500-01)	2.05842
6	8720602	8726645	6044	+	Os06g0264300	Similar to RAD23, isoform I. (Os06t0264300-01);Similar to RAD23, isoform I. (Os06t0264300-02);Similar to DNA repair protein RAD23. (Os06t0264300-03)	0.450988
Cluster 281									0
seqnames	start	end	width	strand	Name	Description	LFC
6	24373868	24375216	1349	-	CNT20188312	lncRNA	0.885853
6	24373215	24373855	641	-	Os06g0611300	Conserved hypothetical protein. (Os06t0611300-01)	0.900693
Cluster 282									0
seqnames	start	end	width	strand	Name	Description	LFC
1	29318908	29321766	2859	+	CNT20188316	lncRNA	-0.56255
1	29317540	29318156	617	+	Os01g0706600	Conserved hypothetical protein. (Os01t0706600-00)	-0.949948
1	29318195	29322559	4365	-	Os01g0706700	Protein of unknown function DUF590 family protein. (Os01t0706700-01)	1.186
Cluster 283									1
seqnames	start	end	width	strand	Name	Description	LFC
3	7103452	7103727	276	-	CNT20188343	lncRNA	-1.06791
3	7107129	7108588	1460	+	Os03g0234500	Haem peroxidase, plant/fungal/bacterial family protein. (Os03t0234500-01)	-0.832106
3	7100048	7101570	1523	+	Os03g0234100	Similar to Non-symbiotic hemoglobin 4 (rHb4) (ORYsa GLB1d). (Os03t0234100-01)	3.19956
3	7102183	7104288	2106	-	Os03g0234200	Similar to Ubiquitin fusion protein (Fragment). (Os03t0234200-01)	0.675243
Cluster 284									1
seqnames	start	end	width	strand	Name	Description	LFC
12	4211958	4212666	709	-	CNT20188383	lncRNA	-0.755921
12	4213199	4216353	3155	-	Os12g0183200	Similar to 3'(2'),5'-bisphosphate nucleotidase. (Os12t0183200-00)	-0.277693
12	4216583	4217770	1188	-	Os12g0183300	Similar to 3'(2'),5'-bisphosphate nucleotidase. (Os12t0183300-01)	1.49102
12	4203248	4207563	4316	-	Os12g0182900	Conserved hypothetical protein. (Os12t0182900-00)	-0.672292
Cluster 285									0
seqnames	start	end	width	strand	Name	Description	LFC
4	33311091	33311332	242	+	CNT20188395	lncRNA	1.70756
4	33314700	33319036	4337	+	Os04g0653200	Similar to Low affinity calcium transporter CAX2 (Fragment). (Os04t0653200-01)	0.36969
4	33325306	33325943	638	+	Os04g0653300	Aux/IAA_ARF_dimerisation domain containing protein. (Os04t0653300-00)	2.13819
4	33329793	33335864	6072	+	Os04g0653400	Similar to NADPH-cytochrome P450 reductase (Fragment). (Os04t0653400-01)	-0.292672
4	33341978	33346528	4551	+	Os04g0653600	Similar to AINTEGUMENTA-like protein. (Os04t0653600-01);Non-protein coding transcript. (Os04t0653600-02)	0.462251
4	33306468	33310169	3702	+	Os04g0653000	Jasmonic acid (JA) signalling repressor, Regulation of spikelet development (Os04t0653000-01)	1.65479
4	33311330	33313304	1975	-	Os04g0653100	Uncharacterised protein family UPF0136, Transmembrane domain containing protein. (Os04t0653100-01)	0.594137
Cluster 286									0
seqnames	start	end	width	strand	Name	Description	LFC
9	17096928	17097446	519	-	CNT20188398	lncRNA	3.49375
9	17109289	17111059	1771	-	Os09g0455200	Heat shock factor (HSF)-type, DNA-binding domain containing protein. (Os09t0455200-01)	1.46602
9	17092603	17096004	3402	+	Os09g0455000	Hypothetical protein. (Os09t0455000-01)	-1.24801
9	17092204	17095317	3114	-	Os09g0454900	Serine/threonine protein kinase-related domain containing protein. (Os09t0454900-01)	-1.31595
Cluster 287									0
seqnames	start	end	width	strand	Name	Description	LFC
11	3856983	3857523	541	-	CNT20188405	lncRNA	-1.84217
11	3853571	3856790	3220	-	Os11g0177400	Similar to ATPase, coupled to transmembrane movement of substances. (Os11t0177400-01)	-1.8121
Cluster 288									0
seqnames	start	end	width	strand	Name	Description	LFC
3	21458480	21459514	1035	+	CNT20188407	lncRNA	1.21556
3	21457124	21457731	608	+	Os03g0582900	Hypothetical gene. (Os03t0582900-01);Non-protein coding transcript. (Os03t0582900-02)	1.2753
Cluster 289									2
seqnames	start	end	width	strand	Name	Description	LFC
10	10160796	10161280	485	-	CNT20188411	lncRNA	-3.35226
10	10162871	10164984	2114	+	Os10g0343000	Conserved hypothetical protein. (Os10t0343000-01);Conserved hypothetical protein. (Os10t0343000-02)	-1.09555
10	10170579	10174444	3866	+	Os10g0343100	Syntaxin 6, N-terminal domain containing protein. (Os10t0343100-01)	-0.676387
10	10174526	10177244	2719	-	Os10g0343200	Uncharacterised protein family UPF0497, trans-membrane plant domain containing protein. (Os10t0343200-01)	-0.599576
10	10180422	10187639	7218	-	Os10g0343400	Cellulose synthase family protein. (Os10t0343400-01)	-4.40006
10	10120528	10122944	2417	+	Os10g0342650	Hypothetical protein. (Os10t0342650-00)	-1.51596
10	10120371	10122900	2530	-	Os10g0342300	Serine/threonine protein kinase-related domain containing protein. (Os10t0342300-01)	-1.47662
Cluster 290									1
seqnames	start	end	width	strand	Name	Description	LFC
4	1208944	1209985	1042	+	CNT20188420	lncRNA	-8.37382
4	1211121	1219026	7906	+	Os04g0120300	Similar to OSIGBa0115D20.4 protein. (Os04t0120300-00)	-8.99706
4	1201627	1202712	1086	+	Os04g0120100	Similar to H0716A07.11 protein. (Os04t0120100-00)	-4.44498
Cluster 291									3
seqnames	start	end	width	strand	Name	Description	LFC
10	11355840	11357699	1860	+	CNT20188422	lncRNA	-2.45106
10	11383086	11386158	3073	+	Os10g0364700	Similar to protein translocase/ protein transporter. (Os10t0364700-01)	-0.517933
10	11390596	11391123	528	+	Os10g0364900	Conserved hypothetical protein. (Os10t0364900-01)	-3.42111
10	11314672	11317853	3182	-	Os10g0363700	Conserved hypothetical protein. (Os10t0363700-01)	1.39113
Cluster 292									0
seqnames	start	end	width	strand	Name	Description	LFC
10	21878947	21880050	1104	+	CNT20188428	lncRNA	1.08298
10	21884416	21903586	19171	-	Os10g0556700	CCR4-Not1 complex component, mRNA deadenylation (Os10t0556700-01)	-0.385266
10	21908417	21915717	7301	+	Os10g0556900	Conserved hypothetical protein. (Os10t0556900-01)	-0.946234
10	21873317	21875948	2632	+	Os10g0556500	Hypothetical conserved gene. (Os10t0556500-01)	-3.73912
Cluster 293									7
seqnames	start	end	width	strand	Name	Description	LFC
1	4949281	4949692	412	+	CNT20188437	lncRNA	-2.2275
1	4949133	4951123	1991	-	Os01g0192000	CCCH-type zinc finger protein, Negative regulator for leaf senescence (Os01t0192000-01);Similar to C3H transcription factor. (Os01t0192000-02)	-1.49717
1	4971466	4973555	2090	-	Os01g0192300	Similar to I-box binding factor (Fragment). (Os01t0192300-01);Hypothetical conserved gene. (Os01t0192300-02)	-2.18447
1	4917960	4919224	1265	-	Os01g0191900	Similar to Blind. (Os01t0191900-01)	-0.662315
Cluster 294									1
seqnames	start	end	width	strand	Name	Description	LFC
2	26350752	26350969	218	+	CNT20188448	lncRNA	1.50559
2	26365902	26370471	4570	+	Os02g0653800	Similar to GTP-binding protein. (Os02t0653800-01)	0.575623
2	26379646	26381606	1961	+	Os02g0653900	Similar to Avr9/Cf-9 rapidly elicited protein 14 (Fragment). (Os02t0653900-03)	-0.364198
2	26381932	26385682	3751	+	Os02g0654000	Similar to Methylglutaconyl-CoA hydratase. (Os02t0654000-01)	1.28822
Cluster 295									0
seqnames	start	end	width	strand	Name	Description	LFC
11	17070636	17076677	6042	+	CNT20188449	lncRNA	-0.966183
11	17081029	17081391	363	-	Os11g0484700	Bifunctional inhibitor/plant lipid transfer protein/seed storage domain containing protein. (Os11t0484700-00)	4.64245
Cluster 296									1
seqnames	start	end	width	strand	Name	Description	LFC
8	27606734	27612537	5804	-	CNT20188454	lncRNA	-1.5041
8	27602301	27603934	1634	-	Os08g0550400	Similar to RING-H2 finger protein ATL5P. (Os08t0550400-01)	-1.12266
8	27612534	27614930	2397	+	Os08g0550500	Similar to Glutathione s-transferase (Fragment). (Os08t0550500-01)	1.58215
Cluster 297									0
seqnames	start	end	width	strand	Name	Description	LFC
12	14631997	14632807	811	-	CNT20188455	lncRNA	1.59568
12	14636389	14639280	2892	+	Os12g0440300	Conserved hypothetical protein. (Os12t0440300-01)	-3.07583
Cluster 298									1
seqnames	start	end	width	strand	Name	Description	LFC
11	24294723	24295533	811	+	CNT20188462	lncRNA	-3.01846
11	24302518	24307835	5318	+	Os11g0622800	Putative cinnamyl alcohol dehydrogenase 4. (Os11t0622800-00)	-3.35801
Cluster 299									3
seqnames	start	end	width	strand	Name	Description	LFC
12	23378680	23379999	1320	-	CNT20188478	lncRNA	-4.87739
12	23383189	23384177	989	-	Os12g0568200	Metallothionein-like protein type 1. (Os12t0568200-01)	-3.91179
12	23390501	23391407	907	-	Os12g0568500	Metallothionein-like protein type 1. (Os12t0568500-01)	-3.17606
Cluster 300									2
seqnames	start	end	width	strand	Name	Description	LFC
6	22548926	22550775	1850	+	CNT20188495	lncRNA	-2.20102
6	22556192	22558566	2375	+	Os06g0579100	Conserved hypothetical protein. (Os06t0579100-01)	-2.49004
6	22560982	22561397	416	+	Os06g0579201	Conserved hypothetical protein. (Os06t0579201-01)	-2.61997
6	22594115	22598173	4059	-	Os06g0579600	Similar to F-box domain containing protein. (Os06t0579600-01)	0.767231
Cluster 301									0
seqnames	start	end	width	strand	Name	Description	LFC
12	22605741	22606694	954	+	CNT20188497	lncRNA	-1.47654
12	22616804	22622177	5374	+	Os12g0556100	Similar to fiber protein Fb2. (Os12t0556100-01)	-0.355286
12	22602934	22607307	4374	-	Os12g0555600	Cellulose synthase-like protein, Cell wall biosynthesis (Os12t0555600-01)	3.39442
Cluster 302									2
seqnames	start	end	width	strand	Name	Description	LFC
1	35201981	35205668	3688	-	CNT20188523	lncRNA	-4.64658
1	35192713	35194379	1667	+	Os01g0824000	Conserved hypothetical protein. (Os01t0824000-01)	-1.19591
Cluster 303									1
seqnames	start	end	width	strand	Name	Description	LFC
12	16852168	16852547	380	-	CNT20188540	lncRNA	-1.53923
12	16852584	16853109	526	-	Os12g0470000	Similar to Rab28 protein. (Os12t0470000-00)	-1.89805
12	16872793	16874580	1788	-	Os12g0470700	ATPase, AAA-type, core domain containing protein. (Os12t0470700-01)	-2.69825
12	16706571	16712920	6350	-	Os12g0468600	Amidohydrolase 1 domain containing protein. (Os12t0468600-01);Non-protein coding transcript. (Os12t0468600-02);Amidohydrolase 1 domain containing protein. (Os12t0468600-03)	0.341263
12	16702529	16707209	4681	+	Os12g0468500	Similar to predicted protein. (Os12t0468500-01)	-1.95659
Cluster 304									1
seqnames	start	end	width	strand	Name	Description	LFC
5	8460257	8460808	552	+	CNT20188551	lncRNA	2.99998
5	8475636	8477846	2211	-	Os05g0239100	Hypothetical protein. (Os05t0239100-01)	3.18548
5	8450507	8451797	1291	-	Os05g0238400	Harpin-induced 1 domain containing protein. (Os05t0238400-01)	1.18115
Cluster 305									0
seqnames	start	end	width	strand	Name	Description	LFC
11	7443967	7445559	1593	+	CNT20188558	lncRNA	0.838411
11	7437775	7439149	1375	-	Os11g0239500	Alpha/beta hydrolase fold-3 domain containing protein. (Os11t0239500-01)	-1.8608
Cluster 306									5
seqnames	start	end	width	strand	Name	Description	LFC
5	27310826	27311874	1049	-	CNT20188569	lncRNA	-0.816429
5	27313103	27314293	1191	-	Os05g0549900	Similar to Lipid phosphate phosphatase 3. (Os05t0549900-00)	-0.725516
5	27317464	27320413	2950	+	Os05g0550000	Similar to protein binding protein. (Os05t0550000-00)	-1.19281
5	27320620	27325078	4459	+	Os05g0550200	Hypothetical protein. (Os05t0550200-01)	-1.02809
5	27323596	27325180	1585	-	Os05g0550250	Similar to seed maturation protein. (Os05t0550250-00)	0.342391
5	27330717	27331341	625	+	Os05g0550300	Similar to Lipid transfer protein (Fragment). (Os05t0550300-01)	-2.30879
5	27345715	27346293	579	+	Os05g0550600	Similar to Nonspecific lipid-transfer protein 2 (nsLTP2) (7 kDa lipid transfer protein). (Os05t0550600-02)	2.17516
5	27346433	27356977	10545	-	Os05g0550700	Protein kinase, catalytic domain domain containing protein. (Os05t0550700-00)	-1.3557
5	27360938	27367472	6535	+	Os05g0550800	Serine/threonine protein kinase domain containing protein. (Os05t0550800-01)	-0.856166
5	27377539	27382166	4628	+	Os05g0551000	Zinc finger, RING-type domain containing protein. (Os05t0551000-01)	-1.70883
5	27383401	27387244	3844	-	Os05g0551100	Conserved hypothetical protein. (Os05t0551100-01)	-0.343636
5	27403242	27403780	539	-	Os05g0551350	Hypothetical conserved gene. (Os05t0551350-00)	-1.00017
5	27412286	27414368	2083	-	Os05g0551500	Protein of unknown function DUF1639 family protein. (Os05t0551500-01);Protein of unknown function DUF1639 family protein. (Os05t0551500-02)	-3.62392
5	27417896	27419058	1163	+	Os05g0551600	Hypothetical conserved gene. (Os05t0551600-01)	-1.01296
5	27423027	27424795	1769	-	Os05g0551700	tRNA isopentenyltransferase family protein. (Os05t0551700-01)	-2.82367
5	27441786	27445901	4116	-	Os05g0551900	Similar to EMB1865 (embryo defective 1865); RNA binding. (Os05t0551900-00)	-0.969398
5	27446932	27447516	585	-	Os05g0552000	Conserved hypothetical protein. (Os05t0552000-00)	0.988037
5	27449467	27454969	5503	-	Os05g0552100	Conserved hypothetical protein. (Os05t0552100-01)	0.616263
5	27457526	27458747	1222	-	Os05g0552200	Glycosyl transferase, family 31 protein. (Os05t0552200-01)	-0.580448
5	27459362	27461861	2500	-	Os05g0552300	Similar to Guanine nucleotide-binding protein beta subunit-like protein (GPB-LR) (RWD). (Os05t0552300-02)	1.23458
5	27463260	27465297	2038	+	Os05g0552400	Zinc finger, RING/FYVE/PHD-type domain containing protein. (Os05t0552400-01)	0.979299
5	27474102	27479077	4976	-	Os05g0552500	Similar to Sulfhydryl oxidase 1. (Os05t0552500-01);Similar to thiol oxidoreductase. (Os05t0552500-02)	-0.406433
5	27482292	27483916	1625	+	Os05g0552600	Similar to root cap periphery gene2. (Os05t0552600-00)	2.38857
5	27485811	27487593	1783	-	Os05g0552700	UDP-glucuronosyl/UDP-glucosyltransferase family protein. (Os05t0552700-01)	-2.05338
5	27303137	27304314	1178	+	Os05g0549800	Similar to DNA-binding protein RAV1. (Os05t0549800-01)	-0.517203
5	27311815	27312465	651	+	Os05g0549850	Conserved hypothetical protein. (Os05t0549850-00)	0.750389
Cluster 307									0
seqnames	start	end	width	strand	Name	Description	LFC
4	20820669	20822451	1783	-	CNT20188588	lncRNA	0.884623
4	20817908	20820655	2748	+	Os04g0420900	Similar to H0525E10.7 protein. (Os04t0420900-01);Similar to Receptor-like protein kinase. (Os04t0420900-02)	2.36257
4	20814255	20820363	6109	-	Os04g0420801	Hypothetical protein. (Os04t0420801-00)	0.57692
Cluster 308									0
seqnames	start	end	width	strand	Name	Description	LFC
3	4191697	4192074	378	-	CNT20188590	lncRNA	1.9548
3	4187158	4193200	6043	+	Os03g0179900	Similar to Avr9/Cf-9 rapidly elicited protein 44 (Fragment). (Os03t0179900-01);Similar to Lipoxygenase. (Os03t0179900-02)	0.453585
Cluster 309									2
seqnames	start	end	width	strand	Name	Description	LFC
4	22262901	22263968	1068	+	CNT20188593	lncRNA	1.63582
4	22264613	22266616	2004	+	Os04g0446600	Similar to OSIGBa0140O07.16 protein. (Os04t0446600-01)	1.83013
4	22267085	22272315	5231	-	Os04g0446700	Hypothetical protein. (Os04t0446700-01)	-0.735675
4	22305669	22309225	3557	+	Os04g0447100	Similar to Lipoxygenase. (Os04t0447100-01)	0.94016
4	22258294	22262579	4286	+	Os04g0446500	Similar to OSIGBa0140O07.15 protein. (Os04t0446500-01);Similar to FK506-binding protein 2 precursor (EC 5.2.1.8) (Peptidyl-prolyl cis- trans isomerase) (PPIase) (Rotamase) (FKBP-13) (FKBP-15). (Os04t0446500-02)	1.37085
Cluster 310									0
seqnames	start	end	width	strand	Name	Description	LFC
12	7925200	7926689	1490	-	CNT20188594	lncRNA	2.19911
12	7921635	7924927	3293	-	Os12g0242900	DNA polymerase alpha, subunit B domain containing protein. (Os12t0242900-01)	2.23632
Cluster 311									1
seqnames	start	end	width	strand	Name	Description	LFC
12	7455497	7456847	1351	+	CNT20188608	lncRNA	-3.0148
12	7476475	7480266	3792	+	Os12g0236400	Adenylate kinase A (EC 2.7.4.3) (ATP-AMP transphosphorylase). (Os12t0236400-01)	0.745787
12	7484435	7489778	5344	-	Os12g0236500	Similar to Aspartyl aminopeptidase-like protein. (Os12t0236500-01);Similar to Aspartyl aminopeptidase-like protein. (Os12t0236500-02)	0.314632
12	7455334	7457843	2510	-	Os12g0236225	Conserved hypothetical protein. (Os12t0236225-00)	-3.20409
Cluster 312									0
seqnames	start	end	width	strand	Name	Description	LFC
1	14085616	14086172	557	-	CNT20188626	lncRNA	2.90999
1	14077661	14080700	3040	+	Os01g0351800	2OG-Fe(II) oxygenase domain containing protein. (Os01t0351800-01)	0.512335
Cluster 313									0
seqnames	start	end	width	strand	Name	Description	LFC
1	29213540	29214392	853	-	CNT20188653	lncRNA	-2.03135
1	29216948	29221583	4636	+	Os01g0704700	Similar to Chloride channel protein CLC-f (AtCLC-f). Splice isoform 2. (Os01t0704700-01)	-0.585234
1	29206326	29209606	3281	-	Os01g0704400	Conserved hypothetical protein. (Os01t0704400-01)	-0.323194
Cluster 314									1
seqnames	start	end	width	strand	Name	Description	LFC
7	20786966	20787716	751	-	CNT20188669	lncRNA	1.54574
7	20769105	20772250	3146	-	Os07g0530700	Conserved hypothetical protein. (Os07t0530700-01);Conserved hypothetical protein. (Os07t0530700-02)	-1.97651
7	20764778	20769109	4332	+	Os07g0530600	Protein of unknown function DUF299 family protein. (Os07t0530600-01)	-0.283851
Cluster 315									2
seqnames	start	end	width	strand	Name	Description	LFC
10	858723	861714	2992	+	CNT20188678	lncRNA	-1.13522
10	866391	868385	1995	+	Os10g0113000	Similar to Chalcone reductase homologue (Fragment). (Os10t0113000-01);Non-protein coding transcript. (Os10t0113000-02)	-0.902243
10	869491	870947	1457	+	Os10g0113100	Aldo/keto reductase family protein. (Os10t0113100-01);Similar to cDNA clone:J033143K18, full insert sequence. (Os10t0113100-02)	2.19573
10	848170	850210	2041	-	Os10g0112700	Serine/threonine protein kinase-related domain containing protein. (Os10t0112700-01)	-0.532497
Cluster 316									0
seqnames	start	end	width	strand	Name	Description	LFC
12	25315798	25316280	483	+	CNT20188684	lncRNA	1.60609
12	25325555	25327111	1557	+	Os12g0601400	Similar to Auxin-responsive protein (Aux/IAA) (Fragment). (Os12t0601400-01)	1.67866
12	25305806	25309728	3923	+	Os12g0601200	Uridine kinase family protein. (Os12t0601200-01);Similar to ATP binding protein. (Os12t0601200-02)	-0.516096
12	25310893	25316150	5258	-	Os12g0601300	Similar to Auxin-responsive protein (Aux/IAA) (Fragment). (Os12t0601300-01)	1.70458
Cluster 317									1
seqnames	start	end	width	strand	Name	Description	LFC
3	34617965	34619146	1182	+	CNT20188701	lncRNA	-0.846606
3	34622463	34625204	2742	+	Os03g0824300	Hypothetical conserved gene. (Os03t0824300-00)	-0.636384
3	34626025	34630315	4291	-	Os03g0824350	Conserved hypothetical protein. (Os03t0824350-01);Conserved hypothetical protein. (Os03t0824350-02)	-1.34284
3	34614610	34616853	2244	+	Os03g0824200	Methyltransferase small domain containing protein. (Os03t0824200-01)	-0.993334
Cluster 318									1
seqnames	start	end	width	strand	Name	Description	LFC
11	14127364	14129670	2307	+	CNT20188704	lncRNA	-1.18553
11	14117984	14121700	3717	-	Os11g0435300	Ankyrin repeat domain containing protein. (Os11t0435300-00)	-2.36445
Cluster 319									1
seqnames	start	end	width	strand	Name	Description	LFC
10	16400110	16401815	1706	+	CNT20188709	lncRNA	-0.749452
10	16385114	16386762	1649	+	Os10g0450000	Protein of unknown function DUF247, plant family protein. (Os10t0450000-01);Hypothetical conserved gene. (Os10t0450000-02)	2.03379
Cluster 320									0
seqnames	start	end	width	strand	Name	Description	LFC
2	19712603	19712867	265	-	CNT20188710	lncRNA	-0.555276
2	19714852	19717671	2820	-	Os02g0535000	Similar to chaperone protein dnaJ-related. (Os02t0535000-01);Similar to chaperone protein dnaJ-related. (Os02t0535000-02)	-1.33687
2	19710368	19713468	3101	-	Os02g0534800	Similar to 40S ribosomal protein S14 (Clone MCH2). (Os02t0534800-01)	1.42354
