# Supplementary material for: Non-coding RNAs in the interaction between rice and Meloidogyne graminicola
Source: BMC Genomics. 2021 Jul 20;22:560. doi: 10.1186/s12864-021-07735-7 (PMC8293575; doi:10.1186/s12864-021-07735-7)
Supplement: Supplementary file 4 — Additional file 4. Results of gene ontology analysis on genes in lncRNA clusters and genes predicted to be involved in lncRNA mimicry. Table S5 All significantly enriched GO terms amongst protein coding genes in lncRNA clusters. Table S6 All significantly enriched GO terms amongst protein coding genes that are predicted to be involved in a lncRNA decoy - miRNA - mRNA triplicate. [file 12864_2021_7735_MOESM4_ESM.xls]

## Sheet: Genes in clusters
Supplementary Info File 4 Results of gene ontology analysis on genes in lncRNA clusters and genes predicted to be involved in lncRNA mimicry.
Table S5 All significantly enriched GO terms amongst protein coding genes in lncRNA clusters.
Significant GO terms after Singular Enichment analysis with AgriGO2
GO accession	Ontology	Term	queryitem	querytotal	bgitem	bgtotal	pvalue	FDR	entries
GO:0044444	C	cytoplasmic part	345	558	966	24075	6.5e-305	8.1e-303	// Os07g0613800 // Os01g0220100 // Os02g0534800 // Os03g0370900 // Os10g0451700 // Os07g0499500 // Os06g0126000 // Os10g0198600 // Os11g0441900 // Os02g0586000 // Os12g0120500 // Os03g0737000 // Os05g0551600 // Os06g0179700 // Os05g0550800 // Os12g0183200 // Os01g0519700 // Os03g0712900 // Os06g0275700 // Os11g0704600 // Os04g0174800 // Os10g0416100 // Os07g0432800 // Os11g0502700 // Os03g0418600…
GO:0005737	C	cytoplasm	353	558	1263	24075	3.5e-282	2.2e-280	// Os07g0613800 // Os01g0220100 // Os02g0534800 // Os03g0370900 // Os10g0451700 // Os07g0499500 // Os06g0126000 // Os10g0198600 // Os11g0441900 // Os02g0586000 // Os12g0120500 // Os03g0737000 // Os05g0551600 // Os06g0179700 // Os05g0550800 // Os12g0183200 // Os01g0519700 // Os10g0329300 // Os03g0712900 // Os06g0275700 // Os11g0704600 // Os04g0174800 // Os10g0416100 // Os07g0432800 // Os11g0502700…
GO:0043231	C	intracellular membrane-bounded organelle	380	558	2296	24075	1.8e-235	7.5e-234	// Os07g0613800 // Os01g0220100 // Os03g0370900 // Os10g0451700 // Os07g0499500 // Os06g0126000 // Os10g0198600 // Os11g0441900 // Os12g0556100 // Os02g0586000 // Os12g0120500 // Os01g0192000 // Os03g0239400 // Os03g0737000 // Os05g0551600 // Os06g0179700 // Os05g0550800 // Os12g0183200 // Os01g0519700 // Os03g0712900 // Os06g0275700 // Os11g0704600 // Os04g0174800 // Os10g0416100 // Os07g0432800…
GO:0043227	C	membrane-bounded organelle	380	558	2319	24075	5e-234	1.5e-232	// Os07g0613800 // Os01g0220100 // Os03g0370900 // Os10g0451700 // Os07g0499500 // Os06g0126000 // Os10g0198600 // Os11g0441900 // Os12g0556100 // Os02g0586000 // Os12g0120500 // Os01g0192000 // Os03g0239400 // Os03g0737000 // Os05g0551600 // Os06g0179700 // Os05g0550800 // Os12g0183200 // Os01g0519700 // Os03g0712900 // Os06g0275700 // Os11g0704600 // Os04g0174800 // Os10g0416100 // Os07g0432800…
GO:0043229	C	intracellular organelle	391	558	2859	24075	1.4e-216	2.8e-215	// Os07g0613800 // Os01g0220100 // Os02g0534800 // Os03g0370900 // Os10g0451700 // Os07g0499500 // Os06g0126000 // Os10g0198600 // Os11g0441900 // Os12g0556100 // Os02g0586000 // Os12g0120500 // Os01g0192000 // Os03g0239400 // Os03g0737000 // Os05g0551600 // Os06g0179700 // Os05g0550800 // Os12g0183200 // Os01g0519700 // Os03g0712900 // Os06g0275700 // Os11g0704600 // Os04g0174800 // Os10g0416100…
GO:0043226	C	organelle	391	558	2859	24075	1.4e-216	2.8e-215	// Os07g0613800 // Os01g0220100 // Os02g0534800 // Os03g0370900 // Os10g0451700 // Os07g0499500 // Os06g0126000 // Os10g0198600 // Os11g0441900 // Os12g0556100 // Os02g0586000 // Os12g0120500 // Os01g0192000 // Os03g0239400 // Os03g0737000 // Os05g0551600 // Os06g0179700 // Os05g0550800 // Os12g0183200 // Os01g0519700 // Os03g0712900 // Os06g0275700 // Os11g0704600 // Os04g0174800 // Os10g0416100…
GO:0044424	C	intracellular part	398	558	3529	24075	6.3e-193	1.1e-191	// Os07g0613800 // Os01g0220100 // Os02g0534800 // Os03g0370900 // Os10g0451700 // Os07g0499500 // Os06g0126000 // Os10g0198600 // Os11g0441900 // Os12g0556100 // Os02g0586000 // Os12g0120500 // Os01g0192000 // Os03g0239400 // Os03g0737000 // Os05g0551600 // Os06g0179700 // Os05g0550800 // Os12g0183200 // Os01g0519700 // Os10g0329300 // Os03g0712900 // Os06g0275700 // Os11g0704600 // Os04g0174800…
GO:0044464	C	cell part	462	558	5945	24075	2.7e-178	3.7e-177	// Os01g0683700 // Os01g0220100 // Os02g0534800 // Os03g0370900 // Os10g0451700 // Os05g0476400 // Os06g0126000 // Os01g0118300 // Os06g0125800 // Os10g0198600 // Os11g0441900 // Os12g0556100 // Os02g0586000 // Os12g0120500 // Os01g0192000 // Os03g0239400 // Os03g0737000 // Os05g0551600 // Os06g0259000 // Os05g0550800 // Os12g0183200 // Os01g0519700 // Os11g0704800 // Os10g0329300 // Os07g0613800…
GO:0005623	C	cell	462	558	5945	24075	2.7e-178	3.7e-177	// Os01g0683700 // Os01g0220100 // Os02g0534800 // Os03g0370900 // Os10g0451700 // Os05g0476400 // Os06g0126000 // Os01g0118300 // Os06g0125800 // Os10g0198600 // Os11g0441900 // Os12g0556100 // Os02g0586000 // Os12g0120500 // Os01g0192000 // Os03g0239400 // Os03g0737000 // Os05g0551600 // Os06g0259000 // Os05g0550800 // Os12g0183200 // Os01g0519700 // Os11g0704800 // Os10g0329300 // Os07g0613800…
GO:0005622	C	intracellular	403	558	4116	24075	6.7e-175	8.4e-174	// Os07g0613800 // Os01g0220100 // Os02g0534800 // Os03g0370900 // Os10g0451700 // Os07g0499500 // Os06g0126000 // Os05g0147700 // Os10g0198600 // Os11g0441900 // Os12g0556100 // Os02g0586000 // Os12g0120500 // Os01g0192000 // Os03g0239400 // Os03g0737000 // Os05g0551600 // Os06g0179700 // Os05g0550800 // Os12g0183200 // Os01g0519700 // Os10g0329300 // Os03g0712900 // Os06g0275700 // Os11g0704600…
GO:0005739	C	mitochondrion	103	558	162	24075	3.9e-100	4.5e-99	// Os03g0736200 // Os07g0134500 // Os03g0712900 // Os03g0370900 // Os06g0260000 // Os03g0300000 // Os04g0218400 // Os12g0120500 // Os05g0552700 // Os03g0621400 // Os03g0737000 // Os01g0879500 // Os06g0179700 // Os05g0551700 // Os01g0572700 // Os06g0565000 // Os01g0519700 // Os06g0129800 // Os01g0119000 // Os10g0539500 // Os05g0142000 // Os02g0216500 // Os12g0440300 // Os04g0174800 // Os02g0694400…
GO:0016020	C	membrane	100	558	2115	24075	1.6e-11	1.7e-10	// Os12g0141900 // Os01g0724500 // Os07g0134500 // Os01g0683700 // Os06g0625700 // Os10g0343100 // Os01g0118300 // Os06g0125800 // Os03g0300000 // Os03g0102700 // Os05g0480700 // Os06g0268800 // Os03g0137600 // Os01g0975000 // Os02g0799300 // Os06g0188100 // Os11g0704800 // Os01g0704700 // Os05g0552200 // Os03g0137700 // Os03g0137300 // Os07g0260400 // Os06g0125500 // Os06g0188400 // Os03g0563100…
GO:0004872	F	receptor activity	11	558	33	24075	2.8e-09	1.4e-06	// Os05g0407500 // Os07g0134200 // Os06g0188400 // Os01g0784200 // Os02g0549200 // Os07g0498400 // Os09g0454900 // Os07g0574100 // Os09g0429400 // Os02g0186500 // Os08g0343000
GO:0070882	P	cellular cell wall organization or biogenesis	9	558	26	24075	6.2e-08	5.1e-05	// Os06g0625700 // Os10g0450900 // Os01g0296200 // Os03g0102700 // Os01g0220100 // Os10g0343400 // Os03g0102500 // Os12g0555600 // Os03g0736300
GO:0004713	F	protein tyrosine kinase activity	9	558	34	24075	4.2e-07	0.0001	// Os01g0113800 // Os07g0206800 // Os05g0550700 // Os12g0121100 // Os09g0511000 // Os07g0574100 // Os04g0610900 // Os02g0549200 // Os05g0552300
GO:0070887	P	cellular response to chemical stimulus	5	558	6	24075	2.4e-06	0.001	// Os01g0192000 // Os12g0601400 // Os12g0601300 // Os04g0653300 // Os05g0407500
GO:0009507	C	chloroplast	5	558	23	24075	0.00037	0.0036	// Os01g0940100 // Os03g0101500 // Os07g0530600 // Os01g0913800 // Os06g0130200
GO:0060089	F	molecular transducer activity	13	558	152	24075	0.0001	0.013	// Os07g0134200 // Os05g0407500 // Os07g0498400 // Os06g0188400 // Os01g0784200 // Os11g0271100 // Os02g0549200 // Os07g0574100 // Os09g0454900 // Os01g0916800 // Os09g0429400 // Os02g0186500 // Os08g0343000
GO:0004871	F	signal transducer activity	13	558	152	24075	0.0001	0.013	// Os07g0134200 // Os05g0407500 // Os07g0498400 // Os06g0188400 // Os01g0784200 // Os11g0271100 // Os02g0549200 // Os07g0574100 // Os09g0454900 // Os01g0916800 // Os09g0429400 // Os02g0186500 // Os08g0343000
GO:0010033	P	response to organic substance	6	558	30	24075	0.00014	0.03	// Os12g0601300 // Os05g0407500 // Os12g0601400 // Os03g0445700 // Os01g0192000 // Os04g0653300
GO:0009719	P	response to endogenous stimulus	6	558	30	24075	0.00014	0.03	// Os12g0601300 // Os05g0407500 // Os12g0601400 // Os03g0445700 // Os01g0192000 // Os04g0653300
GO:0071555	P	cell wall organization	9	558	83	24075	0.00024	0.04	// Os06g0625700 // Os10g0450900 // Os01g0296200 // Os03g0102700 // Os01g0220100 // Os10g0343400 // Os03g0102500 // Os12g0555600 // Os03g0736300
Significant GO terms after Parametric Analysis of Gene Set Enrichment with AgriGO2
GO accession	Ontology	Description	number	Z-Score_row1	Mean_row1	pvalue_row1	qvalue_row1	Value_change_row1
GO:0016740	F	transferase activity	78	3.2	0.39	0.0013	0.037	0.74
GO:0016772	F	transferase activity, transferring phosphorus-containing groups	50	3.3	0.59	0.001	0.037	0.94

## Sheet: Genes in decoy system
Table S6 All significantly enriched GO terms amongst protein coding genes that are predicted to be involved in a lncRNA decoy - miRNA - mRNA triplicate.
Significant GO terms after Singular Enichment analysis with AgriGO2
GO accession	Ontology	Term	queryitem	querytotal	bgitem	bgtotal	pvalue	FDR	entries
GO:0044444	C	cytoplasmic part	245	405	966	24075	8.3e-218	7.9e-216	// Os09g0554000 // Os02g0712500 // Os01g0180600 // Os03g0174900 // Os10g0496900 // Os02g0524800 // Os04g0352400 // Os06g0152200 // Os02g0193300 // Os09g0471000 // Os04g0617200 // Os01g0682500 // Os03g0820500 // Os04g0375300 // Os08g0483200 // Os11g0204600 // Os01g0201100 // Os08g0296700 // Os04g0388500 // Os10g0475100 // Os07g0643800 // Os10g0343900 // Os05g0318100 // Os11g0134300 // Os05g0582400…
GO:0005737	C	cytoplasm	246	405	1263	24075	2.5e-194	1.2e-192	// Os09g0554000 // Os02g0712500 // Os01g0180600 // Os03g0174900 // Os10g0496900 // Os02g0524800 // Os04g0352400 // Os06g0152200 // Os02g0193300 // Os09g0471000 // Os04g0617200 // Os01g0682500 // Os03g0820500 // Os04g0375300 // Os08g0483200 // Os11g0204600 // Os01g0201100 // Os08g0296700 // Os04g0388500 // Os10g0475100 // Os07g0643800 // Os10g0343900 // Os05g0318100 // Os11g0134300 // Os05g0582400…
GO:0043231	C	intracellular membrane-bounded organelle	273	405	2296	24075	6.6e-170	2.1e-168	// Os09g0554000 // Os02g0712500 // Os01g0180600 // Os03g0174900 // Os10g0392600 // Os10g0496900 // Os02g0524800 // Os04g0352400 // Os06g0152200 // Os05g0553400 // Os09g0471000 // Os04g0617200 // Os01g0682500 // Os05g0517200 // Os04g0375300 // Os08g0483200 // Os11g0204600 // Os04g0111900 // Os01g0201100 // Os08g0296700 // Os04g0388500 // Os10g0475100 // Os07g0643800 // Os10g0343900 // Os05g0318100…
GO:0043227	C	membrane-bounded organelle	273	405	2319	24075	7.5e-169	1.8e-167	// Os09g0554000 // Os02g0712500 // Os01g0180600 // Os03g0174900 // Os10g0392600 // Os10g0496900 // Os02g0524800 // Os04g0352400 // Os06g0152200 // Os05g0553400 // Os09g0471000 // Os04g0617200 // Os01g0682500 // Os05g0517200 // Os04g0375300 // Os08g0483200 // Os11g0204600 // Os04g0111900 // Os01g0201100 // Os08g0296700 // Os04g0388500 // Os10g0475100 // Os07g0643800 // Os10g0343900 // Os05g0318100…
GO:0043229	C	intracellular organelle	276	405	2859	24075	3.7e-150	5.8e-149	// Os09g0554000 // Os02g0712500 // Os01g0180600 // Os03g0174900 // Os10g0392600 // Os10g0496900 // Os02g0524800 // Os04g0352400 // Os06g0152200 // Os05g0553400 // Os09g0471000 // Os04g0617200 // Os01g0682500 // Os05g0517200 // Os04g0375300 // Os08g0483200 // Os11g0204600 // Os04g0111900 // Os01g0201100 // Os08g0296700 // Os04g0388500 // Os10g0475100 // Os07g0643800 // Os10g0343900 // Os05g0318100…
GO:0043226	C	organelle	276	405	2859	24075	3.7e-150	5.8e-149	// Os09g0554000 // Os02g0712500 // Os01g0180600 // Os03g0174900 // Os10g0392600 // Os10g0496900 // Os02g0524800 // Os04g0352400 // Os06g0152200 // Os05g0553400 // Os09g0471000 // Os04g0617200 // Os01g0682500 // Os05g0517200 // Os04g0375300 // Os08g0483200 // Os11g0204600 // Os04g0111900 // Os01g0201100 // Os08g0296700 // Os04g0388500 // Os10g0475100 // Os07g0643800 // Os10g0343900 // Os05g0318100…
GO:0044424	C	intracellular part	280	405	3529	24075	4.7e-132	6.5e-131	// Os09g0554000 // Os02g0712500 // Os01g0180600 // Os03g0174900 // Os10g0392600 // Os10g0496900 // Os02g0524800 // Os04g0352400 // Os06g0152200 // Os05g0553400 // Os09g0471000 // Os04g0617200 // Os01g0682500 // Os05g0517200 // Os04g0375300 // Os08g0483200 // Os11g0204600 // Os04g0111900 // Os01g0201100 // Os08g0296700 // Os04g0388500 // Os10g0475100 // Os07g0643800 // Os10g0343900 // Os05g0318100…
GO:0005622	C	intracellular	286	405	4116	24075	1.1e-121	1.3e-120	// Os09g0554000 // Os02g0712500 // Os07g0238700 // Os01g0180600 // Os03g0174900 // Os10g0392600 // Os10g0496900 // Os02g0524800 // Os04g0352400 // Os06g0152200 // Os05g0553400 // Os09g0471000 // Os04g0617200 // Os01g0682500 // Os05g0517200 // Os04g0375300 // Os08g0483200 // Os11g0204600 // Os04g0111900 // Os01g0201100 // Os08g0296700 // Os04g0388500 // Os10g0475100 // Os07g0643800 // Os10g0343900…
GO:0044464	C	cell part	326	405	5945	24075	1.6e-120	1.5e-119	// Os10g0513300 // Os09g0554000 // Os07g0238700 // Os01g0180600 // Os02g0700500 // Os10g0392600 // Os04g0610700 // Os10g0496900 // Os02g0524800 // Os04g0352400 // Os02g0650500 // Os05g0553400 // Os09g0471000 // Os04g0617200 // Os01g0682500 // Os05g0517200 // Os03g0174900 // Os08g0483200 // Os11g0204600 // Os01g0201100 // Os02g0288400 // Os01g0966000 // Os04g0111900 // Os04g0388500 // Os10g0475100…
GO:0005623	C	cell	326	405	5945	24075	1.6e-120	1.5e-119	// Os10g0513300 // Os09g0554000 // Os07g0238700 // Os01g0180600 // Os02g0700500 // Os10g0392600 // Os04g0610700 // Os10g0496900 // Os02g0524800 // Os04g0352400 // Os02g0650500 // Os05g0553400 // Os09g0471000 // Os04g0617200 // Os01g0682500 // Os05g0517200 // Os03g0174900 // Os08g0483200 // Os11g0204600 // Os01g0201100 // Os02g0288400 // Os01g0966000 // Os04g0111900 // Os04g0388500 // Os10g0475100…
GO:0005739	C	mitochondrion	76	405	162	24075	8.7e-77	7.6e-76	// Os06g0200700 // Os09g0554000 // Os04g0372400 // Os06g0142800 // Os04g0469700 // Os01g0201100 // Os08g0407600 // Os06g0730600 // Os08g0130600 // Os06g0654900 // Os02g0524800 // Os04g0352400 // Os05g0568800 // Os02g0193300 // Os11g0217500 // Os01g0222700 // Os05g0517200 // Os08g0206400 // Os01g0522400 // Os04g0375300 // Os09g0513100 // Os01g0264400 // Os02g0258900 // Os03g0206400 // Os05g0582400…
GO:0009507	C	chloroplast	6	405	23	24075	6.8e-06	5.4e-05	// Os11g0204600 // Os02g0170900 // Os02g0437200 // Os01g0273300 // Os02g0259100 // Os06g0652000
GO:0016020	C	membrane	61	405	2115	24075	3.2e-05	0.00024	// Os10g0513300 // Os09g0554000 // Os12g0610600 // Os02g0700500 // Os01g0201100 // Os04g0386700 // Os01g0321300 // Os01g0609000 // Os06g0646500 // Os03g0220100 // Os08g0206400 // Os06g0674000 // Os01g0872000 // Os07g0232900 // Os01g0923700 // Os06g0250600 // Os12g0141000 // Os02g0288400 // Os02g0533000 // Os01g0966000 // Os08g0564000 // Os08g0467300 // Os05g0316000 // Os04g0272700 // Os10g0362300…
Significant GO terms after Parametric Analysis of Gene Set Enrichment with AgriGO2
No significant terms found

## Sheet: Blad3
GO_acc	ontology	description	number	Z-Score_row1	Mean_row1	pvalue_row1	qvalue_row1	Value_change_row1
GO:0016740	F	transferase activity	78	3.2	0.39	0.0013	0.037	0.74
GO:0016772	F	transferase activity, transferring phosphorus-containing groups	50	3.3	0.59	0.001	0.037	0.94
GO:0016301	F	kinase activity	41	2.8	0.54	0.0053	0.073	0.89
GO:0004672	F	protein kinase activity	33	2.9	0.66	0.0042	0.073	1
GO:0007165	P	signal transduction	11	2.8	1.4	0.0049	0.076	1.7
GO:0008152	P	metabolic process	202	2.9	0.059	0.0043	0.076	0.41
GO:0023046	P	signaling process	11	2.8	1.4	0.0049	0.076	1.7
GO:0023060	P	signal transmission	11	2.8	1.4	0.0049	0.076	1.7
GO:0003824	F	catalytic activity	183	2.6	0.047	0.0082	0.09	0.4
GO:0023052	P	signaling	15	2.7	1.1	0.0075	0.093	1.4
GO:0016773	F	phosphotransferase activity, alcohol group as acceptor	38	2.5	0.48	0.012	0.11	0.83
GO:0055114	P	oxidation reduction	15	2.2	0.81	0.028	0.14	1.2
GO:0007242	P	intracellular signaling cascade	10	2.2	1.1	0.029	0.14	1.4
GO:0016310	P	phosphorylation	35	2.3	0.44	0.022	0.14	0.79
GO:0043687	P	post-translational protein modification	39	2.3	0.38	0.024	0.14	0.73
GO:0009987	P	cellular process	190	2.2	-0.027	0.028	0.14	0.32
GO:0006468	P	protein amino acid phosphorylation	31	2.3	0.51	0.019	0.14	0.86
GO:0044237	P	cellular metabolic process	150	2.1	0.0063	0.032	0.14	0.36
GO:0006796	P	phosphate metabolic process	38	2.2	0.37	0.028	0.14	0.72
GO:0006793	P	phosphorus metabolic process	38	2.2	0.37	0.028	0.14	0.72
GO:0044238	P	primary metabolic process	171	2.1	-0.031	0.04	0.17	0.32
GO:0044267	P	cellular protein metabolic process	60	1.9	0.16	0.054	0.19	0.51
GO:0043412	P	macromolecule modification	45	1.9	0.24	0.053	0.19	0.59
GO:0006464	P	protein modification process	45	1.9	0.24	0.053	0.19	0.59
GO:0019538	P	protein metabolic process	75	1.9	0.085	0.064	0.21	0.44
GO:0005488	F	binding	224	2.2	-0.048	0.026	0.21	0.3
GO:0016491	F	oxidoreductase activity	30	2.2	0.46	0.03	0.21	0.81
GO:0044260	P	cellular macromolecule metabolic process	120	1.8	-0.019	0.074	0.22	0.33
GO:0050896	P	response to stimulus	17	1.8	0.53	0.075	0.22	0.88
GO:0060089	F	molecular transducer activity	13	2	0.77	0.047	0.26	1.1
GO:0004871	F	signal transducer activity	13	2	0.77	0.047	0.26	1.1
GO:0016757	F	transferase activity, transferring glycosyl groups	13	1.9	0.7	0.063	0.27	1
GO:0043169	F	cation binding	71	1.9	0.1	0.062	0.27	0.45
GO:0043167	F	ion binding	71	1.9	0.1	0.062	0.27	0.45
GO:0004674	F	protein serine/threonine kinase activity	29	1.8	0.33	0.073	0.29	0.68
GO:0046872	F	metal ion binding	65	1.7	0.083	0.086	0.31	0.43
GO:0004872	F	receptor activity	11	1.7	0.69	0.089	0.31	1
GO:0006629	P	lipid metabolic process	13	1.5	0.48	0.14	0.38	0.83
GO:0043170	P	macromolecule metabolic process	136	1.5	-0.092	0.14	0.38	0.26
GO:0006807	P	nitrogen compound metabolic process	72	1.4	-0.011	0.16	0.4	0.34
GO:0005515	F	protein binding	43	1.5	0.11	0.14	0.44	0.46
GO:0009055	F	electron carrier activity	12	1.4	0.5	0.15	0.45	0.85
GO:0006139	P	nucleobase, nucleoside, nucleotide and nucleic acid metabolic process	66	1.2	-0.048	0.23	0.47	0.3
GO:0006812	P	cation transport	11	1.3	0.45	0.19	0.47	0.8
GO:0006810	P	transport	41	1.2	0.043	0.22	0.47	0.39
GO:0050794	P	regulation of cellular process	52	1.2	-0.0028	0.22	0.47	0.35
GO:0051234	P	establishment of localization	41	1.2	0.043	0.22	0.47	0.39
GO:0051179	P	localization	41	1.2	0.043	0.22	0.47	0.39
GO:0000166	F	nucleotide binding	75	1.3	-0.047	0.2	0.49	0.3
GO:0017076	F	purine nucleotide binding	67	1.2	-0.053	0.23	0.49	0.3
GO:0005524	F	ATP binding	59	1.2	-0.039	0.24	0.49	0.31
GO:0030554	F	adenyl nucleotide binding	62	1.2	-0.027	0.21	0.49	0.32
GO:0001883	F	purine nucleoside binding	62	1.2	-0.027	0.21	0.49	0.32
GO:0001882	F	nucleoside binding	62	1.2	-0.027	0.21	0.49	0.32
GO:0032559	F	adenyl ribonucleotide binding	59	1.2	-0.039	0.24	0.49	0.31
GO:0046914	F	transition metal ion binding	48	1.3	0.039	0.18	0.49	0.39
GO:0003700	F	transcription factor activity	11	-1.2	-1.1	0.24	0.49	-0.73
GO:0032555	F	purine ribonucleotide binding	64	1.1	-0.065	0.26	0.5	0.29
GO:0032553	F	ribonucleotide binding	64	1.1	-0.065	0.26	0.5	0.29
GO:0016818	F	hydrolase activity, acting on acid anhydrides, in phosphorus-containing anhydrides	17	-0.98	-0.83	0.33	0.53	-0.48
GO:0016817	F	hydrolase activity, acting on acid anhydrides	17	-0.98	-0.83	0.33	0.53	-0.48
GO:0050789	P	regulation of biological process	53	1.1	-0.043	0.27	0.53	0.31
GO:0044249	P	cellular biosynthetic process	82	1.1	-0.11	0.28	0.53	0.24
GO:0006508	P	proteolysis	18	1.1	0.17	0.28	0.53	0.52
GO:0016462	F	pyrophosphatase activity	17	-0.98	-0.83	0.33	0.53	-0.48
GO:0003735	F	structural constituent of ribosome	11	-0.98	-0.95	0.33	0.53	-0.6
GO:0017111	F	nucleoside-triphosphatase activity	17	-0.98	-0.83	0.33	0.53	-0.48
GO:0009058	P	biosynthetic process	86	0.99	-0.13	0.32	0.59	0.22
GO:0006355	P	regulation of transcription, DNA-dependent	20	-0.87	-0.75	0.38	0.63	-0.4
GO:0006351	P	transcription, DNA-dependent	21	-0.87	-0.74	0.38	0.63	-0.39
GO:0032774	P	RNA biosynthetic process	21	-0.87	-0.74	0.38	0.63	-0.39
GO:0051252	P	regulation of RNA metabolic process	20	-0.87	-0.75	0.38	0.63	-0.4
GO:0005506	F	iron ion binding	13	0.8	0.1	0.42	0.66	0.45
GO:0065007	P	biological regulation	57	0.8	-0.13	0.42	0.67	0.22
GO:0006811	P	ion transport	15	0.77	0.053	0.44	0.69	0.4
GO:0030529	C	ribonucleoprotein complex	13	-0.7	-0.74	0.49	0.7	-0.39
GO:0031982	C	vesicle	118	0.64	-0.23	0.52	0.7	0.12
GO:0016023	C	cytoplasmic membrane-bounded vesicle	118	0.64	-0.23	0.52	0.7	0.12
GO:0016021	C	integral to membrane	27	-0.75	-0.65	0.45	0.7	-0.29
GO:0043234	C	protein complex	22	0.8	-0.0026	0.42	0.7	0.35
GO:0043231	C	intracellular membrane-bounded organelle	380	0.81	-0.27	0.42	0.7	0.084
GO:0043232	C	intracellular non-membrane-bounded organelle	20	-0.98	-0.8	0.33	0.7	-0.45
GO:0044424	C	intracellular part	398	0.81	-0.27	0.42	0.7	0.083
GO:0043229	C	intracellular organelle	391	0.63	-0.29	0.53	0.7	0.065
GO:0005622	C	intracellular	403	0.9	-0.26	0.37	0.7	0.092
GO:0043227	C	membrane-bounded organelle	380	0.81	-0.27	0.42	0.7	0.084
GO:0005840	C	ribosome	12	-0.97	-0.92	0.33	0.7	-0.57
GO:0043226	C	organelle	391	0.63	-0.29	0.53	0.7	0.065
GO:0031988	C	membrane-bounded vesicle	118	0.64	-0.23	0.52	0.7	0.12
GO:0031224	C	intrinsic to membrane	28	-0.8	-0.66	0.43	0.7	-0.31
GO:0031410	C	cytoplasmic vesicle	118	0.64	-0.23	0.52	0.7	0.12
GO:0005634	C	nucleus	55	1.5	0.067	0.13	0.7	0.42
GO:0005739	C	mitochondrion	103	-1.3	-0.61	0.19	0.7	-0.26
GO:0044464	C	cell part	462	0.81	-0.27	0.42	0.7	0.076
GO:0005623	C	cell	462	0.81	-0.27	0.42	0.7	0.076
GO:0043228	C	non-membrane-bounded organelle	20	-0.98	-0.8	0.33	0.7	-0.45
GO:0004175	F	endopeptidase activity	13	0.74	0.07	0.46	0.7	0.42
GO:0009536	C	plastid	114	0.91	-0.18	0.36	0.7	0.17
GO:0016788	F	hydrolase activity, acting on ester bonds	13	0.71	0.052	0.48	0.71	0.4
GO:0044422	C	organelle part	23	0.49	-0.14	0.62	0.75	0.21
GO:0044446	C	intracellular organelle part	23	0.49	-0.14	0.62	0.75	0.21
GO:0005215	F	transporter activity	27	0.6	-0.12	0.55	0.78	0.23
GO:0016887	F	ATPase activity	10	-0.61	-0.74	0.54	0.78	-0.39
GO:0046483	P	heterocycle metabolic process	11	0.6	0.019	0.55	0.79	0.37
GO:0034645	P	cellular macromolecule biosynthetic process	66	0.62	-0.19	0.53	0.79	0.16
GO:0009059	P	macromolecule biosynthetic process	66	0.62	-0.19	0.53	0.79	0.16
GO:0015075	F	ion transmembrane transporter activity	16	-0.48	-0.6	0.63	0.82	-0.25
GO:0022891	F	substrate-specific transmembrane transporter activity	19	-0.53	-0.6	0.6	0.82	-0.25
GO:0022857	F	transmembrane transporter activity	20	-0.51	-0.58	0.61	0.82	-0.23
GO:0003677	F	DNA binding	40	-0.43	-0.49	0.67	0.84	-0.14
GO:0008233	F	peptidase activity	21	0.42	-0.16	0.67	0.84	0.19
GO:0017171	F	serine hydrolase activity	10	-0.35	-0.57	0.73	0.85	-0.22
GO:0003676	F	nucleic acid binding	57	0.35	-0.26	0.73	0.85	0.095
GO:0008236	F	serine-type peptidase activity	10	-0.35	-0.57	0.73	0.85	-0.22
GO:0006350	P	transcription	43	0.48	-0.2	0.63	0.85	0.15
GO:0010467	P	gene expression	61	0.5	-0.22	0.62	0.85	0.13
GO:0006412	P	translation	13	-0.48	-0.62	0.63	0.85	-0.27
GO:0016020	C	membrane	100	0.29	-0.29	0.77	0.86	0.059
GO:0005737	C	cytoplasm	353	0.29	-0.32	0.77	0.86	0.032
GO:0033036	P	macromolecule localization	15	0.42	-0.13	0.68	0.88	0.22
GO:0044425	C	membrane part	34	-0.19	-0.42	0.85	0.88	-0.067
GO:0032991	C	macromolecular complex	36	-0.19	-0.41	0.85	0.88	-0.063
GO:0005975	P	carbohydrate metabolic process	20	0.41	-0.16	0.68	0.88	0.19
GO:0080090	P	regulation of primary metabolic process	40	0.11	-0.31	0.91	0.91	0.036
GO:0019222	P	regulation of metabolic process	40	0.11	-0.31	0.91	0.91	0.036
GO:0060255	P	regulation of macromolecule metabolic process	40	0.11	-0.31	0.91	0.91	0.036
GO:0044281	P	small molecule metabolic process	22	-0.23	-0.45	0.82	0.91	-0.1
GO:0016043	P	cellular component organization	21	-0.3	-0.48	0.76	0.91	-0.13
GO:0009889	P	regulation of biosynthetic process	40	0.11	-0.31	0.91	0.91	0.036
GO:0016070	P	RNA metabolic process	29	-0.35	-0.48	0.73	0.91	-0.13
GO:0010556	P	regulation of macromolecule biosynthetic process	40	0.11	-0.31	0.91	0.91	0.036
GO:0031326	P	regulation of cellular biosynthetic process	40	0.11	-0.31	0.91	0.91	0.036
GO:0031323	P	regulation of cellular metabolic process	40	0.11	-0.31	0.91	0.91	0.036
GO:0045449	P	regulation of transcription	40	0.11	-0.31	0.91	0.91	0.036
GO:0010468	P	regulation of gene expression	40	0.11	-0.31	0.91	0.91	0.036
GO:0019219	P	regulation of nucleobase, nucleoside, nucleotide and nucleic acid metabolic process	40	0.11	-0.31	0.91	0.91	0.036
GO:0051171	P	regulation of nitrogen compound metabolic process	40	0.11	-0.31	0.91	0.91	0.036
GO:0004553	F	hydrolase activity, hydrolyzing O-glycosyl compounds	11	0.23	-0.21	0.82	0.92	0.14
GO:0016798	F	hydrolase activity, acting on glycosyl bonds	11	0.23	-0.21	0.82	0.92	0.14
GO:0008270	F	zinc ion binding	30	0.21	-0.27	0.83	0.92	0.078
GO:0005198	F	structural molecule activity	13	-0.16	-0.44	0.88	0.95	-0.088
GO:0070011	F	peptidase activity, acting on L-amino acid peptides	19	0.12	-0.3	0.91	0.96	0.054
GO:0016787	F	hydrolase activity	66	0.057	-0.34	0.95	0.98	0.014
GO:0022892	F	substrate-specific transporter activity	21	0.041	-0.33	0.97	0.98	0.018
GO:0044444	C	cytoplasmic part	345	0.022	-0.35	0.98	0.98	0.0024
GO:0030528	F	transcription regulator activity	21	-0.021	-0.36	0.98	0.98	-0.0091
