# Supplementary material for: Non-coding RNAs in the interaction between rice and Meloidogyne graminicola
Source: BMC Genomics. 2021 Jul 20;22:560. doi: 10.1186/s12864-021-07735-7 (PMC8293575; doi:10.1186/s12864-021-07735-7)
Supplement: Supplementary file 5 — Additional file 5. List of lncRNAs and mRNAs predicted predicted to be involved in lncRNA mimicry. Table S7 Mirnas with predicted target mRNA or decoy lncRNA. [file 12864_2021_7735_MOESM5_ESM.xls]

## Sheet: Blad1
Supplementary Info File 5 List of lncRNAs and mRNAs predicted predicted to be involved in lncRNA mimicry.
Table S7 Mirnas with predicted target mRNA or decoy lncRNA.
MiRNA	Target or decoy
osa-miR2120	CNT20186712
osa-miR2120	CNT20186195
osa-miR2120	CNT20187451
osa-miR2120	CNT20187089
osa-miR2120	CNT20186164
osa-miR2873c	CNT20187971
osa-miR2873c	CNT20187327
osa-miR812a	CNT20186787
osa-miR812a	CNT20187132
osa-miR812b	CNT20186787
osa-miR812b	CNT20187132
osa-miR812c	CNT20186787
osa-miR812c	CNT20187132
osa-miR812d	CNT20186787
osa-miR812d	CNT20187132
osa-miR812e	CNT20186787
osa-miR812e	CNT20187132
osa-miR437	CNT20186913
osa-miR1439	CNT20185978
osa-miR1439	CNT20187722
osa-miR1439	CNT20187654
osa-miR1850.1	CNT20186793
osa-miR5801	CNT20186071
osa-miR5808	CNT20187204
osa-miR5808	CNT20186071
osa-miR171g	CNT20186636
osa-miR1847.2	CNT20187326
osa-miR2873b	CNT20187971
osa-miR2873b	CNT20187327
osa-miR414	CNT20187057
osa-miR414	CNT20186045
osa-miR414	CNT20186101
osa-miR5162	CNT20187965
osa-miR818a	CNT20186164
osa-miR818a	CNT20187089
osa-miR818b	CNT20187089
osa-miR818b	CNT20186164
osa-miR818c	CNT20187089
osa-miR818c	CNT20186164
osa-miR818d	CNT20187089
osa-miR818d	CNT20186164
osa-miR818e	CNT20187089
osa-miR818e	CNT20186164
osa-miR821a	CNT20186195
osa-miR821b	CNT20186195
osa-miR821c	CNT20186195
osa-miR156a	CNT20187102
osa-miR156b-5p	CNT20187102		CNT20187102
osa-miR156c-5p	CNT20187102		CNT20187102
osa-miR156d	CNT20187102
osa-miR156e	CNT20187102
osa-miR156f-5p	CNT20187102		CNT20187102
osa-miR156g-5p	CNT20187102		CNT20187102
osa-miR156h-5p	CNT20187102		CNT20187102
osa-miR156i	CNT20187102
osa-miR156j-5p	CNT20187102		CNT20187102
osa-miR156k	CNT20188678
osa-miR156k	CNT20186837
osa-miR156k	CNT20187102
osa-miR156k	CNT20188132
osa-miR156k	CNT20187576
osa-miR169r-5p	CNT20186155		CNT20186155
osa-miR1852	CNT20187659
osa-miR1855	CNT20188704
osa-miR1862e	CNT20187722
osa-miR2118d	CNT20187312
osa-miR2923	CNT20186676
osa-miR395f	CNT20186787
osa-miR395f	CNT20186671
osa-miR3981-3p	CNT20187980		CNT20187980
osa-miR816	CNT20187722
osa-miR818f	CNT20188644
osa-miR1438	CNT20187490
osa-miR1438	CNT20186623
osa-miR156j-3p	CNT20186276		CNT20186276
osa-miR156j-3p	CNT20188121		CNT20188121
osa-miR166g-5p	CNT20188002		CNT20188002
osa-miR169n	CNT20186155
osa-miR169o	CNT20186155
osa-miR1858a	CNT20188626
osa-miR1858b	CNT20188626
osa-miR1862d	CNT20187722
osa-miR1863b	CNT20188398
osa-miR1870-5p	CNT20188454		CNT20188454
osa-miR2090	CNT20187190
osa-miR2090	CNT20187879
osa-miR2102-5p	CNT20187726		CNT20187726
osa-miR2118a	CNT20187170
osa-miR2118o	CNT20187312
osa-miR2275a	CNT20185929
osa-miR2275b	CNT20185929
osa-miR2919	CNT20186939
osa-miR2919	CNT20186283
osa-miR2919	CNT20187889
osa-miR2919	CNT20186787
osa-miR2919	CNT20187060
osa-miR2919	CNT20187847
osa-miR2919	CNT20186322
osa-miR2919	CNT20187681
osa-miR2921	CNT20188061
osa-miR2929	CNT20186108
osa-miR5075	CNT20186705
osa-miR5075	CNT20188242
osa-miR529b	CNT20187149
osa-miR531a	CNT20186216
osa-miR531b	CNT20186216
osa-miR531c	CNT20186216
osa-miR5519	CNT20187212
osa-miR5539a	CNT20188588
osa-miR5539b	CNT20188588
osa-miR5794	CNT20187170
osa-miR5809	CNT20188116
osa-miR5824	CNT20188068
osa-miR6246	CNT20187608
osa-miR6248	CNT20188087
osa-miR6252	CNT20187941
osa-miR7694-3p	CNT20188280		CNT20188280
osa-miR812o-3p	CNT20186787		CNT20186787
osa-miR812s	CNT20186787
osa-miR812s	CNT20187132
osa-miR815a	CNT20186283
osa-miR815a	CNT20188409
osa-miR815b	CNT20186283
osa-miR815b	CNT20188409
osa-miR815c	CNT20186283
osa-miR815c	CNT20188409
osa-miR2120	Os08g0231100
osa-miR2120	Os01g0815900
osa-miR2120	Os07g0296000
osa-miR2120	Os12g0579450
osa-miR2120	Os07g0111700
osa-miR2120	Os10g0322032
osa-miR2120	Os06g0535300
osa-miR2873c	Os08g0416900
osa-miR2873c	Os07g0518500
osa-miR2873c	Os02g0437200
osa-miR2873c	Os07g0419800
osa-miR2873c	Os03g0745400
osa-miR2873c	Os02g0562400
osa-miR812a	Os01g0667400
osa-miR812a	Os03g0339900
osa-miR812a	Os06g0140200
osa-miR812a	Os10g0181200
osa-miR812a	Os03g0439900
osa-miR812a	Os04g0272700
osa-miR812a	Os11g0586100
osa-miR812a	Os11g0475000
osa-miR812a	Os02g0771600
osa-miR812a	Os10g0422700
osa-miR812a	Os03g0662000
osa-miR812b	Os01g0667400
osa-miR812b	Os03g0339900
osa-miR812b	Os06g0140200
osa-miR812b	Os10g0181200
osa-miR812b	Os03g0439900
osa-miR812b	Os04g0272700
osa-miR812b	Os11g0586100
osa-miR812b	Os11g0475000
osa-miR812b	Os02g0771600
osa-miR812b	Os10g0422700
osa-miR812b	Os03g0662000
osa-miR812c	Os01g0667400
osa-miR812c	Os03g0339900
osa-miR812c	Os06g0140200
osa-miR812c	Os10g0181200
osa-miR812c	Os03g0439900
osa-miR812c	Os04g0272700
osa-miR812c	Os11g0586100
osa-miR812c	Os11g0475000
osa-miR812c	Os02g0771600
osa-miR812c	Os10g0422700
osa-miR812c	Os03g0662000
osa-miR812d	Os01g0667400
osa-miR812d	Os03g0339900
osa-miR812d	Os06g0140200
osa-miR812d	Os10g0181200
osa-miR812d	Os03g0439900
osa-miR812d	Os04g0272700
osa-miR812d	Os11g0586100
osa-miR812d	Os11g0475000
osa-miR812d	Os02g0771600
osa-miR812d	Os10g0422700
osa-miR812d	Os03g0662000
osa-miR812e	Os01g0667400
osa-miR812e	Os03g0339900
osa-miR812e	Os06g0140200
osa-miR812e	Os10g0181200
osa-miR812e	Os03g0439900
osa-miR812e	Os04g0272700
osa-miR812e	Os11g0586100
osa-miR812e	Os11g0475000
osa-miR812e	Os02g0771600
osa-miR812e	Os10g0422700
osa-miR812e	Os03g0662000
osa-miR437	Os11g0235300
osa-miR437	Os01g0872000
osa-miR437	Os02g0702700
osa-miR437	Os09g0513400
osa-miR437	Os02g0282000
osa-miR1439	Os01g0237000
osa-miR1439	Os12g0406000
osa-miR1439	Os12g0110475
osa-miR1439	Os10g0204300
osa-miR1439	Os06g0564800
osa-miR1439	Os01g0104900
osa-miR1439	Os02g0193300
osa-miR1439	Os06g0167500
osa-miR1439	Os09g0325300
osa-miR1439	Os08g0400300
osa-miR1439	Os06g0580100
osa-miR1439	Os06g0342750
osa-miR1439	Os06g0579100
osa-miR1439	Os10g0134700
osa-miR1439	Os09g0498000
osa-miR1439	Os09g0343400
osa-miR1439	Os06g0140200
osa-miR1439	Os11g0225300
osa-miR1439	Os09g0511700
osa-miR1439	Os02g0160900
osa-miR1439	Os07g0572100
osa-miR1439	Os03g0216800
osa-miR1439	Os02g0807700
osa-miR1439	Os04g0111900
osa-miR1439	Os06g0303800
osa-miR1439	Os03g0145900
osa-miR1439	Os11g0475000
osa-miR1439	Os07g0643800
osa-miR1439	Os12g0161500
osa-miR1439	Os07g0569166
osa-miR1439	Os10g0540100
osa-miR1439	Os05g0415600
osa-miR1439	Os03g0358700
osa-miR1439	Os10g0470100
osa-miR1439	Os02g0136800
osa-miR1850.1	Os06g0113950
osa-miR1850.1	Os01g0787600
osa-miR1850.1	Os02g0145500
osa-miR1850.1	Os06g0706400
osa-miR1850.1	Os06g0136300
osa-miR1850.1	Os05g0468900
osa-miR1850.1	Os06g0730600
osa-miR1850.1	Os03g0104800
osa-miR5801	Os04g0621900
osa-miR5801	Os06g0145400
osa-miR5801	Os08g0529000
osa-miR5801	Os01g0682001
osa-miR5808	Os04g0621900
osa-miR5808	Os01g0623600
osa-miR171g	Os03g0113800
osa-miR1847.2	Os05g0437800
osa-miR1847.2	Os04g0436900
osa-miR1847.2	Os03g0182800
osa-miR1847.2	Os02g0222100
osa-miR1847.2	Os05g0479900
osa-miR2873b	Os07g0518500
osa-miR2873b	Os01g0838400
osa-miR2873b	Os03g0701000
osa-miR2873b	Os08g0192200
osa-miR2873b	Os02g0566300
osa-miR414	Os01g0273300
osa-miR414	Os01g0779400
osa-miR414	Os08g0191900
osa-miR414	Os03g0812200
osa-miR414	Os07g0607800
osa-miR414	Os06g0724500
osa-miR414	Os08g0460600
osa-miR414	Os04g0438300
osa-miR414	Os05g0114700
osa-miR414	Os02g0631500
osa-miR414	Os11g0466966
osa-miR414	Os07g0595700
osa-miR414	Os08g0206400
osa-miR414	Os09g0354900
osa-miR414	Os01g0332900
osa-miR414	Os04g0568800
osa-miR414	Os03g0752700
osa-miR414	Os08g0337300
osa-miR414	Os10g0406350
osa-miR414	Os07g0617000
osa-miR414	Os05g0179800
osa-miR414	Os04g0407800
osa-miR414	Os01g0698900
osa-miR414	Os09g0511200
osa-miR414	Os01g0109700
osa-miR414	Os08g0159900
osa-miR414	Os05g0417200
osa-miR414	Os01g0608101
osa-miR414	Os01g0930200
osa-miR414	Os11g0217500
osa-miR414	Os09g0474800
osa-miR414	Os08g0459100
osa-miR414	Os06g0565300
osa-miR414	Os11g0590400
osa-miR414	Os05g0128000
osa-miR414	Os09g0573100
osa-miR414	Os03g0205400
osa-miR414	Os08g0343300
osa-miR414	Os04g0388500
osa-miR414	Os09g0422550
osa-miR414	Os01g0859100
osa-miR414	Os12g0106525
osa-miR414	Os04g0668700
osa-miR414	Os01g0889200
osa-miR414	Os01g0361000
osa-miR5162	Os11g0682600
osa-miR818a	Os07g0595700
osa-miR818a	Os06g0218500
osa-miR818a	Os12g0264500
osa-miR818a	Os12g0263800
osa-miR818a	Os11g0199700
osa-miR818a	Os05g0127200
osa-miR818a	Os06g0580100
osa-miR818a	Os07g0471683
osa-miR818a	Os09g0401000
osa-miR818a	Os06g0695800
osa-miR818a	Os04g0667100
osa-miR818a	Os09g0248000
osa-miR818a	Os01g0107000
osa-miR818a	Os01g0962100
osa-miR818a	Os08g0495300
osa-miR818a	Os08g0483200
osa-miR818a	Os01g0264400
osa-miR818a	Os05g0215600
osa-miR818b	Os07g0595700
osa-miR818b	Os06g0218500
osa-miR818b	Os12g0264500
osa-miR818b	Os12g0263800
osa-miR818b	Os11g0199700
osa-miR818b	Os05g0127200
osa-miR818b	Os06g0580100
osa-miR818b	Os07g0471683
osa-miR818b	Os09g0401000
osa-miR818b	Os06g0695800
osa-miR818b	Os04g0667100
osa-miR818b	Os09g0248000
osa-miR818b	Os01g0107000
osa-miR818b	Os01g0962100
osa-miR818b	Os08g0495300
osa-miR818b	Os08g0483200
osa-miR818b	Os01g0264400
osa-miR818b	Os05g0215600
osa-miR818c	Os07g0595700
osa-miR818c	Os06g0218500
osa-miR818c	Os12g0264500
osa-miR818c	Os12g0263800
osa-miR818c	Os11g0199700
osa-miR818c	Os05g0127200
osa-miR818c	Os06g0580100
osa-miR818c	Os07g0471683
osa-miR818c	Os09g0401000
osa-miR818c	Os06g0695800
osa-miR818c	Os04g0667100
osa-miR818c	Os09g0248000
osa-miR818c	Os01g0107000
osa-miR818c	Os01g0962100
osa-miR818c	Os08g0495300
osa-miR818c	Os08g0483200
osa-miR818c	Os01g0264400
osa-miR818c	Os05g0215600
osa-miR818d	Os07g0595700
osa-miR818d	Os06g0218500
osa-miR818d	Os12g0264500
osa-miR818d	Os12g0263800
osa-miR818d	Os11g0199700
osa-miR818d	Os05g0127200
osa-miR818d	Os06g0580100
osa-miR818d	Os07g0471683
osa-miR818d	Os09g0401000
osa-miR818d	Os06g0695800
osa-miR818d	Os04g0667100
osa-miR818d	Os09g0248000
osa-miR818d	Os01g0107000
osa-miR818d	Os01g0962100
osa-miR818d	Os08g0495300
osa-miR818d	Os08g0483200
osa-miR818d	Os01g0264400
osa-miR818d	Os05g0215600
osa-miR818e	Os07g0595700
osa-miR818e	Os06g0218500
osa-miR818e	Os12g0264500
osa-miR818e	Os12g0263800
osa-miR818e	Os11g0199700
osa-miR818e	Os05g0127200
osa-miR818e	Os06g0580100
osa-miR818e	Os07g0471683
osa-miR818e	Os09g0401000
osa-miR818e	Os06g0695800
osa-miR818e	Os04g0667100
osa-miR818e	Os09g0248000
osa-miR818e	Os01g0107000
osa-miR818e	Os01g0962100
osa-miR818e	Os08g0495300
osa-miR818e	Os08g0483200
osa-miR818e	Os01g0264400
osa-miR818e	Os05g0215600
osa-miR821a	Os10g0364700
osa-miR821a	Os08g0202400
osa-miR821a	Os12g0539333
osa-miR821a	Os06g0649500
osa-miR821b	Os10g0364700
osa-miR821b	Os08g0202400
osa-miR821b	Os12g0539333
osa-miR821b	Os06g0649500
osa-miR821c	Os10g0364700
osa-miR821c	Os08g0202400
osa-miR821c	Os12g0539333
osa-miR821c	Os06g0649500
osa-miR156a	Os11g0496600
osa-miR156a	Os01g0922600
osa-miR156a	Os02g0174100
osa-miR156a	Os06g0674000
osa-miR156a	Os09g0513100
osa-miR156a	Os02g0650500
osa-miR156a	Os06g0470075
osa-miR156b-5p	Os11g0496600		Os11g0496600
osa-miR156b-5p	Os01g0922600		Os01g0922600
osa-miR156b-5p	Os02g0174100		Os02g0174100
osa-miR156b-5p	Os06g0674000		Os06g0674000
osa-miR156b-5p	Os09g0513100		Os09g0513100
osa-miR156b-5p	Os02g0650500		Os02g0650500
osa-miR156b-5p	Os06g0470075		Os06g0470075
osa-miR156c-5p	Os11g0496600		Os11g0496600
osa-miR156c-5p	Os01g0922600		Os01g0922600
osa-miR156c-5p	Os02g0174100		Os02g0174100
osa-miR156c-5p	Os06g0674000		Os06g0674000
osa-miR156c-5p	Os09g0513100		Os09g0513100
osa-miR156c-5p	Os02g0650500		Os02g0650500
osa-miR156c-5p	Os06g0470075		Os06g0470075
osa-miR156d	Os11g0496600
osa-miR156d	Os01g0922600
osa-miR156d	Os02g0174100
osa-miR156d	Os06g0674000
osa-miR156d	Os09g0513100
osa-miR156d	Os02g0650500
osa-miR156d	Os06g0470075
osa-miR156e	Os11g0496600
osa-miR156e	Os01g0922600
osa-miR156e	Os02g0174100
osa-miR156e	Os06g0674000
osa-miR156e	Os09g0513100
osa-miR156e	Os02g0650500
osa-miR156e	Os06g0470075
osa-miR156f-5p	Os11g0496600		Os11g0496600
osa-miR156f-5p	Os01g0922600		Os01g0922600
osa-miR156f-5p	Os02g0174100		Os02g0174100
osa-miR156f-5p	Os06g0674000		Os06g0674000
osa-miR156f-5p	Os09g0513100		Os09g0513100
osa-miR156f-5p	Os02g0650500		Os02g0650500
osa-miR156f-5p	Os06g0470075		Os06g0470075
osa-miR156g-5p	Os11g0496600		Os11g0496600
osa-miR156g-5p	Os01g0922600		Os01g0922600
osa-miR156g-5p	Os02g0174100		Os02g0174100
osa-miR156g-5p	Os06g0674000		Os06g0674000
osa-miR156g-5p	Os09g0513100		Os09g0513100
osa-miR156g-5p	Os02g0650500		Os02g0650500
osa-miR156g-5p	Os06g0470075		Os06g0470075
osa-miR156h-5p	Os11g0496600		Os11g0496600
osa-miR156h-5p	Os01g0922600		Os01g0922600
osa-miR156h-5p	Os02g0174100		Os02g0174100
osa-miR156h-5p	Os06g0674000		Os06g0674000
osa-miR156h-5p	Os09g0513100		Os09g0513100
osa-miR156h-5p	Os02g0650500		Os02g0650500
osa-miR156h-5p	Os06g0470075		Os06g0470075
osa-miR156i	Os11g0496600
osa-miR156i	Os01g0922600
osa-miR156i	Os02g0174100
osa-miR156i	Os06g0674000
osa-miR156i	Os09g0513100
osa-miR156i	Os02g0650500
osa-miR156i	Os06g0470075
osa-miR156j-5p	Os11g0496600		Os11g0496600
osa-miR156j-5p	Os01g0922600		Os01g0922600
osa-miR156j-5p	Os02g0174100		Os02g0174100
osa-miR156j-5p	Os06g0674000		Os06g0674000
osa-miR156j-5p	Os09g0513100		Os09g0513100
osa-miR156j-5p	Os02g0650500		Os02g0650500
osa-miR156j-5p	Os06g0470075		Os06g0470075
osa-miR156k	Os01g0922600
osa-miR156k	Os11g0496600
osa-miR156k	Os02g0174100
osa-miR156k	Os02g0650500
osa-miR156k	Os07g0267200
osa-miR156k	Os06g0139200
osa-miR156k	Os03g0561400
osa-miR156k	Os05g0553400
osa-miR156k	Os04g0610700
osa-miR169r-5p	Os03g0174900		Os03g0174900
osa-miR169r-5p	Os11g0226700		Os11g0226700
osa-miR1852	Os06g0232800
osa-miR1852	Os03g0611700
osa-miR1855	Os03g0131100
osa-miR1855	Os04g0217600
osa-miR1855	Os09g0536100
osa-miR1855	Os04g0278900
osa-miR1862e	Os04g0380300
osa-miR1862e	Os03g0424000
osa-miR2118d	Os09g0471900
osa-miR2923	Os04g0259200
osa-miR2923	Os02g0264700
osa-miR2923	Os05g0568600
osa-miR2923	Os03g0145500
osa-miR395f	Os02g0258900
osa-miR816	Os06g0200700
osa-miR816	Os05g0479800
osa-miR816	Os09g0471000
osa-miR816	Os01g0544200
osa-miR816	Os12g0105800
osa-miR816	Os11g0134300
osa-miR816	Os03g0170400
osa-miR818f	Os03g0281900
osa-miR818f	Os08g0520700
osa-miR1438	Os11g0668650
osa-miR1438	Os07g0635600
osa-miR1438	Os03g0592100
osa-miR1438	Os04g0340800
osa-miR1438	Os07g0661600
osa-miR1438	Os11g0209700
osa-miR1438	Os01g0321300
osa-miR156j-3p	Os05g0227600		Os05g0227600
osa-miR156j-3p	Os03g0108800		Os03g0108800
osa-miR156j-3p	Os09g0564200		Os09g0564200
osa-miR156j-3p	Os03g0789600		Os03g0789600
osa-miR156j-3p	Os07g0127600		Os07g0127600
osa-miR156j-3p	Os03g0647600		Os03g0647600
osa-miR156j-3p	Os05g0424300		Os05g0424300
osa-miR156j-3p	Os02g0149600		Os02g0149600
osa-miR156j-3p	Os01g0706700		Os01g0706700
osa-miR156j-3p	Os02g0488600		Os02g0488600
osa-miR156j-3p	Os03g0752700		Os03g0752700
osa-miR156j-3p	Os01g0127700		Os01g0127700
osa-miR156j-3p	Os02g0326100		Os02g0326100
osa-miR156j-3p	Os08g0519600		Os08g0519600
osa-miR156j-3p	Os05g0372800		Os05g0372800
osa-miR156j-3p	Os08g0180300		Os08g0180300
osa-miR156j-3p	Os04g0513700		Os04g0513700
osa-miR166g-5p	Os02g0288400		Os02g0288400
osa-miR166g-5p	Os07g0495900		Os07g0495900
osa-miR169n	Os05g0316000
osa-miR169o	Os05g0316000
osa-miR1858a	Os03g0616500
osa-miR1858a	Os01g0811400
osa-miR1858a	Os05g0176500
osa-miR1858a	Os06g0163300
osa-miR1858a	Os03g0809300
osa-miR1858a	Os06g0489500
osa-miR1858a	Os08g0407600
osa-miR1858a	Os08g0130600
osa-miR1858a	Os12g0618800
osa-miR1858a	Os05g0519500
osa-miR1858a	Os02g0700500
osa-miR1858a	Os08g0526100
osa-miR1858a	Os01g0631100
osa-miR1858a	Os11g0229100
osa-miR1858a	Os01g0321700
osa-miR1858a	Os06g0552300
osa-miR1858a	Os08g0113400
osa-miR1858a	Os05g0104000
osa-miR1858a	Os08g0326600
osa-miR1858a	Os06g0247500
osa-miR1858a	Os11g0130300
osa-miR1858a	Os04g0372400
osa-miR1858a	Os09g0528000
osa-miR1858a	Os02g0182700
osa-miR1858a	Os06g0598800
osa-miR1858a	Os06g0163400
osa-miR1858b	Os03g0616500
osa-miR1858b	Os01g0811400
osa-miR1858b	Os05g0176500
osa-miR1858b	Os06g0163300
osa-miR1858b	Os03g0809300
osa-miR1858b	Os06g0489500
osa-miR1858b	Os08g0407600
osa-miR1858b	Os08g0130600
osa-miR1858b	Os12g0618800
osa-miR1858b	Os05g0519500
osa-miR1858b	Os02g0700500
osa-miR1858b	Os08g0526100
osa-miR1858b	Os01g0631100
osa-miR1858b	Os11g0229100
osa-miR1858b	Os01g0321700
osa-miR1858b	Os06g0552300
osa-miR1858b	Os08g0113400
osa-miR1858b	Os05g0104000
osa-miR1858b	Os08g0326600
osa-miR1858b	Os06g0247500
osa-miR1858b	Os11g0130300
osa-miR1858b	Os04g0372400
osa-miR1858b	Os09g0528000
osa-miR1858b	Os02g0182700
osa-miR1858b	Os06g0598800
osa-miR1858b	Os06g0163400
osa-miR1862d	Os10g0558900
osa-miR1862d	Os05g0452900
osa-miR1862d	Os07g0108900
osa-miR1862d	Os01g0682500
osa-miR1863b	Os05g0553800
osa-miR2090	Os04g0321700
osa-miR2090	Os05g0248301
osa-miR2090	Os10g0422566
osa-miR2090	Os01g0967100
osa-miR2102-5p	Os05g0479900		Os05g0479900
osa-miR2102-5p	Os01g0222700		Os01g0222700
osa-miR2102-5p	Os05g0318100		Os05g0318100
osa-miR2102-5p	Os12g0165700		Os12g0165700
osa-miR2102-5p	Os05g0594900		Os05g0594900
osa-miR2102-5p	Os03g0762300		Os03g0762300
osa-miR2102-5p	Os04g0548100		Os04g0548100
osa-miR2102-5p	Os07g0172600		Os07g0172600
osa-miR2102-5p	Os04g0381700		Os04g0381700
osa-miR2102-5p	Os05g0568800		Os05g0568800
osa-miR2102-5p	Os11g0235200		Os11g0235200
osa-miR2102-5p	Os07g0598100		Os07g0598100
osa-miR2102-5p	Os02g0586900		Os02g0586900
osa-miR2102-5p	Os06g0603000		Os06g0603000
osa-miR2102-5p	Os03g0798500		Os03g0798500
osa-miR2102-5p	Os05g0410100		Os05g0410100
osa-miR2102-5p	Os01g0661601		Os01g0661601
osa-miR2118a	Os04g0435300
osa-miR2118a	Os01g0149500
osa-miR2118a	Os01g0308300
osa-miR2118a	Os04g0375300
osa-miR2118a	Os02g0593700
osa-miR2118a	Os01g0152800
osa-miR2118a	Os11g0628000
osa-miR2118a	Os01g0153000
osa-miR2275a	Os06g0652000
osa-miR2275a	Os02g0730075
osa-miR2275a	Os01g0522400
osa-miR2275a	Os04g0156200
osa-miR2275b	Os06g0652000
osa-miR2275b	Os02g0730075
osa-miR2275b	Os01g0522400
osa-miR2275b	Os04g0156200
osa-miR2919	Os06g0194200
osa-miR2919	Os01g0944000
osa-miR2919	Os11g0170200
osa-miR2919	Os01g0216900
osa-miR2919	Os10g0489650
osa-miR2919	Os06g0643000
osa-miR2919	Os10g0343900
osa-miR2919	Os02g0259100
osa-miR2919	Os01g0191300
osa-miR2919	Os06g0474900
osa-miR2919	Os03g0680800
osa-miR2919	Os06g0646500
osa-miR2919	Os05g0128100
osa-miR2919	Os08g0110000
osa-miR2919	Os03g0395100
osa-miR2919	Os10g0513300
osa-miR2919	Os01g0281200
osa-miR2919	Os01g0924600
osa-miR2919	Os01g0192300
osa-miR2919	Os11g0661400
osa-miR2919	Os01g0685400
osa-miR2919	Os01g0357900
osa-miR2919	Os11g0491400
osa-miR2919	Os04g0173300
osa-miR2919	Os04g0295200
osa-miR2919	Os04g0510200
osa-miR2919	Os03g0186500
osa-miR2919	Os06g0667400
osa-miR2919	Os03g0854800
osa-miR2919	Os01g0665300
osa-miR2919	Os01g0103600
osa-miR2919	Os02g0813800
osa-miR2919	Os01g0835500
osa-miR2919	Os01g0323000
osa-miR2919	Os07g0645200
osa-miR2919	Os02g0533000
osa-miR2919	Os02g0170900
osa-miR2919	Os10g0345600
osa-miR2919	Os03g0216000
osa-miR2919	Os01g0758400
osa-miR2919	Os02g0608200
osa-miR2919	Os04g0602500
osa-miR2919	Os04g0469700
osa-miR2919	Os09g0554000
osa-miR2919	Os02g0516800
osa-miR2919	Os01g0532300
osa-miR2919	Os09g0135800
osa-miR2919	Os02g0294600
osa-miR2919	Os08g0387050
osa-miR2919	Os11g0235300
osa-miR2919	Os05g0582400
osa-miR2919	Os03g0109600
osa-miR2919	Os03g0772300
osa-miR2919	Os03g0699200
osa-miR2919	Os03g0796600
osa-miR2919	Os12g0173300
osa-miR2919	Os04g0494400
osa-miR2919	Os07g0524100
osa-miR2919	Os03g0220100
osa-miR2919	Os11g0229100
osa-miR2919	Os01g0224100
osa-miR2919	Os02g0679500
osa-miR2919	Os11g0204600
osa-miR2919	Os01g0923700
osa-miR2919	Os07g0236200
osa-miR2919	Os06g0142800
osa-miR2919	Os03g0672400
osa-miR2919	Os07g0681700
osa-miR2919	Os06g0711100
osa-miR2919	Os09g0426800
osa-miR2919	Os01g0375000
osa-miR2919	Os01g0881900
osa-miR2919	Os12g0492600
osa-miR2919	Os06g0639200
osa-miR2919	Os10g0486000
osa-miR2919	Os04g0620600
osa-miR2919	Os11g0308600
osa-miR2919	Os02g0524800
osa-miR2919	Os04g0532800
osa-miR2919	Os06g0294950
osa-miR2919	Os03g0723700
osa-miR2919	Os01g0969400
osa-miR2919	Os09g0403967
osa-miR2919	Os01g0855200
osa-miR2919	Os02g0670500
osa-miR2919	Os01g0828200
osa-miR2919	Os10g0575900
osa-miR2921	Os05g0517200
osa-miR2921	Os08g0296700
osa-miR2921	Os05g0345500
osa-miR2929	Os06g0250600
osa-miR5075	Os11g0246166
osa-miR5075	Os11g0644000
osa-miR5075	Os11g0220400
osa-miR5075	Os01g0602800
osa-miR5075	Os02g0736100
osa-miR5075	Os06g0650600
osa-miR5075	Os02g0623400
osa-miR5075	Os04g0528600
osa-miR5075	Os01g0767900
osa-miR5075	Os04g0268700
osa-miR5075	Os01g0281000
osa-miR5075	Os01g0832300
osa-miR5075	Os01g0201100
osa-miR5075	Os06g0691400
osa-miR5075	Os07g0205500
osa-miR5075	Os06g0160600
osa-miR5075	Os01g0254100
osa-miR5075	Os02g0151800
osa-miR5075	Os06g0667000
osa-miR5075	Os10g0519300
osa-miR5075	Os03g0705300
osa-miR5075	Os09g0531800
osa-miR5075	Os03g0255000
osa-miR5075	Os10g0408700
osa-miR5075	Os05g0393700
osa-miR5075	Os01g0276700
osa-miR5075	Os06g0654900
osa-miR5075	Os10g0328700
osa-miR5075	Os02g0210800
osa-miR5075	Os08g0564000
osa-miR5075	Os12g0610200
osa-miR5075	Os01g0727820
osa-miR5075	Os12g0155200
osa-miR5075	Os01g0609000
osa-miR5075	Os04g0444200
osa-miR5075	Os10g0475100
osa-miR5075	Os04g0350000
osa-miR5075	Os01g0303200
osa-miR5075	Os03g0363600
osa-miR5075	Os08g0159900
osa-miR5075	Os10g0464500
osa-miR5075	Os05g0151400
osa-miR5075	Os04g0461000
osa-miR5075	Os08g0467300
osa-miR5075	Os11g0207000
osa-miR5075	Os11g0180600
osa-miR5075	Os03g0281201
osa-miR5075	Os12g0174000
osa-miR5075	Os09g0423800
osa-miR5075	Os01g0926350
osa-miR5075	Os12g0512150
osa-miR5075	Os10g0513400
osa-miR5075	Os10g0411100
osa-miR5075	Os03g0186500
osa-miR5075	Os11g0195500
osa-miR5075	Os03g0160100
osa-miR5075	Os03g0689100
osa-miR5075	Os12g0555600
osa-miR5075	Os02g0674800
osa-miR5075	Os12g0604800
osa-miR5075	Os03g0113500
osa-miR5075	Os06g0235300
osa-miR5075	Os10g0392600
osa-miR5075	Os05g0110100
osa-miR5075	Os03g0818200
osa-miR5075	Os03g0137400
osa-miR5075	Os11g0161000
osa-miR5075	Os01g0514600
osa-miR5075	Os01g0180600
osa-miR5075	Os04g0508000
osa-miR5075	Os10g0533000
osa-miR5075	Os02g0712500
osa-miR5075	Os02g0131400
osa-miR5075	Os08g0500100
osa-miR5075	Os08g0163400
osa-miR5075	Os11g0593000
osa-miR5075	Os05g0385650
osa-miR5075	Os12g0141000
osa-miR5075	Os08g0508500
osa-miR5075	Os10g0422500
osa-miR5075	Os01g0937400
osa-miR5075	Os05g0406800
osa-miR5075	Os09g0426000
osa-miR5075	Os07g0232900
osa-miR5075	Os01g0962500
osa-miR5075	Os10g0469000
osa-miR529b	Os01g0922600
osa-miR529b	Os01g0880200
osa-miR529b	Os05g0397300
osa-miR529b	Os11g0496600
osa-miR529b	Os02g0174100
osa-miR529b	Os05g0131900
osa-miR529b	Os01g0895000
osa-miR529b	Os02g0598300
osa-miR529b	Os04g0352400
osa-miR529b	Os10g0496900
osa-miR529b	Os08g0461400
osa-miR529b	Os10g0362300
osa-miR529b	Os04g0617200
osa-miR531a	Os01g0558200
osa-miR531a	Os10g0159800
osa-miR531a	Os04g0645200
osa-miR531a	Os04g0386700
osa-miR531a	Os02g0160800
osa-miR531b	Os01g0558200
osa-miR531b	Os10g0159800
osa-miR531b	Os04g0386700
osa-miR531b	Os04g0645200
osa-miR531b	Os03g0779300
osa-miR531b	Os04g0631600
osa-miR531b	Os01g0177400
osa-miR531b	Os11g0186900
osa-miR531b	Os10g0464500
osa-miR531b	Os06g0308000
osa-miR531b	Os02g0160800
osa-miR531c	Os01g0558200
osa-miR531c	Os10g0159800
osa-miR531c	Os04g0645200
osa-miR531c	Os04g0386700
osa-miR531c	Os02g0160800
osa-miR5519	Os06g0152200
osa-miR5539a	Os04g0662800
osa-miR5539b	Os04g0662800
osa-miR5809	Os03g0697833
osa-miR5809	Os12g0639500
osa-miR5809	Os01g0350900
osa-miR5809	Os09g0128600
osa-miR5809	Os02g0539100
osa-miR5809	Os04g0665000
osa-miR5809	Os03g0595600
osa-miR5809	Os03g0802400
osa-miR5809	Os01g0909400
osa-miR5809	Os08g0442400
osa-miR5809	Os08g0431100
osa-miR5809	Os03g0820500
osa-miR5809	Os05g0160300
osa-miR5809	Os03g0206400
osa-miR5809	Os05g0445000
osa-miR5809	Os02g0193732
osa-miR5809	Os03g0216766
osa-miR5809	Os04g0537900
osa-miR5809	Os07g0175300
osa-miR5809	Os11g0629600
osa-miR5809	Os01g0721000
osa-miR5809	Os05g0149400
osa-miR5809	Os02g0114150
osa-miR5809	Os05g0501500
osa-miR5809	Os10g0515200
osa-miR5809	Os11g0177400
osa-miR5809	Os09g0517000
osa-miR5809	Os09g0507400
osa-miR5824	Os11g0213700
osa-miR5824	Os06g0125400
osa-miR5824	Os02g0282900
osa-miR5824	Os08g0268900
osa-miR6246	Os03g0218300
osa-miR6246	Os03g0363100
osa-miR6246	Os12g0193800
osa-miR6246	Os01g0205600
osa-miR6248	Os03g0339900
osa-miR6248	Os04g0394300
osa-miR6248	Os01g0728300
osa-miR6248	Os04g0340300
osa-miR6248	Os04g0474550
osa-miR6248	Os04g0688600
osa-miR6248	Os11g0235300
osa-miR6248	Os01g0963600
osa-miR6248	Os03g0216800
osa-miR6248	Os07g0553600
osa-miR6248	Os01g0966000
osa-miR6252	Os02g0193500
osa-miR6252	Os07g0182000
osa-miR7694-3p	Os01g0632100		Os01g0632100
osa-miR812o-3p	Os01g0553600		Os01g0553600
osa-miR812o-3p	Os04g0272700		Os04g0272700
osa-miR812o-3p	Os10g0181200		Os10g0181200
osa-miR812s	Os06g0564800
osa-miR812s	Os03g0339900
osa-miR812s	Os12g0277000
osa-miR815a	Os10g0198333
osa-miR815a	Os07g0238700
osa-miR815a	Os11g0592500
osa-miR815a	Os03g0614901
osa-miR815a	Os09g0310800
osa-miR815a	Os12g0610600
osa-miR815a	Os12g0615300
osa-miR815a	Os12g0515500
osa-miR815b	Os10g0198333
osa-miR815b	Os07g0238700
osa-miR815b	Os11g0592500
osa-miR815b	Os03g0614901
osa-miR815b	Os09g0310800
osa-miR815b	Os12g0610600
osa-miR815b	Os12g0615300
osa-miR815b	Os12g0515500
osa-miR815c	Os10g0198333
osa-miR815c	Os07g0238700
osa-miR815c	Os11g0592500
osa-miR815c	Os03g0614901
osa-miR815c	Os09g0310800
osa-miR815c	Os12g0610600
osa-miR815c	Os12g0615300
osa-miR815c	Os12g0515500
