# Supplementary material for: Non-coding RNAs in the interaction between rice and Meloidogyne graminicola
Source: BMC Genomics. 2021 Jul 20;22:560. doi: 10.1186/s12864-021-07735-7 (PMC8293575; doi:10.1186/s12864-021-07735-7)
Supplement: Supplementary file 6 — Additional file 6. Degradome sequencing results. Table S8 Degradome statistics and miRNA annotation. [file 12864_2021_7735_MOESM6_ESM.xls]

## Sheet: Degradome results
Supplementary Info File 6 Degradome sequencing results.
Column legend
Small RNA	id of mature miRNA
Small RNA-seq	sequence of mature miRNA
Transcript	a.k.a transcript id. A single gene coding multiple proteins is called alternative splicing.
Transcript Annotation	Description or detail of transcript
GO_Term	id of gene ontology and annotation for gene functions. More details were shown on http://www.geneontology.org/
KEGG_pathways	special pathway of gene called kegg pathway. More details were shown on http://www.kegg.jp/
KOG_Description	KOG or eggNOG is a database of orthologous groups and functional annotation. Function of gene will be seperated into several functional catagories marked with capital letter A to Z. More details were shown in 4.7.2 COG enrichment analysis of target gene or http://eggnogdb.embl.de/
Symbol	gene name
AlignmentScore	AlignmentScore is provided by targetfinder. More details were shown in targetfinder published article.
AlignmentRange	AlignmentRange means aligned region of miRNA and target gene (mRNA)
DegradomeDetection	"Y" means cleaved site is both detected by targetfinder and Degradome-Seq.
*_TPB	normalized value of cleaved fragments
DegradomeCleavageSite	counts of read mapped on cleaved site by Degradome-Seq
*_DegradomeReadNumber_Raw	Raw counts of degraded fragments
*_DegradomeReadNumber_Normalized	normalized value of degraded fragments
*_DegradomeCategory	For more details about these categories, see the ACGT101-DGD pipeline of LC Sciences
*_Degradome_Pvalue	evaluation on possibility of degradome was shown in p-value
Table S8 Degradome statistics and miRNA annotation.
SmallRNA	SmallRNA_seq	Transcript	Transcript Annotation	GO_Term	KEGG_pathways	KOG_Description	Symbol	AlignmentScore	AlignmentRange	DegradomeDetection	Gall_TPB	Root_TPB	pvalue(chis_quare2x2)	pvalue(fisher_exact_test)	up/down	log2(fold_change)	DegradomeCleavageSite	Gall_DegradomeReadNumber_Raw	Gall_DegradomeReadNumber_Normalized	Root_DegradomeReadNumber_Raw	Root_DegradomeReadNumber_Normalized	Gall_DegradomeCategory	Root_DegradomeCategory	Gall_Degradome_Pvalue	Root_Degradome_Pvalue
osa-miR5519	UGGCAGAAGUACUGGACUUAG	Os03t0356414-01	-	GO:0006511(ubiquitin-dependent protein catabolic process);GO:0007275(multicellular organismal development);GO:0016567(protein ubiquitination);GO:0005634(nucleus);GO:0004842(ubiquitin-protein ligase activity);GO:0005515(protein binding);GO:0008270(zinc ion binding)	ko04120(Ubiquitin mediated proteolysis)	[O]Posttranslational modification, protein turnover, chaperones	-	4	823-842	Y	183.676	0	0	8.25783e-133	up	-	833	3	3			2		0.5284
osa-miR5512b	UAGGAUAUGGUAAUGCUAAAA	Os04t0629100-02	-	-	-	-	-	4	1399-1418	Y	122.451	0	0	2.65391e-88	up	-	1409	4	2			2		0.394126
osa-miR156f-5p	UGACAGAAGAGAGUGAGCAC	Os06t0703500-03	RICE SQUAMOSA PROMOTER-BINDING-LIKE 12	GO:0005634(nucleus);GO:0003677(DNA binding)	ko04075(Plant hormone signal transduction)	[K]Transcription	SPL12	1	1085-1104	Y	877.565	480.409	0	7.67705e-294	up	0.869243	1095	43	14.3333	24	8	0	0	0.0691842	0.0670155
osa-miR156j-5p	UGACAGAAGAGAGUGAGCAC	Os06t0703500-03	RICE SQUAMOSA PROMOTER-BINDING-LIKE 12	GO:0005634(nucleus);GO:0003677(DNA binding)	ko04075(Plant hormone signal transduction)	[K]Transcription	SPL12	1	1085-1104	Y	877.565	480.409	0	7.67705e-294	up	0.869243	1095	43	14.3333	24	8	0	0	0.0691842	0.0670155
osa-miR169l	UAGCCAAGGAUGACUUGCCUG	Os03t0696300-02	-	-	-	-	-	3	458-478	Y	3949.04	33838.8	0	0	down	-3.0991	469	129	64.5	1127	563.5	0	0	0.0210472	0.020371
osa-miR5809	UCGUCGCCGGCGACCACAGC	Os03t0355700-00	-	GO:0005515(protein binding)	-	[S]Function unknown	-	4	247-265	Y	122.451	0	0	2.65391e-88	up	-	256	2	2			2		1
osa-miR444d.2	UGCAGUUGCUGCCUCAAGCUU	Os02t0731200-01	-	-	-	-	-	0	613-633	Y	673.48	0	0	0	up	-	624	11	11			2		0.658275
osa-miR156g-5p	UGACAGAAGAGAGUGAGCAC	Os06t0703500-02	RICE SQUAMOSA PROMOTER-BINDING-LIKE 12	GO:0005634(nucleus);GO:0003677(DNA binding)	ko04075(Plant hormone signal transduction)	[K]Transcription	SPL12	1	2018-2037	Y	877.565	480.409	0	7.67705e-294	up	0.869243	2028	43	14.3333	24	8	0	0	0.0691842	0.0670155
osa-miR171c-3p	UGAUUGAGCCGUGCCAAUAUC	Os06t0105350-01	-	-	-	-	-	1	456-476	Y	918.382	1441.23	0	1.77071e-109	down	-0.650131	467	15	15	24	24	0	0	0.0252799	0.0244695
osa-miR156d	UGACAGAAGAGAGUGAGCAC	Os06t0703500-03	RICE SQUAMOSA PROMOTER-BINDING-LIKE 12	GO:0005634(nucleus);GO:0003677(DNA binding)	ko04075(Plant hormone signal transduction)	[K]Transcription	SPL12	1	1085-1104	Y	877.565	480.409	0	7.67705e-294	up	0.869243	1095	43	14.3333	24	8	0	0	0.0691842	0.0670155
osa-miR395p	GUGAAGUGUUUGGGGGAACUC	Os03t0743900-01	-	GO:0000103(sulfate assimilation);ATP(sulfate adenylyltransferase);GO:0004781(activity)	ko00920(Sulfur metabolism);ko00230(Purine metabolism);ko00450(Selenocompound metabolism);ko00261(Monobactam biosynthesis)	[P]Inorganic ion transport and metabolism	-	2	381-401	Y	183.676	0	0	8.25783e-133	up	-	392	3	3			3		0.11052
osa-miR159c	AUUGGAUUGAAGGGAGCUCCA	Os01t0812000-03	-	-	-	-	-	3	1257-1277	Y	1040.83	220.187	0	0	up	2.24093	1268	51	17	11	3.66667	0	0	0.0140811	0.0136272
osa-miR812e	GACGGACGGUUAAACGUUGGAC	Os05t0122800-03	-	-	-	-	-	4	829-849	Y	1714.31	180.153	0	0	up	3.25033	840	56	28	6	3	0	2	0.0164086	0.657802
osa-miR444b.1	UGUUGUCUCAAGCUUGCUGCC	Os03t0439800-01	-	-	-	-	-	4	209-230	Y	428.578	240.204	0	1.21859e-142	up	0.835296	220	7	7	4	4	1	2	0.0153079	0.799822
osa-miR5075	UUCUCCGUCGCCGCCGUCCGC	Os12t0428000-01	-	-	-	-	-	3	86-105	Y	306.127	120.102	0	8.51625e-123	up	1.34987	96	5	5	2	2	2	3	1	0.999521
osa-miR444e	UGCAGUUGCUGCCUCAAGCUU	Os02t0731200-01	-	-	-	-	-	0	613-633	Y	673.48	0	0	0	up	-	624	11	11			2		0.658275
osa-miR166f	UCGGACCAGGCUUCAUUCCCC	Os10t0480200-01	-	-	-	-	-	3	921-941	Y	571.438	540.46	0	9.86093e-128	up	0.080408	932	28	9.33333	27	9	0	0	0.027964	0.0270687
osa-miR396c-5p	UUCCACAGCUUUCUUGAACUU	Os11t0551900-01	-	-	-	-	-	4	1321-1342	Y	183.676	0	0	8.25783e-133	up	-	1332	3	3			2		0.988999
osa-miR172c	UGAAUCUUGAUGAUGCUGCAC	Os07t0235800-01	-	-	-	-	-	3	1402-1422	Y	306.127	120.102	0	8.51625e-123	up	1.34987	1413	5	5	2	2	2	2	0.800237	0.683035
osa-miR2102-5p	GGGCAAGCCGCCGCCGCCAC	Os07t0693700-01	-	-	-	-	-	4	3194-3212	Y	306.127	0	0	2.1687e-220	up	-	3204	5	5			2		1
osa-miR156g-5p	UGACAGAAGAGAGUGAGCAC	Os01t0922600-01	-	-	-	-	-	1	620-639	Y	2204.12	1741.48	0	0	up	0.339885	630	36	36	29	29	0	0	0.0691842	0.0670155
osa-miR396a-5p	UUCCACAGCUUUCUUGAACUG	Os11t0551900-01	-	-	-	-	-	3.5	1321-1342	Y	183.676	0	0	8.25783e-133	up	-	1332	3	3			2		0.681882
osa-miR166j-3p	UCGGACCAGGCUUCAUUCCCC	Os03t0109400-02	-	-	-	-	-	3	973-993	Y	571.438	540.46	0	9.86093e-128	up	0.080408	984	28	9.33333	27	9	2	2	0.923998	0.840919
osa-miR171f-3p	UGAUUGAGCCGUGCCAAUAUC	Os06t0105350-01	-	-	-	-	-	1	456-476	Y	918.382	1441.23	0	1.77071e-109	down	-0.650131	467	15	15	24	24	0	0	0.0252799	0.0244695
osa-miR444c.1	UGUUGUCUCAAGCUUGCUGCC	Os02t0579600-00	-	-	-	-	-	0	558-578	Y	1224.51	23359.9	0	0	down	-4.25376	569	40	20	778	389	2	2	0.658275	0.53512
osa-miR172a	AGAAUCUUGAUGAUGCUGCAU	Os05t0121600-01	-	-	-	-	-	2	1412-1432	Y	3244.95	5344.55	0	0	down	-0.719872	1423	53	53	89	89	2	2	0.792957	0.674838
osa-miR166h-3p	UCGGACCAGGCUUCAUUCCUC	Os03t0640800-01	-	-	-	-	-	3	955-975	Y	397.966	270.23	0	4.67691e-117	up	0.558455	966	13	6.5	9	4.5	2	2	0.800237	0.683035
osa-miR172d-3p	AGAAUCUUGAUGAUGCUGCAU	Os09t0386500-01	EBS-LIKE 2	GO:0003677(DNA binding);GO:0005515(protein binding);GO:0008270(zinc ion binding)	-	[S]Function unknown	EBL2	3	686-705	Y	612.255	60.0511	0	0	up	3.34987	697	10	10	1	1	2	4	0.724315	0.32847
osa-miR818c	AAUCCCUUAUAUUAUGGGACGG	Os01t0264400-01	-	-	-	-	-	3.5	546-567	Y	183.676	0	0	8.25783e-133	up	-	558	3	3			2		0.820575
osa-miR166f	UCGGACCAGGCUUCAUUCCCC	Os10t0480200-02	-	-	-	-	-	3	694-714	Y	571.438	540.46	0	9.86093e-128	up	0.080408	705	28	9.33333	27	9	0	0	0.027964	0.0270687
osa-miR156k	UGACAGAAGAGAGAGAGCACA	Os06t0703500-03	RICE SQUAMOSA PROMOTER-BINDING-LIKE 12	GO:0005634(nucleus);GO:0003677(DNA binding)	ko04075(Plant hormone signal transduction)	[K]Transcription	SPL12	1	1084-1104	Y	877.565	480.409	0	7.67705e-294	up	0.869243	1095	43	14.3333	24	8	0	0	0.0352121	0.0340888
osa-miR171i-3p	GGAUUGAGCCGCGUCAAUAUC	Os06t0105350-01	-	-	-	-	-	1.5	456-476	Y	918.382	1441.23	0	1.77071e-109	down	-0.650131	467	15	15	24	24	0	0	0.0233582	0.0226087
osa-miR166l-3p	UCGGACCAGGCUUCAAUCCCU	Os10t0480200-01	-	-	-	-	-	2.5	922-941	Y	571.438	540.46	0	9.86093e-128	up	0.080408	932	28	9.33333	27	9	0	0	0.0195034	0.0188764
osa-miR166a-3p	UCGGACCAGGCUUCAUUCCCC	Os03t0640800-01	-	-	-	-	-	3	955-975	Y	397.966	270.23	0	4.67691e-117	up	0.558455	966	13	6.5	9	4.5	2	2	0.923998	0.840919
osa-miR444d.3	UUGUGGCUUUCUUGCAAGUUG	Os02t0731200-01	-	-	-	-	-	0	634-654	Y	9857.3	5164.4	0	0	up	0.932593	645	161	161	86	86	0	0	0.00589141	0.00570073
osa-miR166k-3p	UCGGACCAGGCUUCAAUCCCU	Os10t0480200-02	-	-	-	-	-	2.5	695-714	Y	571.438	540.46	0	9.86093e-128	up	0.080408	705	28	9.33333	27	9	0	0	0.0195034	0.0188764
osa-miR156h-5p	UGACAGAAGAGAGUGAGCAC	Os08t0531600-01	GRAIN-WIDTH 8	GO:0003677(DNA binding);GO:0005634(nucleus)	-	[S]Function unknown	GW8	1	1054-1073	Y	1408.19	1801.53	0	9.16538e-224	down	-0.355388	1064	23	23	30	30	2	0	0.998518	0.0670155
osa-miR169r-5p	UAGCCAAGGAUGAUUUGCCUG	Os03t0696300-01	-	-	-	-	-	3	1636-1656	Y	3949.04	33838.8	0	0	down	-3.0991	1647	129	64.5	1127	563.5	0	0	0.0105795	0.0102379
osa-miR166d-3p	UCGGACCAGGCUUCAUUCCCC	Os12t0612700-01	-	-	-	-	-	3	873-893	Y	397.966	270.23	0	4.67691e-117	up	0.558455	884	13	6.5	9	4.5	2	2	0.923998	0.840919
osa-miR166j-3p	UCGGACCAGGCUUCAUUCCCC	Os03t0640800-01	-	-	-	-	-	3	955-975	Y	397.966	270.23	0	4.67691e-117	up	0.558455	966	13	6.5	9	4.5	2	2	0.923998	0.840919
osa-miR156i	UGACAGAAGAGAGUGAGCAC	Os11t0496600-00	-	-	-	-	-	1	824-843	Y	183.676	0	0	8.25783e-133	up	-	834	3	3			2		0.998518
osa-miR5512b	UAGGAUAUGGUAAUGCUAAAA	Os04t0629100-01	-	-	-	-	-	4	1450-1469	Y	122.451	0	0	2.65391e-88	up	-	1460	4	2			2		0.394126
osa-miR156f-5p	UGACAGAAGAGAGUGAGCAC	Os06t0703500-01	RICE SQUAMOSA PROMOTER-BINDING-LIKE 12	GO:0005634(nucleus);GO:0003677(DNA binding)	ko04075(Plant hormone signal transduction)	[K]Transcription	SPL12	1	1686-1705	Y	877.565	480.409	0	7.67705e-294	up	0.869243	1696	43	14.3333	24	8	0	0	0.0691842	0.0670155
osa-miR171i-3p	GGAUUGAGCCGCGUCAAUAUC	Os02t0662700-02	-	-	-	-	-	1.5	905-925	Y	122.451	0	0	2.65391e-88	up	-	916	4	2			1		0.0145843
osa-miR166k-3p	UCGGACCAGGCUUCAAUCCCU	Os03t0109400-02	-	-	-	-	-	2.5	974-993	Y	571.438	540.46	0	9.86093e-128	up	0.080408	984	28	9.33333	27	9	2	2	0.83297	0.721023
osa-miR11336-3p	GAAUAUGGGAAAUGCUAGAAAGUCU	Os06t0303800-01	-	-	-	[S]Function unknown	-	4	596-620	Y	367.353	0	0	3.50471e-264	up	-	611	6	6			2		0.936452
osa-miR5809	UCGUCGCCGGCGACCACAGC	Os04t0438200-01	-	-	-	-	-	4	463-482	Y	122.451	0	0	2.65391e-88	up	-	473	2	2			2		1
osa-miR156h-5p	UGACAGAAGAGAGUGAGCAC	Os01t0922600-01	-	-	-	-	-	1	620-639	Y	2204.12	1741.48	0	0	up	0.339885	630	36	36	29	29	0	0	0.0691842	0.0670155
osa-miR408-3p	CUGCACUGCCUCUUCCCUGGC	Os03t0259100-01	UCLACYANIN-LIKE PROTEIN 7	GO:0005507(copper ion binding);GO:0009055(electron carrier activity)	-	[S]Function unknown	UCL7	1	85-105	Y	428.578	0	0	#NUM!	up	-	96	7	7			2		0.372048
osa-miR156i	UGACAGAAGAGAGUGAGCAC	Os06t0703500-02	RICE SQUAMOSA PROMOTER-BINDING-LIKE 12	GO:0005634(nucleus);GO:0003677(DNA binding)	ko04075(Plant hormone signal transduction)	[K]Transcription	SPL12	1	2018-2037	Y	877.565	480.409	0	7.67705e-294	up	0.869243	2028	43	14.3333	24	8	0	0	0.0691842	0.0670155
osa-miR156j-5p	UGACAGAAGAGAGUGAGCAC	Os06t0703500-01	RICE SQUAMOSA PROMOTER-BINDING-LIKE 12	GO:0005634(nucleus);GO:0003677(DNA binding)	ko04075(Plant hormone signal transduction)	[K]Transcription	SPL12	1	1686-1705	Y	877.565	480.409	0	7.67705e-294	up	0.869243	1696	43	14.3333	24	8	0	0	0.0691842	0.0670155
osa-miR414	UCAUCCUCAUCAUCAUCGUCC	Os08t0430500-03	-	-	-	-	-	3.5	619-638	Y	183.676	20.017	0	2.95329e-107	up	3.19787	630	9	3	1	0.333333	2	4	1	0.995055
osa-miR5809	UCGUCGCCGGCGACCACAGC	Os09t0431300-00	-	-	-	-	-	4	1158-1178	Y	122.451	0	0	2.65391e-88	up	-	1169	2	2			2		1
osa-miR156g-5p	UGACAGAAGAGAGUGAGCAC	Os06t0663500-00	RICE SQUAMOSA PROMOTER-BINDING-LIKE 11	GO:0005634(nucleus);GO:0003677(DNA binding)	-	[K]Transcription	SPL11	1	749-768	Y	734.706	1020.87	0	1.4197e-105	down	-0.47456	759	12	12	17	17	0	0	0.0691842	0.0670155
osa-miR166h-3p	UCGGACCAGGCUUCAUUCCUC	Os12t0612700-01	-	-	-	-	-	3	873-893	Y	397.966	270.23	0	4.67691e-117	up	0.558455	884	13	6.5	9	4.5	2	2	0.800237	0.683035
osa-miR159f	CUUGGAUUGAAGGGAGCUCUA	Os01t0812000-03	-	-	-	-	-	2.5	1257-1277	Y	1040.83	220.187	0	0	up	2.24093	1268	51	17	11	3.66667	0	0	0.0156334	0.0151298
osa-miR2105	UUGUGAUGUGAAUGAUUCAU	Os05t0159200-01	GDSL ESTERASE_LIPASE PROTEIN 61	GO:0006629(lipid metabolic process);GO:0016788(hydrolase activity, acting on ester bonds)	ko04144(Endocytosis)	[S]Function unknown	GELP61	4	1445-1465	Y	183.676	0	0	8.25783e-133	up	-	1456	3	3			2		0.777593
osa-miR169j	UAGCCAAGGAUGACUUGCCUG	Os06t0662150-01	-	-	-	-	-	3	296-316	Y	244.902	0	0	1.33941e-176	up	-	307	4	4			1		0.0131355
osa-miR171d-3p	UGAUUGAGCCGUGCCAAUAUC	Os02t0662700-01	-	-	-	-	-	1	1348-1368	Y	122.451	0	0	2.65391e-88	up	-	1359	4	2			1		0.01579
osa-miR166b-3p	UCGGACCAGGCUUCAUUCCCC	Os03t0109400-02	-	-	-	-	-	3	973-993	Y	571.438	540.46	0	9.86093e-128	up	0.080408	984	28	9.33333	27	9	2	2	0.923998	0.840919
osa-miR414	UCAUCCUCAUCAUCAUCGUCC	Os07t0246200-02	-	GO:0006457(protein folding);GO:0005783(endoplasmic reticulum);GO:0005509(calcium ion binding);GO:0051082(unfolded protein binding)	ko04141(Protein processing in endoplasmic reticulum);ko04145(Phagosome)	[O]Posttranslational modification, protein turnover, chaperones	-	4	1207-1227	Y	673.48	660.562	0	7.19185e-145	up	0.0279406	1218	33	11	33	11	2	2	1	1
osa-miR414	UCAUCCUCAUCAUCAUCGUCC	Os08t0430500-01	-	-	-	-	-	3.5	805-824	Y	183.676	20.017	0	2.95329e-107	up	3.19787	816	9	3	1	0.333333	2	4	1	0.995055
osa-miR2093-3p	ACAUCUUCCAAUUAAUGCAU	Os01t0521500-01	-	-	-	-	-	2.5	1070-1089	Y	122.451	0	0	2.65391e-88	up	-	1080	2	2			2		0.300868
osa-miR156h-5p	UGACAGAAGAGAGUGAGCAC	Os06t0663500-00	RICE SQUAMOSA PROMOTER-BINDING-LIKE 11	GO:0005634(nucleus);GO:0003677(DNA binding)	-	[K]Transcription	SPL11	1	749-768	Y	734.706	1020.87	0	1.4197e-105	down	-0.47456	759	12	12	17	17	0	0	0.0691842	0.0670155
osa-miR2871a-3p	UAUUUUAGUUUCUAUGGUCAC	Os10t0205300-01	-	-	-	-	-	3.5	1385-1404	Y	244.902	0	0	1.33941e-176	up	-	1395	4	4			2		0.248987
osa-miR159d	AUUGGAUUGAAGGGAGCUCCG	Os01t0812000-02	-	-	-	-	-	3.5	1258-1278	Y	1040.83	220.187	0	0	up	2.24093	1269	51	17	11	3.66667	0	0	0.0156334	0.0151298
osa-miR319a-3p.2-3p	UUGGACUGAAGGGUGCUCCC	Os03t0785800-01	-	-	-	[K]Transcription	-	2.5	1182-1201	Y	367.353	60.0511	0	1.09338e-195	up	2.6129	1192	6	6	1	1	0	4	0.0117481	0.282391
osa-miR3980a-3p	CUGGCCGAGGCCGUCGAUUCU	Os11t0474566-01	-	-	-	-	-	4	116-136	Y	244.902	0	0	1.33941e-176	up	-	127	4	4			2		0.993335
osa-miR160d-5p	UGCCUGGCUCCCUGUAUGCCA	Os06t0685700-01	AUXIN RESPONSE FACTOR 1-	GO:0006355(regulation of transcription, DNA-dependent);GO:0009725(response to hormone stimulus);GO:0005634(nucleus);GO:0003677(DNA binding);GO:0046983(protein dimerization activity)	ko04075(Plant hormone signal transduction)	[K]Transcription	ARF1-	1	1995-2015	Y	57429.5	101126	0	0	down	-0.816292	2006	938	938	1684	1684	0	0	0.0202756	0.019624
osa-miR156b-5p	UGACAGAAGAGAGUGAGCAC	Os06t0703500-02	RICE SQUAMOSA PROMOTER-BINDING-LIKE 12	GO:0005634(nucleus);GO:0003677(DNA binding)	ko04075(Plant hormone signal transduction)	[K]Transcription	SPL12	1	2018-2037	Y	877.565	480.409	0	7.67705e-294	up	0.869243	2028	43	14.3333	24	8	0	0	0.0691842	0.0670155
osa-miR156l-5p	CGACAGAAGAGAGUGAGCAUA	Os08t0531600-01	GRAIN-WIDTH 8	GO:0003677(DNA binding);GO:0005634(nucleus)	-	[S]Function unknown	GW8	2.5	1053-1073	Y	1408.19	1801.53	0	9.16538e-224	down	-0.355388	1064	23	23	30	30	2	0	0.918358	0.0263268
osa-miR156d	UGACAGAAGAGAGUGAGCAC	Os08t0531600-01	GRAIN-WIDTH 8	GO:0003677(DNA binding);GO:0005634(nucleus)	-	[S]Function unknown	GW8	1	1054-1073	Y	1408.19	1801.53	0	9.16538e-224	down	-0.355388	1064	23	23	30	30	2	0	0.998518	0.0670155
osa-miR395j	GUGAAGUGUUUGGGGGAACUC	Os03t0743900-01	-	GO:0000103(sulfate assimilation);ATP(sulfate adenylyltransferase);GO:0004781(activity)	ko00920(Sulfur metabolism);ko00230(Purine metabolism);ko00450(Selenocompound metabolism);ko00261(Monobactam biosynthesis)	[P]Inorganic ion transport and metabolism	-	2	381-401	Y	183.676	0	0	8.25783e-133	up	-	392	3	3			3		0.11052
osa-miR164b	UGGAGAAGCAGGGCACGUGCA	Os02t0579000-02	NAC DOMAIN-CONTAINING PROTEIN 1	GO:0006355(regulation of transcription, DNA-templated);GO:0003677(DNA binding)	ko03013(RNA transport);ko03015(mRNA surveillance pathway);ko03018(RNA degradation)	[S]Function unknown	NAC1	3	841-861	Y	857.157	8106.9	0	3.2803e-138	down	-3.24152	852	28	14	270	135	2	0	0.85525	0.020371
osa-miR5075	UUCUCCGUCGCCGCCGUCCGC	Os01t0346250-00	-	-	-	[S]Function unknown	-	3	938-957	Y	122.451	0	0	2.65391e-88	up	-	948	2	2			2		1
osa-miR1855	AGCACUGGAGUAGCCAAGAGA	Os05t0176100-05	-	-	-	-	-	3.5	3548-3568	Y	122.451	20.017	0	4.41104e-66	up	2.6129	3559	6	2	1	0.333333	2	4	0.681882	0.298092
osa-miR156d	UGACAGAAGAGAGUGAGCAC	Os01t0922600-01	-	-	-	-	-	1	620-639	Y	2204.12	1741.48	0	0	up	0.339885	630	36	36	29	29	0	0	0.0691842	0.0670155
osa-miR156c-5p	UGACAGAAGAGAGUGAGCAC	Os06t0703500-02	RICE SQUAMOSA PROMOTER-BINDING-LIKE 12	GO:0005634(nucleus);GO:0003677(DNA binding)	ko04075(Plant hormone signal transduction)	[K]Transcription	SPL12	1	2018-2037	Y	877.565	480.409	0	7.67705e-294	up	0.869243	2028	43	14.3333	24	8	0	0	0.0691842	0.0670155
osa-miR169r-5p	UAGCCAAGGAUGAUUUGCCUG	Os03t0174900-01	-	-	-	-	-	2	992-1013	Y	1040.83	13211.2	0	0	down	-3.66596	1004	17	17	220	220	0	0	0.00432377	0.00418372
osa-miR166c-3p	UCGGACCAGGCUUCAUUCCCC	Os10t0480200-02	-	-	-	-	-	3	694-714	Y	571.438	540.46	0	9.86093e-128	up	0.080408	705	28	9.33333	27	9	0	0	0.027964	0.0270687
osa-miR169m	UAGCCAAGGAUGACUUGCCUG	Os03t0696300-01	-	-	-	-	-	3	1636-1656	Y	3949.04	33838.8	0	0	down	-3.0991	1647	129	64.5	1127	563.5	0	0	0.0210472	0.020371
osa-miR2925	UGGCGGCCGCGGGCUUCGU	Os01t0220300-01	-	GO:0006412(translation);GO:0005840(ribosome);GO:0003735(structural constituent of ribosome);GO:0019843(rRNA binding)	ko03010(Ribosome)	[J]Translation, ribosomal structure and biogenesis	-	4	292-311	Y	122.451	0	0	2.65391e-88	up	-	301	2	2			2		1
osa-miR395a	GUGAAGUGCUUGGGGGAACUC	Os07t0590700-01	-	-	-	-	-	4	121-140	Y	612.255	0	0	0	up	-	131	10	10			2		0.895113
osa-miR11336-3p	GAAUAUGGGAAAUGCUAGAAAGUCU	Os02t0184100-01	-	-	-	[T]Signal transduction mechanisms	-	4	615-639	Y	3413.32	8016.82	0	3.39331e-166	down	-1.23186	630	64	55.75	149	133.5	2	2	0.936452	0.859985
osa-miR444f	UGCAGUUGUUGCCUCAAGCUU	Os04t0461300-01	-	-	-	-	-	2	1199-1219	Y	9275.66	11890.1	0	0	down	-0.358242	1210	166	151.5	269	198	0	2	0.0129153	0.569399
osa-miR164e	UGGAGAAGCAGGGCACGUGAG	Os01t0565800-00	-	-	-	[S]Function unknown	-	4	335-354	Y	183.676	0	0	8.25783e-133	up	-	345	3	3			2		0.961498
osa-miR812b	GACGGACGGUUAAACGUUGGAC	Os05t0122800-03	-	-	-	-	-	4	829-849	Y	1714.31	180.153	0	0	up	3.25033	840	56	28	6	3	0	2	0.0164086	0.657802
osa-miR171b	UGAUUGAGCCGUGCCAAUAUC	Os02t0662700-01	-	-	-	-	-	1	1348-1368	Y	122.451	0	0	2.65391e-88	up	-	1359	4	2			1		0.01579
osa-miR160c-5p	UGCCUGGCUCCCUGUAUGCCA	Os10t0479900-01	AUXIN RESPONSE FACTOR 22	GO:0006355(regulation of transcription, DNA-dependent);GO:0009725(response to hormone stimulus);GO:0005634(nucleus);GO:0003677(DNA binding);GO:0046983(protein dimerization activity)	ko04075(Plant hormone signal transduction)	[K]Transcription	ARF22	1	1638-1658	Y	32939.3	21017.9	0	0	up	0.648192	1649	538	538	350	350	0	0	0.0202756	0.019624
osa-miR166g-3p	UCGGACCAGGCUUCAUUCCUC	Os10t0480200-01	-	-	-	-	-	3	921-941	Y	571.438	540.46	0	9.86093e-128	up	0.080408	932	28	9.33333	27	9	0	0	0.0175703	0.0170049
osa-miR164f	UGGAGAAGCAGGGCACGUGCA	Os02t0579000-01	NAC DOMAIN-CONTAINING PROTEIN 1	GO:0006355(regulation of transcription, DNA-dependent);GO:0003677(DNA binding)	ko03013(RNA transport);ko03015(mRNA surveillance pathway);ko03018(RNA degradation)	[S]Function unknown	NAC1	3	741-761	Y	857.157	8106.9	0	3.2803e-138	down	-3.24152	752	28	14	270	135	2	0	0.85525	0.020371
osa-miR156c-5p	UGACAGAAGAGAGUGAGCAC	Os06t0663500-00	RICE SQUAMOSA PROMOTER-BINDING-LIKE 11	GO:0005634(nucleus);GO:0003677(DNA binding)	-	[K]Transcription	SPL11	1	749-768	Y	734.706	1020.87	0	1.4197e-105	down	-0.47456	759	12	12	17	17	0	0	0.0691842	0.0670155
osa-miR166c-3p	UCGGACCAGGCUUCAUUCCCC	Os12t0612700-01	-	-	-	-	-	3	873-893	Y	397.966	270.23	0	4.67691e-117	up	0.558455	884	13	6.5	9	4.5	2	2	0.923998	0.840919
osa-miR156c-5p	UGACAGAAGAGAGUGAGCAC	Os02t0139400-01	RICE SQUAMOSA PROMOTER-BINDING-LIKE 3	GO:0005634(nucleus);GO:0003677(DNA binding)	-	[K]Transcription	SPL3	2	1869-1888	Y	1775.54	240.204	0	0	up	2.88592	1879	29	29	4	4	0	1	0.0129153	0.0073506
osa-miR156i	UGACAGAAGAGAGUGAGCAC	Os01t0922600-01	-	-	-	-	-	1	620-639	Y	2204.12	1741.48	0	0	up	0.339885	630	36	36	29	29	0	0	0.0691842	0.0670155
osa-miR164b	UGGAGAAGCAGGGCACGUGCA	Os04t0460600-01	NAC DOMAIN-CONTAINING PROTEIN 2	GO:0006355(regulation of transcription, DNA-dependent);GO:0003677(DNA binding)	ko03013(RNA transport);ko03015(mRNA surveillance pathway);ko03018(RNA degradation)	[S]Function unknown	NAC2	3	912-932	Y	306.127	4203.58	0	6.2913e-124	down	-3.77941	923	10	5	140	70	0	0	0.0210472	0.020371
osa-miR156e	UGACAGAAGAGAGUGAGCAC	Os06t0703500-03	RICE SQUAMOSA PROMOTER-BINDING-LIKE 12	GO:0005634(nucleus);GO:0003677(DNA binding)	ko04075(Plant hormone signal transduction)	[K]Transcription	SPL12	1	1085-1104	Y	877.565	480.409	0	7.67705e-294	up	0.869243	1095	43	14.3333	24	8	0	0	0.0691842	0.0670155
osa-miR1426	AGAAUCUUGAUGAUGAUUAAA	Os11t0198100-01	-	-	-	[S]Function unknown	-	4	2016-2036	Y	122.451	0	0	2.65391e-88	up	-	2027	2	2			2		0.632916
osa-miR159b	UUUGGAUUGAAGGGAGCUCUG	Os01t0812000-01	-	-	-	-	-	3.5	1260-1280	Y	1040.83	220.187	0	0	up	2.24093	1271	51	17	11	3.66667	0	0	0.0218181	0.0211174
osa-miR444a-3p.2	UGCAGUUGCUGCCUCAAGCUU	Os04t0461400-01	-	-	-	[S]Function unknown	-	3	204-224	Y	122.451	0	0	2.65391e-88	up	-	215	2	2			2		0.474943
osa-miR2871b-3p	UAUUUUAGUUUCUAUGGUCAC	Os10t0205300-01	-	-	-	-	-	3.5	1385-1404	Y	244.902	0	0	1.33941e-176	up	-	1395	4	4			2		0.248987
osa-miR5075	UUCUCCGUCGCCGCCGUCCGC	Os01t0732000-01	-	-	-	-	-	4	36-55	Y	183.676	0	0	8.25783e-133	up	-	46	3	3			2		1
osa-miR319a-3p.2-3p	UUGGACUGAAGGGUGCUCCC	Os01t0213800-01	-	-	-	[K]Transcription	-	4	1567-1586	Y	673.48	240.204	0	4.24889e-279	up	1.48737	1577	11	11	4	4	1	2	0.0136186	0.760648
osa-miR5512a	UAGGAUAUGGUAAUGCUAAAA	Os04t0629100-01	-	-	-	-	-	4	1450-1469	Y	122.451	0	0	2.65391e-88	up	-	1460	4	2			2		0.394126
osa-miR169b	CAGCCAAGGAUGACUUGCCGG	Os03t0696300-02	-	-	-	-	-	4	458-478	Y	3949.04	33838.8	0	0	down	-3.0991	469	129	64.5	1127	563.5	0	0	0.0136927	0.0132512
osa-miR319b	UUGGACUGAAGGGUGCUCCC	Os03t0785800-01	-	-	-	[K]Transcription	-	2.5	1182-1201	Y	367.353	60.0511	0	1.09338e-195	up	2.6129	1192	6	6	1	1	0	4	0.0117481	0.282391
osa-miR156e	UGACAGAAGAGAGUGAGCAC	Os11t0496600-00	-	-	-	-	-	1	824-843	Y	183.676	0	0	8.25783e-133	up	-	834	3	3			2		0.998518
osa-miR171b	UGAUUGAGCCGUGCCAAUAUC	Os02t0662700-02	-	-	-	-	-	1	905-925	Y	122.451	0	0	2.65391e-88	up	-	916	4	2			1		0.01579
osa-miR171b	UGAUUGAGCCGUGCCAAUAUC	Os06t0105350-01	-	-	-	-	-	1	456-476	Y	918.382	1441.23	0	1.77071e-109	down	-0.650131	467	15	15	24	24	0	0	0.0252799	0.0244695
osa-miR444f	UGCAGUUGUUGCCUCAAGCUU	Os02t0731200-01	-	-	-	-	-	1	613-633	Y	673.48	0	0	0	up	-	624	11	11			2		0.605676
osa-miR395k	GUGAAGUGUUUGGGGGAACUC	Os03t0743900-01	-	GO:0000103(sulfate assimilation);ATP(sulfate adenylyltransferase);GO:0004781(activity)	ko00920(Sulfur metabolism);ko00230(Purine metabolism);ko00450(Selenocompound metabolism);ko00261(Monobactam biosynthesis)	[P]Inorganic ion transport and metabolism	-	2	381-401	Y	183.676	0	0	8.25783e-133	up	-	392	3	3			3		0.11052
osa-miR169a	CAGCCAAGGAUGACUUGCCGA	Os03t0174900-01	-	-	-	-	-	3.5	993-1013	Y	1040.83	13211.2	0	0	down	-3.66596	1004	17	17	220	220	0	0	0.0218181	0.0211174
osa-miR812a	GACGGACGGUUAAACGUUGGAC	Os05t0122800-03	-	-	-	-	-	4	829-849	Y	1714.31	180.153	0	0	up	3.25033	840	56	28	6	3	0	2	0.0164086	0.657802
osa-miR2098-5p	UCCCGUGGAGGCAGCCGAUG	Os02t0151300-01	GLYCOSIDE HYDROLASE 9B7	GO:0005975(carbohydrate metabolic process);GO:0003824(catalytic activity);GO:0004553(hydrolase activity, hydrolyzing O-glycosyl compounds)	ko00500(Starch and sucrose metabolism)	[G]Carbohydrate transport and metabolism	GH9B7	4	1699-1718	Y	122.451	0	0	2.65391e-88	up	-	1709	2	2			2		0.895113
osa-miR528-5p	UGGAAGGGGCAUGCAGAGGAG	Os03t0709300-01	UCLACYANIN-LIKE PROTEIN 9	GO:0005507(copper ion binding);GO:0009055(electron carrier activity)	-	[S]Function unknown	UCL9	4	173-192	Y	551.029	0	0	0	up	-	184	9	9			2		0.988999
osa-miR156l-5p	CGACAGAAGAGAGUGAGCAUA	Os06t0703500-02	RICE SQUAMOSA PROMOTER-BINDING-LIKE 12	GO:0005634(nucleus);GO:0003677(DNA binding)	ko04075(Plant hormone signal transduction)	[K]Transcription	SPL12	3.5	2017-2037	Y	877.565	480.409	0	7.67705e-294	up	0.869243	2028	43	14.3333	24	8	0	0	0.0248959	0.0240976
osa-miR1436	ACAUUAUGGGACGGAGGGAGU	Os08t0472600-01	-	-	-	-	-	2.5	1740-1760	Y	1224.51	2522.15	0	7.17167e-86	down	-1.04245	1751	20	20	42	42	2	2	0.658275	0.53512
osa-miR156k	UGACAGAAGAGAGAGAGCACA	Os02t0139400-01	RICE SQUAMOSA PROMOTER-BINDING-LIKE 3	GO:0005634(nucleus);GO:0003677(DNA binding)	-	[K]Transcription	SPL3	2	1868-1888	Y	1775.54	240.204	0	0	up	2.88592	1879	29	29	4	4	0	1	0.00432377	0.00245623
osa-miR169d	UAGCCAAGGAUGAAUUGCCGG	Os03t0696300-01	-	-	-	-	-	3	1636-1656	Y	3949.04	33838.8	0	0	down	-3.0991	1647	129	64.5	1127	563.5	0	0	0.0105795	0.0102379
osa-miR396c-5p	UUCCACAGCUUUCUUGAACUU	Os02t0710500-01	-	-	-	-	-	4	1120-1141	Y	734.706	0	0	0	up	-	1132	12	12			2		0.988999
osa-miR164c	UGGAGAAGCAGGGUACGUGCA	Os06t0675600-01	YELLOW 37	GO:0006355(regulation of transcription, DNA-templated);GO:0003677(DNA binding)	-	[S]Function unknown	Y37	2.5	954-974	Y	2265.34	44197.6	0	0	down	-4.28617	965	37	37	736	736	2	0	0.658275	0.011369
osa-miR159f	CUUGGAUUGAAGGGAGCUCUA	Os01t0812000-01	-	-	-	-	-	2.5	1260-1280	Y	1040.83	220.187	0	0	up	2.24093	1271	51	17	11	3.66667	0	0	0.0156334	0.0151298
osa-miR159c	AUUGGAUUGAAGGGAGCUCCA	Os01t0812000-02	-	-	-	-	-	3	1258-1278	Y	1040.83	220.187	0	0	up	2.24093	1269	51	17	11	3.66667	0	0	0.0140811	0.0136272
osa-miR394	UUGGCAUUCUGUCCACCUCC	Os01t0923900-01	LEAF INCLINCATION 4	GO:0005515(protein binding)	-	[S]Function unknown	LC4	0	1159-1178	Y	612.255	180.153	0	8.91873e-274	up	1.76491	1169	10	10	3	3	0	2	0.00589141	0.318179
osa-miR396a-5p	UUCCACAGCUUUCUUGAACUG	Os06t0116200-01	GROWTH-REGULATING FACTOR 5	GO:0006355(regulation of transcription, DNA-templated);GO:0005524(ATP binding);GO:0005634(nucleus)	-	[K]Transcription	GRF5	3	605-626	Y	1285.73	120.102	0	0	up	3.42026	616	21	21	2	2	0	2	0.0416513	0.936551
osa-miR172d-3p	AGAAUCUUGAUGAUGCUGCAU	Os05t0121600-01	-	-	-	-	-	2	1412-1432	Y	3244.95	5344.55	0	0	down	-0.719872	1423	53	53	89	89	2	2	0.792957	0.674838
osa-miR166k-3p	UCGGACCAGGCUUCAAUCCCU	Os03t0640800-01	-	-	-	-	-	2.5	956-975	Y	397.966	270.23	0	4.67691e-117	up	0.558455	966	13	6.5	9	4.5	2	2	0.83297	0.721023
osa-miR169j	UAGCCAAGGAUGACUUGCCUG	Os03t0696300-01	-	-	-	-	-	3	1636-1656	Y	3949.04	33838.8	0	0	down	-3.0991	1647	129	64.5	1127	563.5	0	0	0.0210472	0.020371
osa-miR169o	UAGCCAAGAAUGACUUGCCUA	Os03t0696300-01	-	-	-	-	-	3	1636-1656	Y	3949.04	33838.8	0	0	down	-3.0991	1647	129	64.5	1127	563.5	0	0	0.0140811	0.0136272
osa-miR812e	GACGGACGGUUAAACGUUGGAC	Os06t0715400-01	-	-	-	-	-	3	1239-1259	Y	1775.54	180.153	0	0	up	3.30096	1250	57	29	6	3	0	2	0.0348319	0.899533
osa-miR169c	CAGCCAAGGAUGACUUGCCGG	Os03t0696300-02	-	-	-	-	-	4	458-478	Y	3949.04	33838.8	0	0	down	-3.0991	469	129	64.5	1127	563.5	0	0	0.0136927	0.0132512
osa-miR166l-3p	UCGGACCAGGCUUCAAUCCCU	Os03t0640800-01	-	-	-	-	-	2.5	956-975	Y	397.966	270.23	0	4.67691e-117	up	0.558455	966	13	6.5	9	4.5	2	2	0.83297	0.721023
osa-miR414	UCAUCCUCAUCAUCAUCGUCC	Os03t0843300-01	LATE EMBRYOGENESIS ABUNDANT PROTEIN 7	GO:0009269(response to desiccation)	-	[S]Function unknown	LEA7	3.5	1021-1041	Y	122.451	0	0	2.65391e-88	up	-	1032	4	2			2		1
osa-miR156e	UGACAGAAGAGAGUGAGCAC	Os02t0139400-01	RICE SQUAMOSA PROMOTER-BINDING-LIKE 3	GO:0005634(nucleus);GO:0003677(DNA binding)	-	[K]Transcription	SPL3	2	1869-1888	Y	1775.54	240.204	0	0	up	2.88592	1879	29	29	4	4	0	1	0.0129153	0.0073506
osa-miR1848	CCUCGCCGGCGCGCGCGUGCA	Os04t0640700-02	-	GO:0005975(carbohydrate metabolic process);GO:0004553(hydrolase activity, hydrolyzing O-glycosyl compounds)	ko00520(Amino sugar and nucleotide sugar metabolism)	[G]Carbohydrate transport and metabolism	-	4	1229-1248	Y	887.769	300.256	0	0	up	1.56399	1239	29	14.5	10	5	2	1	1	0.103761
osa-miR166b-3p	UCGGACCAGGCUUCAUUCCCC	Os12t0612700-01	-	-	-	-	-	3	873-893	Y	397.966	270.23	0	4.67691e-117	up	0.558455	884	13	6.5	9	4.5	2	2	0.923998	0.840919
osa-miR6248	UAUUUGAGGAUGGAGGUAGUA	Os06t0660200-01	-	-	-	-	-	3	1870-1890	Y	122.451	0	0	2.65391e-88	up	-	1881	2	2			2		0.944928
osa-miR169m	UAGCCAAGGAUGACUUGCCUG	Os03t0696300-02	-	-	-	-	-	3	458-478	Y	3949.04	33838.8	0	0	down	-3.0991	469	129	64.5	1127	563.5	0	0	0.0210472	0.020371
osa-miR171e-3p	UGAUUGAGCCGUGCCAAUAUC	Os02t0662700-01	-	-	-	-	-	1	1348-1368	Y	122.451	0	0	2.65391e-88	up	-	1359	4	2			1		0.01579
osa-miR164f	UGGAGAAGCAGGGCACGUGCA	Os06t0675600-01	YELLOW 37	GO:0006355(regulation of transcription, DNA-templated);GO:0003677(DNA binding)	-	[S]Function unknown	Y37	2	954-974	Y	2265.34	44197.6	0	0	down	-4.28617	965	37	37	736	736	2	0	0.693066	0.0124987
osa-miR164b	UGGAGAAGCAGGGCACGUGCA	Os02t0579000-01	NAC DOMAIN-CONTAINING PROTEIN 1	GO:0006355(regulation of transcription, DNA-dependent);GO:0003677(DNA binding)	ko03013(RNA transport);ko03015(mRNA surveillance pathway);ko03018(RNA degradation)	[S]Function unknown	NAC1	3	741-761	Y	857.157	8106.9	0	3.2803e-138	down	-3.24152	752	28	14	270	135	2	0	0.85525	0.020371
osa-miR156l-5p	CGACAGAAGAGAGUGAGCAUA	Os11t0496600-00	-	-	-	-	-	2.5	823-843	Y	183.676	0	0	8.25783e-133	up	-	834	3	3			2		0.918358
osa-miR169e	UAGCCAAGGAUGACUUGCCGG	Os06t0662150-01	-	-	-	-	-	2	296-316	Y	244.902	0	0	1.33941e-176	up	-	307	4	4			1		0.00268985
osa-miR160d-5p	UGCCUGGCUCCCUGUAUGCCA	Os04t0519700-01	AUXIN RESPONSE FACTOR 1-	GO:0006355(regulation of transcription, DNA-dependent);GO:0009725(response to hormone stimulus);GO:0005634(nucleus);GO:0003677(DNA binding)	ko04075(Plant hormone signal transduction)	-	ARF1-	1	1485-1505	Y	5326.62	8767.46	0	0	down	-0.71894	1496	87	87	146	146	0	0	0.0202756	0.019624
osa-miR164d	UGGAGAAGCAGGGCACGUGCU	Os02t0579000-01	NAC DOMAIN-CONTAINING PROTEIN 1	GO:0006355(regulation of transcription, DNA-dependent);GO:0003677(DNA binding)	ko03013(RNA transport);ko03015(mRNA surveillance pathway);ko03018(RNA degradation)	[S]Function unknown	NAC1	3	741-761	Y	857.157	8106.9	0	3.2803e-138	down	-3.24152	752	28	14	270	135	2	0	0.800237	0.0170049
osa-miR160c-5p	UGCCUGGCUCCCUGUAUGCCA	Os02t0628600-01	AUXIN RESPONSE FACTOR 8	GO:0006355(regulation of transcription, DNA-dependent);GO:0009725(response to hormone stimulus);GO:0005634(nucleus);GO:0003677(DNA binding);GO:0046983(protein dimerization activity)	ko04075(Plant hormone signal transduction)	[K]Transcription	ARF8	1	1400-1420	Y	23694.3	26002.1	0	0	down	-0.134093	1411	387	387	433	433	0	0	0.0202756	0.019624
osa-miR156i	UGACAGAAGAGAGUGAGCAC	Os06t0703500-01	RICE SQUAMOSA PROMOTER-BINDING-LIKE 12	GO:0005634(nucleus);GO:0003677(DNA binding)	ko04075(Plant hormone signal transduction)	[K]Transcription	SPL12	1	1686-1705	Y	877.565	480.409	0	7.67705e-294	up	0.869243	1696	43	14.3333	24	8	0	0	0.0691842	0.0670155
osa-miR164d	UGGAGAAGCAGGGCACGUGCU	Os06t0675600-01	YELLOW 37	GO:0006355(regulation of transcription, DNA-templated);GO:0003677(DNA binding)	-	[S]Function unknown	Y37	1	954-974	Y	2265.34	44197.6	0	0	down	-4.28617	965	37	37	736	736	2	0	0.752383	0.0147544
osa-miR396a-5p	UUCCACAGCUUUCUUGAACUG	Os11t0303500-01	-	GO:0000166(nucleotide binding)	-	[S]Function unknown	-	4	612-632	Y	183.676	0	0	8.25783e-133	up	-	623	3	3			2		0.895113
osa-miR156e	UGACAGAAGAGAGUGAGCAC	Os08t0531600-01	GRAIN-WIDTH 8	GO:0003677(DNA binding);GO:0005634(nucleus)	-	[S]Function unknown	GW8	1	1054-1073	Y	1408.19	1801.53	0	9.16538e-224	down	-0.355388	1064	23	23	30	30	2	0	0.998518	0.0670155
osa-miR818e	AAUCCCUUAUAUUAUGGGACGG	Os06t0287500-01	-	GO:0043531(ADP binding)	ko04626(Plant-pathogen interaction)	[S]Function unknown	-	2	4176-4197	Y	244.902	0	0	1.33941e-176	up	-	4188	4	4			2		0.936452
osa-miR169o	UAGCCAAGAAUGACUUGCCUA	Os03t0696300-02	-	-	-	-	-	3	458-478	Y	3949.04	33838.8	0	0	down	-3.0991	469	129	64.5	1127	563.5	0	0	0.0140811	0.0136272
osa-miR444b.2	UGCAGUUGUUGUCUCAAGCUU	Os08t0431900-00	-	-	-	-	-	2	311-331	Y	2204.12	3422.91	0	1.30047e-264	down	-0.635024	322	36	36	57	57	2	0	0.693066	0.0124987
osa-miR156d	UGACAGAAGAGAGUGAGCAC	Os09t0491532-01	-	-	-	-	-	1	675-694	Y	551.029	180.153	0	4.01681e-237	up	1.6129	685	9	9	3	3	1	2	0.0435863	0.990409
osa-miR166h-3p	UCGGACCAGGCUUCAUUCCUC	Os03t0109400-02	-	-	-	-	-	3	973-993	Y	571.438	540.46	0	9.86093e-128	up	0.080408	984	28	9.33333	27	9	2	2	0.800237	0.683035
osa-miR156g-5p	UGACAGAAGAGAGUGAGCAC	Os08t0531600-01	GRAIN-WIDTH 8	GO:0003677(DNA binding);GO:0005634(nucleus)	-	[S]Function unknown	GW8	1	1054-1073	Y	1408.19	1801.53	0	9.16538e-224	down	-0.355388	1064	23	23	30	30	2	0	0.998518	0.0670155
osa-miR156f-5p	UGACAGAAGAGAGUGAGCAC	Os06t0703500-02	RICE SQUAMOSA PROMOTER-BINDING-LIKE 12	GO:0005634(nucleus);GO:0003677(DNA binding)	ko04075(Plant hormone signal transduction)	[K]Transcription	SPL12	1	2018-2037	Y	877.565	480.409	0	7.67705e-294	up	0.869243	2028	43	14.3333	24	8	0	0	0.0691842	0.0670155
osa-miR319a-3p.2-3p	UUGGACUGAAGGGUGCUCCC	Os12t0616400-02	-	-	-	[K]Transcription	-	3.5	817-836	Y	612.255	150.128	0	3.46435e-291	up	2.02794	827	20	10	5	2.5	0	1	0.00940959	0.00535127
osa-miR169h	UAGCCAAGGAUGACUUGCCUG	Os03t0174900-01	-	-	-	-	-	3	992-1013	Y	1040.83	13211.2	0	0	down	-3.66596	1004	17	17	220	220	0	0	0.0210472	0.020371
osa-miR164f	UGGAGAAGCAGGGCACGUGCA	Os02t0579000-02	NAC DOMAIN-CONTAINING PROTEIN 1	GO:0006355(regulation of transcription, DNA-templated);GO:0003677(DNA binding)	ko03013(RNA transport);ko03015(mRNA surveillance pathway);ko03018(RNA degradation)	[S]Function unknown	NAC1	3	841-861	Y	857.157	8106.9	0	3.2803e-138	down	-3.24152	852	28	14	270	135	2	0	0.85525	0.020371
osa-miR5077	GUUCGCGUCGGGUUCACCA	Os04t0405500-01	-	-	-	[S]Function unknown	-	4	771-789	Y	122.451	0	0	2.65391e-88	up	-	780	2	2			2		0.950535
osa-miR166b-3p	UCGGACCAGGCUUCAUUCCCC	Os10t0480200-01	-	-	-	-	-	3	921-941	Y	571.438	540.46	0	9.86093e-128	up	0.080408	932	28	9.33333	27	9	0	0	0.027964	0.0270687
osa-miR156j-5p	UGACAGAAGAGAGUGAGCAC	Os08t0531600-01	GRAIN-WIDTH 8	GO:0003677(DNA binding);GO:0005634(nucleus)	-	[S]Function unknown	GW8	1	1054-1073	Y	1408.19	1801.53	0	9.16538e-224	down	-0.355388	1064	23	23	30	30	2	0	0.998518	0.0670155
osa-miR166d-3p	UCGGACCAGGCUUCAUUCCCC	Os10t0480200-02	-	-	-	-	-	3	694-714	Y	571.438	540.46	0	9.86093e-128	up	0.080408	705	28	9.33333	27	9	0	0	0.027964	0.0270687
osa-miR812c	GACGGACGGUUAAACGUUGGAC	Os06t0715400-01	-	-	-	-	-	3	1239-1259	Y	1775.54	180.153	0	0	up	3.30096	1250	57	29	6	3	0	2	0.0348319	0.899533
osa-miR164a	UGGAGAAGCAGGGCACGUGCA	Os06t0675600-01	YELLOW 37	GO:0006355(regulation of transcription, DNA-templated);GO:0003677(DNA binding)	-	[S]Function unknown	Y37	2	954-974	Y	2265.34	44197.6	0	0	down	-4.28617	965	37	37	736	736	2	0	0.693066	0.0124987
osa-miR2926	AGGUCGUCGACGUUGGUGCU	Os12t0567700-01	RIBOSOMAL PROTEIN L2	GO:0006412(translation);GO:0005622(intracellular);GO:0005840(ribosome);GO:0003735(structural constituent of ribosome)	ko03010(Ribosome)	[J]Translation, ribosomal structure and biogenesis	RPL2	3	415-433	Y	122.451	0	0	2.65391e-88	up	-	424	2	2			3		0.437264
osa-miR1855	AGCACUGGAGUAGCCAAGAGA	Os05t0176100-07	-	-	-	-	-	3.5	800-820	Y	122.451	20.017	0	4.41104e-66	up	2.6129	811	6	2	1	0.333333	2	4	0.681882	0.298092
osa-miR169i-5p.1	UAGCCAAGGAUGACUUGCCUG	Os03t0174900-01	-	-	-	-	-	3	992-1013	Y	1040.83	13211.2	0	0	down	-3.66596	1004	17	17	220	220	0	0	0.0210472	0.020371
osa-miR396d	UCCACAGGCUUUCUUGAACGG	Os11t0551900-01	-	-	-	-	-	2.5	1321-1341	Y	183.676	0	0	8.25783e-133	up	-	1332	3	3			2		0.300868
osa-miR166a-3p	UCGGACCAGGCUUCAUUCCCC	Os10t0480200-01	-	-	-	-	-	3	921-941	Y	571.438	540.46	0	9.86093e-128	up	0.080408	932	28	9.33333	27	9	0	0	0.027964	0.0270687
osa-miR5075	UUCUCCGUCGCCGCCGUCCGC	Os04t0268700-01	-	-	-	-	-	2.5	447-467	Y	122.451	0	0	2.65391e-88	up	-	458	2	2			2		0.998887
osa-miR2923	AGACAAAAAUAUAAAUAACAAA	Os03t0788600-02	FASCICLIN-LIKE ARABINOGALACTAN PROTEIN 24	-	-	[M]Cell wall_membrane_envelope biogenesis	FLA24	4	1645-1666	Y	122.451	0	0	2.65391e-88	up	-	1657	2	2			2		0.895113
osa-miR169b	CAGCCAAGGAUGACUUGCCGG	Os03t0696300-01	-	-	-	-	-	4	1636-1656	Y	3949.04	33838.8	0	0	down	-3.0991	1647	129	64.5	1127	563.5	0	0	0.0136927	0.0132512
osa-miR396b-5p	UUCCACAGCUUUCUUGAACUG	Os11t0551900-01	-	-	-	-	-	3.5	1321-1342	Y	183.676	0	0	8.25783e-133	up	-	1332	3	3			2		0.681882
osa-miR166j-3p	UCGGACCAGGCUUCAUUCCCC	Os10t0480200-01	-	-	-	-	-	3	921-941	Y	571.438	540.46	0	9.86093e-128	up	0.080408	932	28	9.33333	27	9	0	0	0.027964	0.0270687
osa-miR156l-5p	CGACAGAAGAGAGUGAGCAUA	Os09t0491532-01	-	-	-	-	-	2.5	674-694	Y	551.029	180.153	0	4.01681e-237	up	1.6129	685	9	9	3	3	1	2	0.0169942	0.832585
osa-miR444d.3	UUGUGGCUUUCUUGCAAGUUG	Os04t0485000-01	19S REGULATORY PARTICLE NON-ATPASE SUBUNIT 7	GO:0005515(protein binding)	ko03050(Proteasome)	[O]Posttranslational modification, protein turnover, chaperones	RPN7	4	702-721	Y	183.676	60.0511	0	1.96228e-80	up	1.6129	712	3	3	1	1	2	4	0.632916	0.266339
osa-miR2919	AAGGGGGGGGGGGGAAAGA	Os01t0908400-01	-	-	-	[S]Function unknown	-	3	8-27	Y	551.029	360.307	0	1.59701e-165	up	0.612903	18	9	9	6	6	2	2	0.999394	0.994934
osa-miR164e	UGGAGAAGCAGGGCACGUGAG	Os04t0460600-02	NAC DOMAIN-CONTAINING PROTEIN 2	GO:0006355(regulation of transcription, DNA-templated);GO:0003677(DNA binding)	ko03013(RNA transport);ko03015(mRNA surveillance pathway);ko03018(RNA degradation)	[S]Function unknown	NAC2	3	790-810	Y	306.127	4203.58	0	6.2913e-124	down	-3.77941	801	10	5	140	70	0	0	0.031404	0.0304003
osa-miR164f	UGGAGAAGCAGGGCACGUGCA	Os04t0460600-02	NAC DOMAIN-CONTAINING PROTEIN 2	GO:0006355(regulation of transcription, DNA-templated);GO:0003677(DNA binding)	ko03013(RNA transport);ko03015(mRNA surveillance pathway);ko03018(RNA degradation)	[S]Function unknown	NAC2	3	790-810	Y	306.127	4203.58	0	6.2913e-124	down	-3.77941	801	10	5	140	70	0	0	0.0210472	0.020371
osa-miR156b-5p	UGACAGAAGAGAGUGAGCAC	Os08t0531600-01	GRAIN-WIDTH 8	GO:0003677(DNA binding);GO:0005634(nucleus)	-	[S]Function unknown	GW8	1	1054-1073	Y	1408.19	1801.53	0	9.16538e-224	down	-0.355388	1064	23	23	30	30	2	0	0.998518	0.0670155
osa-miR812b	GACGGACGGUUAAACGUUGGAC	Os06t0715400-01	-	-	-	-	-	3	1239-1259	Y	1775.54	180.153	0	0	up	3.30096	1250	57	29	6	3	0	2	0.0348319	0.899533
osa-miR159b	UUUGGAUUGAAGGGAGCUCUG	Os01t0812000-02	-	-	-	-	-	3.5	1258-1278	Y	1040.83	220.187	0	0	up	2.24093	1269	51	17	11	3.66667	0	0	0.0218181	0.0211174
osa-miR164b	UGGAGAAGCAGGGCACGUGCA	Os06t0675600-01	YELLOW 37	GO:0006355(regulation of transcription, DNA-templated);GO:0003677(DNA binding)	-	[S]Function unknown	Y37	2	954-974	Y	2265.34	44197.6	0	0	down	-4.28617	965	37	37	736	736	2	0	0.693066	0.0124987
osa-miR156h-5p	UGACAGAAGAGAGUGAGCAC	Os02t0139400-01	RICE SQUAMOSA PROMOTER-BINDING-LIKE 3	GO:0005634(nucleus);GO:0003677(DNA binding)	-	[K]Transcription	SPL3	2	1869-1888	Y	1775.54	240.204	0	0	up	2.88592	1879	29	29	4	4	0	1	0.0129153	0.0073506
osa-miR156f-5p	UGACAGAAGAGAGUGAGCAC	Os11t0496600-00	-	-	-	-	-	1	824-843	Y	183.676	0	0	8.25783e-133	up	-	834	3	3			2		0.998518
osa-miR169h	UAGCCAAGGAUGACUUGCCUG	Os03t0696300-02	-	-	-	-	-	3	458-478	Y	3949.04	33838.8	0	0	down	-3.0991	469	129	64.5	1127	563.5	0	0	0.0210472	0.020371
osa-miR395h	GUGAAGUGUUUGGGGGAACUC	Os03t0743900-01	-	GO:0000103(sulfate assimilation);ATP(sulfate adenylyltransferase);GO:0004781(activity)	ko00920(Sulfur metabolism);ko00230(Purine metabolism);ko00450(Selenocompound metabolism);ko00261(Monobactam biosynthesis)	[P]Inorganic ion transport and metabolism	-	2	381-401	Y	183.676	0	0	8.25783e-133	up	-	392	3	3			3		0.11052
osa-miR815b	AAGGGGAUUGAGGAGAUUGGG	Os10t0390500-01	ALANINE AMINOTRANSFERASE	GO:0009058(biosynthetic process);GO:0003824(catalytic activity);GO:0030170(pyridoxal phosphate binding)	ko00710(Carbon fixation in photosynthetic organisms);ko00250(Alanine, aspartate and glutamate metabolism);ko00220(Arginine biosynthesis)	[E]Amino acid transport and metabolism	ALAAT	4	578-597	Y	244.902	0	0	1.33941e-176	up	-	588	4	4			2		0.777593
osa-miR169g	UAGCCAAGGAUGACUUGCCUA	Os06t0662150-01	-	-	-	-	-	4	296-316	Y	244.902	0	0	1.33941e-176	up	-	307	4	4			1		0.0153079
osa-miR156g-5p	UGACAGAAGAGAGUGAGCAC	Os09t0491532-01	-	-	-	-	-	1	675-694	Y	551.029	180.153	0	4.01681e-237	up	1.6129	685	9	9	3	3	1	2	0.0435863	0.990409
osa-miR2925	UGGCGGCCGCGGGCUUCGU	Os03t0341000-01	-	-	-	-	-	4	608-626	Y	183.676	0	0	8.25783e-133	up	-	617	3	3			2		1
osa-miR166m	UCGGACCAGGCUUCAUUCCCU	Os12t0612700-01	-	-	-	-	-	3	873-893	Y	397.966	270.23	0	4.67691e-117	up	0.558455	884	13	6.5	9	4.5	2	2	0.800237	0.683035
osa-miR156f-5p	UGACAGAAGAGAGUGAGCAC	Os01t0922600-01	-	-	-	-	-	1	620-639	Y	2204.12	1741.48	0	0	up	0.339885	630	36	36	29	29	0	0	0.0691842	0.0670155
osa-miR169e	UAGCCAAGGAUGACUUGCCGG	Os03t0174900-01	-	-	-	-	-	3.5	993-1013	Y	1040.83	13211.2	0	0	down	-3.66596	1004	17	17	220	220	0	0	0.0156334	0.0151298
osa-miR818a	AAUCCCUUAUAUUAUGGGACGG	Os06t0287500-01	-	GO:0043531(ADP binding)	ko04626(Plant-pathogen interaction)	[S]Function unknown	-	2	4176-4197	Y	244.902	0	0	1.33941e-176	up	-	4188	4	4			2		0.936452
osa-miR171c-3p	UGAUUGAGCCGUGCCAAUAUC	Os02t0662700-01	-	-	-	-	-	1	1348-1368	Y	122.451	0	0	2.65391e-88	up	-	1359	4	2			1		0.01579
osa-miR169g	UAGCCAAGGAUGACUUGCCUA	Os03t0696300-02	-	-	-	-	-	4	458-478	Y	3949.04	33838.8	0	0	down	-3.0991	469	129	64.5	1127	563.5	0	0	0.0245117	0.0237256
osa-miR164e	UGGAGAAGCAGGGCACGUGAG	Os04t0460600-01	NAC DOMAIN-CONTAINING PROTEIN 2	GO:0006355(regulation of transcription, DNA-dependent);GO:0003677(DNA binding)	ko03013(RNA transport);ko03015(mRNA surveillance pathway);ko03018(RNA degradation)	[S]Function unknown	NAC2	3	912-932	Y	306.127	4203.58	0	6.2913e-124	down	-3.77941	923	10	5	140	70	0	0	0.031404	0.0304003
osa-miR171e-3p	UGAUUGAGCCGUGCCAAUAUC	Os06t0105350-01	-	-	-	-	-	1	456-476	Y	918.382	1441.23	0	1.77071e-109	down	-0.650131	467	15	15	24	24	0	0	0.0252799	0.0244695
osa-miR159a.1	UUUGGAUUGAAGGGAGCUCUG	Os01t0812000-02	-	-	-	-	-	3.5	1258-1278	Y	1040.83	220.187	0	0	up	2.24093	1269	51	17	11	3.66667	0	0	0.0218181	0.0211174
osa-miR160a-5p	UGCCUGGCUCCCUGUAUGCCA	Os10t0479900-01	AUXIN RESPONSE FACTOR 22	GO:0006355(regulation of transcription, DNA-dependent);GO:0009725(response to hormone stimulus);GO:0005634(nucleus);GO:0003677(DNA binding);GO:0046983(protein dimerization activity)	ko04075(Plant hormone signal transduction)	[K]Transcription	ARF22	1	1638-1658	Y	32939.3	21017.9	0	0	up	0.648192	1649	538	538	350	350	0	0	0.0202756	0.019624
osa-miR169k	UAGCCAAGGAUGACUUGCCUG	Os03t0174900-01	-	-	-	-	-	3	992-1013	Y	1040.83	13211.2	0	0	down	-3.66596	1004	17	17	220	220	0	0	0.0210472	0.020371
osa-miR166g-3p	UCGGACCAGGCUUCAUUCCUC	Os03t0109400-02	-	-	-	-	-	3	973-993	Y	571.438	540.46	0	9.86093e-128	up	0.080408	984	28	9.33333	27	9	2	2	0.800237	0.683035
osa-miR169n	UAGCCAAGAAUGACUUGCCUA	Os03t0696300-02	-	-	-	-	-	3	458-478	Y	3949.04	33838.8	0	0	down	-3.0991	469	129	64.5	1127	563.5	0	0	0.0140811	0.0136272
osa-miR812d	GACGGACGGUUAAACGUUGGAC	Os05t0122800-03	-	-	-	-	-	4	829-849	Y	1714.31	180.153	0	0	up	3.25033	840	56	28	6	3	0	2	0.0164086	0.657802
osa-miR169f.1	UAGCCAAGGAUGACUUGCCUA	Os06t0662150-01	-	-	-	-	-	4	296-316	Y	244.902	0	0	1.33941e-176	up	-	307	4	4			1		0.0153079
osa-miR169i-5p.1	UAGCCAAGGAUGACUUGCCUG	Os03t0696300-01	-	-	-	-	-	3	1636-1656	Y	3949.04	33838.8	0	0	down	-3.0991	1647	129	64.5	1127	563.5	0	0	0.0210472	0.020371
osa-miR159e	AUUGGAUUGAAGGGAGCUCCU	Os01t0812000-03	-	-	-	-	-	4	1257-1277	Y	1040.83	220.187	0	0	up	2.24093	1268	51	17	11	3.66667	0	0	0.0136927	0.0132512
osa-miR395l	GUGAAGUGUUUGGGGGAACUC	Os03t0743900-01	-	GO:0000103(sulfate assimilation);ATP(sulfate adenylyltransferase);GO:0004781(activity)	ko00920(Sulfur metabolism);ko00230(Purine metabolism);ko00450(Selenocompound metabolism);ko00261(Monobactam biosynthesis)	[P]Inorganic ion transport and metabolism	-	2	381-401	Y	183.676	0	0	8.25783e-133	up	-	392	3	3			3		0.11052
osa-miR156l-5p	CGACAGAAGAGAGUGAGCAUA	Os09t0507100-00	-	-	-	-	-	2.5	1033-1053	Y	734.706	240.204	0	0	up	1.6129	1044	12	12	4	4	0	1	0.0271979	0.015528
osa-miR156f-5p	UGACAGAAGAGAGUGAGCAC	Os09t0507100-00	-	-	-	-	-	1	1034-1053	Y	734.706	240.204	0	0	up	1.6129	1044	12	12	4	4	0	1	0.0691842	0.0398727
osa-miR166f	UCGGACCAGGCUUCAUUCCCC	Os12t0612700-01	-	-	-	-	-	3	873-893	Y	397.966	270.23	0	4.67691e-117	up	0.558455	884	13	6.5	9	4.5	2	2	0.923998	0.840919
osa-miR414	UCAUCCUCAUCAUCAUCGUCC	Os12t0578000-01	-	-	ko03440(Homologous recombination)	[S]Function unknown	-	4	2212-2233	Y	551.029	0	0	0	up	-	2224	9	9			0		0.234689
osa-miR528-5p	UGGAAGGGGCAUGCAGAGGAG	Os09t0365900-01	-	GO:0055114(oxidation-reduction process);GO:0005507(copper ion binding);GO:0016491(oxidoreductase activity);GO:0005576(extracellular region)	ko00053(Ascorbate and aldarate metabolism)	[Q]Secondary metabolites biosynthesis, transport and catabolism	-	4	164-183	Y	428.578	300.256	0	2.32964e-123	up	0.513367	174	7	7	5	5	2	2	0.988999	0.959929
osa-miR444d.2	UGCAGUUGCUGCCUCAAGCUU	Os08t0431900-00	-	-	-	-	-	0	311-331	Y	2204.12	3422.91	0	1.30047e-264	down	-0.635024	322	36	36	57	57	2	0	0.658275	0.011369
osa-miR395c	GUGAAGUGUUUGGAGGAACUC	Os03t0743900-01	-	GO:0000103(sulfate assimilation);ATP(sulfate adenylyltransferase);GO:0004781(activity)	ko00920(Sulfur metabolism);ko00230(Purine metabolism);ko00450(Selenocompound metabolism);ko00261(Monobactam biosynthesis)	[P]Inorganic ion transport and metabolism	-	1.5	381-401	Y	183.676	0	0	8.25783e-133	up	-	392	3	3			3		0.061885
osa-miR1861c	CGAUCUUGUAGCAAGAACUGAG	Os10t0556100-01	-	-	-	-	-	4	616-637	Y	122.451	0	0	2.65391e-88	up	-	628	4	2			2		0.394126
osa-miR396g	UCCACAGGCUUUCUUGAACGG	Os11t0551900-01	-	-	-	-	-	2.5	1321-1341	Y	183.676	0	0	8.25783e-133	up	-	1332	3	3			2		0.300868
osa-miR156c-5p	UGACAGAAGAGAGUGAGCAC	Os09t0507100-00	-	-	-	-	-	1	1034-1053	Y	734.706	240.204	0	0	up	1.6129	1044	12	12	4	4	0	1	0.0691842	0.0398727
osa-miR529a	CUGUACCCUCUCUCUUCUUC	Os01t0685300-01	-	-	-	-	-	4	1118-1137	Y	183.676	0	0	8.25783e-133	up	-	1128	3	3			2		0.994812
osa-miR414	UCAUCCUCAUCAUCAUCGUCC	Os07t0246200-03	-	GO:0006457(protein folding);GO:0005783(endoplasmic reticulum);GO:0005509(calcium ion binding);GO:0051082(unfolded protein binding)	ko04141(Protein processing in endoplasmic reticulum);ko04145(Phagosome)	[O]Posttranslational modification, protein turnover, chaperones	-	4	1200-1220	Y	673.48	660.562	0	7.19185e-145	up	0.0279406	1211	33	11	33	11	2	2	1	1
osa-miR156k	UGACAGAAGAGAGAGAGCACA	Os01t0922600-01	-	-	-	-	-	0	619-639	Y	2204.12	1741.48	0	0	up	0.339885	630	36	36	29	29	0	0	0.0405181	0.0392291
osa-miR166b-3p	UCGGACCAGGCUUCAUUCCCC	Os10t0480200-02	-	-	-	-	-	3	694-714	Y	571.438	540.46	0	9.86093e-128	up	0.080408	705	28	9.33333	27	9	0	0	0.027964	0.0270687
osa-miR1425-5p	UAGGAUUCAAUCCUUGCUGCU	Os10t0495100-01	-	-	-	-	-	3.5	1437-1457	Y	153.064	0	0	1.48077e-110	up	-	1448	5	2.5			2		0.761089
osa-miR395s	GUGAAGUGUUUGGGGGAACUC	Os03t0743900-01	-	GO:0000103(sulfate assimilation);ATP(sulfate adenylyltransferase);GO:0004781(activity)	ko00920(Sulfur metabolism);ko00230(Purine metabolism);ko00450(Selenocompound metabolism);ko00261(Monobactam biosynthesis)	[P]Inorganic ion transport and metabolism	-	2	381-401	Y	183.676	0	0	8.25783e-133	up	-	392	3	3			3		0.11052
osa-miR528-5p	UGGAAGGGGCAUGCAGAGGAG	Os07t0570550-00	-	GO:0005507(copper ion binding);GO:0009055(electron carrier activity)	-	[S]Function unknown	-	2	180-199	Y	7040.93	12490.6	0	0	down	-0.827009	190	115	115	208	208	0	0	0.00432377	0.00418372
osa-miR156c-5p	UGACAGAAGAGAGUGAGCAC	Os06t0703500-03	RICE SQUAMOSA PROMOTER-BINDING-LIKE 12	GO:0005634(nucleus);GO:0003677(DNA binding)	ko04075(Plant hormone signal transduction)	[K]Transcription	SPL12	1	1085-1104	Y	877.565	480.409	0	7.67705e-294	up	0.869243	1095	43	14.3333	24	8	0	0	0.0691842	0.0670155
osa-miR414	UCAUCCUCAUCAUCAUCGUCC	Os07t0475800-01	-	-	-	-	-	3.5	188-208	Y	122.451	0	0	2.65391e-88	up	-	199	2	2			2		1
osa-miR156j-5p	UGACAGAAGAGAGUGAGCAC	Os06t0663500-00	RICE SQUAMOSA PROMOTER-BINDING-LIKE 11	GO:0005634(nucleus);GO:0003677(DNA binding)	-	[K]Transcription	SPL11	1	749-768	Y	734.706	1020.87	0	1.4197e-105	down	-0.47456	759	12	12	17	17	0	0	0.0691842	0.0670155
osa-miR169n	UAGCCAAGAAUGACUUGCCUA	Os03t0696300-01	-	-	-	-	-	3	1636-1656	Y	3949.04	33838.8	0	0	down	-3.0991	1647	129	64.5	1127	563.5	0	0	0.0140811	0.0136272
osa-miR818a	AAUCCCUUAUAUUAUGGGACGG	Os01t0264400-01	-	-	-	-	-	3.5	546-567	Y	183.676	0	0	8.25783e-133	up	-	558	3	3			2		0.820575
osa-miR444d.1	UUGCUGCCUCAAGCUUGCUGC	Os08t0431900-00	-	-	-	-	-	0	306-326	Y	122.451	0	0	2.65391e-88	up	-	317	2	2			2		0.658275
osa-miR160e-5p	UGCCUGGCUCCCUGUAUGCCG	Os10t0479900-01	AUXIN RESPONSE FACTOR 22	GO:0006355(regulation of transcription, DNA-dependent);GO:0009725(response to hormone stimulus);GO:0005634(nucleus);GO:0003677(DNA binding);GO:0046983(protein dimerization activity)	ko04075(Plant hormone signal transduction)	[K]Transcription	ARF22	1	1638-1658	Y	32939.3	21017.9	0	0	up	0.648192	1649	538	538	350	350	0	0	0.0202756	0.019624
osa-miR5788	UGGAUGUGACAUACUCUAGUA	Os03t0748700-01	IRON-SULFUR CLUSTER PROTEIN 38	-	-	[C]Energy production and conversion	ISC38	4	1356-1377	Y	122.451	0	0	2.65391e-88	up	-	1367	2	2			2		0.826883
osa-miR169r-5p	UAGCCAAGGAUGAUUUGCCUG	Os03t0696300-02	-	-	-	-	-	3	458-478	Y	3949.04	33838.8	0	0	down	-3.0991	469	129	64.5	1127	563.5	0	0	0.0105795	0.0102379
osa-miR160b-5p	UGCCUGGCUCCCUGUAUGCCA	Os10t0479900-01	AUXIN RESPONSE FACTOR 22	GO:0006355(regulation of transcription, DNA-dependent);GO:0009725(response to hormone stimulus);GO:0005634(nucleus);GO:0003677(DNA binding);GO:0046983(protein dimerization activity)	ko04075(Plant hormone signal transduction)	[K]Transcription	ARF22	1	1638-1658	Y	32939.3	21017.9	0	0	up	0.648192	1649	538	538	350	350	0	0	0.0202756	0.019624
osa-miR166i-3p	UCGGAUCAGGCUUCAUUCCUC	Os10t0480200-01	-	-	-	-	-	4	921-941	Y	571.438	540.46	0	9.86093e-128	up	0.080408	932	28	9.33333	27	9	0	0	0.0218181	0.0211174
osa-miR159e	AUUGGAUUGAAGGGAGCUCCU	Os03t0578900-00	-	-	-	-	-	4	1346-1366	Y	367.353	0	0	3.50471e-264	up	-	1357	6	6			0		0.0136927
osa-miR156l-5p	CGACAGAAGAGAGUGAGCAUA	Os01t0922600-01	-	-	-	-	-	2.5	619-639	Y	2204.12	1741.48	0	0	up	0.339885	630	36	36	29	29	0	0	0.0271979	0.0263268
osa-miR166i-3p	UCGGAUCAGGCUUCAUUCCUC	Os03t0109400-02	-	-	-	-	-	4	973-993	Y	571.438	540.46	0	9.86093e-128	up	0.080408	984	28	9.33333	27	9	2	2	0.865249	0.760648
osa-miR1846d-3p	UAUCCGGCGCCGCAGGGAGG	Os04t0101800-01	SOIL-SURFACE ROOTING 1	-	-	[S]Function unknown	SOR1	3.5	1108-1126	Y	183.676	0	0	8.25783e-133	up	-	1117	3	3			2		0.681882
osa-miR395b	GUGAAGUGUUUGGGGGAACUC	Os03t0743900-01	-	GO:0000103(sulfate assimilation);ATP(sulfate adenylyltransferase);GO:0004781(activity)	ko00920(Sulfur metabolism);ko00230(Purine metabolism);ko00450(Selenocompound metabolism);ko00261(Monobactam biosynthesis)	[P]Inorganic ion transport and metabolism	-	2	381-401	Y	183.676	0	0	8.25783e-133	up	-	392	3	3			3		0.11052
osa-miR156d	UGACAGAAGAGAGUGAGCAC	Os11t0496600-00	-	-	-	-	-	1	824-843	Y	183.676	0	0	8.25783e-133	up	-	834	3	3			2		0.998518
osa-miR156c-5p	UGACAGAAGAGAGUGAGCAC	Os08t0531600-01	GRAIN-WIDTH 8	GO:0003677(DNA binding);GO:0005634(nucleus)	-	[S]Function unknown	GW8	1	1054-1073	Y	1408.19	1801.53	0	9.16538e-224	down	-0.355388	1064	23	23	30	30	2	0	0.998518	0.0670155
osa-miR164c	UGGAGAAGCAGGGUACGUGCA	Os04t0460600-02	NAC DOMAIN-CONTAINING PROTEIN 2	GO:0006355(regulation of transcription, DNA-templated);GO:0003677(DNA binding)	ko03013(RNA transport);ko03015(mRNA surveillance pathway);ko03018(RNA degradation)	[S]Function unknown	NAC2	3.5	790-810	Y	306.127	4203.58	0	6.2913e-124	down	-3.77941	801	10	5	140	70	0	0	0.0156334	0.0151298
osa-miR5512a	UAGGAUAUGGUAAUGCUAAAA	Os04t0629100-02	-	-	-	-	-	4	1399-1418	Y	122.451	0	0	2.65391e-88	up	-	1409	4	2			2		0.394126
osa-miR164e	UGGAGAAGCAGGGCACGUGAG	Os02t0579000-01	NAC DOMAIN-CONTAINING PROTEIN 1	GO:0006355(regulation of transcription, DNA-dependent);GO:0003677(DNA binding)	ko03013(RNA transport);ko03015(mRNA surveillance pathway);ko03018(RNA degradation)	[S]Function unknown	NAC1	3	741-761	Y	857.157	8106.9	0	3.2803e-138	down	-3.24152	752	28	14	270	135	2	0	0.944928	0.0304003
osa-miR171d-3p	UGAUUGAGCCGUGCCAAUAUC	Os02t0662700-02	-	-	-	-	-	1	905-925	Y	122.451	0	0	2.65391e-88	up	-	916	4	2			1		0.01579
osa-miR166g-3p	UCGGACCAGGCUUCAUUCCUC	Os10t0480200-02	-	-	-	-	-	3	694-714	Y	571.438	540.46	0	9.86093e-128	up	0.080408	705	28	9.33333	27	9	0	0	0.0175703	0.0170049
osa-miR395o	AUGAAGUGUUUGGAGGAACUC	Os03t0743900-01	-	GO:0000103(sulfate assimilation);ATP(sulfate adenylyltransferase);GO:0004781(activity)	ko00920(Sulfur metabolism);ko00230(Purine metabolism);ko00450(Selenocompound metabolism);ko00261(Monobactam biosynthesis)	[P]Inorganic ion transport and metabolism	-	1	381-401	Y	183.676	0	0	8.25783e-133	up	-	392	3	3			3		0.0668658
osa-miR171a	UGAUUGAGCCGCGCCAAUAUC	Os02t0662700-02	-	-	-	-	-	0	905-925	Y	122.451	0	0	2.65391e-88	up	-	916	4	2			1		0.018197
osa-miR169p	UAGCCAAGGACAAACUUGCCGG	Os06t0662150-01	-	-	-	-	-	1	296-316	Y	244.902	0	0	1.33941e-176	up	-	307	4	4			1		0.00317813
osa-miR156g-5p	UGACAGAAGAGAGUGAGCAC	Os11t0496600-00	-	-	-	-	-	1	824-843	Y	183.676	0	0	8.25783e-133	up	-	834	3	3			2		0.998518
osa-miR396b-5p	UUCCACAGCUUUCUUGAACUG	Os11t0303500-01	-	GO:0000166(nucleotide binding)	-	[S]Function unknown	-	4	612-632	Y	183.676	0	0	8.25783e-133	up	-	623	3	3			2		0.895113
osa-miR166h-3p	UCGGACCAGGCUUCAUUCCUC	Os10t0480200-02	-	-	-	-	-	3	694-714	Y	571.438	540.46	0	9.86093e-128	up	0.080408	705	28	9.33333	27	9	0	0	0.0175703	0.0170049
osa-miR166d-3p	UCGGACCAGGCUUCAUUCCCC	Os03t0109400-02	-	-	-	-	-	3	973-993	Y	571.438	540.46	0	9.86093e-128	up	0.080408	984	28	9.33333	27	9	2	2	0.923998	0.840919
osa-miR164b	UGGAGAAGCAGGGCACGUGCA	Os04t0460600-02	NAC DOMAIN-CONTAINING PROTEIN 2	GO:0006355(regulation of transcription, DNA-templated);GO:0003677(DNA binding)	ko03013(RNA transport);ko03015(mRNA surveillance pathway);ko03018(RNA degradation)	[S]Function unknown	NAC2	3	790-810	Y	306.127	4203.58	0	6.2913e-124	down	-3.77941	801	10	5	140	70	0	0	0.0210472	0.020371
osa-miR160f-5p	UGCCUGGCUCCCUGAAUGCCA	Os06t0685700-01	AUXIN RESPONSE FACTOR 1-	GO:0006355(regulation of transcription, DNA-dependent);GO:0009725(response to hormone stimulus);GO:0005634(nucleus);GO:0003677(DNA binding);GO:0046983(protein dimerization activity)	ko04075(Plant hormone signal transduction)	[K]Transcription	ARF1-	2	1995-2015	Y	57429.5	101126	0	0	down	-0.816292	2006	938	938	1684	1684	0	0	0.0171832	0.0166301
osa-miR156k	UGACAGAAGAGAGAGAGCACA	Os09t0491532-01	-	-	-	-	-	0	674-694	Y	551.029	180.153	0	4.01681e-237	up	1.6129	685	9	9	3	3	1	2	0.0253827	0.9315
osa-miR3980b-3p	CUGGCCGAGGCCGUCGAUUCU	Os11t0474566-01	-	-	-	-	-	4	116-136	Y	244.902	0	0	1.33941e-176	up	-	127	4	4			2		0.993335
osa-miR166g-3p	UCGGACCAGGCUUCAUUCCUC	Os03t0640800-01	-	-	-	-	-	3	955-975	Y	397.966	270.23	0	4.67691e-117	up	0.558455	966	13	6.5	9	4.5	2	2	0.800237	0.683035
osa-miR396c-5p	UUCCACAGCUUUCUUGAACUU	Os06t0116200-01	GROWTH-REGULATING FACTOR 5	GO:0006355(regulation of transcription, DNA-templated);GO:0005524(ATP binding);GO:0005634(nucleus)	-	[K]Transcription	GRF5	4	605-626	Y	1285.73	120.102	0	0	up	3.42026	616	21	21	2	2	0	2	0.0484226	0.959929
osa-miR2926	AGGUCGUCGACGUUGGUGCU	Os10t0502400-02	-	GO:0033014(tetrapyrrole biosynthetic process);GO:0055114(oxidation-reduction process);GO:0000166(nucleotide binding);GO:0008883(glutamyl-tRNA reductase activity);GO:0050661(NADP binding)	ko00860(Porphyrin and chlorophyll metabolism)	[H]Coenzyme transport and metabolism	-	4	371-391	Y	244.902	150.128	0	7.25574e-78	up	0.706013	382	8	4	5	2.5	2	2	0.999999	0.999955
osa-miR444c.1	UGUUGUCUCAAGCUUGCUGCC	Os03t0439800-01	-	-	-	-	-	4	209-230	Y	428.578	240.204	0	1.21859e-142	up	0.835296	220	7	7	4	4	1	2	0.0153079	0.799822
osa-miR169a	CAGCCAAGGAUGACUUGCCGA	Os03t0696300-02	-	-	-	-	-	4	457-478	Y	3949.04	33838.8	0	0	down	-3.0991	469	129	64.5	1127	563.5	0	0	0.0136927	0.0132512
osa-miR5075	UUCUCCGUCGCCGCCGUCCGC	Os02t0833600-01	b-ZIP TRANSCRIPTION FACTOR 24	GO:0006355(regulation of transcription, DNA-dependent);GO:0005634(nucleus);GO:0003677(DNA binding);GO:0003700(sequence-specific DNA binding transcription factor activity);GO:0043565(sequence-specific DNA binding);GO:0046983(protein dimerization activity)	ko04075(Plant hormone signal transduction)	[S]Function unknown	BZIP24	4	268-287	Y	122.451	0	0	2.65391e-88	up	-	278	2	2			2		1
osa-miR156b-5p	UGACAGAAGAGAGUGAGCAC	Os02t0139400-01	RICE SQUAMOSA PROMOTER-BINDING-LIKE 3	GO:0005634(nucleus);GO:0003677(DNA binding)	-	[K]Transcription	SPL3	2	1869-1888	Y	1775.54	240.204	0	0	up	2.88592	1879	29	29	4	4	0	1	0.0129153	0.0073506
osa-miR159c	AUUGGAUUGAAGGGAGCUCCA	Os03t0578900-00	-	-	-	-	-	4	1346-1366	Y	367.353	0	0	3.50471e-264	up	-	1357	6	6			0		0.00823825
osa-miR160e-5p	UGCCUGGCUCCCUGUAUGCCG	Os02t0628600-01	AUXIN RESPONSE FACTOR 8	GO:0006355(regulation of transcription, DNA-dependent);GO:0009725(response to hormone stimulus);GO:0005634(nucleus);GO:0003677(DNA binding);GO:0046983(protein dimerization activity)	ko04075(Plant hormone signal transduction)	[K]Transcription	ARF8	1	1400-1420	Y	23694.3	26002.1	0	0	down	-0.134093	1411	387	387	433	433	0	0	0.0202756	0.019624
osa-miR395y	GUGAAGUGUUUGGGGGAACUC	Os03t0743900-01	-	GO:0000103(sulfate assimilation);ATP(sulfate adenylyltransferase);GO:0004781(activity)	ko00920(Sulfur metabolism);ko00230(Purine metabolism);ko00450(Selenocompound metabolism);ko00261(Monobactam biosynthesis)	[P]Inorganic ion transport and metabolism	-	2	381-401	Y	183.676	0	0	8.25783e-133	up	-	392	3	3			3		0.11052
osa-miR156a	UGACAGAAGAGAGUGAGCAC	Os09t0507100-00	-	-	-	-	-	1	1034-1053	Y	734.706	240.204	0	0	up	1.6129	1044	12	12	4	4	0	1	0.0691842	0.0398727
osa-miR166d-3p	UCGGACCAGGCUUCAUUCCCC	Os03t0640800-01	-	-	-	-	-	3	955-975	Y	397.966	270.23	0	4.67691e-117	up	0.558455	966	13	6.5	9	4.5	2	2	0.923998	0.840919
osa-miR396g	UCCACAGGCUUUCUUGAACGG	Os06t0116200-01	GROWTH-REGULATING FACTOR 5	GO:0006355(regulation of transcription, DNA-templated);GO:0005524(ATP binding);GO:0005634(nucleus)	-	[K]Transcription	GRF5	0	605-625	Y	1285.73	120.102	0	0	up	3.42026	616	21	21	2	2	0	2	0.0461708	0.953295
osa-miR171i-3p	GGAUUGAGCCGCGUCAAUAUC	Os02t0662700-01	-	-	-	-	-	1.5	1348-1368	Y	122.451	0	0	2.65391e-88	up	-	1359	4	2			1		0.0145843
osa-miR169l	UAGCCAAGGAUGACUUGCCUG	Os03t0696300-01	-	-	-	-	-	3	1636-1656	Y	3949.04	33838.8	0	0	down	-3.0991	1647	129	64.5	1127	563.5	0	0	0.0210472	0.020371
osa-miR1436	ACAUUAUGGGACGGAGGGAGU	Os02t0319300-01	-	-	-	-	-	4	252-272	Y	795.931	180.153	0	0	up	2.14342	263	13	13	3	3	2	2	0.999979	0.99954
osa-miR169e	UAGCCAAGGAUGACUUGCCGG	Os03t0696300-02	-	-	-	-	-	4	458-478	Y	3949.04	33838.8	0	0	down	-3.0991	469	129	64.5	1127	563.5	0	0	0.0136927	0.0132512
osa-miR156g-5p	UGACAGAAGAGAGUGAGCAC	Os06t0703500-01	RICE SQUAMOSA PROMOTER-BINDING-LIKE 12	GO:0005634(nucleus);GO:0003677(DNA binding)	ko04075(Plant hormone signal transduction)	[K]Transcription	SPL12	1	1686-1705	Y	877.565	480.409	0	7.67705e-294	up	0.869243	1696	43	14.3333	24	8	0	0	0.0691842	0.0670155
osa-miR166k-3p	UCGGACCAGGCUUCAAUCCCU	Os12t0612700-01	-	-	-	-	-	2.5	874-893	Y	397.966	270.23	0	4.67691e-117	up	0.558455	884	13	6.5	9	4.5	2	2	0.83297	0.721023
osa-miR1436	ACAUUAUGGGACGGAGGGAGU	Os01t0860400-01	-	GO:0005975(carbohydrate metabolic process);GO:0003824(catalytic activity);GO:0004553(hydrolase activity, hydrolyzing O-glycosyl compounds);GO:0043169(cation binding)	ko00520(Amino sugar and nucleotide sugar metabolism)	[G]Carbohydrate transport and metabolism	-	1.5	1076-1096	Y	428.578	0	0	#NUM!	up	-	1087	7	7			2		0.576414
osa-miR818e	AAUCCCUUAUAUUAUGGGACGG	Os01t0264400-01	-	-	-	-	-	3.5	546-567	Y	183.676	0	0	8.25783e-133	up	-	558	3	3			2		0.820575
osa-miR444d.2	UGCAGUUGCUGCCUCAAGCUU	Os02t0579600-00	-	-	-	-	-	4	564-584	Y	25867.8	129470	0	2.53278e-145	down	-2.32339	575	437	422.5	2227	2156	0	0	0.0298766	0.028921
osa-miR444c.2	UGCAGUUGUUGUCUCAAGCUU	Os08t0431900-00	-	-	-	-	-	2	311-331	Y	2204.12	3422.91	0	1.30047e-264	down	-0.635024	322	36	36	57	57	2	0	0.693066	0.0124987
osa-miR444a-3p.2	UGCAGUUGCUGCCUCAAGCUU	Os02t0579600-00	-	-	-	-	-	4	564-584	Y	25867.8	129470	0	2.53278e-145	down	-2.32339	575	437	422.5	2227	2156	0	0	0.0298766	0.028921
osa-miR156a	UGACAGAAGAGAGUGAGCAC	Os01t0922600-01	-	-	-	-	-	1	620-639	Y	2204.12	1741.48	0	0	up	0.339885	630	36	36	29	29	0	0	0.0691842	0.0670155
osa-miR159e	AUUGGAUUGAAGGGAGCUCCU	Os01t0812000-01	-	-	-	-	-	4	1260-1280	Y	1040.83	220.187	0	0	up	2.24093	1271	51	17	11	3.66667	0	0	0.0136927	0.0132512
osa-miR156i	UGACAGAAGAGAGUGAGCAC	Os06t0703500-03	RICE SQUAMOSA PROMOTER-BINDING-LIKE 12	GO:0005634(nucleus);GO:0003677(DNA binding)	ko04075(Plant hormone signal transduction)	[K]Transcription	SPL12	1	1085-1104	Y	877.565	480.409	0	7.67705e-294	up	0.869243	1095	43	14.3333	24	8	0	0	0.0691842	0.0670155
osa-miR5075	UUCUCCGUCGCCGCCGUCCGC	Os04t0444200-01	-	-	-	-	-	3.5	242-262	Y	122.451	0	0	2.65391e-88	up	-	253	2	2			2		1
osa-miR160c-5p	UGCCUGGCUCCCUGUAUGCCA	Os04t0519700-01	AUXIN RESPONSE FACTOR 1-	GO:0006355(regulation of transcription, DNA-dependent);GO:0009725(response to hormone stimulus);GO:0005634(nucleus);GO:0003677(DNA binding)	ko04075(Plant hormone signal transduction)	-	ARF1-	1	1485-1505	Y	5326.62	8767.46	0	0	down	-0.71894	1496	87	87	146	146	0	0	0.0202756	0.019624
osa-miR172a	AGAAUCUUGAUGAUGCUGCAU	Os09t0386500-01	EBS-LIKE 2	GO:0003677(DNA binding);GO:0005515(protein binding);GO:0008270(zinc ion binding)	-	[S]Function unknown	EBL2	3	686-705	Y	612.255	60.0511	0	0	up	3.34987	697	10	10	1	1	2	4	0.724315	0.32847
osa-miR169m	UAGCCAAGGAUGACUUGCCUG	Os03t0174900-01	-	-	-	-	-	3	992-1013	Y	1040.83	13211.2	0	0	down	-3.66596	1004	17	17	220	220	0	0	0.0210472	0.020371
osa-miR169f.1	UAGCCAAGGAUGACUUGCCUA	Os03t0696300-01	-	-	-	-	-	4	1636-1656	Y	3949.04	33838.8	0	0	down	-3.0991	1647	129	64.5	1127	563.5	0	0	0.0245117	0.0237256
osa-miR164c	UGGAGAAGCAGGGUACGUGCA	Os12t0147800-01	PHYTOSULFOKINE 3	GO:0008283(cell proliferation);GO:0005576(extracellular region);GO:0008083(growth factor activity)	-	[S]Function unknown	PSK3	3.5	202-222	Y	306.127	15433.1	0	0	down	-5.65576	213	5	5	257	257	2	0	0.761089	0.0151298
osa-miR166a-3p	UCGGACCAGGCUUCAUUCCCC	Os10t0480200-02	-	-	-	-	-	3	694-714	Y	571.438	540.46	0	9.86093e-128	up	0.080408	705	28	9.33333	27	9	0	0	0.027964	0.0270687
osa-miR2925	UGGCGGCCGCGGGCUUCGU	Os09t0484200-01	-	-	-	-	-	4	189-207	Y	367.353	0	0	3.50471e-264	up	-	198	6	6			3		0.997942
osa-miR319b	UUGGACUGAAGGGUGCUCCC	Os01t0213800-01	-	-	-	[K]Transcription	-	4	1567-1586	Y	673.48	240.204	0	4.24889e-279	up	1.48737	1577	11	11	4	4	1	2	0.0136186	0.760648
osa-miR156l-5p	CGACAGAAGAGAGUGAGCAUA	Os06t0703500-01	RICE SQUAMOSA PROMOTER-BINDING-LIKE 12	GO:0005634(nucleus);GO:0003677(DNA binding)	ko04075(Plant hormone signal transduction)	[K]Transcription	SPL12	3.5	1685-1705	Y	877.565	480.409	0	7.67705e-294	up	0.869243	1696	43	14.3333	24	8	0	0	0.0248959	0.0240976
osa-miR818b	AAUCCCUUAUAUUAUGGGACGG	Os06t0287500-01	-	GO:0043531(ADP binding)	ko04626(Plant-pathogen interaction)	[S]Function unknown	-	2	4176-4197	Y	244.902	0	0	1.33941e-176	up	-	4188	4	4			2		0.936452
osa-miR166k-3p	UCGGACCAGGCUUCAAUCCCU	Os10t0480200-01	-	-	-	-	-	2.5	922-941	Y	571.438	540.46	0	9.86093e-128	up	0.080408	932	28	9.33333	27	9	0	0	0.0195034	0.0188764
osa-miR159a.2	UUGCAUGCCCCAGGAGCUGCA	Os10t0516500-01	-	-	-	[K]Transcription	-	3.5	267-287	Y	306.127	180.153	0	3.05156e-99	up	0.764906	278	5	5	3	3	2	2	0.248987	0.18475
osa-miR319b	UUGGACUGAAGGGUGCUCCC	Os12t0616400-01	-	-	-	[K]Transcription	-	3.5	626-645	Y	612.255	150.128	0	3.46435e-291	up	2.02794	636	20	10	5	2.5	0	1	0.00940959	0.00535127
osa-miR156b-5p	UGACAGAAGAGAGUGAGCAC	Os11t0496600-00	-	-	-	-	-	1	824-843	Y	183.676	0	0	8.25783e-133	up	-	834	3	3			2		0.998518
osa-miR166c-3p	UCGGACCAGGCUUCAUUCCCC	Os03t0109400-02	-	-	-	-	-	3	973-993	Y	571.438	540.46	0	9.86093e-128	up	0.080408	984	28	9.33333	27	9	2	2	0.923998	0.840919
osa-miR1850.3	CUGUUUAGUUCACAUCAAUCUU	Os12t0163200-01	-	-	-	-	-	3	341-362	Y	122.451	0	0	2.65391e-88	up	-	353	2	2			2		0.275392
osa-miR171c-3p	UGAUUGAGCCGUGCCAAUAUC	Os02t0662700-02	-	-	-	-	-	1	905-925	Y	122.451	0	0	2.65391e-88	up	-	916	4	2			1		0.01579
osa-miR319b	UUGGACUGAAGGGUGCUCCC	Os12t0616400-02	-	-	-	[K]Transcription	-	3.5	817-836	Y	612.255	150.128	0	3.46435e-291	up	2.02794	827	20	10	5	2.5	0	1	0.00940959	0.00535127
osa-miR169h	UAGCCAAGGAUGACUUGCCUG	Os06t0662150-01	-	-	-	-	-	3	296-316	Y	244.902	0	0	1.33941e-176	up	-	307	4	4			1		0.0131355
osa-miR156h-5p	UGACAGAAGAGAGUGAGCAC	Os06t0703500-03	RICE SQUAMOSA PROMOTER-BINDING-LIKE 12	GO:0005634(nucleus);GO:0003677(DNA binding)	ko04075(Plant hormone signal transduction)	[K]Transcription	SPL12	1	1085-1104	Y	877.565	480.409	0	7.67705e-294	up	0.869243	1095	43	14.3333	24	8	0	0	0.0691842	0.0670155
osa-miR156a	UGACAGAAGAGAGUGAGCAC	Os09t0491532-01	-	-	-	-	-	1	675-694	Y	551.029	180.153	0	4.01681e-237	up	1.6129	685	9	9	3	3	1	2	0.0435863	0.990409
osa-miR156c-5p	UGACAGAAGAGAGUGAGCAC	Os09t0491532-01	-	-	-	-	-	1	675-694	Y	551.029	180.153	0	4.01681e-237	up	1.6129	685	9	9	3	3	1	2	0.0435863	0.990409
osa-miR156a	UGACAGAAGAGAGUGAGCAC	Os06t0703500-02	RICE SQUAMOSA PROMOTER-BINDING-LIKE 12	GO:0005634(nucleus);GO:0003677(DNA binding)	ko04075(Plant hormone signal transduction)	[K]Transcription	SPL12	1	2018-2037	Y	877.565	480.409	0	7.67705e-294	up	0.869243	2028	43	14.3333	24	8	0	0	0.0691842	0.0670155
osa-miR166j-3p	UCGGACCAGGCUUCAUUCCCC	Os12t0612700-01	-	-	-	-	-	3	873-893	Y	397.966	270.23	0	4.67691e-117	up	0.558455	884	13	6.5	9	4.5	2	2	0.923998	0.840919
osa-miR319a-3p.2-3p	UUGGACUGAAGGGUGCUCCC	Os12t0616400-01	-	-	-	[K]Transcription	-	3.5	626-645	Y	612.255	150.128	0	3.46435e-291	up	2.02794	636	20	10	5	2.5	0	1	0.00940959	0.00535127
osa-miR169l	UAGCCAAGGAUGACUUGCCUG	Os06t0662150-01	-	-	-	-	-	3	296-316	Y	244.902	0	0	1.33941e-176	up	-	307	4	4			1		0.0131355
osa-miR5075	UUCUCCGUCGCCGCCGUCCGC	Os03t0812800-00	-	GO:0005509(calcium ion binding)	ko04016(MAPK signaling pathway - plant);ko04070(Phosphatidylinositol signaling system);ko04626(Plant-pathogen interaction)	[D]Cell cycle control, cell division, chromosome partitioning ;[T]Signal transduction mechanisms ;[Z]Cytoskeleton	-	3.5	346-365	Y	122.451	0	0	2.65391e-88	up	-	356	2	2			2		1
osa-miR171a	UGAUUGAGCCGCGCCAAUAUC	Os02t0662700-01	-	-	-	-	-	0	1348-1368	Y	122.451	0	0	2.65391e-88	up	-	1359	4	2			1		0.018197
osa-miR156i	UGACAGAAGAGAGUGAGCAC	Os09t0507100-00	-	-	-	-	-	1	1034-1053	Y	734.706	240.204	0	0	up	1.6129	1044	12	12	4	4	0	1	0.0691842	0.0398727
osa-miR444e	UGCAGUUGCUGCCUCAAGCUU	Os04t0461400-01	-	-	-	[S]Function unknown	-	3	204-224	Y	122.451	0	0	2.65391e-88	up	-	215	2	2			2		0.474943
osa-miR414	UCAUCCUCAUCAUCAUCGUCC	Os01t0273300-01	-	-	-	[S]Function unknown	-	1.5	1239-1259	Y	244.902	180.153	0	9.04933e-69	up	0.442978	1250	4	4	3	3	2	2	0.820575	0.706407
osa-miR159b	UUUGGAUUGAAGGGAGCUCUG	Os03t0578900-00	-	-	-	-	-	4	1346-1366	Y	367.353	0	0	3.50471e-264	up	-	1357	6	6			0		0.0218181
osa-miR156c-5p	UGACAGAAGAGAGUGAGCAC	Os01t0922600-01	-	-	-	-	-	1	620-639	Y	2204.12	1741.48	0	0	up	0.339885	630	36	36	29	29	0	0	0.0691842	0.0670155
osa-miR2919	AAGGGGGGGGGGGGAAAGA	Os08t0406700-01	-	-	-	-	-	4	224-242	Y	306.127	0	0	2.1687e-220	up	-	233	5	5			2		1
osa-miR164c	UGGAGAAGCAGGGUACGUGCA	Os02t0579000-01	NAC DOMAIN-CONTAINING PROTEIN 1	GO:0006355(regulation of transcription, DNA-dependent);GO:0003677(DNA binding)	ko03013(RNA transport);ko03015(mRNA surveillance pathway);ko03018(RNA degradation)	[S]Function unknown	NAC1	3.5	741-761	Y	857.157	8106.9	0	3.2803e-138	down	-3.24152	752	28	14	270	135	2	0	0.761089	0.0151298
osa-miR444a-3p.2	UGCAGUUGCUGCCUCAAGCUU	Os08t0431900-00	-	-	-	-	-	0	311-331	Y	2204.12	3422.91	0	1.30047e-264	down	-0.635024	322	36	36	57	57	2	0	0.658275	0.011369
osa-miR169m	UAGCCAAGGAUGACUUGCCUG	Os06t0662150-01	-	-	-	-	-	3	296-316	Y	244.902	0	0	1.33941e-176	up	-	307	4	4			1		0.0131355
osa-miR395g	GUGAAGUGUUUGGGGGAACUC	Os03t0743900-01	-	GO:0000103(sulfate assimilation);ATP(sulfate adenylyltransferase);GO:0004781(activity)	ko00920(Sulfur metabolism);ko00230(Purine metabolism);ko00450(Selenocompound metabolism);ko00261(Monobactam biosynthesis)	[P]Inorganic ion transport and metabolism	-	2	381-401	Y	183.676	0	0	8.25783e-133	up	-	392	3	3			3		0.11052
osa-miR171a	UGAUUGAGCCGCGCCAAUAUC	Os06t0105350-01	-	-	-	-	-	0	456-476	Y	918.382	1441.23	0	1.77071e-109	down	-0.650131	467	15	15	24	24	0	0	0.029112	0.0281805
osa-miR166a-3p	UCGGACCAGGCUUCAUUCCCC	Os03t0109400-02	-	-	-	-	-	3	973-993	Y	571.438	540.46	0	9.86093e-128	up	0.080408	984	28	9.33333	27	9	2	2	0.923998	0.840919
osa-miR5075	UUCUCCGUCGCCGCCGUCCGC	Os02t0221500-01	-	GO:0000166(nucleotide binding);GO:0003676(nucleic acid binding)	ko03040(Spliceosome)	[S]Function unknown	-	4	172-191	Y	122.451	0	0	2.65391e-88	up	-	182	2	2			2		1
osa-miR172b	GGAAUCUUGAUGAUGCUGCAU	Os09t0386500-01	EBS-LIKE 2	GO:0003677(DNA binding);GO:0005515(protein binding);GO:0008270(zinc ion binding)	-	[S]Function unknown	EBL2	3.5	686-705	Y	612.255	60.0511	0	0	up	3.34987	697	10	10	1	1	2	4	0.681882	0.298092
osa-miR414	UCAUCCUCAUCAUCAUCGUCC	Os05t0597100-01	-	-	-	-	-	3	542-562	Y	306.127	180.153	0	3.05156e-99	up	0.764906	553	5	5	3	3	3	3	0.794251	0.8948
osa-miR166m	UCGGACCAGGCUUCAUUCCCU	Os10t0480200-02	-	-	-	-	-	3	694-714	Y	571.438	540.46	0	9.86093e-128	up	0.080408	705	28	9.33333	27	9	0	0	0.0175703	0.0170049
osa-miR11339-5p	GCAUUGCCCACAUUCAUAUAG	Os01t0667100-01	-	GO:0006412(translation);GO:0005840(ribosome);GO:0003735(structural constituent of ribosome)	ko03010(Ribosome)	[S]Function unknown	-	1	931-951	Y	244.902	0	0	1.33941e-176	up	-	942	4	4			2		0.938686
osa-miR169e	UAGCCAAGGAUGACUUGCCGG	Os03t0696300-01	-	-	-	-	-	4	1636-1656	Y	3949.04	33838.8	0	0	down	-3.0991	1647	129	64.5	1127	563.5	0	0	0.0136927	0.0132512
osa-miR159a.2	UUGCAUGCCCCAGGAGCUGCA	Os03t0113500-01	-	-	ko00040(Pentose and glucuronate interconversions)	[K]Transcription	-	3	2121-2141	Y	673.48	0	0	0	up	-	2132	11	11			2		0.275392
osa-miR160f-5p	UGCCUGGCUCCCUGAAUGCCA	Os10t0479900-01	AUXIN RESPONSE FACTOR 22	GO:0006355(regulation of transcription, DNA-dependent);GO:0009725(response to hormone stimulus);GO:0005634(nucleus);GO:0003677(DNA binding);GO:0046983(protein dimerization activity)	ko04075(Plant hormone signal transduction)	[K]Transcription	ARF22	2	1638-1658	Y	32939.3	21017.9	0	0	up	0.648192	1649	538	538	350	350	0	0	0.0171832	0.0166301
osa-miR164e	UGGAGAAGCAGGGCACGUGAG	Os02t0579000-02	NAC DOMAIN-CONTAINING PROTEIN 1	GO:0006355(regulation of transcription, DNA-templated);GO:0003677(DNA binding)	ko03013(RNA transport);ko03015(mRNA surveillance pathway);ko03018(RNA degradation)	[S]Function unknown	NAC1	3	841-861	Y	857.157	8106.9	0	3.2803e-138	down	-3.24152	852	28	14	270	135	2	0	0.944928	0.0304003
osa-miR1864	UUGUAGUAACGUGAUGGUCAAUGU	Os01t0242300-01	-	-	-	[S]Function unknown	-	4	230-253	Y	122.451	0	0	2.65391e-88	up	-	244	2	2			2		0.221621
osa-miR156e	UGACAGAAGAGAGUGAGCAC	Os06t0703500-01	RICE SQUAMOSA PROMOTER-BINDING-LIKE 12	GO:0005634(nucleus);GO:0003677(DNA binding)	ko04075(Plant hormone signal transduction)	[K]Transcription	SPL12	1	1686-1705	Y	877.565	480.409	0	7.67705e-294	up	0.869243	1696	43	14.3333	24	8	0	0	0.0691842	0.0670155
osa-miR164d	UGGAGAAGCAGGGCACGUGCU	Os02t0579000-02	NAC DOMAIN-CONTAINING PROTEIN 1	GO:0006355(regulation of transcription, DNA-templated);GO:0003677(DNA binding)	ko03013(RNA transport);ko03015(mRNA surveillance pathway);ko03018(RNA degradation)	[S]Function unknown	NAC1	3	841-861	Y	857.157	8106.9	0	3.2803e-138	down	-3.24152	852	28	14	270	135	2	0	0.800237	0.0170049
osa-miR444a-3p.2	UGCAGUUGCUGCCUCAAGCUU	Os02t0731200-01	-	-	-	-	-	0	613-633	Y	673.48	0	0	0	up	-	624	11	11			2		0.658275
osa-miR156f-5p	UGACAGAAGAGAGUGAGCAC	Os06t0663500-00	RICE SQUAMOSA PROMOTER-BINDING-LIKE 11	GO:0005634(nucleus);GO:0003677(DNA binding)	-	[K]Transcription	SPL11	1	749-768	Y	734.706	1020.87	0	1.4197e-105	down	-0.47456	759	12	12	17	17	0	0	0.0691842	0.0670155
osa-miR169c	CAGCCAAGGAUGACUUGCCGG	Os06t0662150-01	-	-	-	-	-	3	296-316	Y	244.902	0	0	1.33941e-176	up	-	307	4	4			1		0.00220132
osa-miR156j-5p	UGACAGAAGAGAGUGAGCAC	Os09t0491532-01	-	-	-	-	-	1	675-694	Y	551.029	180.153	0	4.01681e-237	up	1.6129	685	9	9	3	3	1	2	0.0435863	0.990409
osa-miR159d	AUUGGAUUGAAGGGAGCUCCG	Os01t0812000-01	-	-	-	-	-	3.5	1260-1280	Y	1040.83	220.187	0	0	up	2.24093	1271	51	17	11	3.66667	0	0	0.0156334	0.0151298
osa-miR164c	UGGAGAAGCAGGGUACGUGCA	Os04t0460600-01	NAC DOMAIN-CONTAINING PROTEIN 2	GO:0006355(regulation of transcription, DNA-dependent);GO:0003677(DNA binding)	ko03013(RNA transport);ko03015(mRNA surveillance pathway);ko03018(RNA degradation)	[S]Function unknown	NAC2	3.5	912-932	Y	306.127	4203.58	0	6.2913e-124	down	-3.77941	923	10	5	140	70	0	0	0.0156334	0.0151298
osa-miR444b.2	UGCAGUUGUUGUCUCAAGCUU	Os02t0731200-01	-	-	-	-	-	2	613-633	Y	673.48	0	0	0	up	-	624	11	11			2		0.693066
osa-miR166m	UCGGACCAGGCUUCAUUCCCU	Os03t0109400-02	-	-	-	-	-	3	973-993	Y	571.438	540.46	0	9.86093e-128	up	0.080408	984	28	9.33333	27	9	2	2	0.800237	0.683035
osa-miR5809	UCGUCGCCGGCGACCACAGC	Os02t0540700-00	-	-	-	-	-	4	438-457	Y	122.451	0	0	2.65391e-88	up	-	448	2	2			2		1
osa-miR444f	UGCAGUUGUUGCCUCAAGCUU	Os02t0579600-00	-	-	-	-	-	2	564-584	Y	25867.8	129470	0	2.53278e-145	down	-2.32339	575	437	422.5	2227	2156	0	0	0.0129153	0.0124987
osa-miR156k	UGACAGAAGAGAGAGAGCACA	Os11t0496600-00	-	-	-	-	-	0	823-843	Y	183.676	0	0	8.25783e-133	up	-	834	3	3			2		0.976672
osa-miR169b	CAGCCAAGGAUGACUUGCCGG	Os03t0174900-01	-	-	-	-	-	3.5	993-1013	Y	1040.83	13211.2	0	0	down	-3.66596	1004	17	17	220	220	0	0	0.0187306	0.0181282
osa-miR444c.2	UGCAGUUGUUGUCUCAAGCUU	Os04t0461400-01	-	-	-	[S]Function unknown	-	2	204-224	Y	122.451	0	0	2.65391e-88	up	-	215	2	2			2		0.693066
osa-miR815a	AAGGGGAUUGAGGAGAUUGGG	Os10t0390500-01	ALANINE AMINOTRANSFERASE	GO:0009058(biosynthetic process);GO:0003824(catalytic activity);GO:0030170(pyridoxal phosphate binding)	ko00710(Carbon fixation in photosynthetic organisms);ko00250(Alanine, aspartate and glutamate metabolism);ko00220(Arginine biosynthesis)	[E]Amino acid transport and metabolism	ALAAT	4	578-597	Y	244.902	0	0	1.33941e-176	up	-	588	4	4			2		0.777593
osa-miR166b-3p	UCGGACCAGGCUUCAUUCCCC	Os03t0640800-01	-	-	-	-	-	3	955-975	Y	397.966	270.23	0	4.67691e-117	up	0.558455	966	13	6.5	9	4.5	2	2	0.923998	0.840919
osa-miR156l-5p	CGACAGAAGAGAGUGAGCAUA	Os06t0663500-00	RICE SQUAMOSA PROMOTER-BINDING-LIKE 11	GO:0005634(nucleus);GO:0003677(DNA binding)	-	[K]Transcription	SPL11	3.5	748-768	Y	734.706	1020.87	0	1.4197e-105	down	-0.47456	759	12	12	17	17	0	0	0.0248959	0.0240976
osa-miR1435	UUUCUUAAGUCAAACUUUUU	Os04t0348300-01	-	GO:0006355(regulation of transcription, DNA-dependent);GO:0003677(DNA binding);GO:0005515(protein binding)	ko03040(Spliceosome)	[K]Transcription	-	4	2568-2587	Y	153.064	30.0256	0	6.00672e-79	up	2.34987	2578	5	2.5	1	0.5	2	4	0.865249	0.461742
osa-miR444e	UGCAGUUGCUGCCUCAAGCUU	Os04t0461300-01	-	-	-	-	-	4	1199-1219	Y	9275.66	11890.1	0	0	down	-0.358242	1210	166	151.5	269	198	0	2	0.0298766	0.859985
osa-miR164a	UGGAGAAGCAGGGCACGUGCA	Os12t0147800-01	PHYTOSULFOKINE 3	GO:0008283(cell proliferation);GO:0005576(extracellular region);GO:0008083(growth factor activity)	-	[S]Function unknown	PSK3	3	202-222	Y	306.127	15433.1	0	0	down	-5.65576	213	5	5	257	257	2	0	0.85525	0.020371
osa-miR156b-5p	UGACAGAAGAGAGUGAGCAC	Os06t0663500-00	RICE SQUAMOSA PROMOTER-BINDING-LIKE 11	GO:0005634(nucleus);GO:0003677(DNA binding)	-	[K]Transcription	SPL11	1	749-768	Y	734.706	1020.87	0	1.4197e-105	down	-0.47456	759	12	12	17	17	0	0	0.0691842	0.0670155
osa-miR408-3p	CUGCACUGCCUCUUCCCUGGC	Os08t0482700-01	UCLACYANIN-LIKE PROTEIN 3-	GO:0005507(copper ion binding);GO:0009055(electron carrier activity)	-	[S]Function unknown	UCL3-	3	654-674	Y	49653.9	1.36394e+06	0	0	down	-4.77973	665	1622	811	45426	22713	0	0	0.0140811	0.0136272
osa-miR444d.2	UGCAGUUGCUGCCUCAAGCUU	Os04t0461300-01	-	-	-	-	-	4	1199-1219	Y	9275.66	11890.1	0	0	down	-0.358242	1210	166	151.5	269	198	0	2	0.0298766	0.859985
osa-miR395r	GUGAAGUGUUUGGGGGAACUC	Os03t0743900-01	-	GO:0000103(sulfate assimilation);ATP(sulfate adenylyltransferase);GO:0004781(activity)	ko00920(Sulfur metabolism);ko00230(Purine metabolism);ko00450(Selenocompound metabolism);ko00261(Monobactam biosynthesis)	[P]Inorganic ion transport and metabolism	-	2	381-401	Y	183.676	0	0	8.25783e-133	up	-	392	3	3			3		0.11052
osa-miR444c.1	UGUUGUCUCAAGCUUGCUGCC	Os04t0461300-01	-	-	-	-	-	0	1193-1213	Y	1224.51	23359.9	0	0	down	-4.25376	1204	40	20	778	389	2	0	0.658275	0.011369
osa-miR169k	UAGCCAAGGAUGACUUGCCUG	Os03t0696300-02	-	-	-	-	-	3	458-478	Y	3949.04	33838.8	0	0	down	-3.0991	469	129	64.5	1127	563.5	0	0	0.0210472	0.020371
osa-miR156j-5p	UGACAGAAGAGAGUGAGCAC	Os01t0922600-01	-	-	-	-	-	1	620-639	Y	2204.12	1741.48	0	0	up	0.339885	630	36	36	29	29	0	0	0.0691842	0.0670155
osa-miR408-3p	CUGCACUGCCUCUUCCCUGGC	Os02t0653200-01	UCLACYANIN-LIKE PROTEIN 4	GO:0005507(copper ion binding);GO:0009055(electron carrier activity)	-	[S]Function unknown	UCL4	3.5	499-519	Y	122.451	0	0	2.65391e-88	up	-	510	2	2			3		0.0816502
osa-miR169d	UAGCCAAGGAUGAAUUGCCGG	Os03t0696300-02	-	-	-	-	-	3	458-478	Y	3949.04	33838.8	0	0	down	-3.0991	469	129	64.5	1127	563.5	0	0	0.0105795	0.0102379
osa-miR5075	UUCUCCGUCGCCGCCGUCCGC	Os10t0466700-01	-	GO:0006412(translation);GO:0005840(ribosome);GO:0003735(structural constituent of ribosome)	ko03010(Ribosome)	[J]Translation, ribosomal structure and biogenesis	-	4	106-126	Y	459.191	60.0511	0	2.63895e-256	up	2.93483	117	15	7.5	2	1	2	3	1	1
osa-miR396d	UCCACAGGCUUUCUUGAACGG	Os06t0116200-01	GROWTH-REGULATING FACTOR 5	GO:0006355(regulation of transcription, DNA-templated);GO:0005524(ATP binding);GO:0005634(nucleus)	-	[K]Transcription	GRF5	0	605-625	Y	1285.73	120.102	0	0	up	3.42026	616	21	21	2	2	0	2	0.0461708	0.953295
osa-miR166l-3p	UCGGACCAGGCUUCAAUCCCU	Os03t0109400-02	-	-	-	-	-	2.5	974-993	Y	571.438	540.46	0	9.86093e-128	up	0.080408	984	28	9.33333	27	9	2	2	0.83297	0.721023
osa-miR818d	AAUCCCUUAUAUUAUGGGACGG	Os06t0287500-01	-	GO:0043531(ADP binding)	ko04626(Plant-pathogen interaction)	[S]Function unknown	-	2	4176-4197	Y	244.902	0	0	1.33941e-176	up	-	4188	4	4			2		0.936452
osa-miR156k	UGACAGAAGAGAGAGAGCACA	Os06t0703500-01	RICE SQUAMOSA PROMOTER-BINDING-LIKE 12	GO:0005634(nucleus);GO:0003677(DNA binding)	ko04075(Plant hormone signal transduction)	[K]Transcription	SPL12	1	1685-1705	Y	877.565	480.409	0	7.67705e-294	up	0.869243	1696	43	14.3333	24	8	0	0	0.0352121	0.0340888
osa-miR444c.2	UGCAGUUGUUGUCUCAAGCUU	Os02t0731200-01	-	-	-	-	-	2	613-633	Y	673.48	0	0	0	up	-	624	11	11			2		0.693066
osa-miR444f	UGCAGUUGUUGCCUCAAGCUU	Os08t0431900-00	-	-	-	-	-	1	311-331	Y	2204.12	3422.91	0	1.30047e-264	down	-0.635024	322	36	36	57	57	2	0	0.605676	0.0098606
osa-miR166i-3p	UCGGAUCAGGCUUCAUUCCUC	Os12t0612700-01	-	-	-	-	-	4	873-893	Y	397.966	270.23	0	4.67691e-117	up	0.558455	884	13	6.5	9	4.5	2	2	0.865249	0.760648
osa-miR156a	UGACAGAAGAGAGUGAGCAC	Os02t0139400-01	RICE SQUAMOSA PROMOTER-BINDING-LIKE 3	GO:0005634(nucleus);GO:0003677(DNA binding)	-	[K]Transcription	SPL3	2	1869-1888	Y	1775.54	240.204	0	0	up	2.88592	1879	29	29	4	4	0	1	0.0129153	0.0073506
osa-miR396e-5p	UCCACAGGCUUUCUUGAACUG	Os11t0551900-01	-	-	-	-	-	3.5	1321-1341	Y	183.676	0	0	8.25783e-133	up	-	1332	3	3			2		0.248987
osa-miR164f	UGGAGAAGCAGGGCACGUGCA	Os04t0460600-01	NAC DOMAIN-CONTAINING PROTEIN 2	GO:0006355(regulation of transcription, DNA-dependent);GO:0003677(DNA binding)	ko03013(RNA transport);ko03015(mRNA surveillance pathway);ko03018(RNA degradation)	[S]Function unknown	NAC2	3	912-932	Y	306.127	4203.58	0	6.2913e-124	down	-3.77941	923	10	5	140	70	0	0	0.0210472	0.020371
osa-miR172c	UGAAUCUUGAUGAUGCUGCAC	Os05t0121600-01	-	-	-	-	-	3	1412-1432	Y	3244.95	5344.55	0	0	down	-0.719872	1423	53	53	89	89	2	2	0.800237	0.683035
osa-miR156d	UGACAGAAGAGAGUGAGCAC	Os02t0139400-01	RICE SQUAMOSA PROMOTER-BINDING-LIKE 3	GO:0005634(nucleus);GO:0003677(DNA binding)	-	[K]Transcription	SPL3	2	1869-1888	Y	1775.54	240.204	0	0	up	2.88592	1879	29	29	4	4	0	1	0.0129153	0.0073506
osa-miR159a.1	UUUGGAUUGAAGGGAGCUCUG	Os01t0812000-01	-	-	-	-	-	3.5	1260-1280	Y	1040.83	220.187	0	0	up	2.24093	1271	51	17	11	3.66667	0	0	0.0218181	0.0211174
osa-miR2919	AAGGGGGGGGGGGGAAAGA	Os05t0408300-01	-	-	-	-	-	4	221-239	Y	244.902	0	0	1.33941e-176	up	-	230	4	4			2		1
osa-miR414	UCAUCCUCAUCAUCAUCGUCC	Os08t0430500-02	-	-	-	-	-	3.5	1726-1745	Y	183.676	20.017	0	2.95329e-107	up	3.19787	1737	9	3	1	0.333333	2	4	1	0.995055
osa-miR160b-5p	UGCCUGGCUCCCUGUAUGCCA	Os02t0628600-01	AUXIN RESPONSE FACTOR 8	GO:0006355(regulation of transcription, DNA-dependent);GO:0009725(response to hormone stimulus);GO:0005634(nucleus);GO:0003677(DNA binding);GO:0046983(protein dimerization activity)	ko04075(Plant hormone signal transduction)	[K]Transcription	ARF8	1	1400-1420	Y	23694.3	26002.1	0	0	down	-0.134093	1411	387	387	433	433	0	0	0.0202756	0.019624
osa-miR396h	UCCACAGGCUUUCUUGAACGG	Os06t0116200-01	GROWTH-REGULATING FACTOR 5	GO:0006355(regulation of transcription, DNA-templated);GO:0005524(ATP binding);GO:0005634(nucleus)	-	[K]Transcription	GRF5	0	605-625	Y	1285.73	120.102	0	0	up	3.42026	616	21	21	2	2	0	2	0.0461708	0.953295
osa-miR156j-3p	GCUCGCUCCUCUUUCUGUCAGC	Os01t0513900-01	-	-	-	-	-	4	2883-2903	Y	244.902	0	0	1.33941e-176	up	-	2894	4	4			2		0.632916
osa-miR164b	UGGAGAAGCAGGGCACGUGCA	Os12t0147800-01	PHYTOSULFOKINE 3	GO:0008283(cell proliferation);GO:0005576(extracellular region);GO:0008083(growth factor activity)	-	[S]Function unknown	PSK3	3	202-222	Y	306.127	15433.1	0	0	down	-5.65576	213	5	5	257	257	2	0	0.85525	0.020371
osa-miR414	UCAUCCUCAUCAUCAUCGUCC	Os05t0539700-01	-	-	-	-	-	3.5	1121-1141	Y	1530.64	1741.48	0	4.55608e-280	down	-0.186184	1132	25	25	29	29	2	2	1	0.999995
osa-miR1425-5p	UAGGAUUCAAUCCUUGCUGCU	Os10t0495100-02	-	-	-	-	-	3.5	1381-1401	Y	153.064	0	0	1.48077e-110	up	-	1392	5	2.5			2		0.761089
osa-miR169l	UAGCCAAGGAUGACUUGCCUG	Os03t0174900-01	-	-	-	-	-	3	992-1013	Y	1040.83	13211.2	0	0	down	-3.66596	1004	17	17	220	220	0	0	0.0210472	0.020371
osa-miR1437a	UCCGGCGCCGCACUAGGCACUG	Os01t0798900-00	-	GO:0006952(defense response);GO:0043531(ADP binding)	ko00561(Glycerolipid metabolism);ko00564(Glycerophospholipid metabolism);ko04070(Phosphatidylinositol signaling system)	[S]Function unknown	-	3.5	465-486	Y	244.902	0	0	1.33941e-176	up	-	477	4	4			2		0.43598
osa-miR1435	UUUCUUAAGUCAAACUUUUU	Os04t0348300-02	-	-	ko03040(Spliceosome)	[K]Transcription	-	4	1534-1553	Y	153.064	30.0256	0	6.00672e-79	up	2.34987	1544	5	2.5	1	0.5	2	4	0.865249	0.461742
osa-miR169a	CAGCCAAGGAUGACUUGCCGA	Os03t0696300-01	-	-	-	-	-	4	1635-1656	Y	3949.04	33838.8	0	0	down	-3.0991	1647	129	64.5	1127	563.5	0	0	0.0136927	0.0132512
osa-miR444f	UGCAGUUGUUGCCUCAAGCUU	Os04t0461400-01	-	-	-	[S]Function unknown	-	4	204-224	Y	122.451	0	0	2.65391e-88	up	-	215	2	2			2		0.777593
osa-miR395i	GUGAAGUGUUUGGGGGAACUC	Os03t0743900-01	-	GO:0000103(sulfate assimilation);ATP(sulfate adenylyltransferase);GO:0004781(activity)	ko00920(Sulfur metabolism);ko00230(Purine metabolism);ko00450(Selenocompound metabolism);ko00261(Monobactam biosynthesis)	[P]Inorganic ion transport and metabolism	-	2	381-401	Y	183.676	0	0	8.25783e-133	up	-	392	3	3			3		0.11052
osa-miR164a	UGGAGAAGCAGGGCACGUGCA	Os02t0579000-01	NAC DOMAIN-CONTAINING PROTEIN 1	GO:0006355(regulation of transcription, DNA-dependent);GO:0003677(DNA binding)	ko03013(RNA transport);ko03015(mRNA surveillance pathway);ko03018(RNA degradation)	[S]Function unknown	NAC1	3	741-761	Y	857.157	8106.9	0	3.2803e-138	down	-3.24152	752	28	14	270	135	2	0	0.85525	0.020371
osa-miR408-3p	CUGCACUGCCUCUUCCCUGGC	Os08t0482700-02	UCLACYANIN-LIKE PROTEIN 3-	-	-	[S]Function unknown	UCL3-	3	1143-1163	Y	49653.9	1.36394e+06	0	0	down	-4.77973	1154	1622	811	45426	22713	0	0	0.0140811	0.0136272
osa-miR156j-5p	UGACAGAAGAGAGUGAGCAC	Os06t0703500-02	RICE SQUAMOSA PROMOTER-BINDING-LIKE 12	GO:0005634(nucleus);GO:0003677(DNA binding)	ko04075(Plant hormone signal transduction)	[K]Transcription	SPL12	1	2018-2037	Y	877.565	480.409	0	7.67705e-294	up	0.869243	2028	43	14.3333	24	8	0	0	0.0691842	0.0670155
osa-miR11336-5p	GACUUUCUAGCGUUGCCCACAUUC	Os03t0229575-01	-	-	-	-	-	3	345-368	Y	122.451	0	0	2.65391e-88	up	-	359	2	2			2		0.724315
osa-miR2866	UCUAGUUUGUGUUCAGCAUC	Os12t0417000-01	-	-	-	[S]Function unknown	-	4	348-367	Y	122.451	0	0	2.65391e-88	up	-	358	4	2			2		0.970031
osa-miR444a-3p.2	UGCAGUUGCUGCCUCAAGCUU	Os04t0461300-01	-	-	-	-	-	4	1199-1219	Y	9275.66	11890.1	0	0	down	-0.358242	1210	166	151.5	269	198	0	2	0.0298766	0.859985
osa-miR414	UCAUCCUCAUCAUCAUCGUCC	Os04t0534300-01	-	-	-	-	-	4	276-296	Y	122.451	0	0	2.65391e-88	up	-	287	2	2			2		1
osa-miR164e	UGGAGAAGCAGGGCACGUGAG	Os06t0675600-01	YELLOW 37	GO:0006355(regulation of transcription, DNA-templated);GO:0003677(DNA binding)	-	[S]Function unknown	Y37	3	954-974	Y	2265.34	44197.6	0	0	down	-4.28617	965	37	37	736	736	2	0	0.944928	0.0304003
osa-miR159b	UUUGGAUUGAAGGGAGCUCUG	Os01t0812000-03	-	-	-	-	-	3.5	1257-1277	Y	1040.83	220.187	0	0	up	2.24093	1268	51	17	11	3.66667	0	0	0.0218181	0.0211174
osa-miR166i-3p	UCGGAUCAGGCUUCAUUCCUC	Os03t0640800-01	-	-	-	-	-	4	955-975	Y	397.966	270.23	0	4.67691e-117	up	0.558455	966	13	6.5	9	4.5	2	2	0.865249	0.760648
osa-miR156f-5p	UGACAGAAGAGAGUGAGCAC	Os02t0139400-01	RICE SQUAMOSA PROMOTER-BINDING-LIKE 3	GO:0005634(nucleus);GO:0003677(DNA binding)	-	[K]Transcription	SPL3	2	1869-1888	Y	1775.54	240.204	0	0	up	2.88592	1879	29	29	4	4	0	1	0.0129153	0.0073506
osa-miR156l-5p	CGACAGAAGAGAGUGAGCAUA	Os02t0139400-01	RICE SQUAMOSA PROMOTER-BINDING-LIKE 3	GO:0005634(nucleus);GO:0003677(DNA binding)	-	[K]Transcription	SPL3	3	1868-1888	Y	1775.54	240.204	0	0	up	2.88592	1879	29	29	4	4	0	1	0.00706553	0.00401614
osa-miR812a	GACGGACGGUUAAACGUUGGAC	Os06t0715400-01	-	-	-	-	-	3	1239-1259	Y	1775.54	180.153	0	0	up	3.30096	1250	57	29	6	3	0	2	0.0348319	0.899533
osa-miR5075	UUCUCCGUCGCCGCCGUCCGC	Os08t0129200-02	-	-	-	-	-	4	468-487	Y	918.382	180.153	0	0	up	2.34987	478	15	15	3	3	2	3	1	1
osa-miR395x	GUGAAGUGUUUGGAGUAGCUC	Os03t0743900-01	-	GO:0000103(sulfate assimilation);ATP(sulfate adenylyltransferase);GO:0004781(activity)	ko00920(Sulfur metabolism);ko00230(Purine metabolism);ko00450(Selenocompound metabolism);ko00261(Monobactam biosynthesis)	[P]Inorganic ion transport and metabolism	-	3	381-401	Y	183.676	0	0	8.25783e-133	up	-	392	3	3			3		0.133884
osa-miR166h-3p	UCGGACCAGGCUUCAUUCCUC	Os10t0480200-01	-	-	-	-	-	3	921-941	Y	571.438	540.46	0	9.86093e-128	up	0.080408	932	28	9.33333	27	9	0	0	0.0175703	0.0170049
osa-miR156e	UGACAGAAGAGAGUGAGCAC	Os06t0703500-02	RICE SQUAMOSA PROMOTER-BINDING-LIKE 12	GO:0005634(nucleus);GO:0003677(DNA binding)	ko04075(Plant hormone signal transduction)	[K]Transcription	SPL12	1	2018-2037	Y	877.565	480.409	0	7.67705e-294	up	0.869243	2028	43	14.3333	24	8	0	0	0.0691842	0.0670155
osa-miR164f	UGGAGAAGCAGGGCACGUGCA	Os12t0147800-01	PHYTOSULFOKINE 3	GO:0008283(cell proliferation);GO:0005576(extracellular region);GO:0008083(growth factor activity)	-	[S]Function unknown	PSK3	3	202-222	Y	306.127	15433.1	0	0	down	-5.65576	213	5	5	257	257	2	0	0.85525	0.020371
osa-miR444b.2	UGCAGUUGUUGUCUCAAGCUU	Os04t0461300-01	-	-	-	-	-	0	1199-1219	Y	9275.66	11890.1	0	0	down	-0.358242	1210	166	151.5	269	198	0	2	0.0117481	0.53512
osa-miR156c-5p	UGACAGAAGAGAGUGAGCAC	Os11t0496600-00	-	-	-	-	-	1	824-843	Y	183.676	0	0	8.25783e-133	up	-	834	3	3			2		0.998518
osa-miR395t	GUGAAGUGUUUGGGGAAACUC	Os03t0743900-01	-	GO:0000103(sulfate assimilation);ATP(sulfate adenylyltransferase);GO:0004781(activity)	ko00920(Sulfur metabolism);ko00230(Purine metabolism);ko00450(Selenocompound metabolism);ko00261(Monobactam biosynthesis)	[P]Inorganic ion transport and metabolism	-	3	381-401	Y	183.676	0	0	8.25783e-133	up	-	392	3	3			3		0.0913761
osa-miR156d	UGACAGAAGAGAGUGAGCAC	Os06t0703500-01	RICE SQUAMOSA PROMOTER-BINDING-LIKE 12	GO:0005634(nucleus);GO:0003677(DNA binding)	ko04075(Plant hormone signal transduction)	[K]Transcription	SPL12	1	1686-1705	Y	877.565	480.409	0	7.67705e-294	up	0.869243	1696	43	14.3333	24	8	0	0	0.0691842	0.0670155
osa-miR159d	AUUGGAUUGAAGGGAGCUCCG	Os01t0812000-03	-	-	-	-	-	3.5	1257-1277	Y	1040.83	220.187	0	0	up	2.24093	1268	51	17	11	3.66667	0	0	0.0156334	0.0151298
osa-miR444b.2	UGCAGUUGUUGUCUCAAGCUU	Os04t0461400-01	-	-	-	[S]Function unknown	-	2	204-224	Y	122.451	0	0	2.65391e-88	up	-	215	2	2			2		0.693066
osa-miR159e	AUUGGAUUGAAGGGAGCUCCU	Os01t0812000-02	-	-	-	-	-	4	1258-1278	Y	1040.83	220.187	0	0	up	2.24093	1269	51	17	11	3.66667	0	0	0.0136927	0.0132512
osa-miR166i-3p	UCGGAUCAGGCUUCAUUCCUC	Os10t0480200-02	-	-	-	-	-	4	694-714	Y	571.438	540.46	0	9.86093e-128	up	0.080408	705	28	9.33333	27	9	0	0	0.0218181	0.0211174
osa-miR444b.2	UGCAGUUGUUGUCUCAAGCUU	Os02t0579600-00	-	-	-	-	-	0	564-584	Y	25867.8	129470	0	2.53278e-145	down	-2.32339	575	437	422.5	2227	2156	0	0	0.0117481	0.011369
osa-miR1846e	CAACGAGGAGGCCGGGACCA	Os02t0133800-01	-	GO:0006511(ubiquitin-dependent protein catabolic process);GO:0051603(proteolysis involved in cellular protein catabolic process);GO:0005839(proteasome core complex);GO:0019773(proteasome core complex, alpha-subunit complex);GO:0004175(endopeptidase activity);GO:0004298(threonine-type endopeptidase activity)	ko03050(Proteasome)	[O]Posttranslational modification, protein turnover, chaperones	-	3	477-496	Y	183.676	0	0	8.25783e-133	up	-	487	3	3			3		0.0913761
osa-miR169k	UAGCCAAGGAUGACUUGCCUG	Os06t0662150-01	-	-	-	-	-	3	296-316	Y	244.902	0	0	1.33941e-176	up	-	307	4	4			1		0.0131355
osa-miR2100-5p	UUCUCUCAAGUUGCCAAACAAG	Os05t0346300-01	-	GO:0006412(translation);GO:0005622(intracellular);GO:0005840(ribosome);GO:0003735(structural constituent of ribosome)	ko03010(Ribosome)	[J]Translation, ribosomal structure and biogenesis	-	4	351-373	Y	367.353	180.153	0	1.09764e-131	up	1.02794	363	6	6	3	3	2	2	0.221621	0.163666
osa-miR156h-5p	UGACAGAAGAGAGUGAGCAC	Os09t0491532-01	-	-	-	-	-	1	675-694	Y	551.029	180.153	0	4.01681e-237	up	1.6129	685	9	9	3	3	1	2	0.0435863	0.990409
osa-miR5075	UUCUCCGUCGCCGCCGUCCGC	Os05t0176700-01	-	-	-	[S]Function unknown	-	4	163-183	Y	1163.28	1080.92	0	3.03017e-262	up	0.105943	174	19	19	18	18	2	2	1	1
osa-miR166f	UCGGACCAGGCUUCAUUCCCC	Os03t0109400-02	-	-	-	-	-	3	973-993	Y	571.438	540.46	0	9.86093e-128	up	0.080408	984	28	9.33333	27	9	2	2	0.923998	0.840919
osa-miR166f	UCGGACCAGGCUUCAUUCCCC	Os03t0640800-01	-	-	-	-	-	3	955-975	Y	397.966	270.23	0	4.67691e-117	up	0.558455	966	13	6.5	9	4.5	2	2	0.923998	0.840919
osa-miR396e-5p	UCCACAGGCUUUCUUGAACUG	Os06t0116200-01	GROWTH-REGULATING FACTOR 5	GO:0006355(regulation of transcription, DNA-templated);GO:0005524(ATP binding);GO:0005634(nucleus)	-	[K]Transcription	GRF5	1	605-625	Y	1285.73	120.102	0	0	up	3.42026	616	21	21	2	2	0	2	0.0401401	0.929728
osa-miR159c	AUUGGAUUGAAGGGAGCUCCA	Os01t0812000-01	-	-	-	-	-	3	1260-1280	Y	1040.83	220.187	0	0	up	2.24093	1271	51	17	11	3.66667	0	0	0.0140811	0.0136272
osa-miR169d	UAGCCAAGGAUGAAUUGCCGG	Os06t0662150-01	-	-	-	-	-	3	296-316	Y	244.902	0	0	1.33941e-176	up	-	307	4	4			1		0.00658944
osa-miR166c-3p	UCGGACCAGGCUUCAUUCCCC	Os03t0640800-01	-	-	-	-	-	3	955-975	Y	397.966	270.23	0	4.67691e-117	up	0.558455	966	13	6.5	9	4.5	2	2	0.923998	0.840919
osa-miR169b	CAGCCAAGGAUGACUUGCCGG	Os06t0662150-01	-	-	-	-	-	3	296-316	Y	244.902	0	0	1.33941e-176	up	-	307	4	4			1		0.00220132
osa-miR11343-5p	CUUUCUAGCGUUGCCCACAUU	Os09t0572400-01	-	-	-	-	-	3	2231-2251	Y	122.451	0	0	2.65391e-88	up	-	2242	2	2			2		0.988999
osa-miR5075	UUCUCCGUCGCCGCCGUCCGC	Os01t0746700-00	-	GO:0005975(carbohydrate metabolic process);GO:0003824(catalytic activity);GO:0004553(hydrolase activity, hydrolyzing O-glycosyl compounds);GO:0043169(cation binding)	ko00051(Fructose and mannose metabolism)	[G]Carbohydrate transport and metabolism	-	4	1158-1178	Y	489.804	0	0	0	up	-	1169	8	8			2		1
osa-miR156l-5p	CGACAGAAGAGAGUGAGCAUA	Os06t0703500-03	RICE SQUAMOSA PROMOTER-BINDING-LIKE 12	GO:0005634(nucleus);GO:0003677(DNA binding)	ko04075(Plant hormone signal transduction)	[K]Transcription	SPL12	3.5	1084-1104	Y	877.565	480.409	0	7.67705e-294	up	0.869243	1095	43	14.3333	24	8	0	0	0.0248959	0.0240976
osa-miR160f-5p	UGCCUGGCUCCCUGAAUGCCA	Os02t0628600-01	AUXIN RESPONSE FACTOR 8	GO:0006355(regulation of transcription, DNA-dependent);GO:0009725(response to hormone stimulus);GO:0005634(nucleus);GO:0003677(DNA binding);GO:0046983(protein dimerization activity)	ko04075(Plant hormone signal transduction)	[K]Transcription	ARF8	2	1400-1420	Y	23694.3	26002.1	0	0	down	-0.134093	1411	387	387	433	433	0	0	0.0171832	0.0166301
osa-miR169f.1	UAGCCAAGGAUGACUUGCCUA	Os03t0696300-02	-	-	-	-	-	4	458-478	Y	3949.04	33838.8	0	0	down	-3.0991	469	129	64.5	1127	563.5	0	0	0.0245117	0.0237256
osa-miR818c	AAUCCCUUAUAUUAUGGGACGG	Os06t0287500-01	-	GO:0043531(ADP binding)	ko04626(Plant-pathogen interaction)	[S]Function unknown	-	2	4176-4197	Y	244.902	0	0	1.33941e-176	up	-	4188	4	4			2		0.936452
osa-miR169h	UAGCCAAGGAUGACUUGCCUG	Os03t0696300-01	-	-	-	-	-	3	1636-1656	Y	3949.04	33838.8	0	0	down	-3.0991	1647	129	64.5	1127	563.5	0	0	0.0210472	0.020371
osa-miR5809	UCGUCGCCGGCGACCACAGC	Os11t0634200-01	-	-	-	[S]Function unknown	-	4	741-760	Y	734.706	60.0511	0	0	up	3.6129	751	12	12	1	1	2	4	1	1
osa-miR156h-5p	UGACAGAAGAGAGUGAGCAC	Os06t0703500-01	RICE SQUAMOSA PROMOTER-BINDING-LIKE 12	GO:0005634(nucleus);GO:0003677(DNA binding)	ko04075(Plant hormone signal transduction)	[K]Transcription	SPL12	1	1686-1705	Y	877.565	480.409	0	7.67705e-294	up	0.869243	1696	43	14.3333	24	8	0	0	0.0691842	0.0670155
osa-miR5075	UUCUCCGUCGCCGCCGUCCGC	Os06t0718400-00	UCLACYANIN-LIKE PROTEIN 18	GO:0005507(copper ion binding);GO:0009055(electron carrier activity)	-	[S]Function unknown	UCL18	4	449-468	Y	122.451	0	0	2.65391e-88	up	-	459	2	2			2		1
osa-miR395q	GUGAAGUGUUUGGGGGAACUC	Os03t0743900-01	-	GO:0000103(sulfate assimilation);ATP(sulfate adenylyltransferase);GO:0004781(activity)	ko00920(Sulfur metabolism);ko00230(Purine metabolism);ko00450(Selenocompound metabolism);ko00261(Monobactam biosynthesis)	[P]Inorganic ion transport and metabolism	-	2	381-401	Y	183.676	0	0	8.25783e-133	up	-	392	3	3			3		0.11052
osa-miR156h-5p	UGACAGAAGAGAGUGAGCAC	Os06t0703500-02	RICE SQUAMOSA PROMOTER-BINDING-LIKE 12	GO:0005634(nucleus);GO:0003677(DNA binding)	ko04075(Plant hormone signal transduction)	[K]Transcription	SPL12	1	2018-2037	Y	877.565	480.409	0	7.67705e-294	up	0.869243	2028	43	14.3333	24	8	0	0	0.0691842	0.0670155
osa-miR169f.1	UAGCCAAGGAUGACUUGCCUA	Os03t0174900-01	-	-	-	-	-	4	993-1013	Y	1040.83	13211.2	0	0	down	-3.66596	1004	17	17	220	220	0	0	0.0245117	0.0237256
osa-miR414	UCAUCCUCAUCAUCAUCGUCC	Os07t0246200-01	-	GO:0006457(protein folding);GO:0005783(endoplasmic reticulum);GO:0005509(calcium ion binding);GO:0051082(unfolded protein binding)	ko04141(Protein processing in endoplasmic reticulum);ko04145(Phagosome)	[O]Posttranslational modification, protein turnover, chaperones	-	4	1234-1254	Y	673.48	660.562	0	7.19185e-145	up	0.0279406	1245	33	11	33	11	2	2	1	1
osa-miR5075	UUCUCCGUCGCCGCCGUCCGC	Os02t0786500-01	-	-	-	-	-	4	137-156	Y	306.127	0	0	2.1687e-220	up	-	147	5	5			2		1
osa-miR156k	UGACAGAAGAGAGAGAGCACA	Os06t0663500-00	RICE SQUAMOSA PROMOTER-BINDING-LIKE 11	GO:0005634(nucleus);GO:0003677(DNA binding)	-	[K]Transcription	SPL11	1	748-768	Y	734.706	1020.87	0	1.4197e-105	down	-0.47456	759	12	12	17	17	0	0	0.0352121	0.0340888
osa-miR156j-5p	UGACAGAAGAGAGUGAGCAC	Os02t0139400-01	RICE SQUAMOSA PROMOTER-BINDING-LIKE 3	GO:0005634(nucleus);GO:0003677(DNA binding)	-	[K]Transcription	SPL3	2	1869-1888	Y	1775.54	240.204	0	0	up	2.88592	1879	29	29	4	4	0	1	0.0129153	0.0073506
osa-miR812c	GACGGACGGUUAAACGUUGGAC	Os05t0122800-03	-	-	-	-	-	4	829-849	Y	1714.31	180.153	0	0	up	3.25033	840	56	28	6	3	0	2	0.0164086	0.657802
osa-miR395n	GUGAAGUGUUUGGGGGAACUC	Os03t0743900-01	-	GO:0000103(sulfate assimilation);ATP(sulfate adenylyltransferase);GO:0004781(activity)	ko00920(Sulfur metabolism);ko00230(Purine metabolism);ko00450(Selenocompound metabolism);ko00261(Monobactam biosynthesis)	[P]Inorganic ion transport and metabolism	-	2	381-401	Y	183.676	0	0	8.25783e-133	up	-	392	3	3			3		0.11052
osa-miR169i-5p.1	UAGCCAAGGAUGACUUGCCUG	Os06t0662150-01	-	-	-	-	-	3	296-316	Y	244.902	0	0	1.33941e-176	up	-	307	4	4			1		0.0131355
osa-miR812o-3p	GAACGGUCAAAUGUUAGACACGGA	Os12t0138000-01	-	-	-	-	-	4	929-952	Y	234.698	0	0	2.02137e-169	up	-	943	11	3.83333			0		0.00823825
osa-miR171d-3p	UGAUUGAGCCGUGCCAAUAUC	Os06t0105350-01	-	-	-	-	-	1	456-476	Y	918.382	1441.23	0	1.77071e-109	down	-0.650131	467	15	15	24	24	0	0	0.0252799	0.0244695
osa-miR156e	UGACAGAAGAGAGUGAGCAC	Os01t0922600-01	-	-	-	-	-	1	620-639	Y	2204.12	1741.48	0	0	up	0.339885	630	36	36	29	29	0	0	0.0691842	0.0670155
osa-miR169k	UAGCCAAGGAUGACUUGCCUG	Os03t0696300-01	-	-	-	-	-	3	1636-1656	Y	3949.04	33838.8	0	0	down	-3.0991	1647	129	64.5	1127	563.5	0	0	0.0210472	0.020371
osa-miR156i	UGACAGAAGAGAGUGAGCAC	Os09t0491532-01	-	-	-	-	-	1	675-694	Y	551.029	180.153	0	4.01681e-237	up	1.6129	685	9	9	3	3	1	2	0.0435863	0.990409
osa-miR159d	AUUGGAUUGAAGGGAGCUCCG	Os03t0578900-00	-	-	-	-	-	3	1346-1366	Y	367.353	0	0	3.50471e-264	up	-	1357	6	6			0		0.00706553
osa-miR164d	UGGAGAAGCAGGGCACGUGCU	Os12t0147800-01	PHYTOSULFOKINE 3	GO:0008283(cell proliferation);GO:0005576(extracellular region);GO:0008083(growth factor activity)	-	[S]Function unknown	PSK3	4	202-222	Y	306.127	15433.1	0	0	down	-5.65576	213	5	5	257	257	2	0	0.394126	0.00532169
osa-miR444e	UGCAGUUGCUGCCUCAAGCUU	Os08t0431900-00	-	-	-	-	-	0	311-331	Y	2204.12	3422.91	0	1.30047e-264	down	-0.635024	322	36	36	57	57	2	0	0.658275	0.011369
osa-miR156a	UGACAGAAGAGAGUGAGCAC	Os08t0531600-01	GRAIN-WIDTH 8	GO:0003677(DNA binding);GO:0005634(nucleus)	-	[S]Function unknown	GW8	1	1054-1073	Y	1408.19	1801.53	0	9.16538e-224	down	-0.355388	1064	23	23	30	30	2	0	0.998518	0.0670155
osa-miR171f-3p	UGAUUGAGCCGUGCCAAUAUC	Os02t0662700-01	-	-	-	-	-	1	1348-1368	Y	122.451	0	0	2.65391e-88	up	-	1359	4	2			1		0.01579
osa-miR11343-3p	UGAAUGUGGGCAAUGUUAAAA	Os03t0237600-04	-	-	-	-	-	3.5	2712-2732	Y	122.451	0	0	2.65391e-88	up	-	2723	2	2			2		0.986363
osa-miR156b-5p	UGACAGAAGAGAGUGAGCAC	Os06t0703500-01	RICE SQUAMOSA PROMOTER-BINDING-LIKE 12	GO:0005634(nucleus);GO:0003677(DNA binding)	ko04075(Plant hormone signal transduction)	[K]Transcription	SPL12	1	1686-1705	Y	877.565	480.409	0	7.67705e-294	up	0.869243	1696	43	14.3333	24	8	0	0	0.0691842	0.0670155
osa-miR169j	UAGCCAAGGAUGACUUGCCUG	Os03t0174900-01	-	-	-	-	-	3	992-1013	Y	1040.83	13211.2	0	0	down	-3.66596	1004	17	17	220	220	0	0	0.0210472	0.020371
osa-miR818b	AAUCCCUUAUAUUAUGGGACGG	Os01t0264400-01	-	-	-	-	-	3.5	546-567	Y	183.676	0	0	8.25783e-133	up	-	558	3	3			2		0.820575
osa-miR156a	UGACAGAAGAGAGUGAGCAC	Os06t0663500-00	RICE SQUAMOSA PROMOTER-BINDING-LIKE 11	GO:0005634(nucleus);GO:0003677(DNA binding)	-	[K]Transcription	SPL11	1	749-768	Y	734.706	1020.87	0	1.4197e-105	down	-0.47456	759	12	12	17	17	0	0	0.0691842	0.0670155
osa-miR5075	UUCUCCGUCGCCGCCGUCCGC	Os01t0937400-02	-	-	-	-	-	3	4314-4333	Y	367.353	0	0	3.50471e-264	up	-	4324	6	6			2		1
osa-miR159a.1	UUUGGAUUGAAGGGAGCUCUG	Os03t0578900-00	-	-	-	-	-	4	1346-1366	Y	367.353	0	0	3.50471e-264	up	-	1357	6	6			0		0.0218181
osa-miR166l-3p	UCGGACCAGGCUUCAAUCCCU	Os12t0612700-01	-	-	-	-	-	2.5	874-893	Y	397.966	270.23	0	4.67691e-117	up	0.558455	884	13	6.5	9	4.5	2	2	0.83297	0.721023
osa-miR414	UCAUCCUCAUCAUCAUCGUCC	Os06t0150400-01	-	-	-	-	-	3	748-768	Y	183.676	0	0	8.25783e-133	up	-	759	3	3			2		0.999976
osa-miR160f-5p	UGCCUGGCUCCCUGAAUGCCA	Os04t0519700-01	AUXIN RESPONSE FACTOR 1-	GO:0006355(regulation of transcription, DNA-dependent);GO:0009725(response to hormone stimulus);GO:0005634(nucleus);GO:0003677(DNA binding)	ko04075(Plant hormone signal transduction)	-	ARF1-	2	1485-1505	Y	5326.62	8767.46	0	0	down	-0.71894	1496	87	87	146	146	0	0	0.0171832	0.0166301
osa-miR444b.1	UGUUGUCUCAAGCUUGCUGCC	Os02t0579600-00	-	-	-	-	-	0	558-578	Y	1224.51	23359.9	0	0	down	-4.25376	569	40	20	778	389	2	2	0.658275	0.53512
osa-miR156g-5p	UGACAGAAGAGAGUGAGCAC	Os02t0139400-01	RICE SQUAMOSA PROMOTER-BINDING-LIKE 3	GO:0005634(nucleus);GO:0003677(DNA binding)	-	[K]Transcription	SPL3	2	1869-1888	Y	1775.54	240.204	0	0	up	2.88592	1879	29	29	4	4	0	1	0.0129153	0.0073506
osa-miR444a-3p.1	UUGCUGCCUCAAGCUUGCUGC	Os08t0431900-00	-	-	-	-	-	0	306-326	Y	122.451	0	0	2.65391e-88	up	-	317	2	2			2		0.658275
osa-miR156f-5p	UGACAGAAGAGAGUGAGCAC	Os08t0531600-01	GRAIN-WIDTH 8	GO:0003677(DNA binding);GO:0005634(nucleus)	-	[S]Function unknown	GW8	1	1054-1073	Y	1408.19	1801.53	0	9.16538e-224	down	-0.355388	1064	23	23	30	30	2	0	0.998518	0.0670155
osa-miR156b-5p	UGACAGAAGAGAGUGAGCAC	Os01t0922600-01	-	-	-	-	-	1	620-639	Y	2204.12	1741.48	0	0	up	0.339885	630	36	36	29	29	0	0	0.0691842	0.0670155
osa-miR164a	UGGAGAAGCAGGGCACGUGCA	Os04t0460600-01	NAC DOMAIN-CONTAINING PROTEIN 2	GO:0006355(regulation of transcription, DNA-dependent);GO:0003677(DNA binding)	ko03013(RNA transport);ko03015(mRNA surveillance pathway);ko03018(RNA degradation)	[S]Function unknown	NAC2	3	912-932	Y	306.127	4203.58	0	6.2913e-124	down	-3.77941	923	10	5	140	70	0	0	0.0210472	0.020371
osa-miR169i-5p.1	UAGCCAAGGAUGACUUGCCUG	Os03t0696300-02	-	-	-	-	-	3	458-478	Y	3949.04	33838.8	0	0	down	-3.0991	469	129	64.5	1127	563.5	0	0	0.0210472	0.020371
osa-miR160e-5p	UGCCUGGCUCCCUGUAUGCCG	Os06t0685700-01	AUXIN RESPONSE FACTOR 1-	GO:0006355(regulation of transcription, DNA-dependent);GO:0009725(response to hormone stimulus);GO:0005634(nucleus);GO:0003677(DNA binding);GO:0046983(protein dimerization activity)	ko04075(Plant hormone signal transduction)	[K]Transcription	ARF1-	1	1995-2015	Y	57429.5	101126	0	0	down	-0.816292	2006	938	938	1684	1684	0	0	0.0202756	0.019624
osa-miR156h-5p	UGACAGAAGAGAGUGAGCAC	Os09t0507100-00	-	-	-	-	-	1	1034-1053	Y	734.706	240.204	0	0	up	1.6129	1044	12	12	4	4	0	1	0.0691842	0.0398727
osa-miR1439	UUUUGGAACGGAGUGAGUAUU	Os06t0715400-01	-	-	-	-	-	4	1193-1213	Y	122.451	0	0	2.65391e-88	up	-	1204	2	2			2		0.999984
osa-miR164a	UGGAGAAGCAGGGCACGUGCA	Os04t0460600-02	NAC DOMAIN-CONTAINING PROTEIN 2	GO:0006355(regulation of transcription, DNA-templated);GO:0003677(DNA binding)	ko03013(RNA transport);ko03015(mRNA surveillance pathway);ko03018(RNA degradation)	[S]Function unknown	NAC2	3	790-810	Y	306.127	4203.58	0	6.2913e-124	down	-3.77941	801	10	5	140	70	0	0	0.0210472	0.020371
osa-miR396b-5p	UUCCACAGCUUUCUUGAACUG	Os06t0116200-01	GROWTH-REGULATING FACTOR 5	GO:0006355(regulation of transcription, DNA-templated);GO:0005524(ATP binding);GO:0005634(nucleus)	-	[K]Transcription	GRF5	3	605-626	Y	1285.73	120.102	0	0	up	3.42026	616	21	21	2	2	0	2	0.0416513	0.936551
osa-miR162a	UCGAUAAACCUCUGCAUCCAG	Os03t0100300-01	CYCLOPHILIN 35	GO:0006457(protein folding);GO:0003755(peptidyl-prolyl cis-trans isomerase activity)	ko03420(Nucleotide excision repair)	[S]Function unknown	CYP35	4	684-703	Y	367.353	0	0	3.50471e-264	up	-	695	6	6			2		0.936452
osa-miR1861c	CGAUCUUGUAGCAAGAACUGAG	Os10t0556100-02	-	-	-	-	-	4	436-457	Y	122.451	0	0	2.65391e-88	up	-	448	4	2			2		0.394126
osa-miR169r-5p	UAGCCAAGGAUGAUUUGCCUG	Os06t0662150-01	-	-	-	-	-	3.5	296-316	Y	244.902	0	0	1.33941e-176	up	-	307	4	4			1		0.00974663
osa-miR160c-5p	UGCCUGGCUCCCUGUAUGCCA	Os06t0685700-01	AUXIN RESPONSE FACTOR 1-	GO:0006355(regulation of transcription, DNA-dependent);GO:0009725(response to hormone stimulus);GO:0005634(nucleus);GO:0003677(DNA binding);GO:0046983(protein dimerization activity)	ko04075(Plant hormone signal transduction)	[K]Transcription	ARF1-	1	1995-2015	Y	57429.5	101126	0	0	down	-0.816292	2006	938	938	1684	1684	0	0	0.0202756	0.019624
osa-miR164c	UGGAGAAGCAGGGUACGUGCA	Os02t0579000-02	NAC DOMAIN-CONTAINING PROTEIN 1	GO:0006355(regulation of transcription, DNA-templated);GO:0003677(DNA binding)	ko03013(RNA transport);ko03015(mRNA surveillance pathway);ko03018(RNA degradation)	[S]Function unknown	NAC1	3.5	841-861	Y	857.157	8106.9	0	3.2803e-138	down	-3.24152	852	28	14	270	135	2	0	0.761089	0.0151298
osa-miR160a-5p	UGCCUGGCUCCCUGUAUGCCA	Os06t0685700-01	AUXIN RESPONSE FACTOR 1-	GO:0006355(regulation of transcription, DNA-dependent);GO:0009725(response to hormone stimulus);GO:0005634(nucleus);GO:0003677(DNA binding);GO:0046983(protein dimerization activity)	ko04075(Plant hormone signal transduction)	[K]Transcription	ARF1-	1	1995-2015	Y	57429.5	101126	0	0	down	-0.816292	2006	938	938	1684	1684	0	0	0.0202756	0.019624
osa-miR2926	AGGUCGUCGACGUUGGUGCU	Os04t0661200-01	-	GO:0005524(ATP binding);GO:0035299(inositol pentakisphosphate 2-kinase activity)	ko00562(Inositol phosphate metabolism);ko04070(Phosphatidylinositol signaling system)	[S]Function unknown	-	4	1555-1574	Y	244.902	0	0	1.33941e-176	up	-	1565	4	4			2		0.999999
osa-miR815c	AAGGGGAUUGAGGAGAUUGGG	Os10t0390500-01	ALANINE AMINOTRANSFERASE	GO:0009058(biosynthetic process);GO:0003824(catalytic activity);GO:0030170(pyridoxal phosphate binding)	ko00710(Carbon fixation in photosynthetic organisms);ko00250(Alanine, aspartate and glutamate metabolism);ko00220(Arginine biosynthesis)	[E]Amino acid transport and metabolism	ALAAT	4	578-597	Y	244.902	0	0	1.33941e-176	up	-	588	4	4			2		0.777593
osa-miR172b	GGAAUCUUGAUGAUGCUGCAU	Os07t0235800-01	-	-	-	-	-	2.5	1402-1422	Y	306.127	120.102	0	8.51625e-123	up	1.34987	1413	5	5	2	2	2	2	0.761089	0.639874
osa-miR166c-3p	UCGGACCAGGCUUCAUUCCCC	Os10t0480200-01	-	-	-	-	-	3	921-941	Y	571.438	540.46	0	9.86093e-128	up	0.080408	932	28	9.33333	27	9	0	0	0.027964	0.0270687
osa-miR156j-5p	UGACAGAAGAGAGUGAGCAC	Os11t0496600-00	-	-	-	-	-	1	824-843	Y	183.676	0	0	8.25783e-133	up	-	834	3	3			2		0.998518
osa-miR166g-3p	UCGGACCAGGCUUCAUUCCUC	Os12t0612700-01	-	-	-	-	-	3	873-893	Y	397.966	270.23	0	4.67691e-117	up	0.558455	884	13	6.5	9	4.5	2	2	0.800237	0.683035
osa-miR156a	UGACAGAAGAGAGUGAGCAC	Os11t0496600-00	-	-	-	-	-	1	824-843	Y	183.676	0	0	8.25783e-133	up	-	834	3	3			2		0.998518
osa-miR156g-5p	UGACAGAAGAGAGUGAGCAC	Os06t0703500-03	RICE SQUAMOSA PROMOTER-BINDING-LIKE 12	GO:0005634(nucleus);GO:0003677(DNA binding)	ko04075(Plant hormone signal transduction)	[K]Transcription	SPL12	1	1085-1104	Y	877.565	480.409	0	7.67705e-294	up	0.869243	1095	43	14.3333	24	8	0	0	0.0691842	0.0670155
osa-miR11343-3p	UGAAUGUGGGCAAUGUUAAAA	Os02t0768100-01	-	-	-	[S]Function unknown	-	1.5	1169-1189	Y	122.451	0	0	2.65391e-88	up	-	1180	2	2			2		0.820575
osa-miR166d-3p	UCGGACCAGGCUUCAUUCCCC	Os10t0480200-01	-	-	-	-	-	3	921-941	Y	571.438	540.46	0	9.86093e-128	up	0.080408	932	28	9.33333	27	9	0	0	0.027964	0.0270687
osa-miR160b-5p	UGCCUGGCUCCCUGUAUGCCA	Os04t0519700-01	AUXIN RESPONSE FACTOR 1-	GO:0006355(regulation of transcription, DNA-dependent);GO:0009725(response to hormone stimulus);GO:0005634(nucleus);GO:0003677(DNA binding)	ko04075(Plant hormone signal transduction)	-	ARF1-	1	1485-1505	Y	5326.62	8767.46	0	0	down	-0.71894	1496	87	87	146	146	0	0	0.0202756	0.019624
osa-miR159a.1	UUUGGAUUGAAGGGAGCUCUG	Os01t0812000-03	-	-	-	-	-	3.5	1257-1277	Y	1040.83	220.187	0	0	up	2.24093	1268	51	17	11	3.66667	0	0	0.0218181	0.0211174
osa-miR160a-5p	UGCCUGGCUCCCUGUAUGCCA	Os04t0519700-01	AUXIN RESPONSE FACTOR 1-	GO:0006355(regulation of transcription, DNA-dependent);GO:0009725(response to hormone stimulus);GO:0005634(nucleus);GO:0003677(DNA binding)	ko04075(Plant hormone signal transduction)	-	ARF1-	1	1485-1505	Y	5326.62	8767.46	0	0	down	-0.71894	1496	87	87	146	146	0	0	0.0202756	0.019624
osa-miR1855	AGCACUGGAGUAGCCAAGAGA	Os05t0176100-06	-	-	-	-	-	3.5	1226-1246	Y	122.451	20.017	0	4.41104e-66	up	2.6129	1237	6	2	1	0.333333	2	4	0.681882	0.298092
osa-miR166l-3p	UCGGACCAGGCUUCAAUCCCU	Os10t0480200-02	-	-	-	-	-	2.5	695-714	Y	571.438	540.46	0	9.86093e-128	up	0.080408	705	28	9.33333	27	9	0	0	0.0195034	0.0188764
osa-miR156e	UGACAGAAGAGAGUGAGCAC	Os06t0663500-00	RICE SQUAMOSA PROMOTER-BINDING-LIKE 11	GO:0005634(nucleus);GO:0003677(DNA binding)	-	[K]Transcription	SPL11	1	749-768	Y	734.706	1020.87	0	1.4197e-105	down	-0.47456	759	12	12	17	17	0	0	0.0691842	0.0670155
osa-miR156i	UGACAGAAGAGAGUGAGCAC	Os08t0531600-01	GRAIN-WIDTH 8	GO:0003677(DNA binding);GO:0005634(nucleus)	-	[S]Function unknown	GW8	1	1054-1073	Y	1408.19	1801.53	0	9.16538e-224	down	-0.355388	1064	23	23	30	30	2	0	0.998518	0.0670155
osa-miR156f-5p	UGACAGAAGAGAGUGAGCAC	Os09t0491532-01	-	-	-	-	-	1	675-694	Y	551.029	180.153	0	4.01681e-237	up	1.6129	685	9	9	3	3	1	2	0.0435863	0.990409
osa-miR172b	GGAAUCUUGAUGAUGCUGCAU	Os05t0121600-01	-	-	-	-	-	2.5	1412-1432	Y	3244.95	5344.55	0	0	down	-0.719872	1423	53	53	89	89	2	2	0.761089	0.639874
osa-miR156j-5p	UGACAGAAGAGAGUGAGCAC	Os09t0507100-00	-	-	-	-	-	1	1034-1053	Y	734.706	240.204	0	0	up	1.6129	1044	12	12	4	4	0	1	0.0691842	0.0398727
osa-miR156c-5p	UGACAGAAGAGAGUGAGCAC	Os06t0703500-01	RICE SQUAMOSA PROMOTER-BINDING-LIKE 12	GO:0005634(nucleus);GO:0003677(DNA binding)	ko04075(Plant hormone signal transduction)	[K]Transcription	SPL12	1	1686-1705	Y	877.565	480.409	0	7.67705e-294	up	0.869243	1696	43	14.3333	24	8	0	0	0.0691842	0.0670155
osa-miR169g	UAGCCAAGGAUGACUUGCCUA	Os03t0696300-01	-	-	-	-	-	4	1636-1656	Y	3949.04	33838.8	0	0	down	-3.0991	1647	129	64.5	1127	563.5	0	0	0.0245117	0.0237256
osa-miR156b-5p	UGACAGAAGAGAGUGAGCAC	Os09t0507100-00	-	-	-	-	-	1	1034-1053	Y	734.706	240.204	0	0	up	1.6129	1044	12	12	4	4	0	1	0.0691842	0.0398727
osa-miR414	UCAUCCUCAUCAUCAUCGUCC	Os05t0232700-01	-	-	-	-	-	4	507-527	Y	367.353	0	0	3.50471e-264	up	-	518	6	6			2		1
osa-miR156a	UGACAGAAGAGAGUGAGCAC	Os06t0703500-01	RICE SQUAMOSA PROMOTER-BINDING-LIKE 12	GO:0005634(nucleus);GO:0003677(DNA binding)	ko04075(Plant hormone signal transduction)	[K]Transcription	SPL12	1	1686-1705	Y	877.565	480.409	0	7.67705e-294	up	0.869243	1696	43	14.3333	24	8	0	0	0.0691842	0.0670155
osa-miR172d-3p	AGAAUCUUGAUGAUGCUGCAU	Os07t0235800-01	-	-	-	-	-	2	1402-1422	Y	306.127	120.102	0	8.51625e-123	up	1.34987	1413	5	5	2	2	2	2	0.792957	0.674838
osa-miR156i	UGACAGAAGAGAGUGAGCAC	Os02t0139400-01	RICE SQUAMOSA PROMOTER-BINDING-LIKE 3	GO:0005634(nucleus);GO:0003677(DNA binding)	-	[K]Transcription	SPL3	2	1869-1888	Y	1775.54	240.204	0	0	up	2.88592	1879	29	29	4	4	0	1	0.0129153	0.0073506
osa-miR444b.1	UGUUGUCUCAAGCUUGCUGCC	Os04t0461300-01	-	-	-	-	-	0	1193-1213	Y	1224.51	23359.9	0	0	down	-4.25376	1204	40	20	778	389	2	0	0.658275	0.011369
osa-miR160d-5p	UGCCUGGCUCCCUGUAUGCCA	Os02t0628600-01	AUXIN RESPONSE FACTOR 8	GO:0006355(regulation of transcription, DNA-dependent);GO:0009725(response to hormone stimulus);GO:0005634(nucleus);GO:0003677(DNA binding);GO:0046983(protein dimerization activity)	ko04075(Plant hormone signal transduction)	[K]Transcription	ARF8	1	1400-1420	Y	23694.3	26002.1	0	0	down	-0.134093	1411	387	387	433	433	0	0	0.0202756	0.019624
osa-miR166m	UCGGACCAGGCUUCAUUCCCU	Os10t0480200-01	-	-	-	-	-	3	921-941	Y	571.438	540.46	0	9.86093e-128	up	0.080408	932	28	9.33333	27	9	0	0	0.0175703	0.0170049
osa-miR172a	AGAAUCUUGAUGAUGCUGCAU	Os07t0235800-01	-	-	-	-	-	2	1402-1422	Y	306.127	120.102	0	8.51625e-123	up	1.34987	1413	5	5	2	2	2	2	0.792957	0.674838
osa-miR156e	UGACAGAAGAGAGUGAGCAC	Os09t0491532-01	-	-	-	-	-	1	675-694	Y	551.029	180.153	0	4.01681e-237	up	1.6129	685	9	9	3	3	1	2	0.0435863	0.990409
osa-miR395a	GUGAAGUGCUUGGGGGAACUC	Os03t0743900-01	-	GO:0000103(sulfate assimilation);ATP(sulfate adenylyltransferase);GO:0004781(activity)	ko00920(Sulfur metabolism);ko00230(Purine metabolism);ko00450(Selenocompound metabolism);ko00261(Monobactam biosynthesis)	[P]Inorganic ion transport and metabolism	-	1	381-401	Y	183.676	0	0	8.25783e-133	up	-	392	3	3			3		0.0668658
osa-miR395e	GUGAAGUGUUUGGGGGAACUC	Os03t0743900-01	-	GO:0000103(sulfate assimilation);ATP(sulfate adenylyltransferase);GO:0004781(activity)	ko00920(Sulfur metabolism);ko00230(Purine metabolism);ko00450(Selenocompound metabolism);ko00261(Monobactam biosynthesis)	[P]Inorganic ion transport and metabolism	-	2	381-401	Y	183.676	0	0	8.25783e-133	up	-	392	3	3			3		0.11052
osa-miR166j-3p	UCGGACCAGGCUUCAUUCCCC	Os10t0480200-02	-	-	-	-	-	3	694-714	Y	571.438	540.46	0	9.86093e-128	up	0.080408	705	28	9.33333	27	9	0	0	0.027964	0.0270687
osa-miR156b-3p	GCUCACUCUCUAUCUGUCAGC	Os06t0127300-01	-	-	-	-	-	4	978-997	Y	183.676	0	0	8.25783e-133	up	-	989	3	3			2		0.394126
osa-miR171e-3p	UGAUUGAGCCGUGCCAAUAUC	Os02t0662700-02	-	-	-	-	-	1	905-925	Y	122.451	0	0	2.65391e-88	up	-	916	4	2			1		0.01579
osa-miR166m	UCGGACCAGGCUUCAUUCCCU	Os03t0640800-01	-	-	-	-	-	3	955-975	Y	397.966	270.23	0	4.67691e-117	up	0.558455	966	13	6.5	9	4.5	2	2	0.800237	0.683035
osa-miR156e	UGACAGAAGAGAGUGAGCAC	Os09t0507100-00	-	-	-	-	-	1	1034-1053	Y	734.706	240.204	0	0	up	1.6129	1044	12	12	4	4	0	1	0.0691842	0.0398727
osa-miR5809	UCGUCGCCGGCGACCACAGC	Os10t0481200-00	-	-	-	[S]Function unknown	-	4	326-344	Y	183.676	0	0	8.25783e-133	up	-	335	3	3			2		1
osa-miR164d	UGGAGAAGCAGGGCACGUGCU	Os04t0460600-01	NAC DOMAIN-CONTAINING PROTEIN 2	GO:0006355(regulation of transcription, DNA-dependent);GO:0003677(DNA binding)	ko03013(RNA transport);ko03015(mRNA surveillance pathway);ko03018(RNA degradation)	[S]Function unknown	NAC2	3	912-932	Y	306.127	4203.58	0	6.2913e-124	down	-3.77941	923	10	5	140	70	0	0	0.0175703	0.0170049
osa-miR166a-3p	UCGGACCAGGCUUCAUUCCCC	Os12t0612700-01	-	-	-	-	-	3	873-893	Y	397.966	270.23	0	4.67691e-117	up	0.558455	884	13	6.5	9	4.5	2	2	0.923998	0.840919
osa-miR164e	UGGAGAAGCAGGGCACGUGAG	Os12t0147800-01	PHYTOSULFOKINE 3	GO:0008283(cell proliferation);GO:0005576(extracellular region);GO:0008083(growth factor activity)	-	[S]Function unknown	PSK3	4	201-222	Y	306.127	15433.1	0	0	down	-5.65576	213	5	5	257	257	2	0	0.961498	0.0340888
osa-miR160e-5p	UGCCUGGCUCCCUGUAUGCCG	Os04t0519700-01	AUXIN RESPONSE FACTOR 1-	GO:0006355(regulation of transcription, DNA-dependent);GO:0009725(response to hormone stimulus);GO:0005634(nucleus);GO:0003677(DNA binding)	ko04075(Plant hormone signal transduction)	-	ARF1-	1	1485-1505	Y	5326.62	8767.46	0	0	down	-0.71894	1496	87	87	146	146	0	0	0.0202756	0.019624
osa-miR2926	AGGUCGUCGACGUUGGUGCU	Os01t0589200-00	-	-	-	[S]Function unknown	-	4	475-494	Y	122.451	0	0	2.65391e-88	up	-	485	2	2			2		0.999999
osa-miR395f	GUGAAUUGUUUGGGGGAACUC	Os03t0743900-01	-	GO:0000103(sulfate assimilation);ATP(sulfate adenylyltransferase);GO:0004781(activity)	ko00920(Sulfur metabolism);ko00230(Purine metabolism);ko00450(Selenocompound metabolism);ko00261(Monobactam biosynthesis)	[P]Inorganic ion transport and metabolism	-	4	381-401	Y	183.676	0	0	8.25783e-133	up	-	392	3	3			3		0.105772
osa-miR156i	UGACAGAAGAGAGUGAGCAC	Os06t0663500-00	RICE SQUAMOSA PROMOTER-BINDING-LIKE 11	GO:0005634(nucleus);GO:0003677(DNA binding)	-	[K]Transcription	SPL11	1	749-768	Y	734.706	1020.87	0	1.4197e-105	down	-0.47456	759	12	12	17	17	0	0	0.0691842	0.0670155
osa-miR444c.2	UGCAGUUGUUGUCUCAAGCUU	Os04t0461300-01	-	-	-	-	-	0	1199-1219	Y	9275.66	11890.1	0	0	down	-0.358242	1210	166	151.5	269	198	0	2	0.0117481	0.53512
osa-miR444e	UGCAGUUGCUGCCUCAAGCUU	Os02t0579600-00	-	-	-	-	-	4	564-584	Y	25867.8	129470	0	2.53278e-145	down	-2.32339	575	437	422.5	2227	2156	0	0	0.0298766	0.028921
osa-miR444d.2	UGCAGUUGCUGCCUCAAGCUU	Os04t0461400-01	-	-	-	[S]Function unknown	-	3	204-224	Y	122.451	0	0	2.65391e-88	up	-	215	2	2			2		0.474943
osa-miR169j	UAGCCAAGGAUGACUUGCCUG	Os03t0696300-02	-	-	-	-	-	3	458-478	Y	3949.04	33838.8	0	0	down	-3.0991	469	129	64.5	1127	563.5	0	0	0.0210472	0.020371
osa-miR1848	CCUCGCCGGCGCGCGCGUGCA	Os04t0640700-01	-	GO:0005975(carbohydrate metabolic process);GO:0004553(hydrolase activity, hydrolyzing O-glycosyl compounds)	ko00520(Amino sugar and nucleotide sugar metabolism)	[G]Carbohydrate transport and metabolism	-	4	2266-2285	Y	887.769	300.256	0	0	up	1.56399	2276	29	14.5	10	5	2	1	1	0.103761
osa-miR160d-5p	UGCCUGGCUCCCUGUAUGCCA	Os10t0479900-01	AUXIN RESPONSE FACTOR 22	GO:0006355(regulation of transcription, DNA-dependent);GO:0009725(response to hormone stimulus);GO:0005634(nucleus);GO:0003677(DNA binding);GO:0046983(protein dimerization activity)	ko04075(Plant hormone signal transduction)	[K]Transcription	ARF22	1	1638-1658	Y	32939.3	21017.9	0	0	up	0.648192	1649	538	538	350	350	0	0	0.0202756	0.019624
osa-miR396h	UCCACAGGCUUUCUUGAACGG	Os11t0551900-01	-	-	-	-	-	2.5	1321-1341	Y	183.676	0	0	8.25783e-133	up	-	1332	3	3			2		0.300868
osa-miR2101-5p	ACAUGUUUACAAGUUAAAAUGU	Os03t0372700-02	-	-	-	-	-	3.5	1618-1639	Y	306.127	0	0	2.1687e-220	up	-	1630	5	5			2		0.761089
osa-miR414	UCAUCCUCAUCAUCAUCGUCC	Os03t0843300-02	LATE EMBRYOGENESIS ABUNDANT PROTEIN 7	GO:0009269(response to desiccation)	-	[S]Function unknown	LEA7	3.5	980-1000	Y	122.451	0	0	2.65391e-88	up	-	991	4	2			2		1
osa-miR156k	UGACAGAAGAGAGAGAGCACA	Os06t0703500-02	RICE SQUAMOSA PROMOTER-BINDING-LIKE 12	GO:0005634(nucleus);GO:0003677(DNA binding)	ko04075(Plant hormone signal transduction)	[K]Transcription	SPL12	1	2017-2037	Y	877.565	480.409	0	7.67705e-294	up	0.869243	2028	43	14.3333	24	8	0	0	0.0352121	0.0340888
osa-miR156d	UGACAGAAGAGAGUGAGCAC	Os06t0663500-00	RICE SQUAMOSA PROMOTER-BINDING-LIKE 11	GO:0005634(nucleus);GO:0003677(DNA binding)	-	[K]Transcription	SPL11	1	749-768	Y	734.706	1020.87	0	1.4197e-105	down	-0.47456	759	12	12	17	17	0	0	0.0691842	0.0670155
osa-miR812d	GACGGACGGUUAAACGUUGGAC	Os06t0715400-01	-	-	-	-	-	3	1239-1259	Y	1775.54	180.153	0	0	up	3.30096	1250	57	29	6	3	0	2	0.0348319	0.899533
osa-miR156d	UGACAGAAGAGAGUGAGCAC	Os09t0507100-00	-	-	-	-	-	1	1034-1053	Y	734.706	240.204	0	0	up	1.6129	1044	12	12	4	4	0	1	0.0691842	0.0398727
osa-miR164d	UGGAGAAGCAGGGCACGUGCU	Os04t0460600-02	NAC DOMAIN-CONTAINING PROTEIN 2	GO:0006355(regulation of transcription, DNA-templated);GO:0003677(DNA binding)	ko03013(RNA transport);ko03015(mRNA surveillance pathway);ko03018(RNA degradation)	[S]Function unknown	NAC2	3	790-810	Y	306.127	4203.58	0	6.2913e-124	down	-3.77941	801	10	5	140	70	0	0	0.0175703	0.0170049
osa-miR529b	AGAAGAGAGAGAGUACAGCUU	Os02t0139400-01	RICE SQUAMOSA PROMOTER-BINDING-LIKE 3	GO:0005634(nucleus);GO:0003677(DNA binding)	-	[K]Transcription	SPL3	3	1865-1884	Y	183.676	0	0	8.25783e-133	up	-	1875	3	3			2		0.895113
osa-miR395d	GUGAAGUGUUUGGGGGAACUC	Os03t0743900-01	-	GO:0000103(sulfate assimilation);ATP(sulfate adenylyltransferase);GO:0004781(activity)	ko00920(Sulfur metabolism);ko00230(Purine metabolism);ko00450(Selenocompound metabolism);ko00261(Monobactam biosynthesis)	[P]Inorganic ion transport and metabolism	-	2	381-401	Y	183.676	0	0	8.25783e-133	up	-	392	3	3			3		0.11052
osa-miR5075	UUCUCCGUCGCCGCCGUCCGC	Os10t0451700-01	-	-	-	-	-	4	623-642	Y	244.902	0	0	1.33941e-176	up	-	633	4	4			2		1
osa-miR5075	UUCUCCGUCGCCGCCGUCCGC	Os03t0656100-01	-	-	-	[O]Posttranslational modification, protein turnover, chaperones	-	3	227-246	Y	1163.28	120.102	0	0	up	3.27587	237	19	19	2	2	2	3	1	0.999521
osa-miR169d	UAGCCAAGGAUGAAUUGCCGG	Os03t0174900-01	-	-	-	-	-	3.5	993-1013	Y	1040.83	13211.2	0	0	down	-3.66596	1004	17	17	220	220	0	0	0.00314642	0.00304444
osa-miR1846d-3p	UAUCCGGCGCCGCAGGGAGG	Os06t0140700-01	-	-	-	-	-	4	129-147	Y	306.127	0	0	2.1687e-220	up	-	138	5	5			2		0.865249
osa-miR160a-5p	UGCCUGGCUCCCUGUAUGCCA	Os02t0628600-01	AUXIN RESPONSE FACTOR 8	GO:0006355(regulation of transcription, DNA-dependent);GO:0009725(response to hormone stimulus);GO:0005634(nucleus);GO:0003677(DNA binding);GO:0046983(protein dimerization activity)	ko04075(Plant hormone signal transduction)	[K]Transcription	ARF8	1	1400-1420	Y	23694.3	26002.1	0	0	down	-0.134093	1411	387	387	433	433	0	0	0.0202756	0.019624
osa-miR171f-3p	UGAUUGAGCCGUGCCAAUAUC	Os02t0662700-02	-	-	-	-	-	1	905-925	Y	122.451	0	0	2.65391e-88	up	-	916	4	2			1		0.01579
osa-miR156h-5p	UGACAGAAGAGAGUGAGCAC	Os11t0496600-00	-	-	-	-	-	1	824-843	Y	183.676	0	0	8.25783e-133	up	-	834	3	3			2		0.998518
osa-miR156a	UGACAGAAGAGAGUGAGCAC	Os06t0703500-03	RICE SQUAMOSA PROMOTER-BINDING-LIKE 12	GO:0005634(nucleus);GO:0003677(DNA binding)	ko04075(Plant hormone signal transduction)	[K]Transcription	SPL12	1	1085-1104	Y	877.565	480.409	0	7.67705e-294	up	0.869243	1095	43	14.3333	24	8	0	0	0.0691842	0.0670155
osa-miR156d	UGACAGAAGAGAGUGAGCAC	Os06t0703500-02	RICE SQUAMOSA PROMOTER-BINDING-LIKE 12	GO:0005634(nucleus);GO:0003677(DNA binding)	ko04075(Plant hormone signal transduction)	[K]Transcription	SPL12	1	2018-2037	Y	877.565	480.409	0	7.67705e-294	up	0.869243	2028	43	14.3333	24	8	0	0	0.0691842	0.0670155
osa-miR169g	UAGCCAAGGAUGACUUGCCUA	Os03t0174900-01	-	-	-	-	-	4	993-1013	Y	1040.83	13211.2	0	0	down	-3.66596	1004	17	17	220	220	0	0	0.0245117	0.0237256
osa-miR2926	AGGUCGUCGACGUUGGUGCU	Os10t0502400-01	-	GO:0033014(tetrapyrrole biosynthetic process);GO:0055114(oxidation-reduction process);GO:0000166(nucleotide binding);GO:0008883(glutamyl-tRNA reductase activity);GO:0050661(NADP binding)	ko00860(Porphyrin and chlorophyll metabolism)	[H]Coenzyme transport and metabolism	-	4	1391-1411	Y	244.902	150.128	0	7.25574e-78	up	0.706013	1402	8	4	5	2.5	2	2	0.999999	0.999955
osa-miR5809	UCGUCGCCGGCGACCACAGC	Os07t0661000-01	-	GO:0009168(purine ribonucleoside monophosphate biosynthetic process);GO:0019239(deaminase activity)	ko00230(Purine metabolism)	[F]Nucleotide transport and metabolism	-	2.5	1092-1112	Y	489.804	180.153	0	3.41322e-201	up	1.44298	1103	8	8	3	3	1	2	0.0524442	0.996365
osa-miR169c	CAGCCAAGGAUGACUUGCCGG	Os03t0174900-01	-	-	-	-	-	3.5	993-1013	Y	1040.83	13211.2	0	0	down	-3.66596	1004	17	17	220	220	0	0	0.0187306	0.0181282
osa-miR3979-5p	UCUCUCUCUCCCUUGAAGGC	Os07t0139600-01	-	-	-	-	-	3.5	37-55	Y	3979.66	360.307	0	0	up	3.46535	46	65	65	6	6	2	2	0.994224	0.974693
osa-miR395m	GUGAAGUGUUUGGGGGAACUC	Os03t0743900-01	-	GO:0000103(sulfate assimilation);ATP(sulfate adenylyltransferase);GO:0004781(activity)	ko00920(Sulfur metabolism);ko00230(Purine metabolism);ko00450(Selenocompound metabolism);ko00261(Monobactam biosynthesis)	[P]Inorganic ion transport and metabolism	-	2	381-401	Y	183.676	0	0	8.25783e-133	up	-	392	3	3			3		0.11052
osa-miR818d	AAUCCCUUAUAUUAUGGGACGG	Os01t0264400-01	-	-	-	-	-	3.5	546-567	Y	183.676	0	0	8.25783e-133	up	-	558	3	3			2		0.820575
osa-miR414	UCAUCCUCAUCAUCAUCGUCC	Os08t0343300-01	-	GO:0006367(transcription initiation from RNA polymerase II promoter);GO:0043565(sequence-specific DNA binding)	ko03022(Basal transcription factors)	[K]Transcription	-	4	1404-1424	Y	244.902	60.0511	0	1.1209e-117	up	2.02794	1415	4	4	1	1	2	4	1	0.999453
osa-miR164a	UGGAGAAGCAGGGCACGUGCA	Os02t0579000-02	NAC DOMAIN-CONTAINING PROTEIN 1	GO:0006355(regulation of transcription, DNA-templated);GO:0003677(DNA binding)	ko03013(RNA transport);ko03015(mRNA surveillance pathway);ko03018(RNA degradation)	[S]Function unknown	NAC1	3	841-861	Y	857.157	8106.9	0	3.2803e-138	down	-3.24152	852	28	14	270	135	2	0	0.85525	0.020371
osa-miR159f	CUUGGAUUGAAGGGAGCUCUA	Os01t0812000-02	-	-	-	-	-	2.5	1258-1278	Y	1040.83	220.187	0	0	up	2.24093	1269	51	17	11	3.66667	0	0	0.0156334	0.0151298
osa-miR156b-5p	UGACAGAAGAGAGUGAGCAC	Os06t0703500-03	RICE SQUAMOSA PROMOTER-BINDING-LIKE 12	GO:0005634(nucleus);GO:0003677(DNA binding)	ko04075(Plant hormone signal transduction)	[K]Transcription	SPL12	1	1085-1104	Y	877.565	480.409	0	7.67705e-294	up	0.869243	1095	43	14.3333	24	8	0	0	0.0691842	0.0670155
osa-miR156g-5p	UGACAGAAGAGAGUGAGCAC	Os09t0507100-00	-	-	-	-	-	1	1034-1053	Y	734.706	240.204	0	0	up	1.6129	1044	12	12	4	4	0	1	0.0691842	0.0398727
osa-miR156k	UGACAGAAGAGAGAGAGCACA	Os09t0507100-00	-	-	-	-	-	0	1033-1053	Y	734.706	240.204	0	0	up	1.6129	1044	12	12	4	4	0	1	0.0405181	0.0232013
osa-miR11336-3p	GAAUAUGGGAAAUGCUAGAAAGUCU	Os08t0288000-02	-	-	-	-	-	4	694-718	Y	122.451	0	0	2.65391e-88	up	-	709	2	2			2		0.936452
osa-miR169a	CAGCCAAGGAUGACUUGCCGA	Os06t0662150-01	-	-	-	-	-	4	296-316	Y	244.902	0	0	1.33941e-176	up	-	307	4	4			1		0.00853351
osa-miR160b-5p	UGCCUGGCUCCCUGUAUGCCA	Os06t0685700-01	AUXIN RESPONSE FACTOR 1-	GO:0006355(regulation of transcription, DNA-dependent);GO:0009725(response to hormone stimulus);GO:0005634(nucleus);GO:0003677(DNA binding);GO:0046983(protein dimerization activity)	ko04075(Plant hormone signal transduction)	[K]Transcription	ARF1-	1	1995-2015	Y	57429.5	101126	0	0	down	-0.816292	2006	938	938	1684	1684	0	0	0.0202756	0.019624
osa-miR156k	UGACAGAAGAGAGAGAGCACA	Os08t0531600-01	GRAIN-WIDTH 8	GO:0003677(DNA binding);GO:0005634(nucleus)	-	[S]Function unknown	GW8	0	1053-1073	Y	1408.19	1801.53	0	9.16538e-224	down	-0.355388	1064	23	23	30	30	2	0	0.976672	0.0392291
osa-miR444c.2	UGCAGUUGUUGUCUCAAGCUU	Os02t0579600-00	-	-	-	-	-	0	564-584	Y	25867.8	129470	0	2.53278e-145	down	-2.32339	575	437	422.5	2227	2156	0	0	0.0117481	0.011369
osa-miR169c	CAGCCAAGGAUGACUUGCCGG	Os03t0696300-01	-	-	-	-	-	4	1636-1656	Y	3949.04	33838.8	0	0	down	-3.0991	1647	129	64.5	1127	563.5	0	0	0.0136927	0.0132512
osa-miR156b-5p	UGACAGAAGAGAGUGAGCAC	Os09t0491532-01	-	-	-	-	-	1	675-694	Y	551.029	180.153	0	4.01681e-237	up	1.6129	685	9	9	3	3	1	2	0.0435863	0.990409
osa-miR1846a-3p	UGACCCCGUUCUCCUCGCCGG	Os03t0757200-01	-	GO:0008152(metabolic process);GO:0016758(transferase activity, transferring hexosyl groups)	ko00565(Ether lipid metabolism);ko00600(Sphingolipid metabolism)	[S]Function unknown	-	3.5	1237-1257	Y	91.8382	0	2.5811e-86	9.10534e-67	up	-	1248	3	1.5			2		0.898801
osa-miR5836	UGAGCAGCCGGACCAUGGGAU	Os02t0782600-01	-	GO:0042578(phosphoric ester hydrolase activity)	ko00562(Inositol phosphate metabolism);ko04070(Phosphatidylinositol signaling system)	[T]Signal transduction mechanisms	-	3.5	366-386	Y	91.8382	0	2.5811e-86	9.10534e-67	up	-	377	3	1.5			2		0.43598
osa-miR1858b	GAGAGGAGGACGGAGUGGGGC	Os01t0798100-01	-	-	-	-	-	3.5	1020-1041	Y	91.8382	0	2.5811e-86	9.10534e-67	up	-	1031	3	1.5			2		0.999222
osa-miR1846a-3p	UGACCCCGUUCUCCUCGCCGG	Os03t0757000-01	-	GO:0008152(metabolic process);GO:0016758(transferase activity, transferring hexosyl groups)	ko00565(Ether lipid metabolism);ko00600(Sphingolipid metabolism)	[S]Function unknown	-	3.5	1094-1114	Y	91.8382	0	2.5811e-86	9.10534e-67	up	-	1105	3	1.5			2		0.898801
osa-miR414	UCAUCCUCAUCAUCAUCGUCC	Os09t0354900-01	-	-	-	-	-	2.5	281-301	Y	91.8382	0	2.5811e-86	9.10534e-67	up	-	292	3	1.5			2		0.996742
osa-miR1858a	GAGAGGAGGACGGAGUGGGGC	Os01t0798100-01	-	-	-	-	-	3.5	1020-1041	Y	91.8382	0	2.5811e-86	9.10534e-67	up	-	1031	3	1.5			2		0.999222
osa-miR1439	UUUUGGAACGGAGUGAGUAUU	Os07t0695400-02	-	-	-	-	-	3.5	3821-3841	Y	91.8382	0	2.5811e-86	9.10534e-67	up	-	3832	3	1.5			2		0.995662
osa-miR5836	UGAGCAGCCGGACCAUGGGAU	Os02t0782600-02	-	-	-	[T]Signal transduction mechanisms	-	3.5	47-67	Y	91.8382	0	2.5811e-86	9.10534e-67	up	-	58	3	1.5			2		0.43598
osa-miR1858b	GAGAGGAGGACGGAGUGGGGC	Os01t0798100-02	-	-	-	-	-	3.5	2852-2873	Y	91.8382	0	2.5811e-86	9.10534e-67	up	-	2863	3	1.5			2		0.999222
osa-miR1846b-3p	UGACCCCGUUCUCCUCGCCGG	Os03t0757200-01	-	GO:0008152(metabolic process);GO:0016758(transferase activity, transferring hexosyl groups)	ko00565(Ether lipid metabolism);ko00600(Sphingolipid metabolism)	[S]Function unknown	-	3.5	1237-1257	Y	91.8382	0	2.5811e-86	9.10534e-67	up	-	1248	3	1.5			2		0.898801
osa-miR1858a	GAGAGGAGGACGGAGUGGGGC	Os01t0798100-02	-	-	-	-	-	3.5	2852-2873	Y	91.8382	0	2.5811e-86	9.10534e-67	up	-	2863	3	1.5			2		0.999222
osa-miR1846b-3p	UGACCCCGUUCUCCUCGCCGG	Os03t0757000-01	-	GO:0008152(metabolic process);GO:0016758(transferase activity, transferring hexosyl groups)	ko00565(Ether lipid metabolism);ko00600(Sphingolipid metabolism)	[S]Function unknown	-	3.5	1094-1114	Y	91.8382	0	2.5811e-86	9.10534e-67	up	-	1105	3	1.5			2		0.898801
osa-miR1439	UUUUGGAACGGAGUGAGUAUU	Os07t0695400-01	-	-	-	-	-	3.5	4034-4054	Y	91.8382	0	2.5811e-86	9.10534e-67	up	-	4045	3	1.5			2		0.995662
osa-miR2926	AGGUCGUCGACGUUGGUGCU	Os01t0832600-01	2-OXOGLUTARATE-DEPENDENT DIOXYGENASE 5	GO:0055114(oxidation-reduction process);GO:0005506(iron ion binding);GO:0016491(oxidoreductase activity);GO:0016706(oxidoreductase activity, acting on paired donors, with incorporation or reduction of molecular oxygen, 2-oxoglutarate as one donor, and incorporation of one atom each of oxygen into both donors)	ko00941(Flavonoid biosynthesis)	[S]Function unknown	2ODD5	4	934-953	Y	0	1561.33	1.9824e-82	1.28544e-144	down	-	944			26	26		2		0.999955
osa-miR1858b	GAGAGGAGGACGGAGUGGGGC	Os06t0728000-01	-	GO:0003677(DNA binding);GO:0005515(protein binding)	ko03410(Base excision repair)	[B]Chromatin structure and dynamics	-	4	61-81	Y	122.451	30.0256	4.2818e-82	2.39719e-59	up	2.02794	72	4	2	1	0.5	3	4	0.917648	0.994415
osa-miR1858a	GAGAGGAGGACGGAGUGGGGC	Os06t0728000-01	-	GO:0003677(DNA binding);GO:0005515(protein binding)	ko03410(Base excision repair)	[B]Chromatin structure and dynamics	-	4	61-81	Y	122.451	30.0256	4.2818e-82	2.39719e-59	up	2.02794	72	4	2	1	0.5	3	4	0.917648	0.994415
osa-miR1858a	GAGAGGAGGACGGAGUGGGGC	Os06t0728000-02	-	GO:0003677(DNA binding);GO:0005515(protein binding)	ko03410(Base excision repair)	[B]Chromatin structure and dynamics	-	4	56-76	Y	122.451	30.0256	4.2818e-82	2.39719e-59	up	2.02794	67	4	2	1	0.5	3	4	0.917648	0.994415
osa-miR1858b	GAGAGGAGGACGGAGUGGGGC	Os06t0728000-02	-	GO:0003677(DNA binding);GO:0005515(protein binding)	ko03410(Base excision repair)	[B]Chromatin structure and dynamics	-	4	56-76	Y	122.451	30.0256	4.2818e-82	2.39719e-59	up	2.02794	67	4	2	1	0.5	3	4	0.917648	0.994415
osa-miR169c	CAGCCAAGGAUGACUUGCCGG	Os12t0618600-01	-	-	-	-	-	3.5	1177-1197	Y	8204.21	27323.3	7.5368e-80	3.68707e-76	down	-1.73569	1188	134	134	455	455	0	0	0.0187306	0.0181282
osa-miR169i-5p.1	UAGCCAAGGAUGACUUGCCUG	Os12t0618600-01	-	-	-	-	-	3	1177-1197	Y	8204.21	27323.3	7.5368e-80	3.68707e-76	down	-1.73569	1188	134	134	455	455	0	0	0.0210472	0.020371
osa-miR169f.1	UAGCCAAGGAUGACUUGCCUA	Os12t0618600-01	-	-	-	-	-	2.5	1177-1197	Y	8204.21	27323.3	7.5368e-80	3.68707e-76	down	-1.73569	1188	134	134	455	455	0	0	0.00393148	0.00380411
osa-miR169n	UAGCCAAGAAUGACUUGCCUA	Os12t0618600-01	-	-	-	-	-	1.5	1177-1197	Y	8204.21	27323.3	7.5368e-80	3.68707e-76	down	-1.73569	1188	134	134	455	455	0	0	0.00471591	0.00456319
osa-miR169g	UAGCCAAGGAUGACUUGCCUA	Os12t0618600-01	-	-	-	-	-	2.5	1177-1197	Y	8204.21	27323.3	7.5368e-80	3.68707e-76	down	-1.73569	1188	134	134	455	455	0	0	0.00393148	0.00380411
osa-miR169j	UAGCCAAGGAUGACUUGCCUG	Os12t0618600-01	-	-	-	-	-	3	1177-1197	Y	8204.21	27323.3	7.5368e-80	3.68707e-76	down	-1.73569	1188	134	134	455	455	0	0	0.0210472	0.020371
osa-miR169m	UAGCCAAGGAUGACUUGCCUG	Os12t0618600-01	-	-	-	-	-	3	1177-1197	Y	8204.21	27323.3	7.5368e-80	3.68707e-76	down	-1.73569	1188	134	134	455	455	0	0	0.0210472	0.020371
osa-miR169b	CAGCCAAGGAUGACUUGCCGG	Os12t0618600-01	-	-	-	-	-	3.5	1177-1197	Y	8204.21	27323.3	7.5368e-80	3.68707e-76	down	-1.73569	1188	134	134	455	455	0	0	0.0187306	0.0181282
osa-miR169a	CAGCCAAGGAUGACUUGCCGA	Os12t0618600-01	-	-	-	-	-	3	1177-1197	Y	8204.21	27323.3	7.5368e-80	3.68707e-76	down	-1.73569	1188	134	134	455	455	0	0	0.0105795	0.0102379
osa-miR169l	UAGCCAAGGAUGACUUGCCUG	Os12t0618600-01	-	-	-	-	-	3	1177-1197	Y	8204.21	27323.3	7.5368e-80	3.68707e-76	down	-1.73569	1188	134	134	455	455	0	0	0.0210472	0.020371
osa-miR169d	UAGCCAAGGAUGAAUUGCCGG	Os12t0618600-01	-	-	-	-	-	4	1177-1197	Y	8204.21	27323.3	7.5368e-80	3.68707e-76	down	-1.73569	1188	134	134	455	455	0	0	0.0109692	0.0106151
osa-miR169h	UAGCCAAGGAUGACUUGCCUG	Os12t0618600-01	-	-	-	-	-	3	1177-1197	Y	8204.21	27323.3	7.5368e-80	3.68707e-76	down	-1.73569	1188	134	134	455	455	0	0	0.0210472	0.020371
osa-miR169r-5p	UAGCCAAGGAUGAUUUGCCUG	Os12t0618600-01	-	-	-	-	-	3	1177-1197	Y	8204.21	27323.3	7.5368e-80	3.68707e-76	down	-1.73569	1188	134	134	455	455	0	0	0.0105795	0.0102379
osa-miR169o	UAGCCAAGAAUGACUUGCCUA	Os12t0618600-01	-	-	-	-	-	1.5	1177-1197	Y	8204.21	27323.3	7.5368e-80	3.68707e-76	down	-1.73569	1188	134	134	455	455	0	0	0.00471591	0.00456319
osa-miR169e	UAGCCAAGGAUGACUUGCCGG	Os12t0618600-01	-	-	-	-	-	4	1177-1197	Y	8204.21	27323.3	7.5368e-80	3.68707e-76	down	-1.73569	1188	134	134	455	455	0	0	0.0136927	0.0132512
osa-miR169k	UAGCCAAGGAUGACUUGCCUG	Os12t0618600-01	-	-	-	-	-	3	1177-1197	Y	8204.21	27323.3	7.5368e-80	3.68707e-76	down	-1.73569	1188	134	134	455	455	0	0	0.0210472	0.020371
osa-miR398a	UGUGUUCUCAGGUCACCCCUU	Os07t0665200-01	CYTOSOLIC SUPEROXIDASE DISMUTASE 2	GO:0006801(superoxide metabolic process);GO:0055114(oxidation-reduction process);GO:0004784(superoxide dismutase activity);GO:0046872(metal ion binding)	ko04146(Peroxisome)	[P]Inorganic ion transport and metabolism	SODCC2	3	40-60	Y	183.676	2942.51	2.1603e-79	1.04787e-101	down	-4.00181	51	3	3	49	49	2	0	0.275392	0.00342435
osa-miR398b	UGUGUUCUCAGGUCGCCCCUG	Os07t0665200-01	CYTOSOLIC SUPEROXIDASE DISMUTASE 2	GO:0006801(superoxide metabolic process);GO:0055114(oxidation-reduction process);GO:0004784(superoxide dismutase activity);GO:0046872(metal ion binding)	ko04146(Peroxisome)	[P]Inorganic ion transport and metabolism	SODCC2	2.5	40-60	Y	183.676	2942.51	2.1603e-79	1.04787e-101	down	-4.00181	51	3	3	49	49	2	0	0.300868	0.00380411
osa-miR812o-3p	GAACGGUCAAAUGUUAGACACGGA	Os10t0134250-01	-	-	-	-	-	4	2307-2330	Y	81.634	0	6.1986e-77	1.37315e-59	up	-	2321	4	1.33333			2		0.5284
osa-miR812o-3p	GAACGGUCAAAUGUUAGACACGGA	Os03t0227400-01	-	GO:0005975(carbohydrate metabolic process);GO:0003824(catalytic activity);GO:0004553(hydrolase activity, hydrolyzing O-glycosyl compounds);GO:0043169(cation binding)	ko00500(Starch and sucrose metabolism)	[S]Function unknown	-	4	1472-1495	Y	81.634	0	6.1986e-77	1.37315e-59	up	-	1486	4	1.33333			3		0.105772
osa-miR414	UCAUCCUCAUCAUCAUCGUCC	Os06t0724500-01	-	-	-	-	-	3	1376-1396	Y	183.676	120.102	8.2689e-75	1.40221e-56	up	0.612903	1387	3	3	2	2	2	2	0.999976	0.999491
osa-miR172c	UGAAUCUUGAUGAUGCUGCAC	Os08t0506700-01	-	-	-	-	-	4	1868-1888	Y	183.676	120.102	8.2689e-75	1.40221e-56	up	0.612903	1879	3	3	2	2	2	3	0.865249	0.345969
osa-miR5075	UUCUCCGUCGCCGCCGUCCGC	Os09t0468300-00	-	-	-	-	-	4	1000-1019	Y	183.676	120.102	8.2689e-75	1.40221e-56	up	0.612903	1010	3	3	2	2	2	2	1	1
osa-miR11339-5p	GCAUUGCCCACAUUCAUAUAG	Os08t0472600-01	-	-	-	-	-	3	1838-1858	Y	612.255	1080.92	8.5123e-71	4.29502e-60	down	-0.820056	1849	10	10	18	18	2	2	0.979047	0.936551
osa-miR172c	UGAAUCUUGAUGAUGCUGCAC	Os04t0649100-01	-	-	-	-	-	4	2389-2409	Y	224.493	200.17	9.0361e-70	5.92175e-54	up	0.165444	2400	11	3.66667	10	3.33333	0	2	0.0218181	0.760648
osa-miR172b	GGAAUCUUGAUGAUGCUGCAU	Os04t0649100-03	-	-	-	-	-	3	1289-1309	Y	224.493	200.17	9.0361e-70	5.92175e-54	up	0.165444	1300	11	3.66667	10	3.33333	2	0	0.61954	0.0102379
osa-miR172a	AGAAUCUUGAUGAUGCUGCAU	Os04t0649100-02	-	-	-	-	-	4	807-827	Y	224.493	200.17	9.0361e-70	5.92175e-54	up	0.165444	818	11	3.66667	10	3.33333	2	2	0.826883	0.713808
osa-miR172a	AGAAUCUUGAUGAUGCUGCAU	Os04t0649100-03	-	-	-	-	-	4	1289-1309	Y	224.493	200.17	9.0361e-70	5.92175e-54	up	0.165444	1300	11	3.66667	10	3.33333	2	0	0.826883	0.0185024
osa-miR172c	UGAAUCUUGAUGAUGCUGCAC	Os04t0649100-02	-	-	-	-	-	4	807-827	Y	224.493	200.17	9.0361e-70	5.92175e-54	up	0.165444	818	11	3.66667	10	3.33333	2	2	0.865249	0.760648
osa-miR172d-3p	AGAAUCUUGAUGAUGCUGCAU	Os04t0649100-01	-	-	-	-	-	4	2389-2409	Y	224.493	200.17	9.0361e-70	5.92175e-54	up	0.165444	2400	11	3.66667	10	3.33333	0	2	0.0191171	0.713808
osa-miR172b	GGAAUCUUGAUGAUGCUGCAU	Os04t0649100-01	-	-	-	-	-	3	2389-2409	Y	224.493	200.17	9.0361e-70	5.92175e-54	up	0.165444	2400	11	3.66667	10	3.33333	0	2	0.0105795	0.498112
osa-miR172d-3p	AGAAUCUUGAUGAUGCUGCAU	Os04t0649100-02	-	-	-	-	-	4	807-827	Y	224.493	200.17	9.0361e-70	5.92175e-54	up	0.165444	818	11	3.66667	10	3.33333	2	2	0.826883	0.713808
osa-miR172d-3p	AGAAUCUUGAUGAUGCUGCAU	Os04t0649100-03	-	-	-	-	-	4	1289-1309	Y	224.493	200.17	9.0361e-70	5.92175e-54	up	0.165444	1300	11	3.66667	10	3.33333	2	0	0.826883	0.0185024
osa-miR172c	UGAAUCUUGAUGAUGCUGCAC	Os04t0649100-03	-	-	-	-	-	4	1289-1309	Y	224.493	200.17	9.0361e-70	5.92175e-54	up	0.165444	1300	11	3.66667	10	3.33333	2	0	0.865249	0.0211174
osa-miR172b	GGAAUCUUGAUGAUGCUGCAU	Os04t0649100-02	-	-	-	-	-	3	807-827	Y	224.493	200.17	9.0361e-70	5.92175e-54	up	0.165444	818	11	3.66667	10	3.33333	2	2	0.61954	0.498112
osa-miR172a	AGAAUCUUGAUGAUGCUGCAU	Os04t0649100-01	-	-	-	-	-	4	2389-2409	Y	224.493	200.17	9.0361e-70	5.92175e-54	up	0.165444	2400	11	3.66667	10	3.33333	0	2	0.0191171	0.713808
osa-miR5493	AGCCGGGCUCGGUCGCGCGUG	Os01t0135700-01	CALMODULIN-LIKE PROTEIN 16	GO:0005509(calcium ion binding)	ko04626(Plant-pathogen interaction)	[D]Cell cycle control, cell division, chromosome partitioning ;[T]Signal transduction mechanisms ;[Z]Cytoskeleton	CML16	4	443-462	Y	244.902	240.204	7.1555e-69	4.29791e-54	up	0.0279406	453	4	4	4	4	2	2	0.777593	0.657802
osa-miR1439	UUUUGGAACGGAGUGAGUAUU	Os09t0511700-01	BETA-GLUCOSIDASE 32	GO:0005975(carbohydrate metabolic process);GO:0003824(catalytic activity);GO:0004553(hydrolase activity, hydrolyzing O-glycosyl compounds);GO:0043169(cation binding)	ko00500(Starch and sucrose metabolism);ko00460(Cyanoamino acid metabolism);ko00940(Phenylpropanoid biosynthesis)	[G]Carbohydrate transport and metabolism	BGLU32	4	1593-1613	Y	244.902	240.204	7.1555e-69	4.29791e-54	up	0.0279406	1604	4	4	4	4	2	2	0.999984	0.999616
osa-miR1858b	GAGAGGAGGACGGAGUGGGGC	Os01t0392100-01	-	-	-	[S]Function unknown	-	4	253-273	Y	122.451	60.0511	6.9865e-61	6.98351e-45	up	1.02794	264	2	2	1	1	2	4	1	0.994415
osa-miR414	UCAUCCUCAUCAUCAUCGUCC	Os09t0556300-01	-	-	-	-	-	0.5	10-30	Y	122.451	60.0511	6.9865e-61	6.98351e-45	up	1.02794	21	2	2	1	1	3	4	0.0718202	0.14346
osa-miR1858a	GAGAGGAGGACGGAGUGGGGC	Os01t0392100-01	-	-	-	[S]Function unknown	-	4	253-273	Y	122.451	60.0511	6.9865e-61	6.98351e-45	up	1.02794	264	2	2	1	1	2	4	1	0.994415
osa-miR2926	AGGUCGUCGACGUUGGUGCU	Os01t0953500-01	-	GO:0005515(protein binding)	-	[S]Function unknown	-	4	855-874	Y	367.353	540.46	6.8284e-60	1.53413e-49	down	-0.557022	865	6	6	9	9	2	2	0.999999	0.999955
osa-miR1436	ACAUUAUGGGACGGAGGGAGU	Os02t0184100-01	-	-	-	[T]Signal transduction mechanisms	-	4	593-613	Y	153.064	110.094	3.2765e-58	2.69692e-44	up	0.4754	604	9	2.5	7	1.83333	2	2	0.999979	0.99954
osa-miR531b	CUCGCCGGGGCUGCGUGCCG	Os12t0235700-00	-	-	-	-	-	3.5	2000-2019	Y	61.2255	0	3.6678e-58	1.63055e-44	up	-	2010	1	1			4		0.990798
osa-miR1846c-3p	UGACCCCGGUCUGCUCGCUGG	Os05t0244600-01	-	-	ko03030(DNA replication);ko03420(Nucleotide excision repair);ko03430(Mismatch repair);ko03440(Homologous recombination)	-	-	4	295-315	Y	61.2255	0	3.6678e-58	1.63055e-44	up	-	306	1	1			4		0.355664
osa-miR2922	AAUAAGUGAUUACCGAAAUU	Os08t0434566-01	-	-	-	-	-	4	2927-2946	Y	61.2255	0	3.6678e-58	1.63055e-44	up	-	2937	1	1			4		0.443477
osa-miR1437a	UCCGGCGCCGCACUAGGCACUG	Os01t0328400-01	-	-	-	-	-	4	471-492	Y	61.2255	0	3.6678e-58	1.63055e-44	up	-	483	2	1			3		0.0718202
osa-miR2926	AGGUCGUCGACGUUGGUGCU	Os01t0825800-01	-	-	-	-	-	4	1041-1060	Y	61.2255	0	3.6678e-58	1.63055e-44	up	-	1051	2	1			3		0.875921
osa-miR818b	AAUCCCUUAUAUUAUGGGACGG	Os06t0218500-03	MINI-CHROMOSOME MAINTENANCE PROTEIN 9	-	-	[S]Function unknown	MCM9	0	124-145	Y	61.2255	0	3.6678e-58	1.63055e-44	up	-	136	1	1			4		0.847977
osa-miR156b-5p	UGACAGAAGAGAGUGAGCAC	Os07t0505200-01	GRAIN LENGTH AND WEIGHT ON CHROMOSOME 7	GO:0003677(DNA binding);GO:0005634(nucleus)	ko04075(Plant hormone signal transduction)	[K]Transcription	GLW7	2	895-914	Y	61.2255	0	3.6678e-58	1.63055e-44	up	-	905	1	1			4		0.498774
osa-miR156c-5p	UGACAGAAGAGAGUGAGCAC	Os07t0505200-01	GRAIN LENGTH AND WEIGHT ON CHROMOSOME 7	GO:0003677(DNA binding);GO:0005634(nucleus)	ko04075(Plant hormone signal transduction)	[K]Transcription	GLW7	2	895-914	Y	61.2255	0	3.6678e-58	1.63055e-44	up	-	905	1	1			4		0.498774
osa-miR396c-5p	UUCCACAGCUUUCUUGAACUU	Os01t0180800-03	-	-	-	-	-	3.5	61-81	Y	61.2255	0	3.6678e-58	1.63055e-44	up	-	72	2	1			3		0.11994
osa-miR156i	UGACAGAAGAGAGUGAGCAC	Os07t0505200-01	GRAIN LENGTH AND WEIGHT ON CHROMOSOME 7	GO:0003677(DNA binding);GO:0005634(nucleus)	ko04075(Plant hormone signal transduction)	[K]Transcription	GLW7	2	895-914	Y	61.2255	0	3.6678e-58	1.63055e-44	up	-	905	1	1			4		0.498774
osa-miR156g-5p	UGACAGAAGAGAGUGAGCAC	Os11t0141800-01	-	-	-	-	-	4	1-19	Y	61.2255	0	3.6678e-58	1.63055e-44	up	-	10	1	1			4		0.584831
osa-miR159a.1	UUUGGAUUGAAGGGAGCUCUG	Os06t0143900-01	-	-	-	-	-	3.5	616-635	Y	61.2255	0	3.6678e-58	1.63055e-44	up	-	626	1	1			4		0.690282
osa-miR414	UCAUCCUCAUCAUCAUCGUCC	Os10t0321700-01	-	GO:0000166(nucleotide binding);GO:0003676(nucleic acid binding)	ko03040(Spliceosome)	[S]Function unknown	-	4	1159-1178	Y	61.2255	0	3.6678e-58	1.63055e-44	up	-	1169	1	1			4		0.999999
osa-miR444c.2	UGCAGUUGUUGUCUCAAGCUU	Os12t0560400-01	-	GO:0006351(transcription, DNA-dependent);GO:0003676(nucleic acid binding);GO:0003899(DNA-directed RNA polymerase activity);GO:0008270(zinc ion binding)	ko00230(Purine metabolism);ko00240(Pyrimidine metabolism);ko03020(RNA polymerase)	[K]Transcription	-	3	78-99	Y	61.2255	0	3.6678e-58	1.63055e-44	up	-	90	1	1			4		0.431706
osa-miR5809	UCGUCGCCGGCGACCACAGC	Os03t0776400-01	-	-	-	[S]Function unknown	-	4	1055-1073	Y	61.2255	0	3.6678e-58	1.63055e-44	up	-	1065	1	1			4		1
osa-miR444d.3	UUGUGGCUUUCUUGCAAGUUG	Os11t0518900-01	-	-	ko03013(RNA transport)	[U]Intracellular trafficking, secretion, and vesicular transport	-	4	1599-1618	Y	61.2255	0	3.6678e-58	1.63055e-44	up	-	1609	2	1			2		0.632916
osa-miR5809	UCGUCGCCGGCGACCACAGC	Os04t0416700-01	-	-	-	[S]Function unknown	-	4	478-497	Y	61.2255	0	3.6678e-58	1.63055e-44	up	-	488	1	1			4		1
osa-miR5075	UUCUCCGUCGCCGCCGUCCGC	Os07t0608400-01	-	-	-	-	-	4	655-674	Y	61.2255	0	3.6678e-58	1.63055e-44	up	-	665	1	1			4		1
osa-miR531b	CUCGCCGGGGCUGCGUGCCG	Os10t0159800-03	-	GO:0055114(oxidation-reduction process);GO:0000166(nucleotide binding);GO:0008270(zinc ion binding);GO:0016491(oxidoreductase activity)	ko00010(Glycolysis _ Gluconeogenesis);ko00071(Fatty acid degradation);ko00350(Tyrosine metabolism)	[C]Energy production and conversion	-	3	141-160	Y	61.2255	0	3.6678e-58	1.63055e-44	up	-	151	2	1			2		0.988999
osa-miR156f-5p	UGACAGAAGAGAGUGAGCAC	Os11t0141800-01	-	-	-	-	-	4	1-19	Y	61.2255	0	3.6678e-58	1.63055e-44	up	-	10	1	1			4		0.584831
osa-miR156h-5p	UGACAGAAGAGAGUGAGCAC	Os11t0141800-01	-	-	-	-	-	4	1-19	Y	61.2255	0	3.6678e-58	1.63055e-44	up	-	10	1	1			4		0.584831
osa-miR2931	CUUUAUUGUUGAUGUCAAAA	Os06t0605600-01	-	-	-	-	-	3.5	1743-1762	Y	61.2255	0	3.6678e-58	1.63055e-44	up	-	1753	1	1			4		0.488173
osa-miR156e	UGACAGAAGAGAGUGAGCAC	Os11t0141800-01	-	-	-	-	-	4	1-19	Y	61.2255	0	3.6678e-58	1.63055e-44	up	-	10	1	1			4		0.584831
osa-miR396b-5p	UUCCACAGCUUUCUUGAACUG	Os01t0180800-03	-	-	-	-	-	4	61-81	Y	61.2255	0	3.6678e-58	1.63055e-44	up	-	72	2	1			3		0.284937
osa-miR2097-3p	UUCUCUUCUUCGUGUCGCAUUU	Os12t0502700-01	-	-	-	-	-	4	1289-1310	Y	61.2255	0	3.6678e-58	1.63055e-44	up	-	1301	1	1			4		0.584831
osa-miR531b	CUCGCCGGGGCUGCGUGCCG	Os02t0774700-02	-	-	-	[S]Function unknown	-	3.5	1861-1881	Y	61.2255	0	3.6678e-58	1.63055e-44	up	-	1872	1	1			4		0.990798
osa-miR2098-5p	UCCCGUGGAGGCAGCCGAUG	Os02t0614500-02	-	-	-	-	-	4	89-108	Y	61.2255	0	3.6678e-58	1.63055e-44	up	-	99	1	1			4		0.732492
osa-miR2093-3p	ACAUCUUCCAAUUAAUGCAU	Os10t0132700-01	-	GO:0043531(ADP binding)	ko04626(Plant-pathogen interaction)	[S]Function unknown	-	3.5	2328-2347	Y	61.2255	0	3.6678e-58	1.63055e-44	up	-	2338	1	1			4		0.284579
osa-miR2925	UGGCGGCCGCGGGCUUCGU	Os02t0584800-01	-	-	-	-	-	4	373-391	Y	61.2255	0	3.6678e-58	1.63055e-44	up	-	382	1	1			4		1
osa-miR414	UCAUCCUCAUCAUCAUCGUCC	Os02t0133300-01	-	-	-	-	-	3	334-354	Y	61.2255	0	3.6678e-58	1.63055e-44	up	-	345	1	1			4		0.998003
osa-miR1846a-3p	UGACCCCGUUCUCCUCGCCGG	Os05t0244600-01	-	-	ko03030(DNA replication);ko03420(Nucleotide excision repair);ko03430(Mismatch repair);ko03440(Homologous recombination)	-	-	3.5	295-315	Y	61.2255	0	3.6678e-58	1.63055e-44	up	-	306	1	1			4		0.738033
osa-miR156f-5p	UGACAGAAGAGAGUGAGCAC	Os07t0505200-01	GRAIN LENGTH AND WEIGHT ON CHROMOSOME 7	GO:0003677(DNA binding);GO:0005634(nucleus)	ko04075(Plant hormone signal transduction)	[K]Transcription	GLW7	2	895-914	Y	61.2255	0	3.6678e-58	1.63055e-44	up	-	905	1	1			4		0.498774
osa-miR156c-5p	UGACAGAAGAGAGUGAGCAC	Os11t0141800-01	-	-	-	-	-	4	1-19	Y	61.2255	0	3.6678e-58	1.63055e-44	up	-	10	1	1			4		0.584831
osa-miR1427	UGCGGAACCGUGCGGUGGCGC	Os01t0134700-01	-	-	-	-	-	4	748-767	Y	61.2255	0	3.6678e-58	1.63055e-44	up	-	759	1	1			4		0.800438
osa-miR5338	UGAAGCUUCAGUUGGUUGUAU	Os12t0605400-01	-	-	-	-	-	3.5	393-412	Y	61.2255	0	3.6678e-58	1.63055e-44	up	-	403	1	1			4		0.394878
osa-miR5077	GUUCGCGUCGGGUUCACCA	Os08t0483800-01	-	-	-	-	-	3.5	296-315	Y	61.2255	0	3.6678e-58	1.63055e-44	up	-	306	1	1			4		0.394878
osa-miR818e	AAUCCCUUAUAUUAUGGGACGG	Os06t0218500-03	MINI-CHROMOSOME MAINTENANCE PROTEIN 9	-	-	[S]Function unknown	MCM9	0	124-145	Y	61.2255	0	3.6678e-58	1.63055e-44	up	-	136	1	1			4		0.847977
osa-miR1442	AUUCAUAGUACUAGAUGUGU	Os04t0350100-01	-	-	-	-	-	4	587-607	Y	61.2255	0	3.6678e-58	1.63055e-44	up	-	598	1	1			4		0.917148
osa-miR390-3p	CGCUAUCUAUCCUGAGCUCC	Os07t0490400-01	-	-	-	-	-	3.5	577-596	Y	61.2255	0	3.6678e-58	1.63055e-44	up	-	587	1	1			4		0.567083
osa-miR3979-3p	CUUCGGGGGAGGAGAGAAGC	Os05t0363100-01	-	-	ko00561(Glycerolipid metabolism)	[I]Lipid transport and metabolism	-	4	448-466	Y	61.2255	0	3.6678e-58	1.63055e-44	up	-	457	1	1			4		0.99618
osa-miR396a-5p	UUCCACAGCUUUCUUGAACUG	Os01t0180800-03	-	-	-	-	-	4	61-81	Y	61.2255	0	3.6678e-58	1.63055e-44	up	-	72	2	1			3		0.284937
osa-miR396a-5p	UUCCACAGCUUUCUUGAACUG	Os01t0180800-01	-	-	-	-	-	4	1988-2008	Y	61.2255	0	3.6678e-58	1.63055e-44	up	-	1999	2	1			3		0.284937
osa-miR396b-5p	UUCCACAGCUUUCUUGAACUG	Os01t0180800-01	-	-	-	-	-	4	1988-2008	Y	61.2255	0	3.6678e-58	1.63055e-44	up	-	1999	2	1			3		0.284937
osa-miR818a	AAUCCCUUAUAUUAUGGGACGG	Os06t0218500-03	MINI-CHROMOSOME MAINTENANCE PROTEIN 9	-	-	[S]Function unknown	MCM9	0	124-145	Y	61.2255	0	3.6678e-58	1.63055e-44	up	-	136	1	1			4		0.847977
osa-miR156j-3p	GCUCGCUCCUCUUUCUGUCAGC	Os12t0197500-01	-	GO:0031047(gene silencing by RNA)	-	[S]Function unknown	-	3.5	1601-1621	Y	61.2255	0	3.6678e-58	1.63055e-44	up	-	1612	2	1			2		0.681882
osa-miR396c-5p	UUCCACAGCUUUCUUGAACUU	Os01t0180800-01	-	-	-	-	-	3.5	1988-2008	Y	61.2255	0	3.6678e-58	1.63055e-44	up	-	1999	2	1			3		0.11994
osa-miR408-5p	CAGGGAUGAGGCAGAGCAUGG	Os12t0601300-01	-	GO:0006355(regulation of transcription, DNA-dependent);GO:0005634(nucleus);GO:0046983(protein dimerization activity)	ko04075(Plant hormone signal transduction)	[K]Transcription	IAA3-	2.5	1162-1181	Y	61.2255	0	3.6678e-58	1.63055e-44	up	-	1172	1	1			4		0.18885
osa-miR818d	AAUCCCUUAUAUUAUGGGACGG	Os06t0218500-03	MINI-CHROMOSOME MAINTENANCE PROTEIN 9	-	-	[S]Function unknown	MCM9	0	124-145	Y	61.2255	0	3.6678e-58	1.63055e-44	up	-	136	1	1			4		0.847977
osa-miR156e	UGACAGAAGAGAGUGAGCAC	Os07t0505200-01	GRAIN LENGTH AND WEIGHT ON CHROMOSOME 7	GO:0003677(DNA binding);GO:0005634(nucleus)	ko04075(Plant hormone signal transduction)	[K]Transcription	GLW7	2	895-914	Y	61.2255	0	3.6678e-58	1.63055e-44	up	-	905	1	1			4		0.498774
osa-miR1846b-3p	UGACCCCGUUCUCCUCGCCGG	Os05t0244600-01	-	-	ko03030(DNA replication);ko03420(Nucleotide excision repair);ko03430(Mismatch repair);ko03440(Homologous recombination)	-	-	3.5	295-315	Y	61.2255	0	3.6678e-58	1.63055e-44	up	-	306	1	1			4		0.738033
osa-miR156l-5p	CGACAGAAGAGAGUGAGCAUA	Os07t0505200-01	GRAIN LENGTH AND WEIGHT ON CHROMOSOME 7	GO:0003677(DNA binding);GO:0005634(nucleus)	ko04075(Plant hormone signal transduction)	[K]Transcription	GLW7	3	894-914	Y	61.2255	0	3.6678e-58	1.63055e-44	up	-	905	1	1			4		0.313909
osa-miR5075	UUCUCCGUCGCCGCCGUCCGC	Os02t0770500-00	WRKY GENE 32	GO:0006355(regulation of transcription, DNA-dependent);GO:0003700(sequence-specific DNA binding transcription factor activity);GO:0043565(sequence-specific DNA binding)	ko04016(MAPK signaling pathway - plant);ko04626(Plant-pathogen interaction)	[K]Transcription	WRKY32	4	1754-1773	Y	61.2255	0	3.6678e-58	1.63055e-44	up	-	1764	1	1			4		1
osa-miR156h-5p	UGACAGAAGAGAGUGAGCAC	Os07t0505200-01	GRAIN LENGTH AND WEIGHT ON CHROMOSOME 7	GO:0003677(DNA binding);GO:0005634(nucleus)	ko04075(Plant hormone signal transduction)	[K]Transcription	GLW7	2	895-914	Y	61.2255	0	3.6678e-58	1.63055e-44	up	-	905	1	1			4		0.498774
osa-miR1858a	GAGAGGAGGACGGAGUGGGGC	Os07t0632700-01	-	-	-	-	-	4	148-167	Y	61.2255	0	3.6678e-58	1.63055e-44	up	-	158	1	1			4		0.999945
osa-miR156j-3p	GCUCGCUCCUCUUUCUGUCAGC	Os12t0197500-03	-	-	-	[S]Function unknown	-	3.5	658-678	Y	61.2255	0	3.6678e-58	1.63055e-44	up	-	669	2	1			2		0.681882
osa-miR156a	UGACAGAAGAGAGUGAGCAC	Os07t0505200-01	GRAIN LENGTH AND WEIGHT ON CHROMOSOME 7	GO:0003677(DNA binding);GO:0005634(nucleus)	ko04075(Plant hormone signal transduction)	[K]Transcription	GLW7	2	895-914	Y	61.2255	0	3.6678e-58	1.63055e-44	up	-	905	1	1			4		0.498774
osa-miR5809	UCGUCGCCGGCGACCACAGC	Os04t0506000-01	-	GO:0008152(metabolic process);GO:0016758(transferase activity, transferring hexosyl groups)	ko00906(Carotenoid biosynthesis)	[S]Function unknown	-	4	1425-1443	Y	61.2255	0	3.6678e-58	1.63055e-44	up	-	1434	1	1			4		1
osa-miR156b-5p	UGACAGAAGAGAGUGAGCAC	Os11t0141800-01	-	-	-	-	-	4	1-19	Y	61.2255	0	3.6678e-58	1.63055e-44	up	-	10	1	1			4		0.584831
osa-miR1850.2	UUGUGUGUGAACUAAACGUGG	Os01t0281600-01	-	-	-	-	-	4	896-916	Y	61.2255	0	3.6678e-58	1.63055e-44	up	-	907	1	1			4		0.519322
osa-miR156k	UGACAGAAGAGAGAGAGCACA	Os07t0505200-01	GRAIN LENGTH AND WEIGHT ON CHROMOSOME 7	GO:0003677(DNA binding);GO:0005634(nucleus)	ko04075(Plant hormone signal transduction)	[K]Transcription	GLW7	3	894-914	Y	61.2255	0	3.6678e-58	1.63055e-44	up	-	905	1	1			4		0.171694
osa-miR531b	CUCGCCGGGGCUGCGUGCCG	Os10t0159800-01	-	GO:0055114(oxidation-reduction process);GO:0000166(nucleotide binding);GO:0008270(zinc ion binding);GO:0016491(oxidoreductase activity)	ko00010(Glycolysis _ Gluconeogenesis);ko00071(Fatty acid degradation);ko00350(Tyrosine metabolism)	[C]Energy production and conversion	-	3	143-162	Y	61.2255	0	3.6678e-58	1.63055e-44	up	-	153	2	1			2		0.988999
osa-miR156a	UGACAGAAGAGAGUGAGCAC	Os11t0141800-01	-	-	-	-	-	4	1-19	Y	61.2255	0	3.6678e-58	1.63055e-44	up	-	10	1	1			4		0.584831
osa-miR171h	GUGAGCCGAACCAAUAUCACU	Os02t0241600-01	-	-	-	-	-	3.5	2677-2696	Y	61.2255	0	3.6678e-58	1.63055e-44	up	-	2687	1	1			4		0.284579
osa-miR5075	UUCUCCGUCGCCGCCGUCCGC	Os07t0617100-01	-	-	-	[S]Function unknown	-	4	105-125	Y	61.2255	0	3.6678e-58	1.63055e-44	up	-	116	1	1			4		1
osa-miR3979-3p	CUUCGGGGGAGGAGAGAAGC	Os08t0171216-01	-	-	-	-	-	4	100-118	Y	61.2255	0	3.6678e-58	1.63055e-44	up	-	109	1	1			4		0.99618
osa-miR156d	UGACAGAAGAGAGUGAGCAC	Os11t0141800-01	-	-	-	-	-	4	1-19	Y	61.2255	0	3.6678e-58	1.63055e-44	up	-	10	1	1			4		0.584831
osa-miR531b	CUCGCCGGGGCUGCGUGCCG	Os08t0482600-01	UCLACYANIN-LIKE PROTEIN 29	GO:0005507(copper ion binding);GO:0009055(electron carrier activity)	-	[S]Function unknown	UCL29	3	425-444	Y	61.2255	0	3.6678e-58	1.63055e-44	up	-	435	1	1			4		0.928439
osa-miR528-5p	UGGAAGGGGCAUGCAGAGGAG	Os04t0629200-01	-	GO:0005507(copper ion binding);GO:0009055(electron carrier activity)	-	[S]Function unknown	-	3.5	13-32	Y	61.2255	0	3.6678e-58	1.63055e-44	up	-	23	1	1			4		0.690282
osa-miR5338	UGAAGCUUCAGUUGGUUGUAU	Os07t0592300-01	-	-	ko04016(MAPK signaling pathway - plant)	[S]Function unknown	-	4	854-873	Y	61.2255	0	3.6678e-58	1.63055e-44	up	-	864	1	1			4		0.584831
osa-miR415	AACAGAACAGAAGCAGAGCAG	Os12t0601300-01	-	GO:0006355(regulation of transcription, DNA-dependent);GO:0005634(nucleus);GO:0046983(protein dimerization activity)	ko04075(Plant hormone signal transduction)	[K]Transcription	IAA3-	4	1253-1273	Y	61.2255	0	3.6678e-58	1.63055e-44	up	-	1264	1	1			4		0.851126
osa-miR5075	UUCUCCGUCGCCGCCGUCCGC	Os06t0633500-01	-	-	-	-	-	3.5	105-125	Y	61.2255	0	3.6678e-58	1.63055e-44	up	-	116	1	1			4		1
osa-miR1435	UUUCUUAAGUCAAACUUUUU	Os06t0514700-01	-	-	-	-	-	4	1670-1688	Y	61.2255	0	3.6678e-58	1.63055e-44	up	-	1680	2	1			2		0.865249
osa-miR156j-5p	UGACAGAAGAGAGUGAGCAC	Os11t0141800-01	-	-	-	-	-	4	1-19	Y	61.2255	0	3.6678e-58	1.63055e-44	up	-	10	1	1			4		0.584831
osa-miR159b	UUUGGAUUGAAGGGAGCUCUG	Os06t0143900-01	-	-	-	-	-	3.5	616-635	Y	61.2255	0	3.6678e-58	1.63055e-44	up	-	626	1	1			4		0.690282
osa-miR5809	UCGUCGCCGGCGACCACAGC	Os12t0111500-02	-	-	-	-	-	3	644-664	Y	61.2255	0	3.6678e-58	1.63055e-44	up	-	655	2	1			2		1
osa-miR11339-5p	GCAUUGCCCACAUUCAUAUAG	Os04t0432200-00	-	-	-	-	-	4	914-934	Y	61.2255	0	3.6678e-58	1.63055e-44	up	-	925	1	1			4		0.800438
osa-miR156j-5p	UGACAGAAGAGAGUGAGCAC	Os07t0505200-01	GRAIN LENGTH AND WEIGHT ON CHROMOSOME 7	GO:0003677(DNA binding);GO:0005634(nucleus)	ko04075(Plant hormone signal transduction)	[K]Transcription	GLW7	2	895-914	Y	61.2255	0	3.6678e-58	1.63055e-44	up	-	905	1	1			4		0.498774
osa-miR2102-5p	GGGCAAGCCGCCGCCGCCAC	Os07t0570550-00	-	GO:0005507(copper ion binding);GO:0009055(electron carrier activity)	-	[S]Function unknown	-	4	248-267	Y	61.2255	0	3.6678e-58	1.63055e-44	up	-	258	1	1			4		1
osa-miR156i	UGACAGAAGAGAGUGAGCAC	Os11t0141800-01	-	-	-	-	-	4	1-19	Y	61.2255	0	3.6678e-58	1.63055e-44	up	-	10	1	1			4		0.584831
osa-miR1858b	GAGAGGAGGACGGAGUGGGGC	Os07t0632700-01	-	-	-	-	-	4	148-167	Y	61.2255	0	3.6678e-58	1.63055e-44	up	-	158	1	1			4		0.999945
osa-miR3979-5p	UCUCUCUCUCCCUUGAAGGC	Os04t0667800-01	-	GO:0016881(acid-amino acid ligase activity)	ko04141(Protein processing in endoplasmic reticulum);ko04120(Ubiquitin mediated proteolysis)	[O]Posttranslational modification, protein turnover, chaperones	-	4	64-84	Y	61.2255	0	3.6678e-58	1.63055e-44	up	-	75	1	1			4		0.980857
osa-miR2926	AGGUCGUCGACGUUGGUGCU	Os01t0825800-02	-	-	-	-	-	4	756-775	Y	61.2255	0	3.6678e-58	1.63055e-44	up	-	766	2	1			3		0.875921
osa-miR444b.2	UGCAGUUGUUGUCUCAAGCUU	Os12t0560400-01	-	GO:0006351(transcription, DNA-dependent);GO:0003676(nucleic acid binding);GO:0003899(DNA-directed RNA polymerase activity);GO:0008270(zinc ion binding)	ko00230(Purine metabolism);ko00240(Pyrimidine metabolism);ko03020(RNA polymerase)	[K]Transcription	-	3	78-99	Y	61.2255	0	3.6678e-58	1.63055e-44	up	-	90	1	1			4		0.431706
osa-miR11339-5p	GCAUUGCCCACAUUCAUAUAG	Os08t0494400-01	-	-	-	[S]Function unknown	-	4	924-944	Y	61.2255	0	3.6678e-58	1.63055e-44	up	-	935	1	1			4		0.800438
osa-miR2099-3p	ACAAAGCUGUAGCGUUAUUC	Os07t0642300-01	-	-	-	-	-	4	411-431	Y	61.2255	0	3.6678e-58	1.63055e-44	up	-	422	2	1			2		0.865249
osa-miR5809	UCGUCGCCGGCGACCACAGC	Os11t0111900-01	-	-	-	-	-	3	653-673	Y	61.2255	0	3.6678e-58	1.63055e-44	up	-	664	2	1			2		1
osa-miR818c	AAUCCCUUAUAUUAUGGGACGG	Os06t0218500-03	MINI-CHROMOSOME MAINTENANCE PROTEIN 9	-	-	[S]Function unknown	MCM9	0	124-145	Y	61.2255	0	3.6678e-58	1.63055e-44	up	-	136	1	1			4		0.847977
osa-miR2055	UUUCCUUGGGAAGGUGGUUUC	Os04t0635800-01	-	-	-	-	-	3.5	758-777	Y	61.2255	0	3.6678e-58	1.63055e-44	up	-	768	1	1			4		0.284579
osa-miR1854-5p	UGGUGAAAUUUGUAGAUUGGA	Os08t0389700-02	-	GO:0016021(integral to membrane)	-	[S]Function unknown	-	3	1129-1148	Y	61.2255	0	3.6678e-58	1.63055e-44	up	-	1139	1	1			4		0.171694
osa-miR444d.3	UUGUGGCUUUCUUGCAAGUUG	Os11t0518900-02	-	-	ko03013(RNA transport)	[U]Intracellular trafficking, secretion, and vesicular transport	-	4	1574-1593	Y	61.2255	0	3.6678e-58	1.63055e-44	up	-	1584	2	1			2		0.632916
osa-miR156d	UGACAGAAGAGAGUGAGCAC	Os07t0505200-01	GRAIN LENGTH AND WEIGHT ON CHROMOSOME 7	GO:0003677(DNA binding);GO:0005634(nucleus)	ko04075(Plant hormone signal transduction)	[K]Transcription	GLW7	2	895-914	Y	61.2255	0	3.6678e-58	1.63055e-44	up	-	905	1	1			4		0.498774
osa-miR1848	CCUCGCCGGCGCGCGCGUGCA	Os03t0302200-01	-	-	-	-	-	4	651-670	Y	61.2255	0	3.6678e-58	1.63055e-44	up	-	661	1	1			4		0.999965
osa-miR2099-3p	ACAAAGCUGUAGCGUUAUUC	Os03t0402000-01	-	-	-	-	-	4	415-435	Y	61.2255	0	3.6678e-58	1.63055e-44	up	-	426	2	1			2		0.865249
osa-miR156g-5p	UGACAGAAGAGAGUGAGCAC	Os07t0505200-01	GRAIN LENGTH AND WEIGHT ON CHROMOSOME 7	GO:0003677(DNA binding);GO:0005634(nucleus)	ko04075(Plant hormone signal transduction)	[K]Transcription	GLW7	2	895-914	Y	61.2255	0	3.6678e-58	1.63055e-44	up	-	905	1	1			4		0.498774
osa-miR1435	UUUCUUAAGUCAAACUUUUU	Os06t0606100-01	-	-	-	-	-	4	1670-1688	Y	61.2255	0	3.6678e-58	1.63055e-44	up	-	1680	2	1			2		0.865249
osa-miR444d.2	UGCAGUUGCUGCCUCAAGCUU	Os05t0549100-02	-	-	-	-	-	4	1415-1435	Y	91.8382	30.0256	4.995e-56	5.01511e-41	up	1.6129	1426	3	1.5	1	0.5	2	4	0.936452	0.57331
osa-miR444d.2	UGCAGUUGCUGCCUCAAGCUU	Os05t0549100-01	-	-	-	-	-	4	1768-1788	Y	91.8382	30.0256	4.995e-56	5.01511e-41	up	1.6129	1779	3	1.5	1	0.5	2	4	0.936452	0.57331
osa-miR444a-3p.2	UGCAGUUGCUGCCUCAAGCUU	Os05t0549100-02	-	-	-	-	-	4	1415-1435	Y	91.8382	30.0256	4.995e-56	5.01511e-41	up	1.6129	1426	3	1.5	1	0.5	2	4	0.936452	0.57331
osa-miR444e	UGCAGUUGCUGCCUCAAGCUU	Os05t0549100-02	-	-	-	-	-	4	1415-1435	Y	91.8382	30.0256	4.995e-56	5.01511e-41	up	1.6129	1426	3	1.5	1	0.5	2	4	0.936452	0.57331
osa-miR444a-3p.2	UGCAGUUGCUGCCUCAAGCUU	Os05t0549100-01	-	-	-	-	-	4	1768-1788	Y	91.8382	30.0256	4.995e-56	5.01511e-41	up	1.6129	1779	3	1.5	1	0.5	2	4	0.936452	0.57331
osa-miR444e	UGCAGUUGCUGCCUCAAGCUU	Os05t0549100-01	-	-	-	-	-	4	1768-1788	Y	91.8382	30.0256	4.995e-56	5.01511e-41	up	1.6129	1779	3	1.5	1	0.5	2	4	0.936452	0.57331
osa-miR156b-5p	UGACAGAAGAGAGUGAGCAC	Os06t0674000-01	-	-	-	-	-	3.5	3605-3624	Y	244.902	2702.3	1.359e-50	1.19148e-60	down	-3.46391	3615	4	4	45	45	2	0	0.761089	0.0151298
osa-miR156f-5p	UGACAGAAGAGAGUGAGCAC	Os06t0674000-01	-	-	-	-	-	3.5	3605-3624	Y	244.902	2702.3	1.359e-50	1.19148e-60	down	-3.46391	3615	4	4	45	45	2	0	0.761089	0.0151298
osa-miR156e	UGACAGAAGAGAGUGAGCAC	Os06t0674000-01	-	-	-	-	-	3.5	3605-3624	Y	244.902	2702.3	1.359e-50	1.19148e-60	down	-3.46391	3615	4	4	45	45	2	0	0.761089	0.0151298
osa-miR156a	UGACAGAAGAGAGUGAGCAC	Os06t0674000-01	-	-	-	-	-	3.5	3605-3624	Y	244.902	2702.3	1.359e-50	1.19148e-60	down	-3.46391	3615	4	4	45	45	2	0	0.761089	0.0151298
osa-miR156c-5p	UGACAGAAGAGAGUGAGCAC	Os06t0674000-01	-	-	-	-	-	3.5	3605-3624	Y	244.902	2702.3	1.359e-50	1.19148e-60	down	-3.46391	3615	4	4	45	45	2	0	0.761089	0.0151298
osa-miR156j-5p	UGACAGAAGAGAGUGAGCAC	Os06t0674000-01	-	-	-	-	-	3.5	3605-3624	Y	244.902	2702.3	1.359e-50	1.19148e-60	down	-3.46391	3615	4	4	45	45	2	0	0.761089	0.0151298
osa-miR156g-5p	UGACAGAAGAGAGUGAGCAC	Os06t0674000-01	-	-	-	-	-	3.5	3605-3624	Y	244.902	2702.3	1.359e-50	1.19148e-60	down	-3.46391	3615	4	4	45	45	2	0	0.761089	0.0151298
osa-miR156h-5p	UGACAGAAGAGAGUGAGCAC	Os06t0674000-01	-	-	-	-	-	3.5	3605-3624	Y	244.902	2702.3	1.359e-50	1.19148e-60	down	-3.46391	3615	4	4	45	45	2	0	0.761089	0.0151298
osa-miR156d	UGACAGAAGAGAGUGAGCAC	Os06t0674000-01	-	-	-	-	-	3.5	3605-3624	Y	244.902	2702.3	1.359e-50	1.19148e-60	down	-3.46391	3615	4	4	45	45	2	0	0.761089	0.0151298
osa-miR156i	UGACAGAAGAGAGUGAGCAC	Os06t0674000-01	-	-	-	-	-	3.5	3605-3624	Y	244.902	2702.3	1.359e-50	1.19148e-60	down	-3.46391	3615	4	4	45	45	2	0	0.761089	0.0151298
osa-miR169j	UAGCCAAGGAUGACUUGCCUG	Os03t0647600-01	-	-	-	-	-	3.5	1718-1738	Y	673.48	1441.23	7.9877e-50	1.06349e-43	down	-1.09759	1729	11	11	24	24	2	2	0.681882	0.558263
osa-miR169r-5p	UAGCCAAGGAUGAUUUGCCUG	Os03t0647600-01	-	-	-	-	-	2.5	1718-1738	Y	673.48	1441.23	7.9877e-50	1.06349e-43	down	-1.09759	1729	11	11	24	24	2	2	0.511215	0.399895
osa-miR169g	UAGCCAAGGAUGACUUGCCUA	Os03t0647600-01	-	-	-	-	-	3	1718-1738	Y	673.48	1441.23	7.9877e-50	1.06349e-43	down	-1.09759	1729	11	11	24	24	2	2	0.275392	0.205302
osa-miR169i-5p.1	UAGCCAAGGAUGACUUGCCUG	Os03t0647600-01	-	-	-	-	-	3.5	1718-1738	Y	673.48	1441.23	7.9877e-50	1.06349e-43	down	-1.09759	1729	11	11	24	24	2	2	0.681882	0.558263
osa-miR169k	UAGCCAAGGAUGACUUGCCUG	Os03t0647600-01	-	-	-	-	-	3.5	1718-1738	Y	673.48	1441.23	7.9877e-50	1.06349e-43	down	-1.09759	1729	11	11	24	24	2	2	0.681882	0.558263
osa-miR169h	UAGCCAAGGAUGACUUGCCUG	Os03t0647600-01	-	-	-	-	-	3.5	1718-1738	Y	673.48	1441.23	7.9877e-50	1.06349e-43	down	-1.09759	1729	11	11	24	24	2	2	0.681882	0.558263
osa-miR169a	CAGCCAAGGAUGACUUGCCGA	Os03t0647600-01	-	-	-	-	-	4	1718-1738	Y	673.48	1441.23	7.9877e-50	1.06349e-43	down	-1.09759	1729	11	11	24	24	2	2	0.71427	0.590836
osa-miR169o	UAGCCAAGAAUGACUUGCCUA	Os03t0647600-01	-	-	-	-	-	2	1718-1738	Y	673.48	1441.23	7.9877e-50	1.06349e-43	down	-1.09759	1729	11	11	24	24	2	2	0.544981	0.42977
osa-miR169n	UAGCCAAGAAUGACUUGCCUA	Os03t0647600-01	-	-	-	-	-	2	1718-1738	Y	673.48	1441.23	7.9877e-50	1.06349e-43	down	-1.09759	1729	11	11	24	24	2	2	0.544981	0.42977
osa-miR169m	UAGCCAAGGAUGACUUGCCUG	Os03t0647600-01	-	-	-	-	-	3.5	1718-1738	Y	673.48	1441.23	7.9877e-50	1.06349e-43	down	-1.09759	1729	11	11	24	24	2	2	0.681882	0.558263
osa-miR169f.1	UAGCCAAGGAUGACUUGCCUA	Os03t0647600-01	-	-	-	-	-	3	1718-1738	Y	673.48	1441.23	7.9877e-50	1.06349e-43	down	-1.09759	1729	11	11	24	24	2	2	0.275392	0.205302
osa-miR169l	UAGCCAAGGAUGACUUGCCUG	Os03t0647600-01	-	-	-	-	-	3.5	1718-1738	Y	673.48	1441.23	7.9877e-50	1.06349e-43	down	-1.09759	1729	11	11	24	24	2	2	0.681882	0.558263
osa-miR169b	CAGCCAAGGAUGACUUGCCGG	Os07t0608200-01	-	-	-	-	-	3.5	1165-1185	Y	428.578	780.665	5.2757e-47	2.90193e-40	down	-0.865144	1176	7	7	13	13	2	0	0.820575	0.0181282
osa-miR169f.1	UAGCCAAGGAUGACUUGCCUA	Os07t0608200-01	-	-	-	-	-	4	1165-1185	Y	428.578	780.665	5.2757e-47	2.90193e-40	down	-0.865144	1176	7	7	13	13	2	0	0.895113	0.0237256
osa-miR169k	UAGCCAAGGAUGACUUGCCUG	Os07t0608200-01	-	-	-	-	-	4	1165-1185	Y	428.578	780.665	5.2757e-47	2.90193e-40	down	-0.865144	1176	7	7	13	13	2	0	0.394126	0.00532169
osa-miR169d	UAGCCAAGGAUGAAUUGCCGG	Os07t0608200-01	-	-	-	-	-	2.5	1165-1185	Y	428.578	780.665	5.2757e-47	2.90193e-40	down	-0.865144	1176	7	7	13	13	2	0	0.83297	0.0188764
osa-miR169l	UAGCCAAGGAUGACUUGCCUG	Os07t0608200-01	-	-	-	-	-	4	1165-1185	Y	428.578	780.665	5.2757e-47	2.90193e-40	down	-0.865144	1176	7	7	13	13	2	0	0.394126	0.00532169
osa-miR169g	UAGCCAAGGAUGACUUGCCUA	Os07t0608200-01	-	-	-	-	-	4	1165-1185	Y	428.578	780.665	5.2757e-47	2.90193e-40	down	-0.865144	1176	7	7	13	13	2	0	0.895113	0.0237256
osa-miR169r-5p	UAGCCAAGGAUGAUUUGCCUG	Os07t0608200-01	-	-	-	-	-	4	1165-1185	Y	428.578	780.665	5.2757e-47	2.90193e-40	down	-0.865144	1176	7	7	13	13	2	0	0.5284	0.00797191
osa-miR169c	CAGCCAAGGAUGACUUGCCGG	Os07t0608200-01	-	-	-	-	-	3.5	1165-1185	Y	428.578	780.665	5.2757e-47	2.90193e-40	down	-0.865144	1176	7	7	13	13	2	0	0.820575	0.0181282
osa-miR169m	UAGCCAAGGAUGACUUGCCUG	Os07t0608200-01	-	-	-	-	-	4	1165-1185	Y	428.578	780.665	5.2757e-47	2.90193e-40	down	-0.865144	1176	7	7	13	13	2	0	0.394126	0.00532169
osa-miR169h	UAGCCAAGGAUGACUUGCCUG	Os07t0608200-01	-	-	-	-	-	4	1165-1185	Y	428.578	780.665	5.2757e-47	2.90193e-40	down	-0.865144	1176	7	7	13	13	2	0	0.394126	0.00532169
osa-miR169i-5p.1	UAGCCAAGGAUGACUUGCCUG	Os07t0608200-01	-	-	-	-	-	4	1165-1185	Y	428.578	780.665	5.2757e-47	2.90193e-40	down	-0.865144	1176	7	7	13	13	2	0	0.394126	0.00532169
osa-miR169e	UAGCCAAGGAUGACUUGCCGG	Os07t0608200-01	-	-	-	-	-	3.5	1165-1185	Y	428.578	780.665	5.2757e-47	2.90193e-40	down	-0.865144	1176	7	7	13	13	2	0	0.761089	0.0151298
osa-miR169a	CAGCCAAGGAUGACUUGCCGA	Os07t0608200-01	-	-	-	-	-	3.5	1165-1185	Y	428.578	780.665	5.2757e-47	2.90193e-40	down	-0.865144	1176	7	7	13	13	2	0	0.865249	0.0211174
osa-miR169j	UAGCCAAGGAUGACUUGCCUG	Os07t0608200-01	-	-	-	-	-	4	1165-1185	Y	428.578	780.665	5.2757e-47	2.90193e-40	down	-0.865144	1176	7	7	13	13	2	0	0.394126	0.00532169
osa-miR5075	UUCUCCGUCGCCGCCGUCCGC	Os02t0764700-01	-	-	-	-	-	4	724-744	Y	0	780.665	4.0723e-42	1.62501e-72	down	-	735			13	13		2		1
osa-miR1436	ACAUUAUGGGACGGAGGGAGU	Os01t0530400-02	-	-	-	-	-	4	440-460	Y	61.2255	15.0128	5.9475e-42	2.02523e-30	up	2.02794	451	1	1	1	0.25	4	4	0.998164	0.964184
osa-miR408-3p	CUGCACUGCCUCUUCCCUGGC	Os06t0266400-00	UCLACYANIN-LIKE PROTEIN 17	GO:0005507(copper ion binding);GO:0009055(electron carrier activity)	-	[S]Function unknown	UCL17	1.5	35-55	Y	244.902	360.307	1.6117e-40	1.04183e-33	down	-0.557022	46	4	4	6	6	2	2	0.576414	0.458158
osa-miR531b	CUCGCCGGGGCUGCGUGCCG	Os10t0499400-01	-	GO:0005515(protein binding)	-	[S]Function unknown	-	4	689-707	Y	244.902	360.307	1.6117e-40	1.04183e-33	down	-0.557022	699	4	4	6	6	2	2	1	0.999969
osa-miR1436	ACAUUAUGGGACGGAGGGAGU	Os09t0271000-01	-	-	ko00561(Glycerolipid metabolism);ko00564(Glycerophospholipid metabolism);ko04070(Phosphatidylinositol signaling system)	-	-	4	747-767	Y	112.247	90.0767	2.1431e-39	2.64401e-30	up	0.317447	758	7	1.83333	6	1.5	2	2	0.999979	0.99954
osa-miR2105	UUGUGAUGUGAAUGAUUCAU	Os12t0233800-01	-	-	-	-	-	3	846-865	Y	40.817	0	2.2993e-39	3.70706e-30	up	-	856	2	0.666667			2		0.61954
osa-miR2105	UUGUGAUGUGAAUGAUUCAU	Os12t0233800-02	-	-	-	-	-	3	806-825	Y	40.817	0	2.2993e-39	3.70706e-30	up	-	816	2	0.666667			2		0.61954
osa-miR1855	AGCACUGGAGUAGCCAAGAGA	Os01t0252100-01	-	-	-	-	-	4	1197-1217	Y	40.817	0	2.2993e-39	3.70706e-30	up	-	1208	2	0.666667			2		0.71427
osa-miR1855	AGCACUGGAGUAGCCAAGAGA	Os01t0252100-03	-	-	-	-	-	4	1045-1065	Y	40.817	0	2.2993e-39	3.70706e-30	up	-	1056	2	0.666667			2		0.71427
osa-miR1428e-3p	UAAGAUAAUGCCAUGAAUUUG	Os03t0289100-02	-	-	-	-	-	4	2277-2297	Y	40.817	0	2.2993e-39	3.70706e-30	up	-	2288	2	0.666667			3		0.138482
osa-miR2105	UUGUGAUGUGAAUGAUUCAU	Os12t0233800-03	-	-	-	-	-	3	663-682	Y	40.817	0	2.2993e-39	3.70706e-30	up	-	673	2	0.666667			2		0.61954
osa-miR1428e-3p	UAAGAUAAUGCCAUGAAUUUG	Os03t0289100-01	-	-	-	-	-	4	1256-1276	Y	40.817	0	2.2993e-39	3.70706e-30	up	-	1267	2	0.666667			3		0.138482
osa-miR1855	AGCACUGGAGUAGCCAAGAGA	Os01t0252100-02	-	-	-	-	-	4	2068-2088	Y	40.817	0	2.2993e-39	3.70706e-30	up	-	2079	2	0.666667			2		0.71427
osa-miR396g	UCCACAGGCUUUCUUGAACGG	Os03t0674700-01	-	-	-	-	-	0	731-751	Y	489.804	1020.87	2.8316e-39	1.82035e-34	down	-1.05952	742	8	8	17	17	0	0	0.0461708	0.0447062
osa-miR396e-5p	UCCACAGGCUUUCUUGAACUG	Os03t0674700-01	-	-	-	-	-	1	731-751	Y	489.804	1020.87	2.8316e-39	1.82035e-34	down	-1.05952	742	8	8	17	17	0	0	0.0401401	0.0388628
osa-miR396d	UCCACAGGCUUUCUUGAACGG	Os03t0674700-01	-	-	-	-	-	0	731-751	Y	489.804	1020.87	2.8316e-39	1.82035e-34	down	-1.05952	742	8	8	17	17	0	0	0.0461708	0.0447062
osa-miR396c-5p	UUCCACAGCUUUCUUGAACUU	Os03t0674700-01	-	-	-	-	-	4	731-752	Y	489.804	1020.87	2.8316e-39	1.82035e-34	down	-1.05952	742	8	8	17	17	0	0	0.0484226	0.0468883
osa-miR396h	UCCACAGGCUUUCUUGAACGG	Os03t0674700-01	-	-	-	-	-	0	731-751	Y	489.804	1020.87	2.8316e-39	1.82035e-34	down	-1.05952	742	8	8	17	17	0	0	0.0461708	0.0447062
osa-miR396a-5p	UUCCACAGCUUUCUUGAACUG	Os03t0674700-01	-	-	-	-	-	3	731-752	Y	489.804	1020.87	2.8316e-39	1.82035e-34	down	-1.05952	742	8	8	17	17	0	0	0.0416513	0.040327
osa-miR396b-5p	UUCCACAGCUUUCUUGAACUG	Os03t0674700-01	-	-	-	-	-	3	731-752	Y	489.804	1020.87	2.8316e-39	1.82035e-34	down	-1.05952	742	8	8	17	17	0	0	0.0416513	0.040327
osa-miR166a-3p	UCGGACCAGGCUUCAUUCCCC	Os04t0571600-01	-	-	-	-	-	3	400-420	Y	0	720.613	5.2026e-39	3.68019e-67	down	-	411			12	12		2		0.840919
osa-miR166b-3p	UCGGACCAGGCUUCAUUCCCC	Os04t0571600-01	-	-	-	-	-	3	400-420	Y	0	720.613	5.2026e-39	3.68019e-67	down	-	411			12	12		2		0.840919
osa-miR166c-3p	UCGGACCAGGCUUCAUUCCCC	Os04t0571600-01	-	-	-	-	-	3	400-420	Y	0	720.613	5.2026e-39	3.68019e-67	down	-	411			12	12		2		0.840919
osa-miR166m	UCGGACCAGGCUUCAUUCCCU	Os04t0571600-01	-	-	-	-	-	3.5	400-420	Y	0	720.613	5.2026e-39	3.68019e-67	down	-	411			12	12		2		0.558263
osa-miR166f	UCGGACCAGGCUUCAUUCCCC	Os04t0571600-01	-	-	-	-	-	3	400-420	Y	0	720.613	5.2026e-39	3.68019e-67	down	-	411			12	12		2		0.840919
osa-miR166d-3p	UCGGACCAGGCUUCAUUCCCC	Os04t0571600-01	-	-	-	-	-	3	400-420	Y	0	720.613	5.2026e-39	3.68019e-67	down	-	411			12	12		2		0.840919
osa-miR166h-3p	UCGGACCAGGCUUCAUUCCUC	Os04t0571600-01	-	-	-	-	-	3.5	400-420	Y	0	720.613	5.2026e-39	3.68019e-67	down	-	411			12	12		2		0.335367
osa-miR166g-3p	UCGGACCAGGCUUCAUUCCUC	Os04t0571600-01	-	-	-	-	-	3.5	400-420	Y	0	720.613	5.2026e-39	3.68019e-67	down	-	411			12	12		2		0.335367
osa-miR166j-3p	UCGGACCAGGCUUCAUUCCCC	Os04t0571600-01	-	-	-	-	-	3	400-420	Y	0	720.613	5.2026e-39	3.68019e-67	down	-	411			12	12		2		0.840919
osa-miR172d-5p	GCAGCACCAUCAAGAUUCAC	Os02t0224100-01	-	-	-	-	-	3.5	1455-1473	Y	244.902	390.332	1.831e-35	8.59396e-30	down	-0.672499	1465	8	4	13	6.5	2	2	0.986363	0.953295
osa-miR172d-5p	GCAGCACCAUCAAGAUUCAC	Os02t0224100-02	-	-	-	-	-	3.5	1852-1870	Y	244.902	390.332	1.831e-35	8.59396e-30	down	-0.672499	1862	8	4	13	6.5	2	2	0.986363	0.953295
osa-miR5075	UUCUCCGUCGCCGCCGUCCGC	Os05t0495900-01	-	GO:0005975(carbohydrate metabolic process);GO:0003824(catalytic activity);GO:0004553(hydrolase activity, hydrolyzing O-glycosyl compounds);GO:0043169(cation binding)	ko00500(Starch and sucrose metabolism)	[G]Carbohydrate transport and metabolism	-	4	882-901	Y	122.451	120.102	2.5446e-35	1.03438e-27	up	0.0279406	892	2	2	2	2	2	3	1	1
osa-miR171d-3p	UGAUUGAGCCGUGCCAAUAUC	Os04t0555000-01	-	-	-	-	-	1	1324-1344	Y	795.931	5344.55	6.4044e-35	4.23437e-38	down	-2.74735	1335	13	13	89	89	0	0	0.0252799	0.0244695
osa-miR171i-3p	GGAUUGAGCCGCGUCAAUAUC	Os04t0555000-01	-	-	-	-	-	1.5	1324-1344	Y	795.931	5344.55	6.4044e-35	4.23437e-38	down	-2.74735	1335	13	13	89	89	0	0	0.0233582	0.0226087
osa-miR171c-3p	UGAUUGAGCCGUGCCAAUAUC	Os04t0555000-01	-	-	-	-	-	1	1324-1344	Y	795.931	5344.55	6.4044e-35	4.23437e-38	down	-2.74735	1335	13	13	89	89	0	0	0.0252799	0.0244695
osa-miR171b	UGAUUGAGCCGUGCCAAUAUC	Os04t0555000-01	-	-	-	-	-	1	1324-1344	Y	795.931	5344.55	6.4044e-35	4.23437e-38	down	-2.74735	1335	13	13	89	89	0	0	0.0252799	0.0244695
osa-miR171a	UGAUUGAGCCGCGCCAAUAUC	Os04t0555000-01	-	-	-	-	-	0	1324-1344	Y	795.931	5344.55	6.4044e-35	4.23437e-38	down	-2.74735	1335	13	13	89	89	0	0	0.029112	0.0281805
osa-miR171e-3p	UGAUUGAGCCGUGCCAAUAUC	Os04t0555000-01	-	-	-	-	-	1	1324-1344	Y	795.931	5344.55	6.4044e-35	4.23437e-38	down	-2.74735	1335	13	13	89	89	0	0	0.0252799	0.0244695
osa-miR171f-3p	UGAUUGAGCCGUGCCAAUAUC	Os04t0555000-01	-	-	-	-	-	1	1324-1344	Y	795.931	5344.55	6.4044e-35	4.23437e-38	down	-2.74735	1335	13	13	89	89	0	0	0.0252799	0.0244695
osa-miR393a	UCCAAAGGGAUCGCAUUGAUC	Os03t0559700-00	-	-	-	[S]Function unknown	-	3.5	690-710	Y	367.353	720.613	1.6432e-34	8.52282e-30	down	-0.972059	701	6	6	12	12	2	2	0.248987	0.18475
osa-miR6249a	CGUGAAGAGCUCGCCGGCGGC	Os07t0154100-01	9-CIS-EPOXYCAROTENOID DIOXYGENASE 3	-	ko00906(Carotenoid biosynthesis)	[Q]Secondary metabolites biosynthesis, transport and catabolism	NCED3	2.5	954-974	Y	0	600.511	8.5819e-33	5.19904e-56	down	-	965			10	10		2		0.399895
osa-miR6249b	CGUGAAGAGCUCGCCGGCGGC	Os07t0154100-01	9-CIS-EPOXYCAROTENOID DIOXYGENASE 3	-	ko00906(Carotenoid biosynthesis)	[Q]Secondary metabolites biosynthesis, transport and catabolism	NCED3	2.5	954-974	Y	0	600.511	8.5819e-33	5.19904e-56	down	-	965			10	10		2		0.399895
osa-miR11343-3p	UGAAUGUGGGCAAUGUUAAAA	Os02t0184100-01	-	-	-	[T]Signal transduction mechanisms	-	3.5	620-640	Y	3489.85	11770	1.504e-31	3.01196e-30	down	-1.75388	631	57	57	196	196	0	0	0.0461708	0.0447062
osa-miR1857-5p	UGGUUUUUUUGGAGCAUGAGG	Os02t0513000-01	RECEPTOR-LIKE CYTOPLASMIC KINASE 72	GO:0006468(protein phosphorylation);GO:0004672(protein kinase activity);GO:0004674(protein serine_threonine kinase activity);GO:0005524(ATP binding);GO:0016772(transferase activity, transferring phosphorus-containing groups)	ko04626(Plant-pathogen interaction)	[T]Signal transduction mechanisms	RLCK72	4	1528-1548	Y	122.451	1441.23	5.4805e-30	2.35277e-36	down	-3.55702	1539	2	2	24	24	3	2	0.44912	0.942711
osa-miR5075	UUCUCCGUCGCCGCCGUCCGC	Os03t0819600-02	-	GO:0009813(flavonoid biosynthetic process);GO:0042398(cellular modified amino acid biosynthetic process);GO:0016872(intramolecular lyase activity);GO:0045430(chalcone isomerase activity)	ko00941(Flavonoid biosynthesis)	[G]Carbohydrate transport and metabolism	-	4	553-572	Y	30.6127	0	6.0008e-30	5.58916e-23	up	-	563	1	0.5			4		1
osa-miR5809	UCGUCGCCGGCGACCACAGC	Os01t0919600-02	-	-	ko03013(RNA transport)	[S]Function unknown	-	4	713-732	Y	30.6127	0	6.0008e-30	5.58916e-23	up	-	723	1	0.5			4		1
osa-miR5513	UAACAAAGGACAACAGACUGA	Os05t0587400-02	-	-	-	-	-	4	149-168	Y	30.6127	0	6.0008e-30	5.58916e-23	up	-	159	1	0.5			4		0.519322
osa-miR1432-5p	AUCAGGAGAGAUGACACCGAC	Os05t0164800-02	-	-	-	-	-	4	1112-1132	Y	30.6127	0	6.0008e-30	5.58916e-23	up	-	1123	1	0.5			4		0.355664
osa-miR414	UCAUCCUCAUCAUCAUCGUCC	Os01t0938900-02	-	-	-	-	-	3	177-197	Y	30.6127	0	6.0008e-30	5.58916e-23	up	-	188	1	0.5			4		0.998003
osa-miR5075	UUCUCCGUCGCCGCCGUCCGC	Os09t0431500-01	-	GO:0006352(transcription initiation, DNA-dependent);GO:0005634(nucleus)	ko03022(Basal transcription factors)	[K]Transcription	-	3	246-265	Y	30.6127	0	6.0008e-30	5.58916e-23	up	-	256	1	0.5			4		1
osa-miR167e-3p	AGAUCAUGUUGCAGCUUCACU	Os03t0279400-01	-	GO:0006526(arginine biosynthetic process);GO:0004042(acetyl-CoA:L-glutamate N-acetyltransferase activity);GO:0004358(glutamate N-acetyltransferase activity)	ko00220(Arginine biosynthesis)	[E]Amino acid transport and metabolism	-	4	1086-1105	Y	30.6127	0	6.0008e-30	5.58916e-23	up	-	1097	1	0.5			4		0.690282
osa-miR11343-3p	UGAAUGUGGGCAAUGUUAAAA	Os01t0263600-01	-	GO:0000398(nuclear mRNA splicing, via spliceosome);GO:0006396(RNA processing);GO:0005622(intracellular);GO:0005634(nucleus);GO:0005488(binding);GO:0005515(protein binding)	ko03040(Spliceosome)	[A]RNA processing and modification	-	4	3858-3878	Y	30.6127	0	6.0008e-30	5.58916e-23	up	-	3869	1	0.5			4		0.768949
osa-miR414	UCAUCCUCAUCAUCAUCGUCC	Os04t0668700-01	-	GO:0016773(phosphotransferase activity, alcohol group as acceptor)	ko03008(Ribosome biogenesis in eukaryotes)	[S]Function unknown	-	3.5	1802-1822	Y	30.6127	0	6.0008e-30	5.58916e-23	up	-	1813	1	0.5			4		0.999957
osa-miR3980a-3p	CUGGCCGAGGCCGUCGAUUCU	Os06t0717900-01	-	GO:0006508(proteolysis);GO:0004190(aspartic-type endopeptidase activity)	-	[O]Posttranslational modification, protein turnover, chaperones	-	4	164-184	Y	30.6127	0	6.0008e-30	5.58916e-23	up	-	175	1	0.5			4		0.946615
osa-miR414	UCAUCCUCAUCAUCAUCGUCC	Os04t0668700-02	-	GO:0016773(phosphotransferase activity, alcohol group as acceptor)	-	[S]Function unknown	-	3.5	695-715	Y	30.6127	0	6.0008e-30	5.58916e-23	up	-	706	1	0.5			4		0.999957
osa-miR414	UCAUCCUCAUCAUCAUCGUCC	Os01t0938900-01	-	-	-	-	-	3	199-219	Y	30.6127	0	6.0008e-30	5.58916e-23	up	-	210	1	0.5			4		0.998003
osa-miR5492	AGAAGGAGAAUAGAUAUGGUU	Os05t0370600-02	FT-INTERACTING PROTEIN 7	-	ko00270(Cysteine and methionine metabolism);ko00450(Selenocompound metabolism)	[S]Function unknown	FTIP7	4	2953-2974	Y	30.6127	0	6.0008e-30	5.58916e-23	up	-	2965	1	0.5			4		0.690282
osa-miR2925	UGGCGGCCGCGGGCUUCGU	Os02t0811600-00	CINNAMOYL-COA REDUCTASE 13	GO:0044237(cellular metabolic process);GO:0000166(nucleotide binding);GO:0003824(catalytic activity);GO:0050662(coenzyme binding)	ko00940(Phenylpropanoid biosynthesis)	[M]Cell wall_membrane_envelope biogenesis	CCR13	2	578-596	Y	30.6127	0	6.0008e-30	5.58916e-23	up	-	587	1	0.5			4		0.36901
osa-miR1320-3p	UGUAAAAUUCAUUCGUUCCAA	Os08t0292600-02	-	-	-	-	-	4	1671-1691	Y	30.6127	0	6.0008e-30	5.58916e-23	up	-	1682	1	0.5			4		0.519322
osa-miR1432-5p	AUCAGGAGAGAUGACACCGAC	Os05t0164800-01	-	-	-	-	-	4	1140-1160	Y	30.6127	0	6.0008e-30	5.58916e-23	up	-	1151	1	0.5			4		0.355664
osa-miR414	UCAUCCUCAUCAUCAUCGUCC	Os10t0183900-02	-	-	-	-	-	4	995-1014	Y	30.6127	0	6.0008e-30	5.58916e-23	up	-	1006	1	0.5			4		0.999999
osa-miR1320-3p	UGUAAAAUUCAUUCGUUCCAA	Os08t0292600-03	-	-	-	-	-	4	938-958	Y	30.6127	0	6.0008e-30	5.58916e-23	up	-	949	1	0.5			4		0.519322
osa-miR5075	UUCUCCGUCGCCGCCGUCCGC	Os03t0819600-01	-	GO:0009813(flavonoid biosynthetic process);GO:0042398(cellular modified amino acid biosynthetic process);GO:0016872(intramolecular lyase activity);GO:0045430(chalcone isomerase activity)	ko00941(Flavonoid biosynthesis)	[G]Carbohydrate transport and metabolism	-	4	583-602	Y	30.6127	0	6.0008e-30	5.58916e-23	up	-	593	1	0.5			4		1
osa-miR5075	UUCUCCGUCGCCGCCGUCCGC	Os09t0431500-02	-	GO:0006352(transcription initiation, DNA-dependent);GO:0005634(nucleus)	ko03022(Basal transcription factors)	[K]Transcription	-	3	90-109	Y	30.6127	0	6.0008e-30	5.58916e-23	up	-	100	1	0.5			4		1
osa-miR414	UCAUCCUCAUCAUCAUCGUCC	Os10t0183900-01	-	-	-	-	-	4	1053-1072	Y	30.6127	0	6.0008e-30	5.58916e-23	up	-	1064	1	0.5			4		0.999999
osa-miR3980b-3p	CUGGCCGAGGCCGUCGAUUCU	Os06t0717900-02	-	GO:0006508(proteolysis);GO:0004190(aspartic-type endopeptidase activity)	-	[O]Posttranslational modification, protein turnover, chaperones	-	4	896-916	Y	30.6127	0	6.0008e-30	5.58916e-23	up	-	907	1	0.5			4		0.946615
osa-miR167e-3p	AGAUCAUGUUGCAGCUUCACU	Os03t0279400-02	-	GO:0006526(arginine biosynthetic process);GO:0004042(acetyl-CoA:L-glutamate N-acetyltransferase activity);GO:0004358(glutamate N-acetyltransferase activity)	ko00220(Arginine biosynthesis)	[E]Amino acid transport and metabolism	-	4	1078-1097	Y	30.6127	0	6.0008e-30	5.58916e-23	up	-	1089	1	0.5			4		0.690282
osa-miR3980a-3p	CUGGCCGAGGCCGUCGAUUCU	Os06t0717900-02	-	GO:0006508(proteolysis);GO:0004190(aspartic-type endopeptidase activity)	-	[O]Posttranslational modification, protein turnover, chaperones	-	4	896-916	Y	30.6127	0	6.0008e-30	5.58916e-23	up	-	907	1	0.5			4		0.946615
osa-miR2925	UGGCGGCCGCGGGCUUCGU	Os02t0812000-01	CINNAMOYL-COA REDUCTASE 11	GO:0044237(cellular metabolic process);GO:0000166(nucleotide binding);GO:0003824(catalytic activity);GO:0050662(coenzyme binding)	ko00940(Phenylpropanoid biosynthesis)	[M]Cell wall_membrane_envelope biogenesis	CCR11	4	828-846	Y	30.6127	0	6.0008e-30	5.58916e-23	up	-	837	1	0.5			4		1
osa-miR167i-3p	AGAUCAUGUUGCAGCUUCACU	Os03t0279400-01	-	GO:0006526(arginine biosynthetic process);GO:0004042(acetyl-CoA:L-glutamate N-acetyltransferase activity);GO:0004358(glutamate N-acetyltransferase activity)	ko00220(Arginine biosynthesis)	[E]Amino acid transport and metabolism	-	4	1086-1105	Y	30.6127	0	6.0008e-30	5.58916e-23	up	-	1097	1	0.5			4		0.690282
osa-miR11343-3p	UGAAUGUGGGCAAUGUUAAAA	Os01t0263600-02	-	GO:0006396(RNA processing);GO:0005622(intracellular);GO:0005488(binding);GO:0005515(protein binding)	ko03040(Spliceosome)	[A]RNA processing and modification	-	4	1942-1962	Y	30.6127	0	6.0008e-30	5.58916e-23	up	-	1953	1	0.5			4		0.768949
osa-miR414	UCAUCCUCAUCAUCAUCGUCC	Os01t0585700-01	-	-	-	-	-	3.5	687-706	Y	30.6127	0	6.0008e-30	5.58916e-23	up	-	697	1	0.5			4		0.999957
osa-miR5492	AGAAGGAGAAUAGAUAUGGUU	Os05t0370600-01	FT-INTERACTING PROTEIN 7	GO:0005515(protein binding)	ko00270(Cysteine and methionine metabolism);ko00450(Selenocompound metabolism)	[S]Function unknown	FTIP7	4	2823-2844	Y	30.6127	0	6.0008e-30	5.58916e-23	up	-	2835	1	0.5			4		0.690282
osa-miR1439	UUUUGGAACGGAGUGAGUAUU	Os07t0466200-01	-	-	ko03010(Ribosome)	[G]Carbohydrate transport and metabolism	-	2	1799-1819	Y	30.6127	0	6.0008e-30	5.58916e-23	up	-	1810	1	0.5			4		0.601852
osa-miR167i-3p	AGAUCAUGUUGCAGCUUCACU	Os03t0279400-02	-	GO:0006526(arginine biosynthetic process);GO:0004042(acetyl-CoA:L-glutamate N-acetyltransferase activity);GO:0004358(glutamate N-acetyltransferase activity)	ko00220(Arginine biosynthesis)	[E]Amino acid transport and metabolism	-	4	1078-1097	Y	30.6127	0	6.0008e-30	5.58916e-23	up	-	1089	1	0.5			4		0.690282
osa-miR414	UCAUCCUCAUCAUCAUCGUCC	Os01t0586000-00	-	-	-	-	-	4	195-215	Y	30.6127	0	6.0008e-30	5.58916e-23	up	-	206	1	0.5			4		0.999999
osa-miR3980b-3p	CUGGCCGAGGCCGUCGAUUCU	Os06t0717900-01	-	GO:0006508(proteolysis);GO:0004190(aspartic-type endopeptidase activity)	-	[O]Posttranslational modification, protein turnover, chaperones	-	4	164-184	Y	30.6127	0	6.0008e-30	5.58916e-23	up	-	175	1	0.5			4		0.946615
osa-miR5513	UAACAAAGGACAACAGACUGA	Os05t0587400-01	-	-	-	[S]Function unknown	-	4	1447-1466	Y	30.6127	0	6.0008e-30	5.58916e-23	up	-	1457	1	0.5			4		0.519322
osa-miR1439	UUUUGGAACGGAGUGAGUAUU	Os07t0466200-02	-	-	ko03010(Ribosome)	[G]Carbohydrate transport and metabolism	-	2	2150-2170	Y	30.6127	0	6.0008e-30	5.58916e-23	up	-	2161	1	0.5			4		0.601852
osa-miR1425-3p	CAGCAAGAACUGGAUCUUAAU	Os08t0191700-04	GLYOXALASE I-11	GO:0004462(lactoylglutathione lyase activity);GO:0046872(metal ion binding)	ko00620(Pyruvate metabolism)	[E]Amino acid transport and metabolism	GLYI-11	3	408-427	Y	45.9191	15.0128	7.0707e-29	3.00192e-21	up	1.6129	418	3	0.75	1	0.25	2	4	0.724315	0.32847
osa-miR1425-3p	CAGCAAGAACUGGAUCUUAAU	Os08t0191700-02	GLYOXALASE I-11	GO:0004462(lactoylglutathione lyase activity);GO:0046872(metal ion binding)	ko00620(Pyruvate metabolism)	[E]Amino acid transport and metabolism	GLYI-11	3	1272-1291	Y	45.9191	15.0128	7.0707e-29	3.00192e-21	up	1.6129	1282	3	0.75	1	0.25	2	4	0.724315	0.32847
osa-miR1425-3p	CAGCAAGAACUGGAUCUUAAU	Os08t0191700-01	GLYOXALASE I-11	GO:0004462(lactoylglutathione lyase activity);GO:0046872(metal ion binding)	ko00620(Pyruvate metabolism)	[E]Amino acid transport and metabolism	GLYI-11	3	455-474	Y	45.9191	15.0128	7.0707e-29	3.00192e-21	up	1.6129	465	3	0.75	1	0.25	2	4	0.724315	0.32847
osa-miR1425-3p	CAGCAAGAACUGGAUCUUAAU	Os08t0191700-03	GLYOXALASE I-11	GO:0004462(lactoylglutathione lyase activity);GO:0046872(metal ion binding)	ko00620(Pyruvate metabolism)	[E]Amino acid transport and metabolism	GLYI-11	3	408-427	Y	45.9191	15.0128	7.0707e-29	3.00192e-21	up	1.6129	418	3	0.75	1	0.25	2	4	0.724315	0.32847
osa-miR2925	UGGCGGCCGCGGGCUUCGU	Os04t0561600-01	-	-	-	[S]Function unknown	-	4	451-470	Y	0	480.409	1.4435e-26	7.39828e-45	down	-	461			8	8		2		1
osa-miR390-3p	CGCUAUCUAUCCUGAGCUCC	Os09t0442900-01	-	-	-	[S]Function unknown	-	3.5	2085-2104	Y	183.676	300.256	7.4937e-26	5.10651e-22	down	-0.709025	2095	3	3	5	5	2	2	0.761089	0.639874
osa-miR5809	UCGUCGCCGGCGACCACAGC	Os05t0128200-01	ZINC FINGER CCCH DOMAIN-CONTAINING PROTEIN 33	GO:0003676(nucleic acid binding);GO:0005515(protein binding);GO:0008270(zinc ion binding)	-	[S]Function unknown	C3H33	3	1705-1724	Y	244.902	480.409	1.4733e-23	1.50486e-20	down	-0.972059	1715	4	4	8	8	2	2	1	1
osa-miR171c-3p	UGAUUGAGCCGUGCCAAUAUC	Os10t0551200-01	-	-	ko04075(Plant hormone signal transduction)	[S]Function unknown	-	2	549-569	Y	0	420.358	1.8918e-23	2.84481e-39	down	-	560			7	7		2		0.244864
osa-miR171d-3p	UGAUUGAGCCGUGCCAAUAUC	Os10t0551200-01	-	-	ko04075(Plant hormone signal transduction)	[S]Function unknown	-	2	549-569	Y	0	420.358	1.8918e-23	2.84481e-39	down	-	560			7	7		2		0.244864
osa-miR815c	AAGGGGAUUGAGGAGAUUGGG	Os04t0128900-01	YUCCA-LIKE GENE 7	GO:0055114(oxidation-reduction process);GO:0004499(flavin-containing monooxygenase activity);GO:0016491(oxidoreductase activity);GO:0050660(flavin adenine dinucleotide binding);GO:0050661(NADP binding)	ko00380(Tryptophan metabolism)	[P]Inorganic ion transport and metabolism	YUCCA7	4	1410-1429	Y	0	420.358	1.8918e-23	2.84481e-39	down	-	1420			7	7		2		0.657802
osa-miR1848	CCUCGCCGGCGCGCGCGUGCA	Os08t0412700-01	-	-	-	[S]Function unknown	-	4	1003-1023	Y	0	420.358	1.8918e-23	2.84481e-39	down	-	1014			7	7		2		0.999996
osa-miR171f-3p	UGAUUGAGCCGUGCCAAUAUC	Os10t0551200-01	-	-	ko04075(Plant hormone signal transduction)	[S]Function unknown	-	2	549-569	Y	0	420.358	1.8918e-23	2.84481e-39	down	-	560			7	7		2		0.244864
osa-miR171a	UGAUUGAGCCGCGCCAAUAUC	Os10t0551200-01	-	-	ko04075(Plant hormone signal transduction)	[S]Function unknown	-	1	549-569	Y	0	420.358	1.8918e-23	2.84481e-39	down	-	560			7	7		2		0.282457
osa-miR815a	AAGGGGAUUGAGGAGAUUGGG	Os04t0128900-01	YUCCA-LIKE GENE 7	GO:0055114(oxidation-reduction process);GO:0004499(flavin-containing monooxygenase activity);GO:0016491(oxidoreductase activity);GO:0050660(flavin adenine dinucleotide binding);GO:0050661(NADP binding)	ko00380(Tryptophan metabolism)	[P]Inorganic ion transport and metabolism	YUCCA7	4	1410-1429	Y	0	420.358	1.8918e-23	2.84481e-39	down	-	1420			7	7		2		0.657802
osa-miR815b	AAGGGGAUUGAGGAGAUUGGG	Os04t0128900-01	YUCCA-LIKE GENE 7	GO:0055114(oxidation-reduction process);GO:0004499(flavin-containing monooxygenase activity);GO:0016491(oxidoreductase activity);GO:0050660(flavin adenine dinucleotide binding);GO:0050661(NADP binding)	ko00380(Tryptophan metabolism)	[P]Inorganic ion transport and metabolism	YUCCA7	4	1410-1429	Y	0	420.358	1.8918e-23	2.84481e-39	down	-	1420			7	7		2		0.657802
osa-miR171i-3p	GGAUUGAGCCGCGUCAAUAUC	Os10t0551200-01	-	-	ko04075(Plant hormone signal transduction)	[S]Function unknown	-	2.5	549-569	Y	0	420.358	1.8918e-23	2.84481e-39	down	-	560			7	7		2		0.225336
osa-miR171e-3p	UGAUUGAGCCGUGCCAAUAUC	Os10t0551200-01	-	-	ko04075(Plant hormone signal transduction)	[S]Function unknown	-	2	549-569	Y	0	420.358	1.8918e-23	2.84481e-39	down	-	560			7	7		2		0.244864
osa-miR171b	UGAUUGAGCCGUGCCAAUAUC	Os10t0551200-01	-	-	ko04075(Plant hormone signal transduction)	[S]Function unknown	-	2	549-569	Y	0	420.358	1.8918e-23	2.84481e-39	down	-	560			7	7		2		0.244864
osa-miR166g-3p	UCGGACCAGGCUUCAUUCCUC	Os02t0729300-01	-	GO:0003676(nucleic acid binding);GO:0008270(zinc ion binding)	-	-	-	1.5	2546-2565	Y	306.127	660.562	4.544e-23	2.22034e-20	down	-1.10956	2556	5	5	11	11	2	0	0.349165	0.00456319
osa-miR166b-3p	UCGGACCAGGCUUCAUUCCCC	Os02t0729300-01	-	GO:0003676(nucleic acid binding);GO:0008270(zinc ion binding)	-	-	-	1	2546-2565	Y	306.127	660.562	4.544e-23	2.22034e-20	down	-1.10956	2556	5	5	11	11	2	0	0.372048	0.00494251
osa-miR166k-3p	UCGGACCAGGCUUCAAUCCCU	Os02t0729300-01	-	GO:0003676(nucleic acid binding);GO:0008270(zinc ion binding)	-	-	-	3.5	2545-2565	Y	306.127	660.562	4.544e-23	2.22034e-20	down	-1.10956	2556	5	5	11	11	2	0	0.248987	0.00304444
osa-miR166i-3p	UCGGAUCAGGCUUCAUUCCUC	Os02t0729300-01	-	GO:0003676(nucleic acid binding);GO:0008270(zinc ion binding)	-	-	-	2.5	2546-2565	Y	306.127	660.562	4.544e-23	2.22034e-20	down	-1.10956	2556	5	5	11	11	2	0	0.300868	0.00380411
osa-miR166f	UCGGACCAGGCUUCAUUCCCC	Os02t0729300-01	-	GO:0003676(nucleic acid binding);GO:0008270(zinc ion binding)	-	-	-	1	2546-2565	Y	306.127	660.562	4.544e-23	2.22034e-20	down	-1.10956	2556	5	5	11	11	2	0	0.372048	0.00494251
osa-miR166l-3p	UCGGACCAGGCUUCAAUCCCU	Os02t0729300-01	-	GO:0003676(nucleic acid binding);GO:0008270(zinc ion binding)	-	-	-	3.5	2545-2565	Y	306.127	660.562	4.544e-23	2.22034e-20	down	-1.10956	2556	5	5	11	11	2	0	0.248987	0.00304444
osa-miR166d-3p	UCGGACCAGGCUUCAUUCCCC	Os02t0729300-01	-	GO:0003676(nucleic acid binding);GO:0008270(zinc ion binding)	-	-	-	1	2546-2565	Y	306.127	660.562	4.544e-23	2.22034e-20	down	-1.10956	2556	5	5	11	11	2	0	0.372048	0.00494251
osa-miR166c-3p	UCGGACCAGGCUUCAUUCCCC	Os02t0729300-01	-	GO:0003676(nucleic acid binding);GO:0008270(zinc ion binding)	-	-	-	1	2546-2565	Y	306.127	660.562	4.544e-23	2.22034e-20	down	-1.10956	2556	5	5	11	11	2	0	0.372048	0.00494251
osa-miR166h-3p	UCGGACCAGGCUUCAUUCCUC	Os02t0729300-01	-	GO:0003676(nucleic acid binding);GO:0008270(zinc ion binding)	-	-	-	1.5	2546-2565	Y	306.127	660.562	4.544e-23	2.22034e-20	down	-1.10956	2556	5	5	11	11	2	0	0.349165	0.00456319
osa-miR166e-3p	UCGAACCAGGCUUCAUUCCCC	Os02t0729300-01	-	GO:0003676(nucleic acid binding);GO:0008270(zinc ion binding)	-	-	-	3	2546-2565	Y	306.127	660.562	4.544e-23	2.22034e-20	down	-1.10956	2556	5	5	11	11	2	0	0.275392	0.00342435
osa-miR166m	UCGGACCAGGCUUCAUUCCCU	Os02t0729300-01	-	GO:0003676(nucleic acid binding);GO:0008270(zinc ion binding)	-	-	-	2.5	2545-2565	Y	306.127	660.562	4.544e-23	2.22034e-20	down	-1.10956	2556	5	5	11	11	2	0	0.300868	0.00380411
osa-miR166j-3p	UCGGACCAGGCUUCAUUCCCC	Os02t0729300-01	-	GO:0003676(nucleic acid binding);GO:0008270(zinc ion binding)	-	-	-	1	2546-2565	Y	306.127	660.562	4.544e-23	2.22034e-20	down	-1.10956	2556	5	5	11	11	2	0	0.372048	0.00494251
osa-miR166a-3p	UCGGACCAGGCUUCAUUCCCC	Os02t0729300-01	-	GO:0003676(nucleic acid binding);GO:0008270(zinc ion binding)	-	-	-	1	2546-2565	Y	306.127	660.562	4.544e-23	2.22034e-20	down	-1.10956	2556	5	5	11	11	2	0	0.372048	0.00494251
osa-miR393b-5p	UCCAAAGGGAUCGCAUUGAUCU	Os05t0150500-01	-	GO:0005515(protein binding)	ko04075(Plant hormone signal transduction)	[S]Function unknown	-	1	1555-1575	Y	673.48	1861.58	2.2866e-21	1.1729e-19	down	-1.46682	1566	11	11	31	31	2	0	0.844508	0.019624
osa-miR393a	UCCAAAGGGAUCGCAUUGAUC	Os05t0150500-01	-	GO:0005515(protein binding)	ko04075(Plant hormone signal transduction)	[S]Function unknown	-	1	1556-1575	Y	673.48	1861.58	2.2866e-21	1.1729e-19	down	-1.46682	1566	11	11	31	31	2	0	0.844508	0.019624
osa-miR5809	UCGUCGCCGGCGACCACAGC	Os03t0341000-01	-	-	-	-	-	4	782-800	Y	122.451	180.153	4.3637e-21	1.60006e-17	down	-0.557022	791	2	2	3	3	2	2	1	1
osa-miR395p	GUGAAGUGUUUGGGGGAACUC	Os10t0502600-01	-	-	-	-	-	4	651-672	Y	20.4085	0	1.658e-20	4.40015e-15	up	-	663	1	0.333333			4		0.584831
osa-miR395r	GUGAAGUGUUUGGGGGAACUC	Os10t0502600-01	-	-	-	-	-	4	651-672	Y	20.4085	0	1.658e-20	4.40015e-15	up	-	663	1	0.333333			4		0.584831
osa-miR395a	GUGAAGUGCUUGGGGGAACUC	Os10t0502600-01	-	-	-	-	-	3	651-672	Y	20.4085	0	1.658e-20	4.40015e-15	up	-	663	1	0.333333			4		0.529279
osa-miR395t	GUGAAGUGUUUGGGGAAACUC	Os10t0502600-01	-	-	-	-	-	4	651-672	Y	20.4085	0	1.658e-20	4.40015e-15	up	-	663	1	0.333333			4		0.519322
osa-miR395q	GUGAAGUGUUUGGGGGAACUC	Os10t0502600-02	-	-	-	-	-	4	1918-1939	Y	20.4085	0	1.658e-20	4.40015e-15	up	-	1930	1	0.333333			4		0.584831
osa-miR395n	GUGAAGUGUUUGGGGGAACUC	Os10t0502600-03	-	-	-	-	-	4	607-628	Y	20.4085	0	1.658e-20	4.40015e-15	up	-	619	1	0.333333			4		0.584831
osa-miR395s	GUGAAGUGUUUGGGGGAACUC	Os10t0502600-03	-	-	-	-	-	4	607-628	Y	20.4085	0	1.658e-20	4.40015e-15	up	-	619	1	0.333333			4		0.584831
osa-miR395j	GUGAAGUGUUUGGGGGAACUC	Os10t0502600-01	-	-	-	-	-	4	651-672	Y	20.4085	0	1.658e-20	4.40015e-15	up	-	663	1	0.333333			4		0.584831
osa-miR395k	GUGAAGUGUUUGGGGGAACUC	Os10t0502600-01	-	-	-	-	-	4	651-672	Y	20.4085	0	1.658e-20	4.40015e-15	up	-	663	1	0.333333			4		0.584831
osa-miR395a	GUGAAGUGCUUGGGGGAACUC	Os10t0502600-03	-	-	-	-	-	3	607-628	Y	20.4085	0	1.658e-20	4.40015e-15	up	-	619	1	0.333333			4		0.529279
osa-miR395y	GUGAAGUGUUUGGGGGAACUC	Os10t0502600-01	-	-	-	-	-	4	651-672	Y	20.4085	0	1.658e-20	4.40015e-15	up	-	663	1	0.333333			4		0.584831
osa-miR395b	GUGAAGUGUUUGGGGGAACUC	Os10t0502600-02	-	-	-	-	-	4	1918-1939	Y	20.4085	0	1.658e-20	4.40015e-15	up	-	1930	1	0.333333			4		0.584831
osa-miR395h	GUGAAGUGUUUGGGGGAACUC	Os10t0502600-03	-	-	-	-	-	4	607-628	Y	20.4085	0	1.658e-20	4.40015e-15	up	-	619	1	0.333333			4		0.584831
osa-miR395g	GUGAAGUGUUUGGGGGAACUC	Os10t0502600-02	-	-	-	-	-	4	1918-1939	Y	20.4085	0	1.658e-20	4.40015e-15	up	-	1930	1	0.333333			4		0.584831
osa-miR395m	GUGAAGUGUUUGGGGGAACUC	Os10t0502600-01	-	-	-	-	-	4	651-672	Y	20.4085	0	1.658e-20	4.40015e-15	up	-	663	1	0.333333			4		0.584831
osa-miR395i	GUGAAGUGUUUGGGGGAACUC	Os10t0502600-02	-	-	-	-	-	4	1918-1939	Y	20.4085	0	1.658e-20	4.40015e-15	up	-	1930	1	0.333333			4		0.584831
osa-miR395j	GUGAAGUGUUUGGGGGAACUC	Os10t0502600-03	-	-	-	-	-	4	607-628	Y	20.4085	0	1.658e-20	4.40015e-15	up	-	619	1	0.333333			4		0.584831
osa-miR395b	GUGAAGUGUUUGGGGGAACUC	Os10t0502600-01	-	-	-	-	-	4	651-672	Y	20.4085	0	1.658e-20	4.40015e-15	up	-	663	1	0.333333			4		0.584831
osa-miR395i	GUGAAGUGUUUGGGGGAACUC	Os10t0502600-03	-	-	-	-	-	4	607-628	Y	20.4085	0	1.658e-20	4.40015e-15	up	-	619	1	0.333333			4		0.584831
osa-miR395w	GUGAAGUGUUUGGGGGAUUCUC	Os10t0502600-03	-	-	-	-	-	4	607-628	Y	20.4085	0	1.658e-20	4.40015e-15	up	-	619	1	0.333333			4		0.443477
osa-miR395l	GUGAAGUGUUUGGGGGAACUC	Os10t0502600-02	-	-	-	-	-	4	1918-1939	Y	20.4085	0	1.658e-20	4.40015e-15	up	-	1930	1	0.333333			4		0.584831
osa-miR395e	GUGAAGUGUUUGGGGGAACUC	Os10t0502600-02	-	-	-	-	-	4	1918-1939	Y	20.4085	0	1.658e-20	4.40015e-15	up	-	1930	1	0.333333			4		0.584831
osa-miR395w	GUGAAGUGUUUGGGGGAUUCUC	Os10t0502600-02	-	-	-	-	-	4	1918-1939	Y	20.4085	0	1.658e-20	4.40015e-15	up	-	1930	1	0.333333			4		0.443477
osa-miR395m	GUGAAGUGUUUGGGGGAACUC	Os10t0502600-03	-	-	-	-	-	4	607-628	Y	20.4085	0	1.658e-20	4.40015e-15	up	-	619	1	0.333333			4		0.584831
osa-miR395n	GUGAAGUGUUUGGGGGAACUC	Os10t0502600-02	-	-	-	-	-	4	1918-1939	Y	20.4085	0	1.658e-20	4.40015e-15	up	-	1930	1	0.333333			4		0.584831
osa-miR395t	GUGAAGUGUUUGGGGAAACUC	Os10t0502600-02	-	-	-	-	-	4	1918-1939	Y	20.4085	0	1.658e-20	4.40015e-15	up	-	1930	1	0.333333			4		0.519322
osa-miR395e	GUGAAGUGUUUGGGGGAACUC	Os10t0502600-03	-	-	-	-	-	4	607-628	Y	20.4085	0	1.658e-20	4.40015e-15	up	-	619	1	0.333333			4		0.584831
osa-miR395a	GUGAAGUGCUUGGGGGAACUC	Os10t0502600-02	-	-	-	-	-	3	1918-1939	Y	20.4085	0	1.658e-20	4.40015e-15	up	-	1930	1	0.333333			4		0.529279
osa-miR395q	GUGAAGUGUUUGGGGGAACUC	Os10t0502600-03	-	-	-	-	-	4	607-628	Y	20.4085	0	1.658e-20	4.40015e-15	up	-	619	1	0.333333			4		0.584831
osa-miR395j	GUGAAGUGUUUGGGGGAACUC	Os10t0502600-02	-	-	-	-	-	4	1918-1939	Y	20.4085	0	1.658e-20	4.40015e-15	up	-	1930	1	0.333333			4		0.584831
osa-miR395h	GUGAAGUGUUUGGGGGAACUC	Os10t0502600-01	-	-	-	-	-	4	651-672	Y	20.4085	0	1.658e-20	4.40015e-15	up	-	663	1	0.333333			4		0.584831
osa-miR395g	GUGAAGUGUUUGGGGGAACUC	Os10t0502600-01	-	-	-	-	-	4	651-672	Y	20.4085	0	1.658e-20	4.40015e-15	up	-	663	1	0.333333			4		0.584831
osa-miR415	AACAGAACAGAAGCAGAGCAG	Os03t0300900-03	-	-	-	-	-	3.5	676-695	Y	20.4085	0	1.658e-20	4.40015e-15	up	-	686	1	0.333333			4		0.567083
osa-miR395i	GUGAAGUGUUUGGGGGAACUC	Os10t0502600-01	-	-	-	-	-	4	651-672	Y	20.4085	0	1.658e-20	4.40015e-15	up	-	663	1	0.333333			4		0.584831
osa-miR395d	GUGAAGUGUUUGGGGGAACUC	Os10t0502600-02	-	-	-	-	-	4	1918-1939	Y	20.4085	0	1.658e-20	4.40015e-15	up	-	1930	1	0.333333			4		0.584831
osa-miR395l	GUGAAGUGUUUGGGGGAACUC	Os10t0502600-03	-	-	-	-	-	4	607-628	Y	20.4085	0	1.658e-20	4.40015e-15	up	-	619	1	0.333333			4		0.584831
osa-miR395p	GUGAAGUGUUUGGGGGAACUC	Os10t0502600-02	-	-	-	-	-	4	1918-1939	Y	20.4085	0	1.658e-20	4.40015e-15	up	-	1930	1	0.333333			4		0.584831
osa-miR395n	GUGAAGUGUUUGGGGGAACUC	Os10t0502600-01	-	-	-	-	-	4	651-672	Y	20.4085	0	1.658e-20	4.40015e-15	up	-	663	1	0.333333			4		0.584831
osa-miR395y	GUGAAGUGUUUGGGGGAACUC	Os10t0502600-02	-	-	-	-	-	4	1918-1939	Y	20.4085	0	1.658e-20	4.40015e-15	up	-	1930	1	0.333333			4		0.584831
osa-miR1436	ACAUUAUGGGACGGAGGGAGU	Os12t0639800-00	-	GO:0006810(transport);GO:0016192(vesicle-mediated transport);GO:0016021(integral to membrane)	ko04130(SNARE interactions in vesicular transport)	[U]Intracellular trafficking, secretion, and vesicular transport	-	4	933-953	Y	20.4085	0	1.658e-20	4.40015e-15	up	-	944	1	0.333333			4		0.998164
osa-miR395s	GUGAAGUGUUUGGGGGAACUC	Os10t0502600-01	-	-	-	-	-	4	651-672	Y	20.4085	0	1.658e-20	4.40015e-15	up	-	663	1	0.333333			4		0.584831
osa-miR395g	GUGAAGUGUUUGGGGGAACUC	Os10t0502600-03	-	-	-	-	-	4	607-628	Y	20.4085	0	1.658e-20	4.40015e-15	up	-	619	1	0.333333			4		0.584831
osa-miR395k	GUGAAGUGUUUGGGGGAACUC	Os10t0502600-03	-	-	-	-	-	4	607-628	Y	20.4085	0	1.658e-20	4.40015e-15	up	-	619	1	0.333333			4		0.584831
osa-miR395d	GUGAAGUGUUUGGGGGAACUC	Os10t0502600-03	-	-	-	-	-	4	607-628	Y	20.4085	0	1.658e-20	4.40015e-15	up	-	619	1	0.333333			4		0.584831
osa-miR395t	GUGAAGUGUUUGGGGAAACUC	Os10t0502600-03	-	-	-	-	-	4	607-628	Y	20.4085	0	1.658e-20	4.40015e-15	up	-	619	1	0.333333			4		0.519322
osa-miR395e	GUGAAGUGUUUGGGGGAACUC	Os10t0502600-01	-	-	-	-	-	4	651-672	Y	20.4085	0	1.658e-20	4.40015e-15	up	-	663	1	0.333333			4		0.584831
osa-miR395p	GUGAAGUGUUUGGGGGAACUC	Os10t0502600-03	-	-	-	-	-	4	607-628	Y	20.4085	0	1.658e-20	4.40015e-15	up	-	619	1	0.333333			4		0.584831
osa-miR395q	GUGAAGUGUUUGGGGGAACUC	Os10t0502600-01	-	-	-	-	-	4	651-672	Y	20.4085	0	1.658e-20	4.40015e-15	up	-	663	1	0.333333			4		0.584831
osa-miR395d	GUGAAGUGUUUGGGGGAACUC	Os10t0502600-01	-	-	-	-	-	4	651-672	Y	20.4085	0	1.658e-20	4.40015e-15	up	-	663	1	0.333333			4		0.584831
osa-miR395b	GUGAAGUGUUUGGGGGAACUC	Os10t0502600-03	-	-	-	-	-	4	607-628	Y	20.4085	0	1.658e-20	4.40015e-15	up	-	619	1	0.333333			4		0.584831
osa-miR395h	GUGAAGUGUUUGGGGGAACUC	Os10t0502600-02	-	-	-	-	-	4	1918-1939	Y	20.4085	0	1.658e-20	4.40015e-15	up	-	1930	1	0.333333			4		0.584831
osa-miR395r	GUGAAGUGUUUGGGGGAACUC	Os10t0502600-02	-	-	-	-	-	4	1918-1939	Y	20.4085	0	1.658e-20	4.40015e-15	up	-	1930	1	0.333333			4		0.584831
osa-miR415	AACAGAACAGAAGCAGAGCAG	Os03t0300900-01	-	-	-	-	-	3.5	1825-1844	Y	20.4085	0	1.658e-20	4.40015e-15	up	-	1835	1	0.333333			4		0.567083
osa-miR395k	GUGAAGUGUUUGGGGGAACUC	Os10t0502600-02	-	-	-	-	-	4	1918-1939	Y	20.4085	0	1.658e-20	4.40015e-15	up	-	1930	1	0.333333			4		0.584831
osa-miR395s	GUGAAGUGUUUGGGGGAACUC	Os10t0502600-02	-	-	-	-	-	4	1918-1939	Y	20.4085	0	1.658e-20	4.40015e-15	up	-	1930	1	0.333333			4		0.584831
osa-miR395r	GUGAAGUGUUUGGGGGAACUC	Os10t0502600-03	-	-	-	-	-	4	607-628	Y	20.4085	0	1.658e-20	4.40015e-15	up	-	619	1	0.333333			4		0.584831
osa-miR395w	GUGAAGUGUUUGGGGGAUUCUC	Os10t0502600-01	-	-	-	-	-	4	651-672	Y	20.4085	0	1.658e-20	4.40015e-15	up	-	663	1	0.333333			4		0.443477
osa-miR395m	GUGAAGUGUUUGGGGGAACUC	Os10t0502600-02	-	-	-	-	-	4	1918-1939	Y	20.4085	0	1.658e-20	4.40015e-15	up	-	1930	1	0.333333			4		0.584831
osa-miR395l	GUGAAGUGUUUGGGGGAACUC	Os10t0502600-01	-	-	-	-	-	4	651-672	Y	20.4085	0	1.658e-20	4.40015e-15	up	-	663	1	0.333333			4		0.584831
osa-miR415	AACAGAACAGAAGCAGAGCAG	Os03t0300900-02	-	-	-	-	-	3.5	1653-1672	Y	20.4085	0	1.658e-20	4.40015e-15	up	-	1663	1	0.333333			4		0.567083
osa-miR395y	GUGAAGUGUUUGGGGGAACUC	Os10t0502600-03	-	-	-	-	-	4	607-628	Y	20.4085	0	1.658e-20	4.40015e-15	up	-	619	1	0.333333			4		0.584831
osa-miR812o-5p	CGUGUUCAACGUUUGACUGUC	Os06t0715400-01	-	-	-	-	-	1.5	1377-1397	Y	0	360.307	2.5038e-20	1.1187e-33	down	-	1388			6	6		2		0.601151
osa-miR3979-5p	UCUCUCUCUCCCUUGAAGGC	Os03t0126600-01	-	-	-	-	-	4	1056-1075	Y	0	360.307	2.5038e-20	1.1187e-33	down	-	1066			6	6		2		0.991979
osa-miR159b	UUUGGAUUGAAGGGAGCUCUG	Os01t0665200-02	-	GO:0006468(protein phosphorylation);GO:0004672(protein kinase activity);GO:0004674(protein serine_threonine kinase activity);GO:0005524(ATP binding);GO:0016772(transferase activity, transferring phosphorus-containing groups)	ko04016(MAPK signaling pathway - plant)	[T]Signal transduction mechanisms	-	4	3559-3580	Y	61.2255	60.0511	1.7935e-18	1.16833e-14	up	0.0279406	3570	3	1	3	1	2	3	0.865249	0.345969
osa-miR1848	CCUCGCCGGCGCGCGCGUGCA	Os03t0159900-02	-	-	-	[S]Function unknown	-	4	222-241	Y	61.2255	60.0511	1.7935e-18	1.16833e-14	up	0.0279406	232	2	1	2	1	2	3	1	0.975651
osa-miR414	UCAUCCUCAUCAUCAUCGUCC	Os12t0197500-02	-	-	-	[S]Function unknown	-	4	512-532	Y	61.2255	60.0511	1.7935e-18	1.16833e-14	up	0.0279406	523	2	1	2	1	2	2	1	1
osa-miR396c-5p	UUCCACAGCUUUCUUGAACUU	Os03t0729500-01	-	-	-	-	-	4	419-440	Y	61.2255	60.0511	1.7935e-18	1.16833e-14	up	0.0279406	430	1	1	1	1	4	4	0.928439	0.751842
osa-miR159b	UUUGGAUUGAAGGGAGCUCUG	Os01t0665200-01	-	GO:0006468(protein phosphorylation);GO:0004672(protein kinase activity);GO:0004674(protein serine_threonine kinase activity);GO:0004707(MAP kinase activity);GO:0004713(protein tyrosine kinase activity);GO:0005524(ATP binding);GO:0016772(transferase activity, transferring phosphorus-containing groups)	ko04016(MAPK signaling pathway - plant)	[T]Signal transduction mechanisms	-	4	2407-2428	Y	61.2255	60.0511	1.7935e-18	1.16833e-14	up	0.0279406	2418	3	1	3	1	2	3	0.865249	0.345969
osa-miR159a.1	UUUGGAUUGAAGGGAGCUCUG	Os01t0665200-02	-	GO:0006468(protein phosphorylation);GO:0004672(protein kinase activity);GO:0004674(protein serine_threonine kinase activity);GO:0005524(ATP binding);GO:0016772(transferase activity, transferring phosphorus-containing groups)	ko04016(MAPK signaling pathway - plant)	[T]Signal transduction mechanisms	-	4	3559-3580	Y	61.2255	60.0511	1.7935e-18	1.16833e-14	up	0.0279406	3570	3	1	3	1	2	3	0.865249	0.345969
osa-miR396h	UCCACAGGCUUUCUUGAACGG	Os03t0729500-01	-	-	-	-	-	2	419-439	Y	61.2255	60.0511	1.7935e-18	1.16833e-14	up	0.0279406	430	1	1	1	1	4	4	0.498774	0.305813
osa-miR1858b	GAGAGGAGGACGGAGUGGGGC	Os08t0169100-01	-	-	-	-	-	4	2229-2248	Y	61.2255	60.0511	1.7935e-18	1.16833e-14	up	0.0279406	2239	4	1	4	1	2	2	1	0.999994
osa-miR1858a	GAGAGGAGGACGGAGUGGGGC	Os08t0169100-01	-	-	-	-	-	4	2229-2248	Y	61.2255	60.0511	1.7935e-18	1.16833e-14	up	0.0279406	2239	4	1	4	1	2	2	1	0.999994
osa-miR159b	UUUGGAUUGAAGGGAGCUCUG	Os01t0665200-03	-	GO:0016772(transferase activity, transferring phosphorus-containing groups)	ko04016(MAPK signaling pathway - plant)	[T]Signal transduction mechanisms	-	4	852-873	Y	61.2255	60.0511	1.7935e-18	1.16833e-14	up	0.0279406	863	3	1	3	1	2	3	0.865249	0.345969
osa-miR162b	UCGAUAAGCCUCUGCAUCCAG	Os03t0121800-01	-	-	-	-	-	3	2977-2998	Y	61.2255	60.0511	1.7935e-18	1.16833e-14	up	0.0279406	2988	1	1	1	1	4	4	0.171694	0.0947545
osa-miR162a	UCGAUAAACCUCUGCAUCCAG	Os03t0121800-01	-	-	-	-	-	2	2977-2998	Y	61.2255	60.0511	1.7935e-18	1.16833e-14	up	0.0279406	2988	1	1	1	1	4	4	0.205651	0.114561
osa-miR1848	CCUCGCCGGCGCGCGCGUGCA	Os03t0159900-01	-	-	-	[S]Function unknown	-	4	262-281	Y	61.2255	60.0511	1.7935e-18	1.16833e-14	up	0.0279406	272	2	1	2	1	2	3	1	0.975651
osa-miR172d-5p	GCAGCACCAUCAAGAUUCAC	Os05t0390500-01	-	-	-	-	-	3	1697-1715	Y	61.2255	60.0511	1.7935e-18	1.16833e-14	up	0.0279406	1706	1	1	1	1	4	4	0.529279	0.32847
osa-miR414	UCAUCCUCAUCAUCAUCGUCC	Os12t0197500-01	-	GO:0031047(gene silencing by RNA)	-	[S]Function unknown	-	4	521-541	Y	61.2255	60.0511	1.7935e-18	1.16833e-14	up	0.0279406	532	2	1	2	1	2	2	1	1
osa-miR396d	UCCACAGGCUUUCUUGAACGG	Os03t0729500-01	-	-	-	-	-	2	419-439	Y	61.2255	60.0511	1.7935e-18	1.16833e-14	up	0.0279406	430	1	1	1	1	4	4	0.498774	0.305813
osa-miR1861n	CGAUCUUGUGGCAGGAGCUGAG	Os02t0763200-01	-	-	-	-	-	3	1636-1657	Y	61.2255	60.0511	1.7935e-18	1.16833e-14	up	0.0279406	1648	1	1	1	1	4	4	0.313909	0.180531
osa-miR396e-5p	UCCACAGGCUUUCUUGAACUG	Os03t0729500-01	-	-	-	-	-	3	419-439	Y	61.2255	60.0511	1.7935e-18	1.16833e-14	up	0.0279406	430	1	1	1	1	4	4	0.431706	0.258179
osa-miR159a.1	UUUGGAUUGAAGGGAGCUCUG	Os01t0665200-01	-	GO:0006468(protein phosphorylation);GO:0004672(protein kinase activity);GO:0004674(protein serine_threonine kinase activity);GO:0004707(MAP kinase activity);GO:0004713(protein tyrosine kinase activity);GO:0005524(ATP binding);GO:0016772(transferase activity, transferring phosphorus-containing groups)	ko04016(MAPK signaling pathway - plant)	[T]Signal transduction mechanisms	-	4	2407-2428	Y	61.2255	60.0511	1.7935e-18	1.16833e-14	up	0.0279406	2418	3	1	3	1	2	3	0.865249	0.345969
osa-miR396a-5p	UUCCACAGCUUUCUUGAACUG	Os03t0729500-01	-	-	-	-	-	3	419-440	Y	61.2255	60.0511	1.7935e-18	1.16833e-14	up	0.0279406	430	1	1	1	1	4	4	0.895698	0.697172
osa-miR528-3p	CCUGUGCUUGCCUCUUCCAUU	Os05t0133100-01	-	GO:0006808(regulation of nitrogen utilization);GO:0030234(enzyme regulator activity)	-	[E]Amino acid transport and metabolism	-	4	527-547	Y	61.2255	60.0511	1.7935e-18	1.16833e-14	up	0.0279406	538	1	1	1	1	4	4	0.641412	0.41841
osa-miR159a.1	UUUGGAUUGAAGGGAGCUCUG	Os01t0665200-03	-	GO:0016772(transferase activity, transferring phosphorus-containing groups)	ko04016(MAPK signaling pathway - plant)	[T]Signal transduction mechanisms	-	4	852-873	Y	61.2255	60.0511	1.7935e-18	1.16833e-14	up	0.0279406	863	3	1	3	1	2	3	0.865249	0.345969
osa-miR1846d-3p	UAUCCGGCGCCGCAGGGAGG	Os10t0576000-01	-	-	ko00190(Oxidative phosphorylation)	[I]Lipid transport and metabolism	-	3.5	101-119	Y	61.2255	60.0511	1.7935e-18	1.16833e-14	up	0.0279406	110	1	1	1	1	4	4	0.488173	0.298092
osa-miR396b-5p	UUCCACAGCUUUCUUGAACUG	Os03t0729500-01	-	-	-	-	-	3	419-440	Y	61.2255	60.0511	1.7935e-18	1.16833e-14	up	0.0279406	430	1	1	1	1	4	4	0.895698	0.697172
osa-miR396g	UCCACAGGCUUUCUUGAACGG	Os03t0729500-01	-	-	-	-	-	2	419-439	Y	61.2255	60.0511	1.7935e-18	1.16833e-14	up	0.0279406	430	1	1	1	1	4	4	0.498774	0.305813
osa-miR5488	UGAAGGCGACUGAUGAUUUCA	Os02t0177600-01	4-COUMARATE:COENZYME A LIGASE 3	GO:0008152(metabolic process);GO:0003824(catalytic activity)	ko00360(Phenylalanine metabolism);ko00130(Ubiquinone and other terpenoid-quinone biosynthesis);ko00940(Phenylpropanoid biosynthesis)	[I]Lipid transport and metabolism ;[Q]Secondary metabolites biosynthesis, transport and catabolism	4CL3	4	1516-1535	Y	61.2255	780.665	1.9676e-18	2.36684e-22	down	-3.6725	1526	1	1	13	13	4	2	0.253995	0.300546
osa-miR1854-5p	UGGUGAAAUUUGUAGAUUGGA	Os04t0645700-01	-	-	-	-	-	4	702-722	Y	183.676	360.307	4.5924e-18	6.87182e-16	down	-0.972059	713	3	3	6	6	2	2	0.777593	0.657802
osa-miR2905	UACAUGUCAGUGACAAAGGCA	Os08t0434100-01	-	-	-	-	-	3.5	847-868	Y	0	300.256	3.3584e-17	4.5171e-28	down	-	859			5	5		2		0.458158
osa-miR2095-3p	CUUCCAUUUAUGAUAAGUAU	Os01t0622600-01	CALCIUM-DEPENDENT PROTEIN KINASE 1	GO:0006468(protein phosphorylation);GO:0004672(protein kinase activity);GO:0005509(calcium ion binding);GO:0005524(ATP binding)	ko04626(Plant-pathogen interaction)	[T]Signal transduction mechanisms	CDPK1	4	1574-1592	Y	0	300.256	3.3584e-17	4.5171e-28	down	-	1584			10	5		2		0.799822
osa-miR5075	UUCUCCGUCGCCGCCGUCCGC	Os08t0138500-01	-	GO:0046983(protein dimerization activity)	-	[K]Transcription	-	3	100-120	Y	0	300.256	3.3584e-17	4.5171e-28	down	-	111			5	5		2		1
osa-miR5075	UUCUCCGUCGCCGCCGUCCGC	Os12t0432600-01	-	-	-	-	-	4	594-614	Y	0	300.256	3.3584e-17	4.5171e-28	down	-	605			5	5		2		1
osa-miR156d	UGACAGAAGAGAGUGAGCAC	Os01t0187200-01	-	-	-	-	-	2	663-683	Y	0	300.256	3.3584e-17	4.5171e-28	down	-	673			5	5		2		0.569399
osa-miR156j-5p	UGACAGAAGAGAGUGAGCAC	Os01t0187200-01	-	-	-	-	-	2	663-683	Y	0	300.256	3.3584e-17	4.5171e-28	down	-	673			5	5		2		0.569399
osa-miR818e	AAUCCCUUAUAUUAUGGGACGG	Os02t0188201-01	-	-	-	-	-	0	3881-3902	Y	0	300.256	3.3584e-17	4.5171e-28	down	-	3893			5	5		2		0.899533
osa-miR156e	UGACAGAAGAGAGUGAGCAC	Os01t0187200-01	-	-	-	-	-	2	663-683	Y	0	300.256	3.3584e-17	4.5171e-28	down	-	673			5	5		2		0.569399
osa-miR156g-5p	UGACAGAAGAGAGUGAGCAC	Os01t0187200-01	-	-	-	-	-	2	663-683	Y	0	300.256	3.3584e-17	4.5171e-28	down	-	673			5	5		2		0.569399
osa-miR818c	AAUCCCUUAUAUUAUGGGACGG	Os02t0188201-01	-	-	-	-	-	0	3881-3902	Y	0	300.256	3.3584e-17	4.5171e-28	down	-	3893			5	5		2		0.899533
osa-miR156f-5p	UGACAGAAGAGAGUGAGCAC	Os01t0187200-01	-	-	-	-	-	2	663-683	Y	0	300.256	3.3584e-17	4.5171e-28	down	-	673			5	5		2		0.569399
osa-miR1858a	GAGAGGAGGACGGAGUGGGGC	Os01t0294700-01	-	GO:0006979(response to oxidative stress);GO:0055114(oxidation-reduction process);GO:0004601(peroxidase activity);GO:0020037(heme binding)	ko00940(Phenylpropanoid biosynthesis)	[S]Function unknown	-	4	277-296	Y	0	300.256	3.3584e-17	4.5171e-28	down	-	288			5	5		2		0.999994
osa-miR818a	AAUCCCUUAUAUUAUGGGACGG	Os02t0188201-01	-	-	-	-	-	0	3881-3902	Y	0	300.256	3.3584e-17	4.5171e-28	down	-	3893			5	5		2		0.899533
osa-miR818d	AAUCCCUUAUAUUAUGGGACGG	Os02t0188201-01	-	-	-	-	-	0	3881-3902	Y	0	300.256	3.3584e-17	4.5171e-28	down	-	3893			5	5		2		0.899533
osa-miR156a	UGACAGAAGAGAGUGAGCAC	Os01t0187200-01	-	-	-	-	-	2	663-683	Y	0	300.256	3.3584e-17	4.5171e-28	down	-	673			5	5		2		0.569399
osa-miR395a	GUGAAGUGCUUGGGGGAACUC	Os04t0650300-01	-	-	-	-	-	4	171-191	Y	0	300.256	3.3584e-17	4.5171e-28	down	-	182			5	5		2		0.799822
osa-miR156h-5p	UGACAGAAGAGAGUGAGCAC	Os01t0187200-01	-	-	-	-	-	2	663-683	Y	0	300.256	3.3584e-17	4.5171e-28	down	-	673			5	5		2		0.569399
osa-miR156i	UGACAGAAGAGAGUGAGCAC	Os01t0187200-01	-	-	-	-	-	2	663-683	Y	0	300.256	3.3584e-17	4.5171e-28	down	-	673			5	5		2		0.569399
osa-miR5509	UAGGCAUUUUCUCUUGGCAUG	Os09t0565300-01	-	-	-	-	-	4	1643-1662	Y	0	300.256	3.3584e-17	4.5171e-28	down	-	1654			5	5		2		0.590836
osa-miR156b-5p	UGACAGAAGAGAGUGAGCAC	Os01t0187200-01	-	-	-	-	-	2	663-683	Y	0	300.256	3.3584e-17	4.5171e-28	down	-	673			5	5		2		0.569399
osa-miR156c-5p	UGACAGAAGAGAGUGAGCAC	Os01t0187200-01	-	-	-	-	-	2	663-683	Y	0	300.256	3.3584e-17	4.5171e-28	down	-	673			5	5		2		0.569399
osa-miR156k	UGACAGAAGAGAGAGAGCACA	Os01t0187200-01	-	-	-	-	-	4	662-683	Y	0	300.256	3.3584e-17	4.5171e-28	down	-	673			5	5		2		0.590836
osa-miR1858b	GAGAGGAGGACGGAGUGGGGC	Os01t0294700-01	-	GO:0006979(response to oxidative stress);GO:0055114(oxidation-reduction process);GO:0004601(peroxidase activity);GO:0020037(heme binding)	ko00940(Phenylpropanoid biosynthesis)	[S]Function unknown	-	4	277-296	Y	0	300.256	3.3584e-17	4.5171e-28	down	-	288			5	5		2		0.999994
osa-miR2098-5p	UCCCGUGGAGGCAGCCGAUG	Os02t0179200-01	-	-	-	-	-	3	893-913	Y	0	300.256	3.3584e-17	4.5171e-28	down	-	904			5	5		2		0.498112
osa-miR818b	AAUCCCUUAUAUUAUGGGACGG	Os02t0188201-01	-	-	-	-	-	0	3881-3902	Y	0	300.256	3.3584e-17	4.5171e-28	down	-	3893			5	5		2		0.899533
osa-miR11336-3p	GAAUAUGGGAAAUGCUAGAAAGUCU	Os05t0512200-01	-	-	ko03030(DNA replication);ko03420(Nucleotide excision repair);ko03430(Mismatch repair)	[S]Function unknown	-	4	1464-1488	Y	168.37	330.281	1.0929e-16	1.54568e-14	down	-0.972059	1479	11	2.75	20	5.5	2	2	0.936452	0.859985
osa-miR11339-3p	UAUGAAUGUGGGCAAUGCUAG	Os08t0472600-01	-	-	-	-	-	4	1769-1789	Y	551.029	1561.33	5.4026e-16	6.41565e-15	down	-1.50257	1780	9	9	26	26	2	2	0.976672	0.9315
osa-miR1850.1	UGGAAAGUUGGGAGAUUGGGG	Os02t0145500-01	-	-	-	-	-	2	1133-1152	Y	15.3064	0	9.0768e-16	1.70847e-11	up	-	1143	1	0.25			4		0.601852
osa-miR1850.1	UGGAAAGUUGGGAGAUUGGGG	Os06t0629362-01	-	-	-	-	-	2.5	696-716	Y	15.3064	0	9.0768e-16	1.70847e-11	up	-	707	1	0.25			4		0.342036
osa-miR1850.1	UGGAAAGUUGGGAGAUUGGGG	Os12t0122400-01	-	-	-	[G]Carbohydrate transport and metabolism	-	2	2653-2673	Y	15.3064	0	9.0768e-16	1.70847e-11	up	-	2664	1	0.25			4		0.601852
osa-miR1850.1	UGGAAAGUUGGGAGAUUGGGG	Os02t0145500-02	-	-	-	-	-	2	986-1005	Y	15.3064	0	9.0768e-16	1.70847e-11	up	-	996	1	0.25			4		0.601852
osa-miR167b	UGAAGCUGCCAGCAUGAUCUA	Os04t0671900-03	AUXIN RESPONSE FACTOR 8	GO:0006355(regulation of transcription, DNA-dependent);GO:0005634(nucleus);GO:0046983(protein dimerization activity)	ko04075(Plant hormone signal transduction)	[K]Transcription	ARF8	4	976-997	Y	0	260.222	4.1265e-15	1.96436e-24	down	-	987			13	4.33333		2		0.713808
osa-miR167c-5p	UGAAGCUGCCAGCAUGAUCUA	Os04t0671900-03	AUXIN RESPONSE FACTOR 8	GO:0006355(regulation of transcription, DNA-dependent);GO:0005634(nucleus);GO:0046983(protein dimerization activity)	ko04075(Plant hormone signal transduction)	[K]Transcription	ARF8	4	976-997	Y	0	260.222	4.1265e-15	1.96436e-24	down	-	987			13	4.33333		2		0.713808
osa-miR167b	UGAAGCUGCCAGCAUGAUCUA	Os04t0671900-02	AUXIN RESPONSE FACTOR 8	GO:0006355(regulation of transcription, DNA-dependent);GO:0005634(nucleus);GO:0046983(protein dimerization activity)	ko04075(Plant hormone signal transduction)	[K]Transcription	ARF8	4	1257-1278	Y	0	260.222	4.1265e-15	1.96436e-24	down	-	1268			13	4.33333		2		0.713808
osa-miR167a-5p	UGAAGCUGCCAGCAUGAUCUA	Os04t0671900-01	AUXIN RESPONSE FACTOR 8	GO:0006355(regulation of transcription, DNA-templated);GO:0009725(response to hormone);GO:0003677(DNA binding);GO:0046983(protein dimerization activity);GO:0005634(nucleus)	ko04075(Plant hormone signal transduction)	[K]Transcription	ARF8	4	2622-2643	Y	0	260.222	4.1265e-15	1.96436e-24	down	-	2633			13	4.33333		2		0.713808
osa-miR167c-5p	UGAAGCUGCCAGCAUGAUCUA	Os04t0671900-02	AUXIN RESPONSE FACTOR 8	GO:0006355(regulation of transcription, DNA-dependent);GO:0005634(nucleus);GO:0046983(protein dimerization activity)	ko04075(Plant hormone signal transduction)	[K]Transcription	ARF8	4	1257-1278	Y	0	260.222	4.1265e-15	1.96436e-24	down	-	1268			13	4.33333		2		0.713808
osa-miR167c-5p	UGAAGCUGCCAGCAUGAUCUA	Os04t0671900-01	AUXIN RESPONSE FACTOR 8	GO:0006355(regulation of transcription, DNA-templated);GO:0009725(response to hormone);GO:0003677(DNA binding);GO:0046983(protein dimerization activity);GO:0005634(nucleus)	ko04075(Plant hormone signal transduction)	[K]Transcription	ARF8	4	2622-2643	Y	0	260.222	4.1265e-15	1.96436e-24	down	-	2633			13	4.33333		2		0.713808
osa-miR167a-5p	UGAAGCUGCCAGCAUGAUCUA	Os04t0671900-03	AUXIN RESPONSE FACTOR 8	GO:0006355(regulation of transcription, DNA-dependent);GO:0005634(nucleus);GO:0046983(protein dimerization activity)	ko04075(Plant hormone signal transduction)	[K]Transcription	ARF8	4	976-997	Y	0	260.222	4.1265e-15	1.96436e-24	down	-	987			13	4.33333		2		0.713808
osa-miR167a-5p	UGAAGCUGCCAGCAUGAUCUA	Os04t0671900-02	AUXIN RESPONSE FACTOR 8	GO:0006355(regulation of transcription, DNA-dependent);GO:0005634(nucleus);GO:0046983(protein dimerization activity)	ko04075(Plant hormone signal transduction)	[K]Transcription	ARF8	4	1257-1278	Y	0	260.222	4.1265e-15	1.96436e-24	down	-	1268			13	4.33333		2		0.713808
osa-miR167b	UGAAGCUGCCAGCAUGAUCUA	Os04t0671900-01	AUXIN RESPONSE FACTOR 8	GO:0006355(regulation of transcription, DNA-templated);GO:0009725(response to hormone);GO:0003677(DNA binding);GO:0046983(protein dimerization activity);GO:0005634(nucleus)	ko04075(Plant hormone signal transduction)	[K]Transcription	ARF8	4	2622-2643	Y	0	260.222	4.1265e-15	1.96436e-24	down	-	2633			13	4.33333		2		0.713808
osa-miR1426	AGAAUCUUGAUGAUGAUUAAA	Os10t0151800-01	-	-	-	-	-	4	1081-1100	Y	81.634	120.102	1.4239e-14	2.24493e-12	down	-0.557022	1092	4	1.33333	6	2	2	3	0.632916	0.191278
osa-miR393b-5p	UCCAAAGGGAUCGCAUUGAUCU	Os04t0395600-01	-	GO:0005515(protein binding)	ko04075(Plant hormone signal transduction)	[S]Function unknown	-	1	2209-2229	Y	204.085	460.392	3.5773e-14	1.09242e-12	down	-1.17369	2220	10	3.33333	23	7.66667	2	0	0.844508	0.019624
osa-miR393a	UCCAAAGGGAUCGCAUUGAUC	Os04t0395600-03	-	-	ko04075(Plant hormone signal transduction)	-	-	1	2-21	Y	204.085	460.392	3.5773e-14	1.09242e-12	down	-1.17369	12	10	3.33333	23	7.66667	2	0	0.844508	0.019624
osa-miR393a	UCCAAAGGGAUCGCAUUGAUC	Os04t0395600-02	-	GO:0005515(protein binding)	ko04075(Plant hormone signal transduction)	[S]Function unknown	-	1	1779-1798	Y	204.085	460.392	3.5773e-14	1.09242e-12	down	-1.17369	1789	10	3.33333	23	7.66667	2	0	0.844508	0.019624
osa-miR393b-5p	UCCAAAGGGAUCGCAUUGAUCU	Os04t0395600-02	-	GO:0005515(protein binding)	ko04075(Plant hormone signal transduction)	[S]Function unknown	-	1	1778-1798	Y	204.085	460.392	3.5773e-14	1.09242e-12	down	-1.17369	1789	10	3.33333	23	7.66667	2	0	0.844508	0.019624
osa-miR393b-5p	UCCAAAGGGAUCGCAUUGAUCU	Os04t0395600-03	-	-	ko04075(Plant hormone signal transduction)	-	-	1	1-21	Y	204.085	460.392	3.5773e-14	1.09242e-12	down	-1.17369	12	10	3.33333	23	7.66667	2	0	0.844508	0.019624
osa-miR393a	UCCAAAGGGAUCGCAUUGAUC	Os04t0395600-01	-	GO:0005515(protein binding)	ko04075(Plant hormone signal transduction)	[S]Function unknown	-	1	2210-2229	Y	204.085	460.392	3.5773e-14	1.09242e-12	down	-1.17369	2220	10	3.33333	23	7.66667	2	0	0.844508	0.019624
osa-miR396e-5p	UCCACAGGCUUUCUUGAACUG	Os12t0484900-01	-	-	-	-	-	3	732-752	Y	0	240.204	4.5923e-14	1.00712e-22	down	-	743			4	4		0		0.0102379
osa-miR6249b	CGUGAAGAGCUCGCCGGCGGC	Os04t0340100-00	-	-	ko04016(MAPK signaling pathway - plant);ko04626(Plant-pathogen interaction)	-	-	3.5	195-216	Y	0	240.204	4.5923e-14	1.00712e-22	down	-	207			4	4		0		0.0388628
osa-miR6249a	CGUGAAGAGCUCGCCGGCGGC	Os04t0340100-00	-	-	ko04016(MAPK signaling pathway - plant);ko04626(Plant-pathogen interaction)	-	-	3.5	195-216	Y	0	240.204	4.5923e-14	1.00712e-22	down	-	207			4	4		0		0.0388628
osa-miR3979-3p	CUUCGGGGGAGGAGAGAAGC	Os01t0588700-01	-	-	ko00970(Aminoacyl-tRNA biosynthesis)	[S]Function unknown	-	4	137-156	Y	0	240.204	4.5923e-14	1.00712e-22	down	-	147			4	4		2		0.998877
osa-miR396b-5p	UUCCACAGCUUUCUUGAACUG	Os12t0484900-01	-	-	-	-	-	3	732-753	Y	0	240.204	4.5923e-14	1.00712e-22	down	-	743			4	4		0		0.040327
osa-miR11344-5p	UAUCUCGAGAUAUCGGUACCUC	Os12t0245100-01	-	-	-	-	-	2	1593-1614	Y	0	240.204	4.5923e-14	1.00712e-22	down	-	1605			4	4		2		0.42977
osa-miR319b	UUGGACUGAAGGGUGCUCCC	Os01t0755500-01	-	-	-	[S]Function unknown	-	2.5	1236-1254	Y	0	240.204	4.5923e-14	1.00712e-22	down	-	1245			4	4		0		0.011369
osa-miR5489	CAGGUGUUCUCGAUGGCUUCC	Os10t0109600-01	PEROXIDASE A	GO:0006979(response to oxidative stress);GO:0055114(oxidation-reduction process);GO:0004601(peroxidase activity);GO:0020037(heme binding)	ko00940(Phenylpropanoid biosynthesis)	[G]Carbohydrate transport and metabolism	POXA	3.5	363-383	Y	0	240.204	4.5923e-14	1.00712e-22	down	-	374			8	4		3		0.215437
osa-miR396d	UCCACAGGCUUUCUUGAACGG	Os12t0484900-01	-	-	-	-	-	2	732-752	Y	0	240.204	4.5923e-14	1.00712e-22	down	-	743			4	4		0		0.0124987
osa-miR396c-5p	UUCCACAGCUUUCUUGAACUU	Os12t0484900-01	-	-	-	-	-	4	732-753	Y	0	240.204	4.5923e-14	1.00712e-22	down	-	743			4	4		0		0.0468883
osa-miR396a-5p	UUCCACAGCUUUCUUGAACUG	Os12t0484900-01	-	-	-	-	-	3	732-753	Y	0	240.204	4.5923e-14	1.00712e-22	down	-	743			4	4		0		0.040327
osa-miR319a-3p.2-3p	UUGGACUGAAGGGUGCUCCC	Os01t0755500-01	-	-	-	[S]Function unknown	-	2.5	1236-1254	Y	0	240.204	4.5923e-14	1.00712e-22	down	-	1245			4	4		0		0.011369
osa-miR528-5p	UGGAAGGGGCAUGCAGAGGAG	Os06t0154200-01	-	-	-	-	-	3.5	2575-2595	Y	0	240.204	4.5923e-14	1.00712e-22	down	-	2586			4	4		2		0.760648
osa-miR156g-3p	GCUCACUUCUCUCUCUGUCAGC	Os03t0860050-01	-	-	-	-	-	4	49-69	Y	0	240.204	4.5923e-14	1.00712e-22	down	-	60			4	4		2		0.590836
osa-miR396g	UCCACAGGCUUUCUUGAACGG	Os12t0484900-01	-	-	-	-	-	2	732-752	Y	0	240.204	4.5923e-14	1.00712e-22	down	-	743			4	4		0		0.0124987
osa-miR5489	CAGGUGUUCUCGAUGGCUUCC	Os10t0109600-02	PEROXIDASE A	GO:0006979(response to oxidative stress);GO:0055114(oxidation-reduction process);GO:0004601(peroxidase activity);GO:0020037(heme binding)	ko00940(Phenylpropanoid biosynthesis)	[G]Carbohydrate transport and metabolism	POXA	3.5	341-361	Y	0	240.204	4.5923e-14	1.00712e-22	down	-	352			8	4		3		0.215437
osa-miR156c-3p	GCUCACUUCUCUCUCUGUCAGC	Os03t0860050-01	-	-	-	-	-	4	49-69	Y	0	240.204	4.5923e-14	1.00712e-22	down	-	60			4	4		2		0.590836
osa-miR1436	ACAUUAUGGGACGGAGGGAGU	Os02t0188201-01	-	-	-	-	-	2	3874-3894	Y	0	240.204	4.5923e-14	1.00712e-22	down	-	3885			4	4		2		0.974039
osa-miR396h	UCCACAGGCUUUCUUGAACGG	Os12t0484900-01	-	-	-	-	-	2	732-752	Y	0	240.204	4.5923e-14	1.00712e-22	down	-	743			4	4		0		0.0124987
osa-miR5809	UCGUCGCCGGCGACCACAGC	Os06t0718300-00	-	-	-	[S]Function unknown	-	3.5	1225-1244	Y	0	240.204	4.5923e-14	1.00712e-22	down	-	1235			4	4		2		1
osa-miR5833	UCCUCCUCGGGCUCAUCGGGC	Os08t0130500-01	-	GO:0006414(translational elongation);GO:0042254(ribosome biogenesis);GO:0005622(intracellular);GO:0005840(ribosome);GO:0003735(structural constituent of ribosome)	ko03010(Ribosome)	[J]Translation, ribosomal structure and biogenesis	-	4	1031-1051	Y	86.7361	140.119	2.7735e-13	1.72592e-11	down	-0.691951	1042	5	1.41667	7	2.33333	3	2	0.559493	0.980396
osa-miR5833	UCCUCCUCGGGCUCAUCGGGC	Os08t0130500-02	-	GO:0006414(translational elongation);GO:0005622(intracellular);GO:0005840(ribosome);GO:0003735(structural constituent of ribosome)	ko03010(Ribosome)	[J]Translation, ribosomal structure and biogenesis	-	4	245-265	Y	86.7361	140.119	2.7735e-13	1.72592e-11	down	-0.691951	256	5	1.41667	7	2.33333	3	2	0.559493	0.980396
osa-miR5833	UCCUCCUCGGGCUCAUCGGGC	Os11t0135400-00	-	GO:0006414(translational elongation);GO:0042254(ribosome biogenesis);GO:0005622(intracellular);GO:0005840(ribosome);GO:0003735(structural constituent of ribosome)	ko03010(Ribosome)	[J]Translation, ribosomal structure and biogenesis	-	4	996-1016	Y	86.7361	140.119	2.7735e-13	1.72592e-11	down	-0.691951	1007	5	1.41667	7	2.33333	2	2	0.995962	0.980396
osa-miR160c-5p	UGCCUGGCUCCCUGUAUGCCA	Os04t0690600-01	AUXIN RESPONSE FACTOR 13	GO:0006355(regulation of transcription, DNA-dependent);GO:0009725(response to hormone stimulus);GO:0005634(nucleus);GO:0003677(DNA binding)	ko04075(Plant hormone signal transduction)	[K]Transcription	ARF13	2	1282-1302	Y	122.451	1020.87	4.0672e-13	8.87972e-15	down	-3.05952	1293	2	2	17	17	1	0	0.00268985	0.00418372
osa-miR160f-5p	UGCCUGGCUCCCUGAAUGCCA	Os04t0690600-01	AUXIN RESPONSE FACTOR 13	GO:0006355(regulation of transcription, DNA-dependent);GO:0009725(response to hormone stimulus);GO:0005634(nucleus);GO:0003677(DNA binding)	ko04075(Plant hormone signal transduction)	[K]Transcription	ARF13	1	1282-1302	Y	122.451	1020.87	4.0672e-13	8.87972e-15	down	-3.05952	1293	2	2	17	17	1	0	0.00317813	0.00494251
osa-miR160b-5p	UGCCUGGCUCCCUGUAUGCCA	Os04t0690600-01	AUXIN RESPONSE FACTOR 13	GO:0006355(regulation of transcription, DNA-dependent);GO:0009725(response to hormone stimulus);GO:0005634(nucleus);GO:0003677(DNA binding)	ko04075(Plant hormone signal transduction)	[K]Transcription	ARF13	2	1282-1302	Y	122.451	1020.87	4.0672e-13	8.87972e-15	down	-3.05952	1293	2	2	17	17	1	0	0.00268985	0.00418372
osa-miR160e-5p	UGCCUGGCUCCCUGUAUGCCG	Os04t0690600-01	AUXIN RESPONSE FACTOR 13	GO:0006355(regulation of transcription, DNA-dependent);GO:0009725(response to hormone stimulus);GO:0005634(nucleus);GO:0003677(DNA binding)	ko04075(Plant hormone signal transduction)	[K]Transcription	ARF13	2.5	1282-1302	Y	122.451	1020.87	4.0672e-13	8.87972e-15	down	-3.05952	1293	2	2	17	17	1	0	0.00244561	0.00380411
osa-miR160d-5p	UGCCUGGCUCCCUGUAUGCCA	Os04t0690600-01	AUXIN RESPONSE FACTOR 13	GO:0006355(regulation of transcription, DNA-dependent);GO:0009725(response to hormone stimulus);GO:0005634(nucleus);GO:0003677(DNA binding)	ko04075(Plant hormone signal transduction)	[K]Transcription	ARF13	2	1282-1302	Y	122.451	1020.87	4.0672e-13	8.87972e-15	down	-3.05952	1293	2	2	17	17	1	0	0.00268985	0.00418372
osa-miR160a-5p	UGCCUGGCUCCCUGUAUGCCA	Os04t0690600-01	AUXIN RESPONSE FACTOR 13	GO:0006355(regulation of transcription, DNA-dependent);GO:0009725(response to hormone stimulus);GO:0005634(nucleus);GO:0003677(DNA binding)	ko04075(Plant hormone signal transduction)	[K]Transcription	ARF13	2	1282-1302	Y	122.451	1020.87	4.0672e-13	8.87972e-15	down	-3.05952	1293	2	2	17	17	1	0	0.00268985	0.00418372
osa-miR1425-5p	UAGGAUUCAAUCCUUGCUGCU	Os10t0495200-02	-	-	-	-	-	3.5	1296-1316	Y	122.451	240.204	1.513e-12	7.65736e-11	down	-0.972059	1307	6	2	12	4	2	0	0.761089	0.0151298
osa-miR1425-5p	UAGGAUUCAAUCCUUGCUGCU	Os10t0495200-01	-	-	-	-	-	3.5	1299-1319	Y	122.451	240.204	1.513e-12	7.65736e-11	down	-0.972059	1310	6	2	12	4	2	2	0.761089	0.639874
osa-miR1425-5p	UAGGAUUCAAUCCUUGCUGCU	Os10t0495400-01	-	-	-	-	-	3.5	107-127	Y	122.451	240.204	1.513e-12	7.65736e-11	down	-0.972059	118	6	2	12	4	2	2	0.761089	0.639874
osa-miR408-3p	CUGCACUGCCUCUUCCCUGGC	Os02t0731400-01	UCLACYANIN-LIKE PROTEIN 5	GO:0005507(copper ion binding);GO:0009055(electron carrier activity)	-	[S]Function unknown	UCL5	3	94-114	Y	183.676	1321.12	7.5621e-12	7.52355e-13	down	-2.84653	105	3	3	22	22	2	0	0.724315	0.0136272
osa-miR6248	UAUUUGAGGAUGGAGGUAGUA	Os12t0106900-01	-	-	-	[S]Function unknown	-	3.5	1155-1176	Y	61.2255	90.0767	2.6765e-11	2.23117e-09	down	-0.557022	1166	2	1	3	1.5	2	2	0.923998	0.840919
osa-miR6248	UAUUUGAGGAUGGAGGUAGUA	Os12t0106900-02	-	-	-	[S]Function unknown	-	3.5	803-824	Y	61.2255	90.0767	2.6765e-11	2.23117e-09	down	-0.557022	814	2	1	3	1.5	2	2	0.923998	0.840919
osa-miR414	UCAUCCUCAUCAUCAUCGUCC	Os05t0179800-01	-	-	-	[S]Function unknown	-	3.5	572-592	Y	0	180.153	6.4716e-11	3.93577e-17	down	-	583			3	3		2		0.999995
osa-miR11339-3p	UAUGAAUGUGGGCAAUGCUAG	Os04t0432200-00	-	-	-	-	-	2	844-864	Y	0	180.153	6.4716e-11	3.93577e-17	down	-	855			3	3		2		0.96562
osa-miR5809	UCGUCGCCGGCGACCACAGC	Os05t0197300-01	-	GO:0005515(protein binding)	ko00500(Starch and sucrose metabolism)	[S]Function unknown	-	4	1698-1716	Y	0	180.153	6.4716e-11	3.93577e-17	down	-	1707			3	3		2		1
osa-miR414	UCAUCCUCAUCAUCAUCGUCC	Os11t0205900-00	-	GO:0005515(protein binding)	-	[S]Function unknown	-	3	942-962	Y	0	180.153	6.4716e-11	3.93577e-17	down	-	953			3	3		2		0.999491
osa-miR814a	CACUUCAUAGUACAACGAAUCU	Os09t0551300-02	-	-	-	-	-	3.5	2392-2412	Y	0	180.153	6.4716e-11	3.93577e-17	down	-	2404			3	3		2		0.335367
osa-miR414	UCAUCCUCAUCAUCAUCGUCC	Os05t0417200-01	-	-	-	[S]Function unknown	-	3.5	737-757	Y	0	180.153	6.4716e-11	3.93577e-17	down	-	748			3	3		2		0.999995
osa-miR414	UCAUCCUCAUCAUCAUCGUCC	Os09t0511200-00	-	-	-	[S]Function unknown	-	3.5	498-518	Y	0	180.153	6.4716e-11	3.93577e-17	down	-	509			3	3		3		0.973733
osa-miR1432-3p	CAGGUGUCAUCUCCCCUGAAC	Os04t0165700-01	-	GO:0006535(cysteine biosynthetic process from serine);GO:0008152(metabolic process);GO:0003824(catalytic activity);GO:0004124(cysteine synthase activity);GO:0030170(pyridoxal phosphate binding)	ko00920(Sulfur metabolism);ko00270(Cysteine and methionine metabolism);ko00460(Cyanoamino acid metabolism)	[E]Amino acid transport and metabolism	-	3.5	1104-1123	Y	0	180.153	6.4716e-11	3.93577e-17	down	-	1115			3	3		2		0.18475
osa-miR814b	CACUUCAUAGUACAACGAAUCU	Os09t0551300-02	-	-	-	-	-	3.5	2392-2412	Y	0	180.153	6.4716e-11	3.93577e-17	down	-	2404			3	3		2		0.335367
osa-miR814c	CACUUCAUAGUACAACGAAUCU	Os09t0551300-02	-	-	-	-	-	3.5	2392-2412	Y	0	180.153	6.4716e-11	3.93577e-17	down	-	2404			3	3		2		0.335367
osa-miR5075	UUCUCCGUCGCCGCCGUCCGC	Os05t0421600-01	NAC DOMAIN-CONTAINING PROTEIN 88	GO:0006355(regulation of transcription, DNA-dependent);GO:0003677(DNA binding)	-	[S]Function unknown	NAC88	4	119-138	Y	0	180.153	6.4716e-11	3.93577e-17	down	-	129			3	3		2		1
osa-miR2118p	UUCCCGAUGCCUCCCAUGCCUA	Os01t0786800-01	-	GO:0016021(integral to membrane)	-	[S]Function unknown	-	4	1067-1089	Y	0	180.153	6.4716e-11	3.93577e-17	down	-	1079			3	3		2		0.415023
osa-miR2925	UGGCGGCCGCGGGCUUCGU	Os02t0591700-01	-	GO:0006412(translation);GO:0005622(intracellular);GO:0005840(ribosome);GO:0003735(structural constituent of ribosome)	ko03010(Ribosome)	[J]Translation, ribosomal structure and biogenesis	-	4	188-205	Y	30.6127	30.0256	5.6104e-10	2.8283e-08	up	0.0279406	196	1	0.5	1	0.5	4	4	1	0.999997
osa-miR172d-5p	GCAGCACCAUCAAGAUUCAC	Os02t0582400-02	-	-	-	[S]Function unknown	-	3.5	505-523	Y	30.6127	30.0256	5.6104e-10	2.8283e-08	up	0.0279406	515	1	0.5	1	0.5	4	4	0.918864	0.734813
osa-miR5809	UCGUCGCCGGCGACCACAGC	Os02t0585200-01	-	GO:0030001(metal ion transport);GO:0046872(metal ion binding)	-	-	-	3.5	240-259	Y	30.6127	30.0256	5.6104e-10	2.8283e-08	up	0.0279406	250	1	0.5	1	0.5	4	4	1	0.99989
osa-miR172d-5p	GCAGCACCAUCAAGAUUCAC	Os02t0582400-01	-	-	-	[S]Function unknown	-	3.5	671-689	Y	30.6127	30.0256	5.6104e-10	2.8283e-08	up	0.0279406	681	1	0.5	1	0.5	4	4	0.918864	0.734813
osa-miR5809	UCGUCGCCGGCGACCACAGC	Os02t0585100-00	-	GO:0030001(metal ion transport);GO:0046872(metal ion binding)	-	-	-	3.5	199-218	Y	30.6127	30.0256	5.6104e-10	2.8283e-08	up	0.0279406	209	1	0.5	1	0.5	4	4	1	0.99989
osa-miR3979-5p	UCUCUCUCUCCCUUGAAGGC	Os12t0244100-04	HEAT SHOCK PROTEIN 7-KD CHLOROPLAST PROTEIN 2	GO:0005524(ATP binding)	ko03040(Spliceosome);ko04141(Protein processing in endoplasmic reticulum);ko04144(Endocytosis)	[O]Posttranslational modification, protein turnover, chaperones	HSP7-CP2	2.5	363-381	Y	0	150.128	2.4728e-09	1.9747e-14	down	-	372			10	2.5		2		0.721023
osa-miR3979-5p	UCUCUCUCUCCCUUGAAGGC	Os12t0244100-02	HEAT SHOCK PROTEIN 7-KD CHLOROPLAST PROTEIN 2	GO:0006457(protein folding);GO:0005524(ATP binding);GO:0051082(unfolded protein binding)	ko03040(Spliceosome);ko04141(Protein processing in endoplasmic reticulum);ko04144(Endocytosis)	[O]Posttranslational modification, protein turnover, chaperones	HSP7-CP2	2.5	1277-1295	Y	0	150.128	2.4728e-09	1.9747e-14	down	-	1286			10	2.5		2		0.721023
osa-miR3979-5p	UCUCUCUCUCCCUUGAAGGC	Os12t0244100-03	HEAT SHOCK PROTEIN 7-KD CHLOROPLAST PROTEIN 2	GO:0005524(ATP binding)	ko03040(Spliceosome);ko04141(Protein processing in endoplasmic reticulum);ko04144(Endocytosis)	[O]Posttranslational modification, protein turnover, chaperones	HSP7-CP2	2.5	761-779	Y	0	150.128	2.4728e-09	1.9747e-14	down	-	770			10	2.5		2		0.721023
osa-miR1439	UUUUGGAACGGAGUGAGUAUU	Os02t0807700-01	-	-	ko04144(Endocytosis)	-	-	4	59-79	Y	0	150.128	2.4728e-09	1.9747e-14	down	-	70			5	2.5		2		0.999616
osa-miR414	UCAUCCUCAUCAUCAUCGUCC	Os07t0607800-02	-	-	-	[S]Function unknown	-	2.5	171-191	Y	0	150.128	2.4728e-09	1.9747e-14	down	-	182			5	2.5		2		0.98318
osa-miR3979-5p	UCUCUCUCUCCCUUGAAGGC	Os12t0244100-01	HEAT SHOCK PROTEIN 7-KD CHLOROPLAST PROTEIN 2	GO:0006457(protein folding);GO:0005524(ATP binding);GO:0051082(unfolded protein binding)	ko03040(Spliceosome);ko04141(Protein processing in endoplasmic reticulum);ko04144(Endocytosis)	[O]Posttranslational modification, protein turnover, chaperones	HSP7-CP2	2.5	1529-1547	Y	0	150.128	2.4728e-09	1.9747e-14	down	-	1538			10	2.5		2		0.721023
osa-miR5075	UUCUCCGUCGCCGCCGUCCGC	Os12t0484600-01	-	-	-	-	-	4	1359-1378	Y	0	150.128	2.4728e-09	1.9747e-14	down	-	1369			5	2.5		2		1
osa-miR5075	UUCUCCGUCGCCGCCGUCCGC	Os12t0484600-02	-	-	-	-	-	4	1782-1801	Y	0	150.128	2.4728e-09	1.9747e-14	down	-	1792			5	2.5		2		1
osa-miR818d	AAUCCCUUAUAUUAUGGGACGG	Os09t0401000-01	-	-	-	-	-	3.5	1029-1050	Y	0	120.102	9.6242e-08	1.62079e-11	down	-	1041			2	2		3		0.305069
osa-miR818e	AAUCCCUUAUAUUAUGGGACGG	Os09t0401000-01	-	-	-	-	-	3.5	1029-1050	Y	0	120.102	9.6242e-08	1.62079e-11	down	-	1041			2	2		3		0.305069
osa-miR2927	UGUCGUCGUCGAUGGAGCCCAUG	Os04t0128700-01	-	-	-	-	-	4	1102-1124	Y	0	120.102	9.6242e-08	1.62079e-11	down	-	1115			2	2		3		0.345969
osa-miR5788	UGGAUGUGACAUACUCUAGUA	Os09t0392666-01	-	-	-	-	-	4	900-920	Y	0	120.102	9.6242e-08	1.62079e-11	down	-	911			2	2		2		0.713808
osa-miR6248	UAUUUGAGGAUGGAGGUAGUA	Os03t0339900-01	-	-	-	-	-	3	2872-2892	Y	0	120.102	9.6242e-08	1.62079e-11	down	-	2883			2	2		3		0.458901
osa-miR2925	UGGCGGCCGCGGGCUUCGU	Os08t0190100-01	GERMIN-LIKE PROTEIN 8-11	GO:0048046(apoplast);GO:0030145(manganese ion binding);GO:0045735(nutrient reservoir activity)	ko00450(Selenocompound metabolism)	[S]Function unknown	GLP8-11	4	566-583	Y	0	120.102	9.6242e-08	1.62079e-11	down	-	574			2	2		3		0.999851
osa-miR1436	ACAUUAUGGGACGGAGGGAGU	Os06t0218500-03	MINI-CHROMOSOME MAINTENANCE PROTEIN 9	-	-	[S]Function unknown	MCM9	2	117-137	Y	0	120.102	9.6242e-08	1.62079e-11	down	-	128			2	2		2		0.974039
osa-miR414	UCAUCCUCAUCAUCAUCGUCC	Os08t0460600-01	CYTOKININ OXIDASE_DEHYDROGENASE 11	GO:0009690(cytokinin metabolic process);GO:0055114(oxidation-reduction process);GO:0003824(catalytic activity);GO:0019139(cytokinin dehydrogenase activity);GO:0050660(flavin adenine dinucleotide binding)	ko00908(Zeatin biosynthesis)	[C]Energy production and conversion	CKX11	3	1468-1488	Y	0	120.102	9.6242e-08	1.62079e-11	down	-	1479			2	2		3		0.8948
osa-miR818c	AAUCCCUUAUAUUAUGGGACGG	Os09t0401000-01	-	-	-	-	-	3.5	1029-1050	Y	0	120.102	9.6242e-08	1.62079e-11	down	-	1041			2	2		3		0.305069
osa-miR2102-5p	GGGCAAGCCGCCGCCGCCAC	Os01t0916100-01	-	-	-	[S]Function unknown	-	4	461-480	Y	0	120.102	9.6242e-08	1.62079e-11	down	-	471			2	2		2		1
osa-miR528-5p	UGGAAGGGGCAUGCAGAGGAG	Os08t0539300-01	-	-	-	[S]Function unknown	-	4	601-621	Y	0	120.102	9.6242e-08	1.62079e-11	down	-	612			2	2		2		0.959929
osa-miR395f	GUGAAUUGUUUGGGGGAACUC	Os01t0266000-01	-	-	-	-	-	4	2442-2461	Y	0	120.102	9.6242e-08	1.62079e-11	down	-	2452			2	2		2		0.415023
osa-miR2926	AGGUCGUCGACGUUGGUGCU	Os08t0470200-02	ALPHA-CARBONIC ANHYDRASE 6	-	ko00910(Nitrogen metabolism)	[P]Inorganic ion transport and metabolism	ALPHACA6	4	462-480	Y	0	120.102	9.6242e-08	1.62079e-11	down	-	471			4	2		2		0.999955
osa-miR1858a	GAGAGGAGGACGGAGUGGGGC	Os03t0854000-01	-	-	-	-	-	4	401-422	Y	0	120.102	9.6242e-08	1.62079e-11	down	-	413			2	2		2		0.999994
osa-miR5809	UCGUCGCCGGCGACCACAGC	Os11t0649900-00	-	-	-	-	-	4	1227-1246	Y	0	120.102	9.6242e-08	1.62079e-11	down	-	1237			4	2		2		1
osa-miR818b	AAUCCCUUAUAUUAUGGGACGG	Os09t0401000-01	-	-	-	-	-	3.5	1029-1050	Y	0	120.102	9.6242e-08	1.62079e-11	down	-	1041			2	2		3		0.305069
osa-miR414	UCAUCCUCAUCAUCAUCGUCC	Os05t0114700-02	-	-	-	-	-	1	189-208	Y	0	120.102	9.6242e-08	1.62079e-11	down	-	199			2	2		3		0.178921
osa-miR1858b	GAGAGGAGGACGGAGUGGGGC	Os03t0854000-01	-	-	-	-	-	4	401-422	Y	0	120.102	9.6242e-08	1.62079e-11	down	-	413			2	2		2		0.999994
osa-miR5075	UUCUCCGUCGCCGCCGUCCGC	Os04t0635100-00	-	-	-	[S]Function unknown	-	3.5	264-283	Y	0	120.102	9.6242e-08	1.62079e-11	down	-	274			4	2		2		1
osa-miR5075	UUCUCCGUCGCCGCCGUCCGC	Os04t0635500-01	-	-	-	[S]Function unknown	-	3.5	292-311	Y	0	120.102	9.6242e-08	1.62079e-11	down	-	302			4	2		2		1
osa-miR5809	UCGUCGCCGGCGACCACAGC	Os11t0650700-00	-	-	-	-	-	4	1227-1246	Y	0	120.102	9.6242e-08	1.62079e-11	down	-	1237			4	2		2		1
osa-miR11343-3p	UGAAUGUGGGCAAUGUUAAAA	Os08t0288000-02	-	-	-	-	-	3.5	699-719	Y	0	120.102	9.6242e-08	1.62079e-11	down	-	710			2	2		2		0.953295
osa-miR2926	AGGUCGUCGACGUUGGUGCU	Os08t0470200-01	ALPHA-CARBONIC ANHYDRASE 6	-	ko00910(Nitrogen metabolism)	[P]Inorganic ion transport and metabolism	ALPHACA6	4	462-480	Y	0	120.102	9.6242e-08	1.62079e-11	down	-	471			4	2		2		0.999955
osa-miR818a	AAUCCCUUAUAUUAUGGGACGG	Os09t0401000-01	-	-	-	-	-	3.5	1029-1050	Y	0	120.102	9.6242e-08	1.62079e-11	down	-	1041			2	2		3		0.305069
osa-miR169o	UAGCCAAGAAUGACUUGCCUA	Os05t0316000-01	-	-	-	-	-	4	1169-1190	Y	122.451	300.256	2.8958e-07	1.22728e-06	down	-1.29399	1181	2	2	5	5	2	2	0.5284	0.415023
osa-miR169n	UAGCCAAGAAUGACUUGCCUA	Os05t0316000-01	-	-	-	-	-	4	1169-1190	Y	122.451	300.256	2.8958e-07	1.22728e-06	down	-1.29399	1181	2	2	5	5	2	2	0.5284	0.415023
osa-miR2927	UGUCGUCGUCGAUGGAGCCCAUG	Os02t0177600-01	4-COUMARATE:COENZYME A LIGASE 3	GO:0008152(metabolic process);GO:0003824(catalytic activity)	ko00360(Phenylalanine metabolism);ko00130(Ubiquinone and other terpenoid-quinone biosynthesis);ko00940(Phenylpropanoid biosynthesis)	[I]Lipid transport and metabolism ;[Q]Secondary metabolites biosynthesis, transport and catabolism	4CL3	3	1348-1370	Y	0	110.094	3.2799e-07	1.58229e-10	down	-	1361			5	1.83333		3		0.127575
osa-miR2927	UGUCGUCGUCGAUGGAGCCCAUG	Os08t0245200-01	4-COUMARATE:COENZYME A LIGASE 1	GO:0008152(metabolic process);GO:0003824(catalytic activity)	ko00360(Phenylalanine metabolism);ko00130(Ubiquinone and other terpenoid-quinone biosynthesis);ko00940(Phenylpropanoid biosynthesis)	[I]Lipid transport and metabolism ;[Q]Secondary metabolites biosynthesis, transport and catabolism	4CL1	3.5	1370-1392	Y	0	110.094	3.2799e-07	1.58229e-10	down	-	1383			5	1.83333		3		0.305069
osa-miR5075	UUCUCCGUCGCCGCCGUCCGC	Os02t0588700-01	-	-	-	[S]Function unknown	-	3	416-435	Y	61.2255	120.102	5.6879e-07	4.16779e-06	down	-0.972059	426	1	1	2	2	4	3	1	0.999521
osa-miR168b	AGGCUUGGUGCAGCUCGGGAA	Os02t0672200-01	-	-	-	-	-	0	605-625	Y	61.2255	480.409	3.467e-06	1.02053e-06	down	-2.97206	616	1	1	8	8	4	2	0.269447	0.318179
osa-miR5075	UUCUCCGUCGCCGCCGUCCGC	Os03t0125900-01	-	-	-	[S]Function unknown	-	3.5	509-528	Y	0	90.0767	3.8542e-06	7.93799e-09	down	-	519			3	1.5		2		1
osa-miR1854-5p	UGGUGAAAUUUGUAGAUUGGA	Os05t0150600-01	-	-	-	-	-	4	1968-1988	Y	0	90.0767	3.8542e-06	7.93799e-09	down	-	1979			3	1.5		2		0.657802
osa-miR156i	UGACAGAAGAGAGUGAGCAC	Os02t0174100-01	RICE SQUAMOSA PROMOTER-BINDING-LIKE 4	GO:0005634(nucleus);GO:0003677(DNA binding)	-	[K]Transcription	SPL4	1	2221-2240	Y	0	90.0767	3.8542e-06	7.93799e-09	down	-	2231			3	1.5		2		0.990409
osa-miR156b-5p	UGACAGAAGAGAGUGAGCAC	Os02t0174100-02	RICE SQUAMOSA PROMOTER-BINDING-LIKE 4	GO:0005634(nucleus);GO:0003677(DNA binding)	-	[K]Transcription	SPL4	1	980-999	Y	0	90.0767	3.8542e-06	7.93799e-09	down	-	990			3	1.5		2		0.990409
osa-miR156c-5p	UGACAGAAGAGAGUGAGCAC	Os02t0174100-02	RICE SQUAMOSA PROMOTER-BINDING-LIKE 4	GO:0005634(nucleus);GO:0003677(DNA binding)	-	[K]Transcription	SPL4	1	980-999	Y	0	90.0767	3.8542e-06	7.93799e-09	down	-	990			3	1.5		2		0.990409
osa-miR156a	UGACAGAAGAGAGUGAGCAC	Os02t0174100-02	RICE SQUAMOSA PROMOTER-BINDING-LIKE 4	GO:0005634(nucleus);GO:0003677(DNA binding)	-	[K]Transcription	SPL4	1	980-999	Y	0	90.0767	3.8542e-06	7.93799e-09	down	-	990			3	1.5		2		0.990409
osa-miR156e	UGACAGAAGAGAGUGAGCAC	Os02t0174100-02	RICE SQUAMOSA PROMOTER-BINDING-LIKE 4	GO:0005634(nucleus);GO:0003677(DNA binding)	-	[K]Transcription	SPL4	1	980-999	Y	0	90.0767	3.8542e-06	7.93799e-09	down	-	990			3	1.5		2		0.990409
osa-miR156k	UGACAGAAGAGAGAGAGCACA	Os02t0174100-01	RICE SQUAMOSA PROMOTER-BINDING-LIKE 4	GO:0005634(nucleus);GO:0003677(DNA binding)	-	[K]Transcription	SPL4	1	2220-2240	Y	0	90.0767	3.8542e-06	7.93799e-09	down	-	2231			3	1.5		2		0.902066
osa-miR812a	GACGGACGGUUAAACGUUGGAC	Os03t0339900-01	-	-	-	-	-	2.5	2914-2935	Y	0	90.0767	3.8542e-06	7.93799e-09	down	-	2926			3	1.5		3		0.365507
osa-miR156d	UGACAGAAGAGAGUGAGCAC	Os02t0174100-01	RICE SQUAMOSA PROMOTER-BINDING-LIKE 4	GO:0005634(nucleus);GO:0003677(DNA binding)	-	[K]Transcription	SPL4	1	2221-2240	Y	0	90.0767	3.8542e-06	7.93799e-09	down	-	2231			3	1.5		2		0.990409
osa-miR5075	UUCUCCGUCGCCGCCGUCCGC	Os03t0125900-02	-	-	-	[S]Function unknown	-	3.5	354-373	Y	0	90.0767	3.8542e-06	7.93799e-09	down	-	364			3	1.5		2		1
osa-miR156l-5p	CGACAGAAGAGAGUGAGCAUA	Os02t0174100-02	RICE SQUAMOSA PROMOTER-BINDING-LIKE 4	GO:0005634(nucleus);GO:0003677(DNA binding)	-	[K]Transcription	SPL4	3.5	979-999	Y	0	90.0767	3.8542e-06	7.93799e-09	down	-	990			3	1.5		2		0.804869
osa-miR156c-5p	UGACAGAAGAGAGUGAGCAC	Os02t0174100-01	RICE SQUAMOSA PROMOTER-BINDING-LIKE 4	GO:0005634(nucleus);GO:0003677(DNA binding)	-	[K]Transcription	SPL4	1	2221-2240	Y	0	90.0767	3.8542e-06	7.93799e-09	down	-	2231			3	1.5		2		0.990409
osa-miR1854-5p	UGGUGAAAUUUGUAGAUUGGA	Os05t0150600-02	-	-	-	-	-	4	2800-2820	Y	0	90.0767	3.8542e-06	7.93799e-09	down	-	2811			3	1.5		2		0.657802
osa-miR812c	GACGGACGGUUAAACGUUGGAC	Os02t0526650-01	-	-	-	-	-	2	980-1001	Y	0	90.0767	3.8542e-06	7.93799e-09	down	-	992			3	1.5		2		0.89427
osa-miR156i	UGACAGAAGAGAGUGAGCAC	Os02t0174100-02	RICE SQUAMOSA PROMOTER-BINDING-LIKE 4	GO:0005634(nucleus);GO:0003677(DNA binding)	-	[K]Transcription	SPL4	1	980-999	Y	0	90.0767	3.8542e-06	7.93799e-09	down	-	990			3	1.5		2		0.990409
osa-miR156j-5p	UGACAGAAGAGAGUGAGCAC	Os02t0174100-02	RICE SQUAMOSA PROMOTER-BINDING-LIKE 4	GO:0005634(nucleus);GO:0003677(DNA binding)	-	[K]Transcription	SPL4	1	980-999	Y	0	90.0767	3.8542e-06	7.93799e-09	down	-	990			3	1.5		2		0.990409
osa-miR156g-5p	UGACAGAAGAGAGUGAGCAC	Os02t0174100-02	RICE SQUAMOSA PROMOTER-BINDING-LIKE 4	GO:0005634(nucleus);GO:0003677(DNA binding)	-	[K]Transcription	SPL4	1	980-999	Y	0	90.0767	3.8542e-06	7.93799e-09	down	-	990			3	1.5		2		0.990409
osa-miR812c	GACGGACGGUUAAACGUUGGAC	Os03t0339900-01	-	-	-	-	-	2.5	2914-2935	Y	0	90.0767	3.8542e-06	7.93799e-09	down	-	2926			3	1.5		3		0.365507
osa-miR812b	GACGGACGGUUAAACGUUGGAC	Os03t0339900-01	-	-	-	-	-	2.5	2914-2935	Y	0	90.0767	3.8542e-06	7.93799e-09	down	-	2926			3	1.5		3		0.365507
osa-miR156h-5p	UGACAGAAGAGAGUGAGCAC	Os02t0174100-01	RICE SQUAMOSA PROMOTER-BINDING-LIKE 4	GO:0005634(nucleus);GO:0003677(DNA binding)	-	[K]Transcription	SPL4	1	2221-2240	Y	0	90.0767	3.8542e-06	7.93799e-09	down	-	2231			3	1.5		2		0.990409
osa-miR156b-5p	UGACAGAAGAGAGUGAGCAC	Os02t0174100-01	RICE SQUAMOSA PROMOTER-BINDING-LIKE 4	GO:0005634(nucleus);GO:0003677(DNA binding)	-	[K]Transcription	SPL4	1	2221-2240	Y	0	90.0767	3.8542e-06	7.93799e-09	down	-	2231			3	1.5		2		0.990409
osa-miR156a	UGACAGAAGAGAGUGAGCAC	Os02t0174100-01	RICE SQUAMOSA PROMOTER-BINDING-LIKE 4	GO:0005634(nucleus);GO:0003677(DNA binding)	-	[K]Transcription	SPL4	1	2221-2240	Y	0	90.0767	3.8542e-06	7.93799e-09	down	-	2231			3	1.5		2		0.990409
osa-miR812d	GACGGACGGUUAAACGUUGGAC	Os03t0339900-01	-	-	-	-	-	2.5	2914-2935	Y	0	90.0767	3.8542e-06	7.93799e-09	down	-	2926			3	1.5		3		0.365507
osa-miR156l-5p	CGACAGAAGAGAGUGAGCAUA	Os02t0174100-01	RICE SQUAMOSA PROMOTER-BINDING-LIKE 4	GO:0005634(nucleus);GO:0003677(DNA binding)	-	[K]Transcription	SPL4	3.5	2220-2240	Y	0	90.0767	3.8542e-06	7.93799e-09	down	-	2231			3	1.5		2		0.804869
osa-miR812b	GACGGACGGUUAAACGUUGGAC	Os02t0526650-01	-	-	-	-	-	2	980-1001	Y	0	90.0767	3.8542e-06	7.93799e-09	down	-	992			3	1.5		2		0.89427
osa-miR156f-5p	UGACAGAAGAGAGUGAGCAC	Os02t0174100-02	RICE SQUAMOSA PROMOTER-BINDING-LIKE 4	GO:0005634(nucleus);GO:0003677(DNA binding)	-	[K]Transcription	SPL4	1	980-999	Y	0	90.0767	3.8542e-06	7.93799e-09	down	-	990			3	1.5		2		0.990409
osa-miR156g-5p	UGACAGAAGAGAGUGAGCAC	Os02t0174100-01	RICE SQUAMOSA PROMOTER-BINDING-LIKE 4	GO:0005634(nucleus);GO:0003677(DNA binding)	-	[K]Transcription	SPL4	1	2221-2240	Y	0	90.0767	3.8542e-06	7.93799e-09	down	-	2231			3	1.5		2		0.990409
osa-miR812e	GACGGACGGUUAAACGUUGGAC	Os03t0339900-01	-	-	-	-	-	2.5	2914-2935	Y	0	90.0767	3.8542e-06	7.93799e-09	down	-	2926			3	1.5		3		0.365507
osa-miR812e	GACGGACGGUUAAACGUUGGAC	Os02t0526650-01	-	-	-	-	-	2	980-1001	Y	0	90.0767	3.8542e-06	7.93799e-09	down	-	992			3	1.5		2		0.89427
osa-miR156e	UGACAGAAGAGAGUGAGCAC	Os02t0174100-01	RICE SQUAMOSA PROMOTER-BINDING-LIKE 4	GO:0005634(nucleus);GO:0003677(DNA binding)	-	[K]Transcription	SPL4	1	2221-2240	Y	0	90.0767	3.8542e-06	7.93799e-09	down	-	2231			3	1.5		2		0.990409
osa-miR156k	UGACAGAAGAGAGAGAGCACA	Os02t0174100-02	RICE SQUAMOSA PROMOTER-BINDING-LIKE 4	GO:0005634(nucleus);GO:0003677(DNA binding)	-	[K]Transcription	SPL4	1	979-999	Y	0	90.0767	3.8542e-06	7.93799e-09	down	-	990			3	1.5		2		0.902066
osa-miR156f-5p	UGACAGAAGAGAGUGAGCAC	Os02t0174100-01	RICE SQUAMOSA PROMOTER-BINDING-LIKE 4	GO:0005634(nucleus);GO:0003677(DNA binding)	-	[K]Transcription	SPL4	1	2221-2240	Y	0	90.0767	3.8542e-06	7.93799e-09	down	-	2231			3	1.5		2		0.990409
osa-miR156h-5p	UGACAGAAGAGAGUGAGCAC	Os02t0174100-02	RICE SQUAMOSA PROMOTER-BINDING-LIKE 4	GO:0005634(nucleus);GO:0003677(DNA binding)	-	[K]Transcription	SPL4	1	980-999	Y	0	90.0767	3.8542e-06	7.93799e-09	down	-	990			3	1.5		2		0.990409
osa-miR812d	GACGGACGGUUAAACGUUGGAC	Os02t0526650-01	-	-	-	-	-	2	980-1001	Y	0	90.0767	3.8542e-06	7.93799e-09	down	-	992			3	1.5		2		0.89427
osa-miR156j-5p	UGACAGAAGAGAGUGAGCAC	Os02t0174100-01	RICE SQUAMOSA PROMOTER-BINDING-LIKE 4	GO:0005634(nucleus);GO:0003677(DNA binding)	-	[K]Transcription	SPL4	1	2221-2240	Y	0	90.0767	3.8542e-06	7.93799e-09	down	-	2231			3	1.5		2		0.990409
osa-miR812a	GACGGACGGUUAAACGUUGGAC	Os02t0526650-01	-	-	-	-	-	2	980-1001	Y	0	90.0767	3.8542e-06	7.93799e-09	down	-	992			3	1.5		2		0.89427
osa-miR156d	UGACAGAAGAGAGUGAGCAC	Os02t0174100-02	RICE SQUAMOSA PROMOTER-BINDING-LIKE 4	GO:0005634(nucleus);GO:0003677(DNA binding)	-	[K]Transcription	SPL4	1	980-999	Y	0	90.0767	3.8542e-06	7.93799e-09	down	-	990			3	1.5		2		0.990409
osa-miR2927	UGUCGUCGUCGAUGGAGCCCAUG	Os08t0448000-01	4-COUMARATE:COENZYME A LIGASE 5	GO:0008152(metabolic process);GO:0003824(catalytic activity)	ko00360(Phenylalanine metabolism);ko00130(Ubiquinone and other terpenoid-quinone biosynthesis);ko00940(Phenylpropanoid biosynthesis)	[I]Lipid transport and metabolism ;[Q]Secondary metabolites biosynthesis, transport and catabolism	4CL5	3	1353-1375	Y	0	80.0682	1.3311e-05	7.56762e-08	down	-	1366			4	1.33333		3		0.127575
osa-miR164d	UGGAGAAGCAGGGCACGUGCU	Os12t0610600-01	-	-	-	-	-	1	911-931	Y	489.804	2522.15	5.5987e-05	4.53989e-05	down	-2.36438	922	8	8	42	42	2	0	0.752383	0.0147544
osa-miR164e	UGGAGAAGCAGGGCACGUGAG	Os12t0610600-01	-	-	-	-	-	3	911-931	Y	489.804	2522.15	5.5987e-05	4.53989e-05	down	-2.36438	922	8	8	42	42	2	0	0.944928	0.0304003
osa-miR164b	UGGAGAAGCAGGGCACGUGCA	Os12t0610600-01	-	-	-	-	-	2	911-931	Y	489.804	2522.15	5.5987e-05	4.53989e-05	down	-2.36438	922	8	8	42	42	2	0	0.693066	0.0124987
osa-miR164c	UGGAGAAGCAGGGUACGUGCA	Os12t0610600-01	-	-	-	-	-	2.5	911-931	Y	489.804	2522.15	5.5987e-05	4.53989e-05	down	-2.36438	922	8	8	42	42	2	0	0.658275	0.011369
osa-miR164a	UGGAGAAGCAGGGCACGUGCA	Os12t0610600-01	-	-	-	-	-	2	911-931	Y	489.804	2522.15	5.5987e-05	4.53989e-05	down	-2.36438	922	8	8	42	42	2	0	0.693066	0.0124987
osa-miR164f	UGGAGAAGCAGGGCACGUGCA	Os12t0610600-01	-	-	-	-	-	2	911-931	Y	489.804	2522.15	5.5987e-05	4.53989e-05	down	-2.36438	922	8	8	42	42	2	0	0.693066	0.0124987
osa-miR11343-3p	UGAAUGUGGGCAAUGUUAAAA	Os06t0303800-01	-	-	-	[S]Function unknown	-	3.5	601-621	Y	673.48	2402.04	0.00010735	0.000154424	down	-1.83456	612	11	11	40	40	2	2	0.986363	0.953295
osa-miR2093-5p	GUGCAUUAAUUGGAAGAACA	Os09t0240500-03	-	-	-	-	-	4	3276-3295	Y	0	60.0511	0.00016229	4.12118e-06	down	-	3286			3	1		2		0.799822
osa-miR818e	AAUCCCUUAUAUUAUGGGACGG	Os01t0785700-01	-	-	-	-	-	3.5	1821-1842	Y	0	60.0511	0.00016229	4.12118e-06	down	-	1833			1	1		4		0.411941
osa-miR11339-5p	GCAUUGCCCACAUUCAUAUAG	Os09t0572400-01	-	-	-	-	-	1	2224-2244	Y	0	60.0511	0.00016229	4.12118e-06	down	-	2235			1	1		4		0.578004
osa-miR818c	AAUCCCUUAUAUUAUGGGACGG	Os01t0785700-01	-	-	-	-	-	3.5	1821-1842	Y	0	60.0511	0.00016229	4.12118e-06	down	-	1833			1	1		4		0.411941
osa-miR1846d-3p	UAUCCGGCGCCGCAGGGAGG	Os01t0915900-01	-	-	-	-	-	4	164-183	Y	0	60.0511	0.00016229	4.12118e-06	down	-	174			1	1		4		0.461742
osa-miR5075	UUCUCCGUCGCCGCCGUCCGC	Os05t0478000-01	-	-	-	-	-	3	286-305	Y	0	60.0511	0.00016229	4.12118e-06	down	-	296			1	1		4		0.999986
osa-miR5809	UCGUCGCCGGCGACCACAGC	Os12t0174200-01	-	-	-	[S]Function unknown	-	4	231-250	Y	0	60.0511	0.00016229	4.12118e-06	down	-	241			1	1		4		1
osa-miR5075	UUCUCCGUCGCCGCCGUCCGC	Os01t0138400-01	-	-	-	-	-	4	1292-1311	Y	0	60.0511	0.00016229	4.12118e-06	down	-	1302			1	1		4		1
osa-miR1858a	GAGAGGAGGACGGAGUGGGGC	Os10t0533200-01	-	GO:0000166(nucleotide binding)	-	[E]Amino acid transport and metabolism	-	3	83-103	Y	0	60.0511	0.00016229	4.12118e-06	down	-	94			1	1		4		0.501845
osa-miR2925	UGGCGGCCGCGGGCUUCGU	Os03t0659300-01	GLYOXALASE I-4	-	-	[E]Amino acid transport and metabolism	GLYI4	3.5	205-223	Y	0	60.0511	0.00016229	4.12118e-06	down	-	214			1	1		4		0.992302
osa-miR160f-3p	GCAUUGAGGGAGUCAUGCAGG	Os01t0851000-01	WHITE LEAF AND PANICLE 2	-	ko00051(Fructose and mannose metabolism);ko00500(Starch and sucrose metabolism);ko00520(Amino sugar and nucleotide sugar metabolism)	[G]Carbohydrate transport and metabolism	WLP2	3.5	937-956	Y	0	60.0511	0.00016229	4.12118e-06	down	-	947			2	1		3		0.114244
osa-miR5075	UUCUCCGUCGCCGCCGUCCGC	Os01t0667900-01	-	-	-	-	-	3.5	298-318	Y	0	60.0511	0.00016229	4.12118e-06	down	-	309			1	1		4		1
osa-miR2104	GCGGCGAGGGGAUGCGAGCGUG	Os11t0579700-01	-	-	-	[S]Function unknown	-	4	257-278	Y	0	60.0511	0.00016229	4.12118e-06	down	-	269			1	1		4		0.57331
osa-miR3979-3p	CUUCGGGGGAGGAGAGAAGC	Os05t0224900-01	CHROMOMETHYLTRANSFERASE 3	-	ko00270(Cysteine and methionine metabolism)	-	CMT3	4	1162-1181	Y	0	60.0511	0.00016229	4.12118e-06	down	-	1172			1	1		4		0.947252
osa-miR818b	AAUCCCUUAUAUUAUGGGACGG	Os01t0785700-01	-	-	-	-	-	3.5	1821-1842	Y	0	60.0511	0.00016229	4.12118e-06	down	-	1833			1	1		4		0.411941
osa-miR414	UCAUCCUCAUCAUCAUCGUCC	Os05t0132700-01	-	-	-	-	-	3.5	72-92	Y	0	60.0511	0.00016229	4.12118e-06	down	-	83			1	1		4		0.995055
osa-miR3980a-3p	CUGGCCGAGGCCGUCGAUUCU	Os09t0372100-02	-	-	-	-	-	3.5	879-900	Y	0	60.0511	0.00016229	4.12118e-06	down	-	891			1	1		4		0.461742
osa-miR818d	AAUCCCUUAUAUUAUGGGACGG	Os01t0785700-01	-	-	-	-	-	3.5	1821-1842	Y	0	60.0511	0.00016229	4.12118e-06	down	-	1833			1	1		4		0.411941
osa-miR5809	UCGUCGCCGGCGACCACAGC	Os04t0470901-00	-	-	-	[S]Function unknown	-	4	45-63	Y	0	60.0511	0.00016229	4.12118e-06	down	-	54			1	1		4		1
osa-miR3980b-3p	CUGGCCGAGGCCGUCGAUUCU	Os09t0372100-02	-	-	-	-	-	3.5	879-900	Y	0	60.0511	0.00016229	4.12118e-06	down	-	891			1	1		4		0.461742
osa-miR528-5p	UGGAAGGGGCAUGCAGAGGAG	Os03t0850900-01	UCLACYANIN-LIKE PROTEIN 12	GO:0005507(copper ion binding);GO:0009055(electron carrier activity)	-	-	UCL12	4	141-160	Y	0	60.0511	0.00016229	4.12118e-06	down	-	152			1	1		4		0.751842
osa-miR2102-5p	GGGCAAGCCGCCGCCGCCAC	Os09t0555700-02	-	GO:0005622(intracellular);GO:0003676(nucleic acid binding);GO:0008270(zinc ion binding)	ko00052(Galactose metabolism);ko00600(Sphingolipid metabolism);ko00531(Glycosaminoglycan degradation);ko00604(Glycosphingolipid biosynthesis - ganglio series);ko00511(Other glycan degradation)	[S]Function unknown	-	3.5	1418-1437	Y	0	60.0511	0.00016229	4.12118e-06	down	-	1428			2	1		3		0.780506
osa-miR531b	CUCGCCGGGGCUGCGUGCCG	Os04t0537100-01	SMALL AUXIN-UP RNA 19	-	ko04075(Plant hormone signal transduction)	[S]Function unknown	SAUR19	3.5	395-413	Y	0	60.0511	0.00016229	4.12118e-06	down	-	404			1	1		4		0.916061
osa-miR5075	UUCUCCGUCGCCGCCGUCCGC	Os03t0351100-01	-	GO:0005622(intracellular);GO:0005515(protein binding);GO:0008270(zinc ion binding)	ko04712(Circadian rhythm - plant)	[S]Function unknown	-	4	116-135	Y	0	60.0511	0.00016229	4.12118e-06	down	-	126			2	1		3		1
osa-miR5075	UUCUCCGUCGCCGCCGUCCGC	Os03t0114400-01	-	-	-	-	-	4	1440-1459	Y	0	60.0511	0.00016229	4.12118e-06	down	-	1451			1	1		4		1
osa-miR11339-3p	UAUGAAUGUGGGCAAUGCUAG	Os02t0768100-01	-	-	-	[S]Function unknown	-	1	1171-1191	Y	0	60.0511	0.00016229	4.12118e-06	down	-	1182			1	1		4		0.578004
osa-miR5075	UUCUCCGUCGCCGCCGUCCGC	Os03t0351100-02	-	GO:0005622(intracellular);GO:0005515(protein binding);GO:0008270(zinc ion binding)	ko04712(Circadian rhythm - plant)	[S]Function unknown	-	4	86-105	Y	0	60.0511	0.00016229	4.12118e-06	down	-	96			2	1		3		1
osa-miR2102-5p	GGGCAAGCCGCCGCCGCCAC	Os09t0555700-03	-	GO:0005622(intracellular);GO:0003676(nucleic acid binding);GO:0008270(zinc ion binding)	ko00052(Galactose metabolism);ko00600(Sphingolipid metabolism);ko00531(Glycosaminoglycan degradation);ko00604(Glycosphingolipid biosynthesis - ganglio series);ko00511(Other glycan degradation)	[S]Function unknown	-	3.5	1179-1198	Y	0	60.0511	0.00016229	4.12118e-06	down	-	1189			2	1		3		0.780506
osa-miR818a	AAUCCCUUAUAUUAUGGGACGG	Os01t0785700-01	-	-	-	-	-	3.5	1821-1842	Y	0	60.0511	0.00016229	4.12118e-06	down	-	1833			1	1		4		0.411941
osa-miR5075	UUCUCCGUCGCCGCCGUCCGC	Os05t0569500-01	-	-	-	[S]Function unknown	-	4	113-133	Y	0	60.0511	0.00016229	4.12118e-06	down	-	124			1	1		4		1
osa-miR414	UCAUCCUCAUCAUCAUCGUCC	Os05t0565900-00	WRKY GENE 49	GO:0006355(regulation of transcription, DNA-dependent);GO:0003700(sequence-specific DNA binding transcription factor activity);GO:0043565(sequence-specific DNA binding)	ko04016(MAPK signaling pathway - plant);ko04626(Plant-pathogen interaction)	[K]Transcription	WRKY49	4	1258-1279	Y	0	60.0511	0.00016229	4.12118e-06	down	-	1270			1	1		4		0.999453
osa-miR166g-5p	AAUGGAGGCUGAUCCAAGAUC	Os03t0839700-00	-	-	-	-	-	4	474-495	Y	0	60.0511	0.00016229	4.12118e-06	down	-	485			1	1		4		0.0745055
osa-miR2873c	CAAAUGAAGUUGAGUUUGGAC	Os02t0104800-01	-	-	-	[S]Function unknown	-	4	895-915	Y	0	60.0511	0.00016229	4.12118e-06	down	-	906			1	1		4		0.14346
osa-miR11339-5p	GCAUUGCCCACAUUCAUAUAG	Os06t0274500-01	-	-	-	-	-	2.5	2308-2328	Y	0	60.0511	0.00016229	4.12118e-06	down	-	2319			1	1		4		0.282391
osa-miR2093-5p	GUGCAUUAAUUGGAAGAACA	Os09t0240500-01	-	-	-	-	-	4	1717-1736	Y	0	60.0511	0.00016229	4.12118e-06	down	-	1727			3	1		2		0.799822
osa-miR3981-3p	AGUAUUAGGAUACGUCUCAUC	Os03t0797300-01	-	-	-	[S]Function unknown	-	4	478-498	Y	0	60.0511	0.00016229	4.12118e-06	down	-	489			1	1		4		0.14346
osa-miR1439	UUUUGGAACGGAGUGAGUAUU	Os01t0237000-01	-	-	ko00514(Other types of O-glycan biosynthesis)	-	-	2.5	735-755	Y	0	60.0511	0.00016229	4.12118e-06	down	-	746			1	1		4		0.19846
osa-miR2927	UGUCGUCGUCGAUGGAGCCCAUG	Os05t0346400-01	-	-	-	[S]Function unknown	-	4	160-182	Y	0	60.0511	0.00016229	4.12118e-06	down	-	173			1	1		4		0.461742
osa-miR1848	CCUCGCCGGCGCGCGCGUGCA	Os03t0825800-01	-	-	-	-	-	3.5	1208-1227	Y	0	60.0511	0.00016229	4.12118e-06	down	-	1218			1	1		4		0.988019
osa-miR160f-3p	GCAUUGAGGGAGUCAUGCAGG	Os01t0851000-02	WHITE LEAF AND PANICLE 2	-	ko00051(Fructose and mannose metabolism);ko00500(Starch and sucrose metabolism);ko00520(Amino sugar and nucleotide sugar metabolism)	[G]Carbohydrate transport and metabolism	WLP2	3.5	937-956	Y	0	60.0511	0.00016229	4.12118e-06	down	-	947			2	1		2		0.335367
osa-miR1320-5p	UGGAACGGAGGAAUUUUAUAG	Os06t0200250-01	-	-	-	-	-	3.5	320-340	Y	0	60.0511	0.00016229	4.12118e-06	down	-	331			1	1		4		0.084686
osa-miR1858b	GAGAGGAGGACGGAGUGGGGC	Os10t0533200-01	-	GO:0000166(nucleotide binding)	-	[E]Amino acid transport and metabolism	-	3	83-103	Y	0	60.0511	0.00016229	4.12118e-06	down	-	94			1	1		4		0.501845
osa-miR5075	UUCUCCGUCGCCGCCGUCCGC	Os10t0542200-01	-	GO:0006289(nucleotide-excision repair);GO:0043161(proteasomal ubiquitin-dependent protein catabolic process);GO:0003684(damaged DNA binding);GO:0005515(protein binding)	ko04141(Protein processing in endoplasmic reticulum)	[O]Posttranslational modification, protein turnover, chaperones	-	4	143-163	Y	61.2255	420.358	0.00033063	0.000199178	down	-2.77941	154	1	1	7	7	4	2	1	1
osa-miR531b	CUCGCCGGGGCUGCGUGCCG	Os09t0536700-01	-	-	-	-	-	2.5	1173-1192	Y	30.6127	60.0511	0.00040532	0.000738084	down	-0.972059	1183	1	0.5	2	1	4	3	0.567083	0.261612
osa-miR531c	CUCGCCGGGGCUGCGUGCCGCCAU	Os09t0536700-01	-	-	-	-	-	4	1169-1192	Y	30.6127	60.0511	0.00040532	0.000738084	down	-0.972059	1183	1	0.5	2	1	4	3	0.690282	0.345969
osa-miR531c	CUCGCCGGGGCUGCGUGCCGCCAU	Os09t0536700-02	-	-	-	-	-	4	1166-1189	Y	30.6127	60.0511	0.00040532	0.000738084	down	-0.972059	1180	1	0.5	2	1	4	3	0.690282	0.345969
osa-miR531a	CUCGCCGGGGCUGCGUGCCGCCAU	Os09t0536700-01	-	-	-	-	-	4	1169-1192	Y	30.6127	60.0511	0.00040532	0.000738084	down	-0.972059	1183	1	0.5	2	1	4	3	0.690282	0.345969
osa-miR531a	CUCGCCGGGGCUGCGUGCCGCCAU	Os09t0536700-02	-	-	-	-	-	4	1166-1189	Y	30.6127	60.0511	0.00040532	0.000738084	down	-0.972059	1180	1	0.5	2	1	4	3	0.690282	0.345969
osa-miR5809	UCGUCGCCGGCGACCACAGC	Os05t0149400-01	AMINOCYCLOPROPANE-1-CARBOXYLIC ACID OXIDASE 5	GO:0055114(oxidation-reduction process);GO:0016491(oxidoreductase activity);GO:0016706(oxidoreductase activity, acting on paired donors, with incorporation or reduction of molecular oxygen, 2-oxoglutarate as one donor, and incorporation of one atom each of oxygen into both donors)	ko00270(Cysteine and methionine metabolism)	[S]Function unknown	ACO5	4	924-943	Y	30.6127	60.0511	0.00040532	0.000738084	down	-0.972059	934	1	0.5	2	1	4	3	1	1
osa-miR531b	CUCGCCGGGGCUGCGUGCCG	Os09t0536700-02	-	-	-	-	-	2.5	1170-1189	Y	30.6127	60.0511	0.00040532	0.000738084	down	-0.972059	1180	1	0.5	2	1	4	3	0.567083	0.261612
osa-miR11339-3p	UAUGAAUGUGGGCAAUGCUAG	Os06t0303800-01	-	-	-	[S]Function unknown	-	2	603-623	Y	428.578	1501.28	0.00064048	0.00070962	down	-1.80856	614	7	7	25	25	2	2	0.991125	0.96562
osa-miR2055	UUUCCUUGGGAAGGUGGUUUC	Os01t0871200-03	-	-	-	-	-	4	3146-3166	Y	0	45.0383	0.0010901	0.00016455	down	-	3157			3	0.75		2		0.657802
osa-miR2055	UUUCCUUGGGAAGGUGGUUUC	Os01t0871200-01	-	-	-	-	-	4	1406-1426	Y	0	45.0383	0.0010901	0.00016455	down	-	1417			3	0.75		2		0.657802
osa-miR2055	UUUCCUUGGGAAGGUGGUUUC	Os01t0871200-02	-	-	-	-	-	4	1337-1357	Y	0	45.0383	0.0010901	0.00016455	down	-	1348			3	0.75		2		0.657802
osa-miR2055	UUUCCUUGGGAAGGUGGUUUC	Os01t0871200-04	-	-	-	-	-	4	1481-1501	Y	0	45.0383	0.0010901	0.00016455	down	-	1492			3	0.75		2		0.657802
osa-miR11343-3p	UGAAUGUGGGCAAUGUUAAAA	Os12t0221400-01	-	-	-	-	-	3	422-442	Y	15.3064	147.125	0.0016294	0.000889788	down	-3.26484	433	1	0.25	10	2.45	4	2	0.677042	0.748108
osa-miR11343-3p	UGAAUGUGGGCAAUGUUAAAA	Os10t0407400-01	-	GO:0005622(intracellular);GO:0003676(nucleic acid binding);GO:0004527(exonuclease activity)	-	-	-	3	1390-1410	Y	15.3064	147.125	0.0016294	0.000889788	down	-3.26484	1401	1	0.25	10	2.45	4	2	0.677042	0.748108
osa-miR11343-3p	UGAAUGUGGGCAAUGUUAAAA	Os12t0568350-01	-	-	-	-	-	2.5	2786-2806	Y	15.3064	147.125	0.0016294	0.000889788	down	-3.26484	2797	1	0.25	10	2.45	4	2	0.768949	0.832585
osa-miR11343-3p	UGAAUGUGGGCAAUGUUAAAA	Os10t0399901-01	-	-	-	-	-	2.5	2615-2635	Y	15.3064	147.125	0.0016294	0.000889788	down	-3.26484	2626	1	0.25	10	2.45	4	2	0.768949	0.832585
osa-miR319a-3p.2-3p	UUGGACUGAAGGGUGCUCCC	Os01t0812000-02	-	-	-	-	-	4	1258-1277	Y	0	40.0341	0.0020743	0.000375289	down	-	1268			2	0.666667		2		0.760648
osa-miR5485	UGACAACUGGUAGCAGAGCAA	Os05t0559400-03	-	GO:0006355(regulation of transcription, DNA-dependent);GO:0005634(nucleus);GO:0046983(protein dimerization activity)	ko04075(Plant hormone signal transduction)	[K]Transcription	IAA19	4	792-811	Y	0	40.0341	0.0020743	0.000375289	down	-	802			2	0.666667		3		0.233082
osa-miR5485	UGACAACUGGUAGCAGAGCAA	Os05t0559400-02	-	GO:0006355(regulation of transcription, DNA-dependent);GO:0005634(nucleus);GO:0046983(protein dimerization activity)	ko04075(Plant hormone signal transduction)	[K]Transcription	IAA19	4	833-852	Y	0	40.0341	0.0020743	0.000375289	down	-	843			2	0.666667		3		0.233082
osa-miR319a-3p.2-3p	UUGGACUGAAGGGUGCUCCC	Os01t0812000-03	-	-	-	-	-	4	1257-1276	Y	0	40.0341	0.0020743	0.000375289	down	-	1267			2	0.666667		2		0.760648
osa-miR5485	UGACAACUGGUAGCAGAGCAA	Os05t0559400-01	-	GO:0006355(regulation of transcription, DNA-dependent);GO:0005634(nucleus);GO:0046983(protein dimerization activity)	ko04075(Plant hormone signal transduction)	[K]Transcription	IAA19	4	872-891	Y	0	40.0341	0.0020743	0.000375289	down	-	882			2	0.666667		3		0.233082
osa-miR319a-3p.2-3p	UUGGACUGAAGGGUGCUCCC	Os01t0812000-01	-	-	-	-	-	4	1260-1279	Y	0	40.0341	0.0020743	0.000375289	down	-	1270			2	0.666667		2		0.760648
osa-miR319b	UUGGACUGAAGGGUGCUCCC	Os01t0812000-02	-	-	-	-	-	4	1258-1277	Y	0	40.0341	0.0020743	0.000375289	down	-	1268			2	0.666667		2		0.760648
osa-miR319b	UUGGACUGAAGGGUGCUCCC	Os01t0812000-01	-	-	-	-	-	4	1260-1279	Y	0	40.0341	0.0020743	0.000375289	down	-	1270			2	0.666667		2		0.760648
osa-miR319b	UUGGACUGAAGGGUGCUCCC	Os01t0812000-03	-	-	-	-	-	4	1257-1276	Y	0	40.0341	0.0020743	0.000375289	down	-	1267			2	0.666667		2		0.760648
osa-miR2864.2	UUGUUUUGCAUUGUAUAGGUA	Os03t0411100-02	-	-	-	-	-	3.5	718-737	Y	0	30.0256	0.0076571	0.00377481	down	-	728			1	0.5		4		0.411941
osa-miR2926	AGGUCGUCGACGUUGGUGCU	Os12t0102350-01	-	-	-	-	-	4	171-189	Y	0	30.0256	0.0076571	0.00377481	down	-	180			1	0.5		4		0.98691
osa-miR5809	UCGUCGCCGGCGACCACAGC	Os05t0163100-02	-	-	-	-	-	4	912-930	Y	0	30.0256	0.0076571	0.00377481	down	-	921			1	0.5		4		1
osa-miR167e-3p	AGAUCAUGUUGCAGCUUCACU	Os08t0224200-02	-	-	-	-	-	3.5	604-624	Y	0	30.0256	0.0076571	0.00377481	down	-	615			1	0.5		4		0.357534
osa-miR6249a	CGUGAAGAGCUCGCCGGCGGC	Os09t0417800-01	WRKY GENE 62	GO:0006355(regulation of transcription, DNA-templated);GO:0003700(transcription factor activity, sequence-specific DNA binding);GO:0043565(sequence-specific DNA binding)	ko04626(Plant-pathogen interaction)	[S]Function unknown	WRKY62	3.5	921-941	Y	0	30.0256	0.0076571	0.00377481	down	-	932			1	0.5		4		0.683473
osa-miR167e-3p	AGAUCAUGUUGCAGCUUCACU	Os08t0224200-01	-	-	-	-	-	3.5	1508-1528	Y	0	30.0256	0.0076571	0.00377481	down	-	1519			1	0.5		4		0.357534
osa-miR172d-3p	AGAAUCUUGAUGAUGCUGCAU	Os03t0818800-02	-	-	-	-	-	2	1755-1775	Y	0	30.0256	0.0076571	0.00377481	down	-	1766			1	0.5		4		0.385339
osa-miR444d.1	UUGCUGCCUCAAGCUUGCUGC	Os08t0162400-01	-	GO:0005515(protein binding);GO:0008270(zinc ion binding)	ko04141(Protein processing in endoplasmic reticulum)	[O]Posttranslational modification, protein turnover, chaperones	-	4	1366-1386	Y	0	30.0256	0.0076571	0.00377481	down	-	1377			1	0.5		4		0.605101
osa-miR11343-5p	CUUUCUAGCGUUGCCCACAUU	Os02t0152200-02	-	-	-	[S]Function unknown	-	4	1383-1403	Y	0	30.0256	0.0076571	0.00377481	down	-	1394			1	0.5		4		0.501845
osa-miR160d-3p	GCGUGCGAGGAGCCAAGCAUG	Os04t0546800-01	-	-	-	-	-	4	675-694	Y	0	30.0256	0.0076571	0.00377481	down	-	686			1	0.5		4		0.321001
osa-miR6249a	CGUGAAGAGCUCGCCGGCGGC	Os09t0417800-02	WRKY GENE 62	GO:0006355(regulation of transcription, DNA-templated);GO:0003700(transcription factor activity, sequence-specific DNA binding);GO:0043565(sequence-specific DNA binding)	ko04626(Plant-pathogen interaction)	[S]Function unknown	WRKY62	3.5	1011-1031	Y	0	30.0256	0.0076571	0.00377481	down	-	1022			1	0.5		4		0.683473
osa-miR167i-3p	AGAUCAUGUUGCAGCUUCACU	Os08t0224200-02	-	-	-	-	-	3.5	604-624	Y	0	30.0256	0.0076571	0.00377481	down	-	615			1	0.5		4		0.357534
osa-miR172a	AGAAUCUUGAUGAUGCUGCAU	Os03t0818800-02	-	-	-	-	-	2	1755-1775	Y	0	30.0256	0.0076571	0.00377481	down	-	1766			1	0.5		4		0.385339
osa-miR172d-3p	AGAAUCUUGAUGAUGCUGCAU	Os03t0818800-01	-	-	-	-	-	2	1767-1787	Y	0	30.0256	0.0076571	0.00377481	down	-	1778			1	0.5		4		0.385339
osa-miR444a-3p.1	UUGCUGCCUCAAGCUUGCUGC	Os08t0162400-02	-	GO:0005515(protein binding);GO:0008270(zinc ion binding)	ko04141(Protein processing in endoplasmic reticulum)	[O]Posttranslational modification, protein turnover, chaperones	-	4	1291-1311	Y	0	30.0256	0.0076571	0.00377481	down	-	1302			1	0.5		4		0.605101
osa-miR172a	AGAAUCUUGAUGAUGCUGCAU	Os03t0818800-01	-	-	-	-	-	2	1767-1787	Y	0	30.0256	0.0076571	0.00377481	down	-	1778			1	0.5		4		0.385339
osa-miR2864.2	UUGUUUUGCAUUGUAUAGGUA	Os03t0411100-01	-	-	-	-	-	3.5	756-775	Y	0	30.0256	0.0076571	0.00377481	down	-	766			1	0.5		4		0.411941
osa-miR5809	UCGUCGCCGGCGACCACAGC	Os03t0206400-02	-	-	-	[S]Function unknown	-	3	22-41	Y	0	30.0256	0.0076571	0.00377481	down	-	32			1	0.5		4		0.999229
osa-miR172c	UGAAUCUUGAUGAUGCUGCAC	Os03t0818800-02	-	-	-	-	-	3	1755-1775	Y	0	30.0256	0.0076571	0.00377481	down	-	1766			1	0.5		4		0.3921
osa-miR6249b	CGUGAAGAGCUCGCCGGCGGC	Os09t0417800-02	WRKY GENE 62	GO:0006355(regulation of transcription, DNA-templated);GO:0003700(transcription factor activity, sequence-specific DNA binding);GO:0043565(sequence-specific DNA binding)	ko04626(Plant-pathogen interaction)	[S]Function unknown	WRKY62	3.5	1011-1031	Y	0	30.0256	0.0076571	0.00377481	down	-	1022			1	0.5		4		0.683473
osa-miR444d.1	UUGCUGCCUCAAGCUUGCUGC	Os08t0162400-02	-	GO:0005515(protein binding);GO:0008270(zinc ion binding)	ko04141(Protein processing in endoplasmic reticulum)	[O]Posttranslational modification, protein turnover, chaperones	-	4	1291-1311	Y	0	30.0256	0.0076571	0.00377481	down	-	1302			1	0.5		4		0.605101
osa-miR172c	UGAAUCUUGAUGAUGCUGCAC	Os03t0818800-01	-	-	-	-	-	3	1767-1787	Y	0	30.0256	0.0076571	0.00377481	down	-	1778			1	0.5		4		0.3921
osa-miR5809	UCGUCGCCGGCGACCACAGC	Os05t0163100-01	-	-	-	-	-	4	831-849	Y	0	30.0256	0.0076571	0.00377481	down	-	840			1	0.5		4		1
osa-miR6249b	CGUGAAGAGCUCGCCGGCGGC	Os09t0417800-01	WRKY GENE 62	GO:0006355(regulation of transcription, DNA-templated);GO:0003700(transcription factor activity, sequence-specific DNA binding);GO:0043565(sequence-specific DNA binding)	ko04626(Plant-pathogen interaction)	[S]Function unknown	WRKY62	3.5	921-941	Y	0	30.0256	0.0076571	0.00377481	down	-	932			1	0.5		4		0.683473
osa-miR172b	GGAAUCUUGAUGAUGCUGCAU	Os03t0818800-01	-	-	-	-	-	2.5	1767-1787	Y	0	30.0256	0.0076571	0.00377481	down	-	1778			1	0.5		4		0.357534
osa-miR5809	UCGUCGCCGGCGACCACAGC	Os03t0206400-01	-	-	-	[S]Function unknown	-	3	23-42	Y	0	30.0256	0.0076571	0.00377481	down	-	33			1	0.5		4		0.999229
osa-miR444a-3p.1	UUGCUGCCUCAAGCUUGCUGC	Os08t0162400-01	-	GO:0005515(protein binding);GO:0008270(zinc ion binding)	ko04141(Protein processing in endoplasmic reticulum)	[O]Posttranslational modification, protein turnover, chaperones	-	4	1366-1386	Y	0	30.0256	0.0076571	0.00377481	down	-	1377			1	0.5		4		0.605101
osa-miR172b	GGAAUCUUGAUGAUGCUGCAU	Os03t0818800-02	-	-	-	-	-	2.5	1755-1775	Y	0	30.0256	0.0076571	0.00377481	down	-	1766			1	0.5		4		0.357534
osa-miR167i-3p	AGAUCAUGUUGCAGCUUCACU	Os08t0224200-01	-	-	-	-	-	3.5	1508-1528	Y	0	30.0256	0.0076571	0.00377481	down	-	1519			1	0.5		4		0.357534
osa-miR390-3p	CGCUAUCUAUCCUGAGCUCC	Os05t0488500-01	-	GO:0006412(translation);GO:0005622(intracellular);GO:0005840(ribosome);GO:0003735(structural constituent of ribosome)	-	[S]Function unknown	-	3	654-672	Y	0	30.0256	0.0076571	0.00377481	down	-	664			1	0.5		4		0.180531
osa-miR444e	UGCAGUUGCUGCCUCAAGCUU	Os08t0162400-02	-	GO:0005515(protein binding);GO:0008270(zinc ion binding)	ko04141(Protein processing in endoplasmic reticulum)	[O]Posttranslational modification, protein turnover, chaperones	-	1.5	1296-1316	Y	61.2255	180.153	0.014135	0.0175127	down	-1.55702	1307	2	1	6	3	2	0	0.576414	0.00910555
osa-miR444b.2	UGCAGUUGUUGUCUCAAGCUU	Os08t0162400-02	-	GO:0005515(protein binding);GO:0008270(zinc ion binding)	ko04141(Protein processing in endoplasmic reticulum)	[O]Posttranslational modification, protein turnover, chaperones	-	3.5	1296-1316	Y	61.2255	180.153	0.014135	0.0175127	down	-1.55702	1307	2	1	6	3	2	0	0.761089	0.0151298
osa-miR444e	UGCAGUUGCUGCCUCAAGCUU	Os08t0162400-01	-	GO:0005515(protein binding);GO:0008270(zinc ion binding)	ko04141(Protein processing in endoplasmic reticulum)	[O]Posttranslational modification, protein turnover, chaperones	-	1.5	1371-1391	Y	61.2255	180.153	0.014135	0.0175127	down	-1.55702	1382	2	1	6	3	2	0	0.576414	0.00910555
osa-miR444c.2	UGCAGUUGUUGUCUCAAGCUU	Os08t0162400-01	-	GO:0005515(protein binding);GO:0008270(zinc ion binding)	ko04141(Protein processing in endoplasmic reticulum)	[O]Posttranslational modification, protein turnover, chaperones	-	3.5	1371-1391	Y	61.2255	180.153	0.014135	0.0175127	down	-1.55702	1382	2	1	6	3	2	0	0.761089	0.0151298
osa-miR444d.2	UGCAGUUGCUGCCUCAAGCUU	Os08t0162400-01	-	GO:0005515(protein binding);GO:0008270(zinc ion binding)	ko04141(Protein processing in endoplasmic reticulum)	[O]Posttranslational modification, protein turnover, chaperones	-	1.5	1371-1391	Y	61.2255	180.153	0.014135	0.0175127	down	-1.55702	1382	2	1	6	3	2	0	0.576414	0.00910555
osa-miR444a-3p.2	UGCAGUUGCUGCCUCAAGCUU	Os08t0162400-01	-	GO:0005515(protein binding);GO:0008270(zinc ion binding)	ko04141(Protein processing in endoplasmic reticulum)	[O]Posttranslational modification, protein turnover, chaperones	-	1.5	1371-1391	Y	61.2255	180.153	0.014135	0.0175127	down	-1.55702	1382	2	1	6	3	2	0	0.576414	0.00910555
osa-miR444f	UGCAGUUGUUGCCUCAAGCUU	Os08t0162400-01	-	GO:0005515(protein binding);GO:0008270(zinc ion binding)	ko04141(Protein processing in endoplasmic reticulum)	[O]Posttranslational modification, protein turnover, chaperones	-	2.5	1371-1391	Y	61.2255	180.153	0.014135	0.0175127	down	-1.55702	1382	2	1	6	3	2	0	0.511215	0.00759374
osa-miR444d.2	UGCAGUUGCUGCCUCAAGCUU	Os08t0162400-02	-	GO:0005515(protein binding);GO:0008270(zinc ion binding)	ko04141(Protein processing in endoplasmic reticulum)	[O]Posttranslational modification, protein turnover, chaperones	-	1.5	1296-1316	Y	61.2255	180.153	0.014135	0.0175127	down	-1.55702	1307	2	1	6	3	2	0	0.576414	0.00910555
osa-miR5075	UUCUCCGUCGCCGCCGUCCGC	Os12t0508300-01	-	GO:0006412(translation);GO:0005622(intracellular);GO:0005840(ribosome);GO:0003735(structural constituent of ribosome)	ko03010(Ribosome)	[J]Translation, ribosomal structure and biogenesis	-	4	67-86	Y	61.2255	180.153	0.014135	0.0175127	down	-1.55702	77	1	1	3	3	4	2	1	1
osa-miR444a-3p.2	UGCAGUUGCUGCCUCAAGCUU	Os08t0162400-02	-	GO:0005515(protein binding);GO:0008270(zinc ion binding)	ko04141(Protein processing in endoplasmic reticulum)	[O]Posttranslational modification, protein turnover, chaperones	-	1.5	1296-1316	Y	61.2255	180.153	0.014135	0.0175127	down	-1.55702	1307	2	1	6	3	2	0	0.576414	0.00910555
osa-miR444c.2	UGCAGUUGUUGUCUCAAGCUU	Os08t0162400-02	-	GO:0005515(protein binding);GO:0008270(zinc ion binding)	ko04141(Protein processing in endoplasmic reticulum)	[O]Posttranslational modification, protein turnover, chaperones	-	3.5	1296-1316	Y	61.2255	180.153	0.014135	0.0175127	down	-1.55702	1307	2	1	6	3	2	0	0.761089	0.0151298
osa-miR444b.2	UGCAGUUGUUGUCUCAAGCUU	Os08t0162400-01	-	GO:0005515(protein binding);GO:0008270(zinc ion binding)	ko04141(Protein processing in endoplasmic reticulum)	[O]Posttranslational modification, protein turnover, chaperones	-	3.5	1371-1391	Y	61.2255	180.153	0.014135	0.0175127	down	-1.55702	1382	2	1	6	3	2	0	0.761089	0.0151298
osa-miR444f	UGCAGUUGUUGCCUCAAGCUU	Os08t0162400-02	-	GO:0005515(protein binding);GO:0008270(zinc ion binding)	ko04141(Protein processing in endoplasmic reticulum)	[O]Posttranslational modification, protein turnover, chaperones	-	2.5	1296-1316	Y	61.2255	180.153	0.014135	0.0175127	down	-1.55702	1307	2	1	6	3	2	0	0.511215	0.00759374
osa-miR172d-5p	GCAGCACCAUCAAGAUUCAC	Os03t0382350-01	-	-	-	[F]Nucleotide transport and metabolism	-	4	957-977	Y	61.2255	360.307	0.015791	0.0155254	down	-2.55702	967	1	1	6	6	4	2	0.965602	0.983604
osa-miR172d-5p	GCAGCACCAUCAAGAUUCAC	Os07t0538000-01	-	GO:0005975(carbohydrate metabolic process);GO:0003824(catalytic activity);GO:0004553(hydrolase activity, hydrolyzing O-glycosyl compounds);GO:0043169(cation binding)	ko00500(Starch and sucrose metabolism)	[S]Function unknown	-	4	1632-1652	Y	61.2255	360.307	0.015791	0.0155254	down	-2.55702	1643	1	1	6	6	4	2	0.965602	0.983604
osa-miR812e	GACGGACGGUUAAACGUUGGAC	Os06t0140200-01	-	GO:0005515(protein binding)	ko04626(Plant-pathogen interaction)	[S]Function unknown	-	3.5	3587-3608	Y	0	20.017	0.029447	0.0216982	down	-	3599			1	0.333333		4		0.461742
osa-miR812c	GACGGACGGUUAAACGUUGGAC	Os10t0160600-02	-	-	-	[S]Function unknown	-	3.5	977-998	Y	0	20.017	0.029447	0.0216982	down	-	989			1	0.333333		4		0.461742
osa-miR812d	GACGGACGGUUAAACGUUGGAC	Os10t0160600-02	-	-	-	[S]Function unknown	-	3.5	977-998	Y	0	20.017	0.029447	0.0216982	down	-	989			1	0.333333		4		0.461742
osa-miR535-5p	UGACAACGAGAGAGAGCACGC	Os06t0703500-01	RICE SQUAMOSA PROMOTER-BINDING-LIKE 12	GO:0005634(nucleus);GO:0003677(DNA binding)	ko04075(Plant hormone signal transduction)	[K]Transcription	SPL12	4	1684-1705	Y	0	20.017	0.029447	0.0216982	down	-	1695			1	0.333333		4		0.53896
osa-miR812a	GACGGACGGUUAAACGUUGGAC	Os03t0227400-01	-	GO:0005975(carbohydrate metabolic process);GO:0003824(catalytic activity);GO:0004553(hydrolase activity, hydrolyzing O-glycosyl compounds);GO:0043169(cation binding)	ko00500(Starch and sucrose metabolism)	[S]Function unknown	-	1.5	1477-1498	Y	0	20.017	0.029447	0.0216982	down	-	1489			1	0.333333		4		0.23315
osa-miR5525	UGAACCUUGGGAGCGAUCUGAA	Os12t0169300-00	-	-	-	-	-	3	211-232	Y	0	20.017	0.029447	0.0216982	down	-	223			1	0.333333		4		0.449702
osa-miR812d	GACGGACGGUUAAACGUUGGAC	Os06t0140200-01	-	GO:0005515(protein binding)	ko04626(Plant-pathogen interaction)	[S]Function unknown	-	3.5	3587-3608	Y	0	20.017	0.029447	0.0216982	down	-	3599			1	0.333333		4		0.461742
osa-miR812a	GACGGACGGUUAAACGUUGGAC	Os10t0160600-02	-	-	-	[S]Function unknown	-	3.5	977-998	Y	0	20.017	0.029447	0.0216982	down	-	989			1	0.333333		4		0.461742
osa-miR812a	GACGGACGGUUAAACGUUGGAC	Os06t0140200-01	-	GO:0005515(protein binding)	ko04626(Plant-pathogen interaction)	[S]Function unknown	-	3.5	3587-3608	Y	0	20.017	0.029447	0.0216982	down	-	3599			1	0.333333		4		0.461742
osa-miR812c	GACGGACGGUUAAACGUUGGAC	Os03t0227400-01	-	GO:0005975(carbohydrate metabolic process);GO:0003824(catalytic activity);GO:0004553(hydrolase activity, hydrolyzing O-glycosyl compounds);GO:0043169(cation binding)	ko00500(Starch and sucrose metabolism)	[S]Function unknown	-	1.5	1477-1498	Y	0	20.017	0.029447	0.0216982	down	-	1489			1	0.333333		4		0.23315
osa-miR812e	GACGGACGGUUAAACGUUGGAC	Os10t0160600-02	-	-	-	[S]Function unknown	-	3.5	977-998	Y	0	20.017	0.029447	0.0216982	down	-	989			1	0.333333		4		0.461742
osa-miR535-5p	UGACAACGAGAGAGAGCACGC	Os06t0703500-03	RICE SQUAMOSA PROMOTER-BINDING-LIKE 12	GO:0005634(nucleus);GO:0003677(DNA binding)	ko04075(Plant hormone signal transduction)	[K]Transcription	SPL12	4	1083-1104	Y	0	20.017	0.029447	0.0216982	down	-	1094			1	0.333333		4		0.53896
osa-miR812b	GACGGACGGUUAAACGUUGGAC	Os06t0140200-01	-	GO:0005515(protein binding)	ko04626(Plant-pathogen interaction)	[S]Function unknown	-	3.5	3587-3608	Y	0	20.017	0.029447	0.0216982	down	-	3599			1	0.333333		4		0.461742
osa-miR812c	GACGGACGGUUAAACGUUGGAC	Os06t0140200-01	-	GO:0005515(protein binding)	ko04626(Plant-pathogen interaction)	[S]Function unknown	-	3.5	3587-3608	Y	0	20.017	0.029447	0.0216982	down	-	3599			1	0.333333		4		0.461742
osa-miR812b	GACGGACGGUUAAACGUUGGAC	Os10t0160600-02	-	-	-	[S]Function unknown	-	3.5	977-998	Y	0	20.017	0.029447	0.0216982	down	-	989			1	0.333333		4		0.461742
osa-miR5525	UGAACCUUGGGAGCGAUCUGAA	Os12t0543800-00	-	-	-	-	-	3	211-232	Y	0	20.017	0.029447	0.0216982	down	-	223			1	0.333333		4		0.449702
osa-miR535-5p	UGACAACGAGAGAGAGCACGC	Os06t0703500-02	RICE SQUAMOSA PROMOTER-BINDING-LIKE 12	GO:0005634(nucleus);GO:0003677(DNA binding)	ko04075(Plant hormone signal transduction)	[K]Transcription	SPL12	4	2016-2037	Y	0	20.017	0.029447	0.0216982	down	-	2027			1	0.333333		4		0.53896
osa-miR812e	GACGGACGGUUAAACGUUGGAC	Os03t0227400-01	-	GO:0005975(carbohydrate metabolic process);GO:0003824(catalytic activity);GO:0004553(hydrolase activity, hydrolyzing O-glycosyl compounds);GO:0043169(cation binding)	ko00500(Starch and sucrose metabolism)	[S]Function unknown	-	1.5	1477-1498	Y	0	20.017	0.029447	0.0216982	down	-	1489			1	0.333333		4		0.23315
osa-miR812d	GACGGACGGUUAAACGUUGGAC	Os03t0227400-01	-	GO:0005975(carbohydrate metabolic process);GO:0003824(catalytic activity);GO:0004553(hydrolase activity, hydrolyzing O-glycosyl compounds);GO:0043169(cation binding)	ko00500(Starch and sucrose metabolism)	[S]Function unknown	-	1.5	1477-1498	Y	0	20.017	0.029447	0.0216982	down	-	1489			1	0.333333		4		0.23315
osa-miR5525	UGAACCUUGGGAGCGAUCUGAA	Os12t0228500-01	-	-	-	-	-	3	211-232	Y	0	20.017	0.029447	0.0216982	down	-	223			1	0.333333		4		0.449702
osa-miR812b	GACGGACGGUUAAACGUUGGAC	Os03t0227400-01	-	GO:0005975(carbohydrate metabolic process);GO:0003824(catalytic activity);GO:0004553(hydrolase activity, hydrolyzing O-glycosyl compounds);GO:0043169(cation binding)	ko00500(Starch and sucrose metabolism)	[S]Function unknown	-	1.5	1477-1498	Y	0	20.017	0.029447	0.0216982	down	-	1489			1	0.333333		4		0.23315
osa-miR5809	UCGUCGCCGGCGACCACAGC	Os06t0166500-01	-	GO:0006355(regulation of transcription, DNA-dependent);GO:0005634(nucleus);GO:0046983(protein dimerization activity)	ko04075(Plant hormone signal transduction)	[K]Transcription	IAA2-	4	104-123	Y	122.451	420.358	0.043568	0.0493735	down	-1.77941	114	2	2	7	7	2	2	1	1
osa-miR414	UCAUCCUCAUCAUCAUCGUCC	Os07t0607800-01	-	-	-	-	-	3	875-895	Y	183.676	660.562	0.054287	0.0544026	down	-1.84653	886	3	3	11	11	2	2	0.999976	0.999491
osa-miR2101-5p	ACAUGUUUACAAGUUAAAAUGU	Os04t0498600-02	S-ADENOSYLMETHIONINE DECARBOXYLASE	GO:0006597(spermine biosynthetic process);GO:0008295(spermidine biosynthetic process);GO:0004014(adenosylmethionine decarboxylase activity)	ko00270(Cysteine and methionine metabolism);ko00330(Arginine and proline metabolism)	[E]Amino acid transport and metabolism	SAMDC	3.5	1045-1066	Y	30.6127	180.153	0.087873	0.114745	down	-2.55702	1057	1	0.5	6	3	4	3	0.567083	0.261612
osa-miR2101-5p	ACAUGUUUACAAGUUAAAAUGU	Os04t0498600-01	S-ADENOSYLMETHIONINE DECARBOXYLASE	GO:0006597(spermine biosynthetic process);GO:0008295(spermidine biosynthetic process);GO:0004014(adenosylmethionine decarboxylase activity)	ko00270(Cysteine and methionine metabolism);ko00330(Arginine and proline metabolism)	[E]Amino acid transport and metabolism	SAMDC	3.5	1886-1907	Y	30.6127	180.153	0.087873	0.114745	down	-2.55702	1898	1	0.5	6	3	4	3	0.567083	0.261612
osa-miR11343-3p	UGAAUGUGGGCAAUGUUAAAA	Os06t0693600-00	-	-	-	-	-	4	91-111	Y	0	12.0102	0.091671	0.13981	down	-	102			1	0.2		4		0.53896
osa-miR168b	AGGCUUGGUGCAGCUCGGGAA	Os04t0566500-03	-	-	-	-	-	1	693-713	Y	15.3064	45.0383	0.21986	0.251151	down	-1.55702	704	1	0.25	3	0.75	4	2	0.663236	0.734912
osa-miR11339-3p	UAUGAAUGUGGGCAAUGCUAG	Os02t0184100-01	-	-	-	[T]Signal transduction mechanisms	-	2	622-642	Y	15.3064	45.0383	0.21986	0.251151	down	-1.55702	633	1	0.25	3	0.75	4	3	0.936885	0.63243
osa-miR11339-3p	UAUGAAUGUGGGCAAUGCUAG	Os05t0512200-01	-	-	ko03030(DNA replication);ko03420(Nucleotide excision repair);ko03430(Mismatch repair)	[S]Function unknown	-	2	1471-1491	Y	15.3064	45.0383	0.21986	0.251151	down	-1.55702	1482	1	0.25	3	0.75	4	3	0.936885	0.63243
osa-miR168b	AGGCUUGGUGCAGCUCGGGAA	Os04t0566500-02	-	-	-	-	-	1	697-717	Y	15.3064	45.0383	0.21986	0.251151	down	-1.55702	708	1	0.25	3	0.75	4	2	0.663236	0.734912
osa-miR11339-3p	UAUGAAUGUGGGCAAUGCUAG	Os09t0271000-01	-	-	ko00561(Glycerolipid metabolism);ko00564(Glycerophospholipid metabolism);ko04070(Phosphatidylinositol signaling system)	-	-	3	776-796	Y	15.3064	45.0383	0.21986	0.251151	down	-1.55702	787	1	0.25	3	0.75	4	3	0.990989	0.818406
osa-miR11339-3p	UAUGAAUGUGGGCAAUGCUAG	Os06t0648200-01	-	-	-	-	-	3	1554-1574	Y	15.3064	45.0383	0.21986	0.251151	down	-1.55702	1565	1	0.25	3	0.75	4	2	0.990989	0.996801
osa-miR168b	AGGCUUGGUGCAGCUCGGGAA	Os04t0566500-04	-	-	-	-	-	1	609-629	Y	15.3064	45.0383	0.21986	0.251151	down	-1.55702	620	1	0.25	3	0.75	4	2	0.663236	0.734912
osa-miR168b	AGGCUUGGUGCAGCUCGGGAA	Os04t0566500-01	-	-	-	-	-	1	663-683	Y	15.3064	45.0383	0.21986	0.251151	down	-1.55702	674	1	0.25	3	0.75	4	2	0.663236	0.734912
osa-miR5075	UUCUCCGUCGCCGCCGUCCGC	Os11t0114600-01	-	-	-	-	-	4	2681-2702	Y	30.6127	105.089	0.31293	0.276405	down	-1.77941	2693	2	0.5	7	1.75	2	2	1	1
osa-miR5075	UUCUCCGUCGCCGCCGUCCGC	Os11t0114600-02	-	-	-	-	-	4	3733-3754	Y	30.6127	105.089	0.31293	0.276405	down	-1.77941	3745	2	0.5	7	1.75	2	2	1	1
osa-miR444a-3p.1	UUGCUGCCUCAAGCUUGCUGC	Os02t0579600-00	-	-	-	-	-	4	559-579	Y	183.676	720.613	0.37475	0.374938	down	-1.97206	570	6	3	24	12	2	2	0.950535	0.882901
osa-miR444d.1	UUGCUGCCUCAAGCUUGCUGC	Os02t0579600-00	-	-	-	-	-	4	559-579	Y	183.676	720.613	0.37475	0.374938	down	-1.97206	570	6	3	24	12	2	2	0.950535	0.882901
osa-miR444a-3p.1	UUGCUGCCUCAAGCUUGCUGC	Os04t0461300-01	-	-	-	-	-	4	1194-1214	Y	183.676	720.613	0.37475	0.374938	down	-1.97206	1205	6	3	24	12	2	2	0.950535	0.882901
osa-miR444d.1	UUGCUGCCUCAAGCUUGCUGC	Os04t0461300-01	-	-	-	-	-	4	1194-1214	Y	183.676	720.613	0.37475	0.374938	down	-1.97206	1205	6	3	24	12	2	2	0.950535	0.882901
osa-miR159b	UUUGGAUUGAAGGGAGCUCUG	Os05t0501800-01	SPOROCYTELESS	-	-	[S]Function unknown	SPL	3	662-682	Y	61.2255	240.204	0.60834	0.608477	down	-1.97206	673	1	1	4	4	4	1	0.313909	0.00401614
osa-miR171c-3p	UGAUUGAGCCGUGCCAAUAUC	Os02t0663100-01	-	-	-	-	-	1	1523-1543	Y	61.2255	240.204	0.60834	0.608477	down	-1.97206	1534	1	1	4	4	4	2	0.743459	0.809788
osa-miR171d-3p	UGAUUGAGCCGUGCCAAUAUC	Os02t0663100-01	-	-	-	-	-	1	1523-1543	Y	61.2255	240.204	0.60834	0.608477	down	-1.97206	1534	1	1	4	4	4	2	0.743459	0.809788
osa-miR171i-3p	GGAUUGAGCCGCGUCAAUAUC	Os02t0663100-01	-	-	-	-	-	1.5	1523-1543	Y	61.2255	240.204	0.60834	0.608477	down	-1.97206	1534	1	1	4	4	4	2	0.715156	0.783887
osa-miR816	GUGACAUAUUUUACUACAAC	Os02t0711200-01	-	GO:0071722(detoxification of arsenic-containing substance);GO:0005524(ATP binding);GO:0016887(ATPase activity)	-	[P]Inorganic ion transport and metabolism	-	4	1442-1460	Y	61.2255	240.204	0.60834	0.608477	down	-1.97206	1451	1	1	4	4	4	2	0.800438	0.859985
osa-miR171b	UGAUUGAGCCGUGCCAAUAUC	Os02t0663100-01	-	-	-	-	-	1	1523-1543	Y	61.2255	240.204	0.60834	0.608477	down	-1.97206	1534	1	1	4	4	4	2	0.743459	0.809788
osa-miR171e-3p	UGAUUGAGCCGUGCCAAUAUC	Os02t0663100-01	-	-	-	-	-	1	1523-1543	Y	61.2255	240.204	0.60834	0.608477	down	-1.97206	1534	1	1	4	4	4	2	0.743459	0.809788
osa-miR171f-3p	UGAUUGAGCCGUGCCAAUAUC	Os02t0663100-01	-	-	-	-	-	1	1523-1543	Y	61.2255	240.204	0.60834	0.608477	down	-1.97206	1534	1	1	4	4	4	2	0.743459	0.809788
osa-miR171a	UGAUUGAGCCGCGCCAAUAUC	Os02t0663100-01	-	-	-	-	-	0	1523-1543	Y	61.2255	240.204	0.60834	0.608477	down	-1.97206	1534	1	1	4	4	4	2	0.791907	0.852649
osa-miR159a.1	UUUGGAUUGAAGGGAGCUCUG	Os05t0501800-01	SPOROCYTELESS	-	-	[S]Function unknown	SPL	3	662-682	Y	61.2255	240.204	0.60834	0.608477	down	-1.97206	673	1	1	4	4	4	1	0.313909	0.00401614
osa-miR5517	UGCAUCACGGCGCAUAUGUAG	Os05t0160300-01	-	GO:0006869(lipid transport)	-	[S]Function unknown	-	3	315-335	Y	122.451	540.46	0.65701	0.692699	down	-2.14198	326	2	2	9	9	3	2	0.0913761	0.368455
osa-miR2866	UCUAGUUUGUGUUCAGCAUC	Os02t0244700-04	-	GO:0006099(tricarboxylic acid cycle);GO:0015977(carbon fixation);GO:0003824(catalytic activity);GO:0008964(phosphoenolpyruvate carboxylase activity)	ko00620(Pyruvate metabolism);ko00710(Carbon fixation in photosynthetic organisms)	[C]Energy production and conversion	-	4	1138-1157	Y	20.4085	80.0682	0.76734	0.799892	down	-1.97206	1148	1	0.333333	4	1.33333	4	2	0.871415	0.918094
osa-miR2866	UCUAGUUUGUGUUCAGCAUC	Os02t0244700-02	-	GO:0006099(tricarboxylic acid cycle);GO:0015977(carbon fixation);GO:0003824(catalytic activity);GO:0008964(phosphoenolpyruvate carboxylase activity)	ko00620(Pyruvate metabolism);ko00710(Carbon fixation in photosynthetic organisms)	[C]Energy production and conversion	-	4	3058-3077	Y	20.4085	80.0682	0.76734	0.799892	down	-1.97206	3068	1	0.333333	4	1.33333	4	2	0.871415	0.918094
osa-miR2866	UCUAGUUUGUGUUCAGCAUC	Os02t0244700-01	-	GO:0006099(tricarboxylic acid cycle);GO:0015977(carbon fixation);GO:0003824(catalytic activity);GO:0008964(phosphoenolpyruvate carboxylase activity)	ko00620(Pyruvate metabolism);ko00710(Carbon fixation in photosynthetic organisms)	[C]Energy production and conversion	-	4	3058-3077	Y	20.4085	80.0682	0.76734	0.799892	down	-1.97206	3068	1	0.333333	4	1.33333	4	2	0.871415	0.918094
osa-miR169b	CAGCCAAGGAUGACUUGCCGG	Os03t0411100-01	-	-	-	-	-	3.5	1279-1299	Y	91.8382	390.332	0.95396	1	down	-2.08754	1290	3	1.5	13	6.5	2	0	0.820575	0.0181282
osa-miR169i-5p.1	UAGCCAAGGAUGACUUGCCUG	Os03t0411100-02	-	-	-	-	-	3.5	1240-1261	Y	91.8382	390.332	0.95396	1	down	-2.08754	1252	3	1.5	13	6.5	2	0	0.681882	0.0121223
osa-miR169d	UAGCCAAGGAUGAAUUGCCGG	Os03t0411100-01	-	-	-	-	-	2.5	1279-1299	Y	91.8382	390.332	0.95396	1	down	-2.08754	1290	3	1.5	13	6.5	2	0	0.83297	0.0188764
osa-miR169a	CAGCCAAGGAUGACUUGCCGA	Os03t0411100-02	-	-	-	-	-	3.5	1241-1261	Y	91.8382	390.332	0.95396	1	down	-2.08754	1252	3	1.5	13	6.5	2	0	0.865249	0.0211174
osa-miR169r-5p	UAGCCAAGGAUGAUUUGCCUG	Os03t0411100-02	-	-	-	-	-	3.5	1240-1261	Y	91.8382	390.332	0.95396	1	down	-2.08754	1252	3	1.5	13	6.5	2	0	0.761089	0.0151298
osa-miR169m	UAGCCAAGGAUGACUUGCCUG	Os03t0411100-02	-	-	-	-	-	3.5	1240-1261	Y	91.8382	390.332	0.95396	1	down	-2.08754	1252	3	1.5	13	6.5	2	0	0.681882	0.0121223
osa-miR169m	UAGCCAAGGAUGACUUGCCUG	Os03t0411100-01	-	-	-	-	-	3.5	1278-1299	Y	91.8382	390.332	0.95396	1	down	-2.08754	1290	3	1.5	13	6.5	2	0	0.681882	0.0121223
osa-miR169e	UAGCCAAGGAUGACUUGCCGG	Os03t0411100-01	-	-	-	-	-	3.5	1279-1299	Y	91.8382	390.332	0.95396	1	down	-2.08754	1290	3	1.5	13	6.5	2	0	0.761089	0.0151298
osa-miR169k	UAGCCAAGGAUGACUUGCCUG	Os03t0411100-02	-	-	-	-	-	3.5	1240-1261	Y	91.8382	390.332	0.95396	1	down	-2.08754	1252	3	1.5	13	6.5	2	0	0.681882	0.0121223
osa-miR169f.1	UAGCCAAGGAUGACUUGCCUA	Os03t0411100-01	-	-	-	-	-	4	1279-1299	Y	91.8382	390.332	0.95396	1	down	-2.08754	1290	3	1.5	13	6.5	2	0	0.895113	0.0237256
osa-miR169k	UAGCCAAGGAUGACUUGCCUG	Os03t0411100-01	-	-	-	-	-	3.5	1278-1299	Y	91.8382	390.332	0.95396	1	down	-2.08754	1290	3	1.5	13	6.5	2	0	0.681882	0.0121223
osa-miR169i-5p.1	UAGCCAAGGAUGACUUGCCUG	Os03t0411100-01	-	-	-	-	-	3.5	1278-1299	Y	91.8382	390.332	0.95396	1	down	-2.08754	1290	3	1.5	13	6.5	2	0	0.681882	0.0121223
osa-miR169e	UAGCCAAGGAUGACUUGCCGG	Os03t0411100-02	-	-	-	-	-	3.5	1241-1261	Y	91.8382	390.332	0.95396	1	down	-2.08754	1252	3	1.5	13	6.5	2	0	0.761089	0.0151298
osa-miR169b	CAGCCAAGGAUGACUUGCCGG	Os03t0411100-02	-	-	-	-	-	3.5	1241-1261	Y	91.8382	390.332	0.95396	1	down	-2.08754	1252	3	1.5	13	6.5	2	0	0.820575	0.0181282
osa-miR169h	UAGCCAAGGAUGACUUGCCUG	Os03t0411100-01	-	-	-	-	-	3.5	1278-1299	Y	91.8382	390.332	0.95396	1	down	-2.08754	1290	3	1.5	13	6.5	2	0	0.681882	0.0121223
osa-miR169j	UAGCCAAGGAUGACUUGCCUG	Os03t0411100-02	-	-	-	-	-	3.5	1240-1261	Y	91.8382	390.332	0.95396	1	down	-2.08754	1252	3	1.5	13	6.5	2	0	0.681882	0.0121223
osa-miR169h	UAGCCAAGGAUGACUUGCCUG	Os03t0411100-02	-	-	-	-	-	3.5	1240-1261	Y	91.8382	390.332	0.95396	1	down	-2.08754	1252	3	1.5	13	6.5	2	0	0.681882	0.0121223
osa-miR169g	UAGCCAAGGAUGACUUGCCUA	Os03t0411100-01	-	-	-	-	-	4	1279-1299	Y	91.8382	390.332	0.95396	1	down	-2.08754	1290	3	1.5	13	6.5	2	0	0.895113	0.0237256
osa-miR169l	UAGCCAAGGAUGACUUGCCUG	Os03t0411100-01	-	-	-	-	-	3.5	1278-1299	Y	91.8382	390.332	0.95396	1	down	-2.08754	1290	3	1.5	13	6.5	2	0	0.681882	0.0121223
osa-miR169d	UAGCCAAGGAUGAAUUGCCGG	Os03t0411100-02	-	-	-	-	-	2.5	1241-1261	Y	91.8382	390.332	0.95396	1	down	-2.08754	1252	3	1.5	13	6.5	2	0	0.83297	0.0188764
osa-miR169l	UAGCCAAGGAUGACUUGCCUG	Os03t0411100-02	-	-	-	-	-	3.5	1240-1261	Y	91.8382	390.332	0.95396	1	down	-2.08754	1252	3	1.5	13	6.5	2	0	0.681882	0.0121223
osa-miR169j	UAGCCAAGGAUGACUUGCCUG	Os03t0411100-01	-	-	-	-	-	3.5	1278-1299	Y	91.8382	390.332	0.95396	1	down	-2.08754	1290	3	1.5	13	6.5	2	0	0.681882	0.0121223
osa-miR169f.1	UAGCCAAGGAUGACUUGCCUA	Os03t0411100-02	-	-	-	-	-	4	1241-1261	Y	91.8382	390.332	0.95396	1	down	-2.08754	1252	3	1.5	13	6.5	2	0	0.895113	0.0237256
osa-miR169a	CAGCCAAGGAUGACUUGCCGA	Os03t0411100-01	-	-	-	-	-	3.5	1279-1299	Y	91.8382	390.332	0.95396	1	down	-2.08754	1290	3	1.5	13	6.5	2	0	0.865249	0.0211174
osa-miR169c	CAGCCAAGGAUGACUUGCCGG	Os03t0411100-01	-	-	-	-	-	3.5	1279-1299	Y	91.8382	390.332	0.95396	1	down	-2.08754	1290	3	1.5	13	6.5	2	0	0.820575	0.0181282
osa-miR169r-5p	UAGCCAAGGAUGAUUUGCCUG	Os03t0411100-01	-	-	-	-	-	3.5	1278-1299	Y	91.8382	390.332	0.95396	1	down	-2.08754	1290	3	1.5	13	6.5	2	0	0.761089	0.0151298
osa-miR169g	UAGCCAAGGAUGACUUGCCUA	Os03t0411100-02	-	-	-	-	-	4	1241-1261	Y	91.8382	390.332	0.95396	1	down	-2.08754	1252	3	1.5	13	6.5	2	0	0.895113	0.0237256
osa-miR169c	CAGCCAAGGAUGACUUGCCGG	Os03t0411100-02	-	-	-	-	-	3.5	1241-1261	Y	91.8382	390.332	0.95396	1	down	-2.08754	1252	3	1.5	13	6.5	2	0	0.820575	0.0181282
osa-miR11336-3p	GAAUAUGGGAAAUGCUAGAAAGUCU	Os01t0392800-01	-	-	ko04120(Ubiquitin mediated proteolysis)	-	-	3	1531-1555	N
osa-miR11336-3p	GAAUAUGGGAAAUGCUAGAAAGUCU	Os01t0894600-03	-	-	-	[O]Posttranslational modification, protein turnover, chaperones	-	3	31-55	N
osa-miR11336-3p	GAAUAUGGGAAAUGCUAGAAAGUCU	Os02t0266900-01	-	-	-	-	-	4	1451-1475	N
osa-miR11336-3p	GAAUAUGGGAAAUGCUAGAAAGUCU	Os02t0466050-01	-	-	-	-	-	3.5	564-588	N
osa-miR11336-3p	GAAUAUGGGAAAUGCUAGAAAGUCU	Os02t0768100-01	-	-	-	[S]Function unknown	-	4	1164-1188	N
osa-miR11336-3p	GAAUAUGGGAAAUGCUAGAAAGUCU	Os02t0807700-01	-	-	ko04144(Endocytosis)	-	-	2	84-108	N
osa-miR11336-3p	GAAUAUGGGAAAUGCUAGAAAGUCU	Os03t0229575-01	-	-	-	-	-	4	306-330	N
osa-miR11336-3p	GAAUAUGGGAAAUGCUAGAAAGUCU	Os03t0255200-02	-	-	-	[S]Function unknown	-	4	1304-1328	N
osa-miR11336-3p	GAAUAUGGGAAAUGCUAGAAAGUCU	Os03t0365250-01	-	-	-	-	-	4	947-971	N
osa-miR11336-3p	GAAUAUGGGAAAUGCUAGAAAGUCU	Os04t0196200-00	-	GO:0008168(methyltransferase activity);GO:0008171(O-methyltransferase activity);GO:0046983(protein dimerization activity)	ko00380(Tryptophan metabolism)	[S]Function unknown	-	3.5	1282-1306	N
osa-miR11336-3p	GAAUAUGGGAAAUGCUAGAAAGUCU	Os04t0382550-00	-	-	-	-	-	4	627-651	N
osa-miR11336-3p	GAAUAUGGGAAAUGCUAGAAAGUCU	Os04t0432200-00	-	-	-	-	-	4	837-861	N
osa-miR11336-3p	GAAUAUGGGAAAUGCUAGAAAGUCU	Os04t0623901-01	MICRORNA171C	-	-	-	MIR171C	3.5	1036-1060	N
osa-miR11336-3p	GAAUAUGGGAAAUGCUAGAAAGUCU	Os05t0126700-01	-	-	-	-	-	3.5	637-661	N
osa-miR11336-3p	GAAUAUGGGAAAUGCUAGAAAGUCU	Os06t0284200-02	-	-	-	[S]Function unknown	-	2	2615-2639	N
osa-miR11336-3p	GAAUAUGGGAAAUGCUAGAAAGUCU	Os06t0532301-01	-	-	-	[L]Replication, recombination and repair	-	3	1538-1562	N
osa-miR11336-3p	GAAUAUGGGAAAUGCUAGAAAGUCU	Os07t0601900-01	-	GO:0044237(cellular metabolic process);GO:0000166(nucleotide binding);GO:0003824(catalytic activity);GO:0050662(coenzyme binding)	ko00941(Flavonoid biosynthesis)	[M]Cell wall_membrane_envelope biogenesis	-	3	574-598	N
osa-miR11336-3p	GAAUAUGGGAAAUGCUAGAAAGUCU	Os07t0676200-01	-	-	ko00630(Glyoxylate and dicarboxylate metabolism);ko00910(Nitrogen metabolism)	-	-	3.5	1540-1564	N
osa-miR11336-3p	GAAUAUGGGAAAUGCUAGAAAGUCU	Os12t0540000-01	-	-	-	[S]Function unknown	-	3.5	1595-1619	N
osa-miR11336-5p	GACUUUCUAGCGUUGCCCACAUUC	Os01t0243800-01	-	-	-	-	-	2	804-827	N
osa-miR11336-5p	GACUUUCUAGCGUUGCCCACAUUC	Os01t0392800-01	-	-	ko04120(Ubiquitin mediated proteolysis)	-	-	4	1614-1637	N
osa-miR11336-5p	GACUUUCUAGCGUUGCCCACAUUC	Os01t0667100-01	-	GO:0006412(translation);GO:0005840(ribosome);GO:0003735(structural constituent of ribosome)	ko03010(Ribosome)	[S]Function unknown	-	1	937-960	N
osa-miR11336-5p	GACUUUCUAGCGUUGCCCACAUUC	Os02t0152200-01	-	-	ko03022(Basal transcription factors)	[S]Function unknown	-	4	1431-1454	N
osa-miR11336-5p	GACUUUCUAGCGUUGCCCACAUUC	Os02t0152200-02	-	-	-	[S]Function unknown	-	4	1382-1405	N
osa-miR11336-5p	GACUUUCUAGCGUUGCCCACAUUC	Os02t0176100-03	-	-	-	-	-	3.5	1355-1378	N
osa-miR11336-5p	GACUUUCUAGCGUUGCCCACAUUC	Os02t0264700-01	-	-	-	-	-	4	1683-1706	N
osa-miR11336-5p	GACUUUCUAGCGUUGCCCACAUUC	Os02t0769200-01	-	GO:0016998(cell wall macromolecule catabolic process)	ko04626(Plant-pathogen interaction)	[S]Function unknown	-	2	1372-1395	N
osa-miR11336-5p	GACUUUCUAGCGUUGCCCACAUUC	Os03t0255200-02	-	-	-	[S]Function unknown	-	3	1364-1387	N
osa-miR11336-5p	GACUUUCUAGCGUUGCCCACAUUC	Os03t0332201-00	-	-	-	-	-	2	800-823	N
osa-miR11336-5p	GACUUUCUAGCGUUGCCCACAUUC	Os03t0410300-01	-	-	-	[S]Function unknown	-	1.5	880-903	N
osa-miR11336-5p	GACUUUCUAGCGUUGCCCACAUUC	Os03t0410300-02	-	-	-	[S]Function unknown	-	1.5	746-769	N
osa-miR11336-5p	GACUUUCUAGCGUUGCCCACAUUC	Os03t0425300-01	-	GO:0035556(intracellular signal transduction)	ko00561(Glycerolipid metabolism);ko00564(Glycerophospholipid metabolism);ko04070(Phosphatidylinositol signaling system)	[I]Lipid transport and metabolism	-	1	1888-1911	N
osa-miR11336-5p	GACUUUCUAGCGUUGCCCACAUUC	Os03t0668033-01	-	-	-	[S]Function unknown	-	3.5	1498-1521	N
osa-miR11336-5p	GACUUUCUAGCGUUGCCCACAUUC	Os04t0290450-01	-	-	-	-	-	1	533-556	N
osa-miR11336-5p	GACUUUCUAGCGUUGCCCACAUUC	Os04t0472300-02	-	GO:0006071(glycerol metabolic process);GO:0006629(lipid metabolic process);GO:0008081(phosphoric diester hydrolase activity);GO:0008889(glycerophosphodiester phosphodiesterase activity)	ko00564(Glycerophospholipid metabolism)	[C]Energy production and conversion	-	1	1549-1572	N
osa-miR11336-5p	GACUUUCUAGCGUUGCCCACAUUC	Os04t0623901-01	MICRORNA171C	-	-	-	MIR171C	3.5	1118-1141	N
osa-miR11336-5p	GACUUUCUAGCGUUGCCCACAUUC	Os05t0114950-01	-	-	-	-	-	2	2554-2577	N
osa-miR11336-5p	GACUUUCUAGCGUUGCCCACAUUC	Os06t0230000-01	-	-	-	-	-	2	903-926	N
osa-miR11336-5p	GACUUUCUAGCGUUGCCCACAUUC	Os06t0274500-01	-	-	-	-	-	1.5	2314-2337	N
osa-miR11336-5p	GACUUUCUAGCGUUGCCCACAUUC	Os06t0644200-01	-	GO:0015992(proton transport);GO:0016020(membrane);GO:0004427(inorganic diphosphatase activity);GO:0009678(hydrogen-translocating pyrophosphatase activity)	ko00190(Oxidative phosphorylation)	[C]Energy production and conversion	-	1.5	3086-3109	N
osa-miR11336-5p	GACUUUCUAGCGUUGCCCACAUUC	Os07t0169100-00	STRESS ASSOCIATED PROTEIN GENE 18	GO:0003677(DNA binding);GO:0008270(zinc ion binding)	-	-	SAP18	4	318-341	N
osa-miR11336-5p	GACUUUCUAGCGUUGCCCACAUUC	Os07t0189800-01	-	-	-	[S]Function unknown	-	3	862-885	N
osa-miR11336-5p	GACUUUCUAGCGUUGCCCACAUUC	Os08t0494400-01	-	-	-	[S]Function unknown	-	2.5	930-953	N
osa-miR11336-5p	GACUUUCUAGCGUUGCCCACAUUC	Os08t0501700-01	-	-	-	-	-	2.5	1045-1068	N
osa-miR11336-5p	GACUUUCUAGCGUUGCCCACAUUC	Os09t0572400-01	-	-	-	-	-	3	2230-2253	N
osa-miR11336-5p	GACUUUCUAGCGUUGCCCACAUUC	Os11t0266500-02	-	-	-	-	-	4	487-510	N
osa-miR11336-5p	GACUUUCUAGCGUUGCCCACAUUC	Os11t0635000-01	-	-	-	-	-	4	2351-2374	N
osa-miR11336-5p	GACUUUCUAGCGUUGCCCACAUUC	Os12t0292200-01	-	-	-	-	-	4	1189-1212	N
osa-miR11337-3p	UAUCUCGUUAGAUUCGUCUCG	Os07t0160100-01	YABBY1	-	-	-	YAB1	4	3658-3678	N
osa-miR11337-5p	UGCGAGACGAAUCUAACGAGG	Os01t0681400-01	AUTOPHAGY ASSOCIATED GENE 6A	GO:0006914(autophagy)	ko04136(Autophagy - other eukaryotes)	[S]Function unknown	ATG6A	3.5	1926-1946	N
osa-miR11337-5p	UGCGAGACGAAUCUAACGAGG	Os01t0694400-00	-	-	ko03015(mRNA surveillance pathway)	[S]Function unknown	-	3.5	103-124	N
osa-miR11337-5p	UGCGAGACGAAUCUAACGAGG	Os01t0776800-01	-	-	-	[S]Function unknown	-	4	1700-1720	N
osa-miR11337-5p	UGCGAGACGAAUCUAACGAGG	Os02t0796300-01	-	GO:0003676(nucleic acid binding);GO:0005634(nucleus)	ko03018(RNA degradation)	[K]Transcription	-	3.5	71-92	N
osa-miR11337-5p	UGCGAGACGAAUCUAACGAGG	Os04t0309500-01	-	-	-	-	-	3	1162-1182	N
osa-miR11337-5p	UGCGAGACGAAUCUAACGAGG	Os04t0357200-01	-	-	-	-	-	4	188-208	N
osa-miR11337-5p	UGCGAGACGAAUCUAACGAGG	Os04t0468000-01	-	-	-	-	-	3	4757-4777	N
osa-miR11337-5p	UGCGAGACGAAUCUAACGAGG	Os04t0580300-01	-	-	-	-	-	3	118-138	N
osa-miR11337-5p	UGCGAGACGAAUCUAACGAGG	Os04t0651500-01	-	-	-	-	-	4	551-571	N
osa-miR11337-5p	UGCGAGACGAAUCUAACGAGG	Os06t0136201-01	-	-	-	-	-	3.5	5620-5640	N
osa-miR11337-5p	UGCGAGACGAAUCUAACGAGG	Os06t0684000-02	-	-	-	-	-	4	2133-2153	N
osa-miR11337-5p	UGCGAGACGAAUCUAACGAGG	Os07t0185700-01	-	-	-	-	-	4	2216-2236	N
osa-miR11337-5p	UGCGAGACGAAUCUAACGAGG	Os11t0240800-01	-	-	-	-	-	3.5	1518-1538	N
osa-miR11337-5p	UGCGAGACGAAUCUAACGAGG	Os11t0240800-02	-	-	-	-	-	3.5	1492-1512	N
osa-miR11337-5p	UGCGAGACGAAUCUAACGAGG	Os12t0228400-02	-	-	ko03018(RNA degradation)	-	-	4	2507-2527	N
osa-miR11337-5p	UGCGAGACGAAUCUAACGAGG	Os12t0285100-01	-	-	-	[S]Function unknown	-	3.5	1717-1736	N
osa-miR11337-5p	UGCGAGACGAAUCUAACGAGG	Os12t0285100-02	-	-	-	[S]Function unknown	-	3.5	936-955	N
osa-miR11337-5p	UGCGAGACGAAUCUAACGAGG	Os12t0285100-03	-	-	-	[S]Function unknown	-	3.5	823-842	N
osa-miR11339-3p	UAUGAAUGUGGGCAAUGCUAG	Os01t0126401-01	-	-	-	-	-	2	3672-3692	N
osa-miR11339-3p	UAUGAAUGUGGGCAAUGCUAG	Os01t0243800-01	-	-	-	-	-	3.5	728-748	N
osa-miR11339-3p	UAUGAAUGUGGGCAAUGCUAG	Os01t0392800-01	-	-	ko04120(Ubiquitin mediated proteolysis)	-	-	3	1538-1558	N
osa-miR11339-3p	UAUGAAUGUGGGCAAUGCUAG	Os01t0530400-02	-	-	-	-	-	3	469-489	N
osa-miR11339-3p	UAUGAAUGUGGGCAAUGCUAG	Os01t0667100-01	-	GO:0006412(translation);GO:0005840(ribosome);GO:0003735(structural constituent of ribosome)	ko03010(Ribosome)	[S]Function unknown	-	3	863-883	N
osa-miR11339-3p	UAUGAAUGUGGGCAAUGCUAG	Os01t0894600-03	-	-	-	[O]Posttranslational modification, protein turnover, chaperones	-	3	38-58	N
osa-miR11339-3p	UAUGAAUGUGGGCAAUGCUAG	Os02t0176100-03	-	-	-	-	-	1	1279-1299	N
osa-miR11339-3p	UAUGAAUGUGGGCAAUGCUAG	Os02t0179250-01	-	-	-	-	-	1	770-790	N
osa-miR11339-3p	UAUGAAUGUGGGCAAUGCUAG	Os02t0264700-01	-	-	-	-	-	0.5	1599-1619	N
osa-miR11339-3p	UAUGAAUGUGGGCAAUGCUAG	Os02t0266900-01	-	-	-	-	-	3.5	1458-1478	N
osa-miR11339-3p	UAUGAAUGUGGGCAAUGCUAG	Os02t0280700-01	2-OXOGLUTARATE-DEPENDENT DIOXYGENASE 12	GO:0055114(oxidation-reduction process);GO:0005506(iron ion binding);GO:0016491(oxidoreductase activity);GO:0016706(oxidoreductase activity, acting on paired donors, with incorporation or reduction of molecular oxygen, 2-oxoglutarate as one donor, and incorporation of one atom each of oxygen into both donors)	ko00941(Flavonoid biosynthesis)	[S]Function unknown	2ODD12	2	1607-1627	N
osa-miR11339-3p	UAUGAAUGUGGGCAAUGCUAG	Os02t0553400-01	-	-	-	[S]Function unknown	-	4	505-525	N
osa-miR11339-3p	UAUGAAUGUGGGCAAUGCUAG	Os02t0680400-01	-	GO:0006508(proteolysis);GO:0016020(membrane);GO:0004222(metalloendopeptidase activity)	ko00900(Terpenoid backbone biosynthesis)	[O]Posttranslational modification, protein turnover, chaperones	-	3	1631-1651	N
osa-miR11339-3p	UAUGAAUGUGGGCAAUGCUAG	Os02t0680400-02	-	GO:0006508(proteolysis);GO:0016020(membrane);GO:0004222(metalloendopeptidase activity)	ko00900(Terpenoid backbone biosynthesis)	[O]Posttranslational modification, protein turnover, chaperones	-	3	1267-1287	N
osa-miR11339-3p	UAUGAAUGUGGGCAAUGCUAG	Os02t0807700-01	-	-	ko04144(Endocytosis)	-	-	3	91-111	N
osa-miR11339-3p	UAUGAAUGUGGGCAAUGCUAG	Os03t0229575-01	-	-	-	-	-	4	313-333	N
osa-miR11339-3p	UAUGAAUGUGGGCAAUGCUAG	Os03t0255200-02	-	-	-	[S]Function unknown	-	2	1311-1331	N
osa-miR11339-3p	UAUGAAUGUGGGCAAUGCUAG	Os03t0365250-01	-	-	-	-	-	1	954-974	N
osa-miR11339-3p	UAUGAAUGUGGGCAAUGCUAG	Os03t0410300-01	-	-	-	[S]Function unknown	-	3	803-824	N
osa-miR11339-3p	UAUGAAUGUGGGCAAUGCUAG	Os03t0410300-02	-	-	-	[S]Function unknown	-	3	669-690	N
osa-miR11339-3p	UAUGAAUGUGGGCAAUGCUAG	Os03t0577800-01	-	-	-	-	-	4	682-702	N
osa-miR11339-3p	UAUGAAUGUGGGCAAUGCUAG	Os03t0708400-01	-	GO:0006629(lipid metabolic process);GO:0005737(cytoplasm);GO:0016021(integral to membrane);GO:0016627(oxidoreductase activity, acting on the CH-CH group of donors)	-	[S]Function unknown	-	3.5	1041-1061	N
osa-miR11339-3p	UAUGAAUGUGGGCAAUGCUAG	Os03t0804600-00	GERMIN-LIKE PROTEIN 3-9	-	-	-	GLP3-9	2	780-800	N
osa-miR11339-3p	UAUGAAUGUGGGCAAUGCUAG	Os04t0290450-01	-	-	-	-	-	3	460-480	N
osa-miR11339-3p	UAUGAAUGUGGGCAAUGCUAG	Os04t0382550-00	-	-	-	-	-	2	634-654	N
osa-miR11339-3p	UAUGAAUGUGGGCAAUGCUAG	Os04t0420500-01	-	-	-	-	-	1	2493-2513	N
osa-miR11339-3p	UAUGAAUGUGGGCAAUGCUAG	Os04t0528100-01	-	-	-	[S]Function unknown	-	4	585-605	N
osa-miR11339-3p	UAUGAAUGUGGGCAAUGCUAG	Os04t0539701-00	-	-	-	-	-	4	225-245	N
osa-miR11339-3p	UAUGAAUGUGGGCAAUGCUAG	Os04t0623901-01	MICRORNA171C	-	-	-	MIR171C	4	1043-1063	N
osa-miR11339-3p	UAUGAAUGUGGGCAAUGCUAG	Os06t0176300-00	-	GO:0055114(oxidation-reduction process);GO:0016491(oxidoreductase activity);GO:0016706(oxidoreductase activity, acting on paired donors, with incorporation or reduction of molecular oxygen, 2-oxoglutarate as one donor, and incorporation of one atom each of oxygen into both donors)	ko00941(Flavonoid biosynthesis)	[S]Function unknown	-	4	1385-1405	N
osa-miR11339-3p	UAUGAAUGUGGGCAAUGCUAG	Os06t0177600-00	-	GO:0055114(oxidation-reduction process);GO:0016491(oxidoreductase activity);GO:0016706(oxidoreductase activity, acting on paired donors, with incorporation or reduction of molecular oxygen, 2-oxoglutarate as one donor, and incorporation of one atom each of oxygen into both donors)	ko00941(Flavonoid biosynthesis)	[S]Function unknown	-	4	1385-1405	N
osa-miR11339-3p	UAUGAAUGUGGGCAAUGCUAG	Os06t0284200-02	-	-	-	[S]Function unknown	-	3	2622-2642	N
osa-miR11339-3p	UAUGAAUGUGGGCAAUGCUAG	Os06t0340200-02	-	GO:0008270(zinc ion binding)	-	[O]Posttranslational modification, protein turnover, chaperones	-	3	4558-4578	N
osa-miR11339-3p	UAUGAAUGUGGGCAAUGCUAG	Os06t0532301-01	-	-	-	[L]Replication, recombination and repair	-	4	1545-1565	N
osa-miR11339-3p	UAUGAAUGUGGGCAAUGCUAG	Os06t0548800-01	-	GO:0055114(oxidation-reduction process);GO:0003824(catalytic activity);GO:0008762(UDP-N-acetylmuramate dehydrogenase activity);GO:0016491(oxidoreductase activity);GO:0016614(oxidoreductase activity, acting on CH-OH group of donors);GO:0050660(flavin adenine dinucleotide binding)	ko00052(Galactose metabolism);ko00500(Starch and sucrose metabolism)	[C]Energy production and conversion	-	2	1843-1863	N
osa-miR11339-3p	UAUGAAUGUGGGCAAUGCUAG	Os06t0675900-01	-	-	-	-	-	4	2210-2230	N
osa-miR11339-3p	UAUGAAUGUGGGCAAUGCUAG	Os06t0693600-00	-	-	-	-	-	2.5	93-113	N
osa-miR11339-3p	UAUGAAUGUGGGCAAUGCUAG	Os07t0123000-01	-	-	-	-	-	4	1495-1515	N
osa-miR11339-3p	UAUGAAUGUGGGCAAUGCUAG	Os07t0537200-01	-	-	-	-	-	3	933-953	N
osa-miR11339-3p	UAUGAAUGUGGGCAAUGCUAG	Os08t0288000-02	-	-	-	-	-	2	701-721	N
osa-miR11339-3p	UAUGAAUGUGGGCAAUGCUAG	Os08t0437050-01	-	-	-	-	-	1	1374-1394	N
osa-miR11339-3p	UAUGAAUGUGGGCAAUGCUAG	Os08t0494400-01	-	-	-	[S]Function unknown	-	0.5	840-860	N
osa-miR11339-3p	UAUGAAUGUGGGCAAUGCUAG	Os08t0517800-00	-	-	ko03440(Homologous recombination)	[S]Function unknown	-	3.5	893-913	N
osa-miR11339-3p	UAUGAAUGUGGGCAAUGCUAG	Os09t0240850-01	-	-	-	-	-	4	1520-1540	N
osa-miR11339-3p	UAUGAAUGUGGGCAAUGCUAG	Os09t0325300-01	-	-	-	-	-	3	1517-1537	N
osa-miR11339-3p	UAUGAAUGUGGGCAAUGCUAG	Os09t0447300-01	-	-	-	-	-	3	1710-1730	N
osa-miR11339-3p	UAUGAAUGUGGGCAAUGCUAG	Os09t0572400-01	-	-	-	-	-	1.5	2180-2200	N
osa-miR11339-3p	UAUGAAUGUGGGCAAUGCUAG	Os10t0399901-01	-	-	-	-	-	2.5	2617-2637	N
osa-miR11339-3p	UAUGAAUGUGGGCAAUGCUAG	Os10t0407400-01	-	GO:0005622(intracellular);GO:0003676(nucleic acid binding);GO:0004527(exonuclease activity)	-	-	-	3	1392-1412	N
osa-miR11339-3p	UAUGAAUGUGGGCAAUGCUAG	Os10t0420800-01	-	-	-	-	-	4	4285-4305	N
osa-miR11339-3p	UAUGAAUGUGGGCAAUGCUAG	Os10t0424400-00	-	-	-	-	-	2	1194-1214	N
osa-miR11339-3p	UAUGAAUGUGGGCAAUGCUAG	Os10t0476900-01	-	GO:0005488(binding)	-	-	-	0	2365-2385	N
osa-miR11339-3p	UAUGAAUGUGGGCAAUGCUAG	Os11t0470966-01	-	-	-	-	-	3	719-739	N
osa-miR11339-3p	UAUGAAUGUGGGCAAUGCUAG	Os11t0554000-01	-	-	-	-	-	3	1022-1042	N
osa-miR11339-3p	UAUGAAUGUGGGCAAUGCUAG	Os11t0588400-02	-	-	-	[S]Function unknown	-	4	424-444	N
osa-miR11339-3p	UAUGAAUGUGGGCAAUGCUAG	Os11t0599100-01	-	-	-	[T]Signal transduction mechanisms	-	3.5	265-285	N
osa-miR11339-3p	UAUGAAUGUGGGCAAUGCUAG	Os12t0221400-01	-	-	-	-	-	3	424-444	N
osa-miR11339-3p	UAUGAAUGUGGGCAAUGCUAG	Os12t0231100-01	-	-	-	[S]Function unknown	-	3.5	1063-1083	N
osa-miR11339-3p	UAUGAAUGUGGGCAAUGCUAG	Os12t0288000-03	-	GO:0016020(membrane)	-	[S]Function unknown	-	3	1169-1189	N
osa-miR11339-3p	UAUGAAUGUGGGCAAUGCUAG	Os12t0540000-01	-	-	-	[S]Function unknown	-	3	1602-1622	N
osa-miR11339-3p	UAUGAAUGUGGGCAAUGCUAG	Os12t0568350-01	-	-	-	-	-	3	1389-1409	N
osa-miR11339-3p	UAUGAAUGUGGGCAAUGCUAG	Os12t0639800-00	-	GO:0006810(transport);GO:0016192(vesicle-mediated transport);GO:0016021(integral to membrane)	ko04130(SNARE interactions in vesicular transport)	[U]Intracellular trafficking, secretion, and vesicular transport	-	3	962-982	N
osa-miR11339-5p	GCAUUGCCCACAUUCAUAUAG	Os01t0243800-01	-	-	-	-	-	3	798-818	N
osa-miR11339-5p	GCAUUGCCCACAUUCAUAUAG	Os01t0392800-01	-	-	ko04120(Ubiquitin mediated proteolysis)	-	-	1	1608-1628	N
osa-miR11339-5p	GCAUUGCCCACAUUCAUAUAG	Os01t0530400-02	-	-	-	-	-	2	539-559	N
osa-miR11339-5p	GCAUUGCCCACAUUCAUAUAG	Os02t0179250-01	-	-	-	-	-	3.5	858-878	N
osa-miR11339-5p	GCAUUGCCCACAUUCAUAUAG	Os02t0180500-01	-	GO:0009073(aromatic amino acid family biosynthetic process);GO:0046417(chorismate metabolic process);GO:0004106(chorismate mutase activity)	ko00400(Phenylalanine, tyrosine and tryptophan biosynthesis)	[E]Amino acid transport and metabolism	-	4	775-796	N
osa-miR11339-5p	GCAUUGCCCACAUUCAUAUAG	Os02t0280700-01	2-OXOGLUTARATE-DEPENDENT DIOXYGENASE 12	GO:0055114(oxidation-reduction process);GO:0005506(iron ion binding);GO:0016491(oxidoreductase activity);GO:0016706(oxidoreductase activity, acting on paired donors, with incorporation or reduction of molecular oxygen, 2-oxoglutarate as one donor, and incorporation of one atom each of oxygen into both donors)	ko00941(Flavonoid biosynthesis)	[S]Function unknown	2ODD12	2	1623-1643	N
osa-miR11339-5p	GCAUUGCCCACAUUCAUAUAG	Os02t0466050-01	-	-	-	-	-	3	651-671	N
osa-miR11339-5p	GCAUUGCCCACAUUCAUAUAG	Os02t0612700-01	-	-	-	-	-	3	2146-2166	N
osa-miR11339-5p	GCAUUGCCCACAUUCAUAUAG	Os02t0680400-01	-	GO:0006508(proteolysis);GO:0016020(membrane);GO:0004222(metalloendopeptidase activity)	ko00900(Terpenoid backbone biosynthesis)	[O]Posttranslational modification, protein turnover, chaperones	-	3.5	1661-1681	N
osa-miR11339-5p	GCAUUGCCCACAUUCAUAUAG	Os02t0680400-02	-	GO:0006508(proteolysis);GO:0016020(membrane);GO:0004222(metalloendopeptidase activity)	ko00900(Terpenoid backbone biosynthesis)	[O]Posttranslational modification, protein turnover, chaperones	-	3.5	1297-1317	N
osa-miR11339-5p	GCAUUGCCCACAUUCAUAUAG	Os02t0769200-01	-	GO:0016998(cell wall macromolecule catabolic process)	ko04626(Plant-pathogen interaction)	[S]Function unknown	-	2	1366-1386	N
osa-miR11339-5p	GCAUUGCCCACAUUCAUAUAG	Os03t0229575-01	-	-	-	-	-	0	339-359	N
osa-miR11339-5p	GCAUUGCCCACAUUCAUAUAG	Os03t0255200-02	-	-	-	[S]Function unknown	-	1	1358-1378	N
osa-miR11339-5p	GCAUUGCCCACAUUCAUAUAG	Os03t0332201-00	-	-	-	-	-	2	794-814	N
osa-miR11339-5p	GCAUUGCCCACAUUCAUAUAG	Os03t0410300-01	-	-	-	[S]Function unknown	-	1.5	874-894	N
osa-miR11339-5p	GCAUUGCCCACAUUCAUAUAG	Os03t0410300-02	-	-	-	[S]Function unknown	-	1.5	740-760	N
osa-miR11339-5p	GCAUUGCCCACAUUCAUAUAG	Os03t0425300-01	-	GO:0035556(intracellular signal transduction)	ko00561(Glycerolipid metabolism);ko00564(Glycerophospholipid metabolism);ko04070(Phosphatidylinositol signaling system)	[I]Lipid transport and metabolism	-	2	1882-1902	N
osa-miR11339-5p	GCAUUGCCCACAUUCAUAUAG	Os03t0577800-01	-	-	-	-	-	4	574-594	N
osa-miR11339-5p	GCAUUGCCCACAUUCAUAUAG	Os03t0643900-01	-	-	ko04120(Ubiquitin mediated proteolysis);ko04712(Circadian rhythm - plant)	-	-	3	1244-1264	N
osa-miR11339-5p	GCAUUGCCCACAUUCAUAUAG	Os04t0290450-01	-	-	-	-	-	2	527-547	N
osa-miR11339-5p	GCAUUGCCCACAUUCAUAUAG	Os04t0382550-00	-	-	-	-	-	4	702-722	N
osa-miR11339-5p	GCAUUGCCCACAUUCAUAUAG	Os04t0411100-02	-	-	-	[S]Function unknown	-	2	452-472	N
osa-miR11339-5p	GCAUUGCCCACAUUCAUAUAG	Os04t0446000-01	-	-	-	[S]Function unknown	-	3	118-138	N
osa-miR11339-5p	GCAUUGCCCACAUUCAUAUAG	Os04t0472200-01	FASCICLIN-LIKE ARABINOGALACTAN PROTEIN 13	-	-	[M]Cell wall_membrane_envelope biogenesis	FLA13	2.5	999-1019	N
osa-miR11339-5p	GCAUUGCCCACAUUCAUAUAG	Os04t0472300-02	-	GO:0006071(glycerol metabolic process);GO:0006629(lipid metabolic process);GO:0008081(phosphoric diester hydrolase activity);GO:0008889(glycerophosphodiester phosphodiesterase activity)	ko00564(Glycerophospholipid metabolism)	[C]Energy production and conversion	-	1	1543-1563	N
osa-miR11339-5p	GCAUUGCCCACAUUCAUAUAG	Os04t0610700-01	-	-	-	-	-	4	1717-1736	N
osa-miR11339-5p	GCAUUGCCCACAUUCAUAUAG	Os04t0610700-02	-	-	-	-	-	4	1092-1111	N
osa-miR11339-5p	GCAUUGCCCACAUUCAUAUAG	Os04t0623901-01	MICRORNA171C	-	-	-	MIR171C	3	1112-1132	N
osa-miR11339-5p	GCAUUGCCCACAUUCAUAUAG	Os05t0114950-01	-	-	-	-	-	2	2548-2568	N
osa-miR11339-5p	GCAUUGCCCACAUUCAUAUAG	Os05t0141500-01	-	GO:0005515(protein binding);GO:0008270(zinc ion binding)	-	[S]Function unknown	-	4	885-905	N
osa-miR11339-5p	GCAUUGCCCACAUUCAUAUAG	Os06t0109000-00	-	GO:0008152(metabolic process);GO:0003824(catalytic activity)	-	[T]Signal transduction mechanisms	-	3	1260-1280	N
osa-miR11339-5p	GCAUUGCCCACAUUCAUAUAG	Os06t0230000-01	-	-	-	-	-	2	897-917	N
osa-miR11339-5p	GCAUUGCCCACAUUCAUAUAG	Os06t0353400-01	-	-	-	-	-	4	1973-1994	N
osa-miR11339-5p	GCAUUGCCCACAUUCAUAUAG	Os06t0644200-01	-	GO:0015992(proton transport);GO:0016020(membrane);GO:0004427(inorganic diphosphatase activity);GO:0009678(hydrogen-translocating pyrophosphatase activity)	ko00190(Oxidative phosphorylation)	[C]Energy production and conversion	-	0	3080-3100	N
osa-miR11339-5p	GCAUUGCCCACAUUCAUAUAG	Os07t0169100-00	STRESS ASSOCIATED PROTEIN GENE 18	GO:0003677(DNA binding);GO:0008270(zinc ion binding)	-	-	SAP18	3	312-332	N
osa-miR11339-5p	GCAUUGCCCACAUUCAUAUAG	Os07t0189800-01	-	-	-	[S]Function unknown	-	4	856-876	N
osa-miR11339-5p	GCAUUGCCCACAUUCAUAUAG	Os08t0129600-01	-	-	-	[S]Function unknown	-	3	1034-1055	N
osa-miR11339-5p	GCAUUGCCCACAUUCAUAUAG	Os08t0501700-01	-	-	-	-	-	2.5	1039-1059	N
osa-miR11339-5p	GCAUUGCCCACAUUCAUAUAG	Os10t0476900-01	-	GO:0005488(binding)	-	-	-	4	2453-2473	N
osa-miR11339-5p	GCAUUGCCCACAUUCAUAUAG	Os11t0470966-01	-	-	-	-	-	1	745-765	N
osa-miR11339-5p	GCAUUGCCCACAUUCAUAUAG	Os11t0588400-02	-	-	-	[S]Function unknown	-	3	494-514	N
osa-miR11339-5p	GCAUUGCCCACAUUCAUAUAG	Os11t0635000-01	-	-	-	-	-	2	2345-2365	N
osa-miR11339-5p	GCAUUGCCCACAUUCAUAUAG	Os11t0664000-01	-	-	-	-	-	3	1760-1779	N
osa-miR11340-3p	AAUAGUGUAAUCGGAUUAUAGAUC	Os01t0587400-01	-	-	-	-	-	3.5	2893-2916	N
osa-miR11340-3p	AAUAGUGUAAUCGGAUUAUAGAUC	Os06t0503900-01	-	GO:0005634(nucleus);GO:0003676(nucleic acid binding)	ko03018(RNA degradation)	[K]Transcription	-	4	44-67	N
osa-miR11340-3p	AAUAGUGUAAUCGGAUUAUAGAUC	Os07t0296000-02	-	-	-	[T]Signal transduction mechanisms	-	3	2437-2460	N
osa-miR11340-5p	AUCCGAUCUACGAUCCGAUUACAC	Os02t0546700-01	-	-	-	-	-	1	666-689	N
osa-miR11340-5p	AUCCGAUCUACGAUCCGAUUACAC	Os04t0175300-01	-	-	-	-	-	2	3930-3953	N
osa-miR11340-5p	AUCCGAUCUACGAUCCGAUUACAC	Os04t0175300-02	-	-	-	-	-	2	3493-3516	N
osa-miR11340-5p	AUCCGAUCUACGAUCCGAUUACAC	Os07t0296000-02	-	-	-	[T]Signal transduction mechanisms	-	4	3147-3170	N
osa-miR11340-5p	AUCCGAUCUACGAUCCGAUUACAC	Os08t0256750-01	-	-	-	[S]Function unknown	-	4	1531-1554	N
osa-miR11340-5p	AUCCGAUCUACGAUCCGAUUACAC	Os08t0430050-01	-	-	-	-	-	4	3065-3088	N
osa-miR11340-5p	AUCCGAUCUACGAUCCGAUUACAC	Os11t0460700-01	-	-	-	-	-	0.5	618-641	N
osa-miR11340-5p	AUCCGAUCUACGAUCCGAUUACAC	Os11t0466966-01	-	-	-	-	-	4	2911-2934	N
osa-miR11340-5p	AUCCGAUCUACGAUCCGAUUACAC	Os11t0599100-01	-	-	-	[T]Signal transduction mechanisms	-	1	3838-3861	N
osa-miR11341-5p	CCUAGGCUAUUUUGCGAGACGAAU	Os04t0250050-00	-	-	-	-	-	1.5	1166-1189	N
osa-miR11341-5p	CCUAGGCUAUUUUGCGAGACGAAU	Os04t0309500-01	-	-	-	-	-	2.5	1171-1194	N
osa-miR11342-3p	CUCGUUAGAUUCGUCUCGCAAA	Os01t0594600-01	-	-	-	-	-	2	289-310	N
osa-miR11342-3p	CUCGUUAGAUUCGUCUCGCAAA	Os02t0285700-01	-	-	-	-	-	4	3896-3917	N
osa-miR11342-3p	CUCGUUAGAUUCGUCUCGCAAA	Os08t0486266-01	-	-	-	-	-	4	3127-3148	N
osa-miR11342-5p	CGAGACGAAUCUAACGAGAUA	Os04t0309500-01	-	-	-	-	-	2	1160-1180	N
osa-miR11342-5p	CGAGACGAAUCUAACGAGAUA	Os04t0580300-01	-	-	-	-	-	4	116-136	N
osa-miR11343-3p	UGAAUGUGGGCAAUGUUAAAA	Os01t0117500-00	-	-	-	-	-	3.5	527-546	N
osa-miR11343-3p	UGAAUGUGGGCAAUGUUAAAA	Os01t0126401-01	-	-	-	-	-	4	3670-3690	N
osa-miR11343-3p	UGAAUGUGGGCAAUGUUAAAA	Os01t0392800-01	-	-	ko04120(Ubiquitin mediated proteolysis)	-	-	3.5	1536-1556	N
osa-miR11343-3p	UGAAUGUGGGCAAUGUUAAAA	Os01t0667100-01	-	GO:0006412(translation);GO:0005840(ribosome);GO:0003735(structural constituent of ribosome)	ko03010(Ribosome)	[S]Function unknown	-	4	861-881	N
osa-miR11343-3p	UGAAUGUGGGCAAUGUUAAAA	Os01t0891601-01	-	-	-	-	-	4	1132-1152	N
osa-miR11343-3p	UGAAUGUGGGCAAUGUUAAAA	Os01t0894600-03	-	-	-	[O]Posttranslational modification, protein turnover, chaperones	-	2	36-56	N
osa-miR11343-3p	UGAAUGUGGGCAAUGUUAAAA	Os02t0176100-03	-	-	-	-	-	2	1277-1297	N
osa-miR11343-3p	UGAAUGUGGGCAAUGUUAAAA	Os02t0179250-01	-	-	-	-	-	2.5	768-788	N
osa-miR11343-3p	UGAAUGUGGGCAAUGUUAAAA	Os02t0264700-01	-	-	-	-	-	2	1597-1617	N
osa-miR11343-3p	UGAAUGUGGGCAAUGUUAAAA	Os02t0266900-01	-	-	-	-	-	2	1456-1476	N
osa-miR11343-3p	UGAAUGUGGGCAAUGUUAAAA	Os02t0280700-01	2-OXOGLUTARATE-DEPENDENT DIOXYGENASE 12	GO:0055114(oxidation-reduction process);GO:0005506(iron ion binding);GO:0016491(oxidoreductase activity);GO:0016706(oxidoreductase activity, acting on paired donors, with incorporation or reduction of molecular oxygen, 2-oxoglutarate as one donor, and incorporation of one atom each of oxygen into both donors)	ko00941(Flavonoid biosynthesis)	[S]Function unknown	2ODD12	3.5	1605-1625	N
osa-miR11343-3p	UGAAUGUGGGCAAUGUUAAAA	Os03t0255200-02	-	-	-	[S]Function unknown	-	3.5	1309-1329	N
osa-miR11343-3p	UGAAUGUGGGCAAUGUUAAAA	Os03t0365250-01	-	-	-	-	-	1.5	952-972	N
osa-miR11343-3p	UGAAUGUGGGCAAUGUUAAAA	Os03t0410300-01	-	-	-	[S]Function unknown	-	3	801-822	N
osa-miR11343-3p	UGAAUGUGGGCAAUGUUAAAA	Os03t0410300-02	-	-	-	[S]Function unknown	-	3	667-688	N
osa-miR11343-3p	UGAAUGUGGGCAAUGUUAAAA	Os03t0708400-01	-	GO:0006629(lipid metabolic process);GO:0005737(cytoplasm);GO:0016021(integral to membrane);GO:0016627(oxidoreductase activity, acting on the CH-CH group of donors)	-	[S]Function unknown	-	3.5	1039-1059	N
osa-miR11343-3p	UGAAUGUGGGCAAUGUUAAAA	Os03t0804600-00	GERMIN-LIKE PROTEIN 3-9	-	-	-	GLP3-9	2.5	778-798	N
osa-miR11343-3p	UGAAUGUGGGCAAUGUUAAAA	Os04t0382550-00	-	-	-	-	-	3.5	632-652	N
osa-miR11343-3p	UGAAUGUGGGCAAUGUUAAAA	Os04t0420500-01	-	-	-	-	-	2.5	2491-2511	N
osa-miR11343-3p	UGAAUGUGGGCAAUGUUAAAA	Os04t0432200-00	-	-	-	-	-	3.5	842-862	N
osa-miR11343-3p	UGAAUGUGGGCAAUGUUAAAA	Os04t0539701-00	-	-	-	-	-	4	223-243	N
osa-miR11343-3p	UGAAUGUGGGCAAUGUUAAAA	Os05t0512200-01	-	-	ko03030(DNA replication);ko03420(Nucleotide excision repair);ko03430(Mismatch repair)	[S]Function unknown	-	3.5	1469-1489	N
osa-miR11343-3p	UGAAUGUGGGCAAUGUUAAAA	Os06t0548800-01	-	GO:0055114(oxidation-reduction process);GO:0003824(catalytic activity);GO:0008762(UDP-N-acetylmuramate dehydrogenase activity);GO:0016491(oxidoreductase activity);GO:0016614(oxidoreductase activity, acting on CH-OH group of donors);GO:0050660(flavin adenine dinucleotide binding)	ko00052(Galactose metabolism);ko00500(Starch and sucrose metabolism)	[C]Energy production and conversion	-	2.5	1841-1861	N
osa-miR11343-3p	UGAAUGUGGGCAAUGUUAAAA	Os06t0648200-01	-	-	-	-	-	3	1552-1572	N
osa-miR11343-3p	UGAAUGUGGGCAAUGUUAAAA	Os06t0675900-01	-	-	-	-	-	4	2208-2228	N
osa-miR11343-3p	UGAAUGUGGGCAAUGUUAAAA	Os08t0437050-01	-	-	-	-	-	2.5	1372-1392	N
osa-miR11343-3p	UGAAUGUGGGCAAUGUUAAAA	Os08t0494400-01	-	-	-	[S]Function unknown	-	2	838-858	N
osa-miR11343-3p	UGAAUGUGGGCAAUGUUAAAA	Os08t0501700-01	-	-	-	-	-	3.5	968-988	N
osa-miR11343-3p	UGAAUGUGGGCAAUGUUAAAA	Os09t0240850-01	-	-	-	-	-	4	1518-1538	N
osa-miR11343-3p	UGAAUGUGGGCAAUGUUAAAA	Os09t0447300-01	-	-	-	-	-	1.5	1708-1728	N
osa-miR11343-3p	UGAAUGUGGGCAAUGUUAAAA	Os09t0572400-01	-	-	-	-	-	3.5	2178-2198	N
osa-miR11343-3p	UGAAUGUGGGCAAUGUUAAAA	Os10t0424400-00	-	-	-	-	-	3.5	1192-1212	N
osa-miR11343-3p	UGAAUGUGGGCAAUGUUAAAA	Os10t0476900-01	-	GO:0005488(binding)	-	-	-	1.5	2363-2383	N
osa-miR11343-3p	UGAAUGUGGGCAAUGUUAAAA	Os11t0470966-01	-	-	-	-	-	3	717-737	N
osa-miR11343-3p	UGAAUGUGGGCAAUGUUAAAA	Os12t0234000-01	-	-	-	-	-	4	912-932	N
osa-miR11343-3p	UGAAUGUGGGCAAUGUUAAAA	Os12t0288000-03	-	GO:0016020(membrane)	-	[S]Function unknown	-	2	1167-1187	N
osa-miR11343-5p	CUUUCUAGCGUUGCCCACAUU	Os01t0243800-01	-	-	-	-	-	2	805-825	N
osa-miR11343-5p	CUUUCUAGCGUUGCCCACAUU	Os01t0392800-01	-	-	ko04120(Ubiquitin mediated proteolysis)	-	-	3	1615-1635	N
osa-miR11343-5p	CUUUCUAGCGUUGCCCACAUU	Os01t0530400-02	-	-	-	-	-	4	546-566	N
osa-miR11343-5p	CUUUCUAGCGUUGCCCACAUU	Os01t0667100-01	-	GO:0006412(translation);GO:0005840(ribosome);GO:0003735(structural constituent of ribosome)	ko03010(Ribosome)	[S]Function unknown	-	1	938-958	N
osa-miR11343-5p	CUUUCUAGCGUUGCCCACAUU	Os02t0176100-03	-	-	-	-	-	4	1356-1376	N
osa-miR11343-5p	CUUUCUAGCGUUGCCCACAUU	Os02t0179250-01	-	-	-	-	-	4	865-885	N
osa-miR11343-5p	CUUUCUAGCGUUGCCCACAUU	Os02t0264700-01	-	-	-	-	-	4	1684-1704	N
osa-miR11343-5p	CUUUCUAGCGUUGCCCACAUU	Os02t0553400-01	-	-	-	[S]Function unknown	-	4	567-587	N
osa-miR11343-5p	CUUUCUAGCGUUGCCCACAUU	Os02t0769200-01	-	GO:0016998(cell wall macromolecule catabolic process)	ko04626(Plant-pathogen interaction)	[S]Function unknown	-	2	1373-1393	N
osa-miR11343-5p	CUUUCUAGCGUUGCCCACAUU	Os03t0229575-01	-	-	-	-	-	1	346-366	N
osa-miR11343-5p	CUUUCUAGCGUUGCCCACAUU	Os03t0255200-02	-	-	-	[S]Function unknown	-	2	1365-1385	N
osa-miR11343-5p	CUUUCUAGCGUUGCCCACAUU	Os03t0332201-00	-	-	-	-	-	2	801-821	N
osa-miR11343-5p	CUUUCUAGCGUUGCCCACAUU	Os03t0410300-01	-	-	-	[S]Function unknown	-	2	881-901	N
osa-miR11343-5p	CUUUCUAGCGUUGCCCACAUU	Os03t0410300-02	-	-	-	[S]Function unknown	-	2	747-767	N
osa-miR11343-5p	CUUUCUAGCGUUGCCCACAUU	Os03t0425300-01	-	GO:0035556(intracellular signal transduction)	ko00561(Glycerolipid metabolism);ko00564(Glycerophospholipid metabolism);ko04070(Phosphatidylinositol signaling system)	[I]Lipid transport and metabolism	-	1	1889-1909	N
osa-miR11343-5p	CUUUCUAGCGUUGCCCACAUU	Os03t0668033-01	-	-	-	[S]Function unknown	-	3	1499-1519	N
osa-miR11343-5p	CUUUCUAGCGUUGCCCACAUU	Os04t0290450-01	-	-	-	-	-	1	534-554	N
osa-miR11343-5p	CUUUCUAGCGUUGCCCACAUU	Os04t0382550-00	-	-	-	-	-	3	709-729	N
osa-miR11343-5p	CUUUCUAGCGUUGCCCACAUU	Os04t0472300-02	-	GO:0006071(glycerol metabolic process);GO:0006629(lipid metabolic process);GO:0008081(phosphoric diester hydrolase activity);GO:0008889(glycerophosphodiester phosphodiesterase activity)	ko00564(Glycerophospholipid metabolism)	[C]Energy production and conversion	-	1	1550-1570	N
osa-miR11343-5p	CUUUCUAGCGUUGCCCACAUU	Os04t0623901-01	MICRORNA171C	-	-	-	MIR171C	3	1119-1139	N
osa-miR11343-5p	CUUUCUAGCGUUGCCCACAUU	Os05t0114950-01	-	-	-	-	-	2	2555-2575	N
osa-miR11343-5p	CUUUCUAGCGUUGCCCACAUU	Os06t0230000-01	-	-	-	-	-	2	904-924	N
osa-miR11343-5p	CUUUCUAGCGUUGCCCACAUU	Os06t0274500-01	-	-	-	-	-	1	2315-2335	N
osa-miR11343-5p	CUUUCUAGCGUUGCCCACAUU	Os06t0644200-01	-	GO:0015992(proton transport);GO:0016020(membrane);GO:0004427(inorganic diphosphatase activity);GO:0009678(hydrogen-translocating pyrophosphatase activity)	ko00190(Oxidative phosphorylation)	[C]Energy production and conversion	-	1	3087-3107	N
osa-miR11343-5p	CUUUCUAGCGUUGCCCACAUU	Os07t0169100-00	STRESS ASSOCIATED PROTEIN GENE 18	GO:0003677(DNA binding);GO:0008270(zinc ion binding)	-	-	SAP18	3	319-339	N
osa-miR11343-5p	CUUUCUAGCGUUGCCCACAUU	Os07t0189800-01	-	-	-	[S]Function unknown	-	3	863-883	N
osa-miR11343-5p	CUUUCUAGCGUUGCCCACAUU	Os08t0494400-01	-	-	-	[S]Function unknown	-	3	931-951	N
osa-miR11343-5p	CUUUCUAGCGUUGCCCACAUU	Os08t0501700-01	-	-	-	-	-	3	1046-1066	N
osa-miR11343-5p	CUUUCUAGCGUUGCCCACAUU	Os08t0530100-01	-	-	-	[S]Function unknown	-	3	563-583	N
osa-miR11343-5p	CUUUCUAGCGUUGCCCACAUU	Os09t0447300-01	-	-	-	-	-	4	1763-1783	N
osa-miR11343-5p	CUUUCUAGCGUUGCCCACAUU	Os10t0476900-01	-	GO:0005488(binding)	-	-	-	4	2460-2480	N
osa-miR11343-5p	CUUUCUAGCGUUGCCCACAUU	Os11t0266500-02	-	-	-	-	-	3	488-508	N
osa-miR11343-5p	CUUUCUAGCGUUGCCCACAUU	Os11t0470966-01	-	-	-	-	-	3	752-772	N
osa-miR11343-5p	CUUUCUAGCGUUGCCCACAUU	Os11t0635000-01	-	-	-	-	-	3	2352-2372	N
osa-miR11343-5p	CUUUCUAGCGUUGCCCACAUU	Os12t0292200-01	-	-	-	-	-	3	1190-1210	N
osa-miR11343-5p	CUUUCUAGCGUUGCCCACAUU	Os12t0568350-01	-	-	-	-	-	4	1466-1486	N
osa-miR11344-3p	CUGUGAGGUACCGGUACCUAA	Os01t0209200-01	-	-	-	-	-	4	513-532	N
osa-miR11344-5p	UAUCUCGAGAUAUCGGUACCUC	Os06t0145400-00	-	GO:0016747(transferase activity, transferring acyl groups other than amino-acyl groups)	-	[S]Function unknown	-	4	729-750	N
osa-miR11344-5p	UAUCUCGAGAUAUCGGUACCUC	Os08t0529000-01	-	-	-	-	-	2	1382-1403	N
osa-miR1319a	AACCGGCAUCUGUAAUAUAUUAUA	Os01t0542100-01	-	-	-	-	-	4	3742-3765	N
osa-miR1319a	AACCGGCAUCUGUAAUAUAUUAUA	Os01t0569800-01	-	-	-	-	-	3	2558-2581	N
osa-miR1319a	AACCGGCAUCUGUAAUAUAUUAUA	Os03t0365700-01	-	-	ko00901(Indole alkaloid biosynthesis)	-	-	4	1082-1105	N
osa-miR1319a	AACCGGCAUCUGUAAUAUAUUAUA	Os11t0697001-01	-	-	-	-	-	4	2939-2962	N
osa-miR1319b	CCUUUAAUAUAUUAUAGGUGUCGG	Os03t0365700-01	-	-	ko00901(Indole alkaloid biosynthesis)	-	-	3.5	1074-1097	N
osa-miR1319b	CCUUUAAUAUAUUAUAGGUGUCGG	Os04t0296700-01	-	-	-	-	-	4	3416-3439	N
osa-miR1319b	CCUUUAAUAUAUUAUAGGUGUCGG	Os08t0437050-01	-	-	-	-	-	4	4709-4732	N
osa-miR1319b	CCUUUAAUAUAUUAUAGGUGUCGG	Os10t0529600-01	-	-	ko00480(Glutathione metabolism)	[O]Posttranslational modification, protein turnover, chaperones	-	4	792-815	N
osa-miR1319b	CCUUUAAUAUAUUAUAGGUGUCGG	Os12t0443101-01	-	-	-	-	-	4	1471-1493	N
osa-miR1320-3p	UGUAAAAUUCAUUCGUUCCAA	Os01t0568800-00	-	-	-	-	-	3	1550-1570	N
osa-miR1320-3p	UGUAAAAUUCAUUCGUUCCAA	Os01t0612350-01	-	-	-	-	-	3.5	1612-1632	N
osa-miR1320-3p	UGUAAAAUUCAUUCGUUCCAA	Os01t0645650-01	-	-	-	-	-	4	5657-5678	N
osa-miR1320-3p	UGUAAAAUUCAUUCGUUCCAA	Os03t0174600-01	-	-	-	-	-	3.5	1415-1436	N
osa-miR1320-3p	UGUAAAAUUCAUUCGUUCCAA	Os03t0174600-02	-	-	-	-	-	3.5	829-850	N
osa-miR1320-3p	UGUAAAAUUCAUUCGUUCCAA	Os05t0376300-02	-	-	-	[P]Inorganic ion transport and metabolism	-	3.5	640-660	N
osa-miR1320-3p	UGUAAAAUUCAUUCGUUCCAA	Os05t0460800-02	-	-	ko00062(Fatty acid elongation);ko01040(Biosynthesis of unsaturated fatty acids)	[S]Function unknown	-	2.5	349-369	N
osa-miR1320-3p	UGUAAAAUUCAUUCGUUCCAA	Os06t0191200-01	-	GO:0005622(intracellular);GO:0008270(zinc ion binding)	-	[P]Inorganic ion transport and metabolism	-	4	1794-1814	N
osa-miR1320-3p	UGUAAAAUUCAUUCGUUCCAA	Os06t0200250-01	-	-	-	-	-	4	271-291	N
osa-miR1320-5p	UGGAACGGAGGAAUUUUAUAG	Os01t0860400-01	-	GO:0005975(carbohydrate metabolic process);GO:0003824(catalytic activity);GO:0004553(hydrolase activity, hydrolyzing O-glycosyl compounds);GO:0043169(cation binding)	ko00520(Amino sugar and nucleotide sugar metabolism)	[G]Carbohydrate transport and metabolism	-	2.5	1069-1090	N
osa-miR1320-5p	UGGAACGGAGGAAUUUUAUAG	Os01t0897500-02	-	-	-	[S]Function unknown	-	4	619-639	N
osa-miR1320-5p	UGGAACGGAGGAAUUUUAUAG	Os05t0172000-01	-	-	-	-	-	4	2237-2257	N
osa-miR1320-5p	UGGAACGGAGGAAUUUUAUAG	Os05t0449600-02	-	-	-	-	-	4	1235-1256	N
osa-miR1320-5p	UGGAACGGAGGAAUUUUAUAG	Os05t0549000-01	-	-	-	-	-	2.5	2124-2144	N
osa-miR1320-5p	UGGAACGGAGGAAUUUUAUAG	Os06t0132801-01	-	-	-	-	-	4	819-838	N
osa-miR1320-5p	UGGAACGGAGGAAUUUUAUAG	Os07t0184950-00	-	-	-	-	-	4	657-676	N
osa-miR1320-5p	UGGAACGGAGGAAUUUUAUAG	Os07t0418150-01	-	-	-	-	-	3	606-626	N
osa-miR1320-5p	UGGAACGGAGGAAUUUUAUAG	Os12t0528300-01	-	-	-	-	-	4	2280-2299	N
osa-miR1320-5p	UGGAACGGAGGAAUUUUAUAG	Os12t0616800-01	-	-	-	[S]Function unknown	-	4	1208-1228	N
osa-miR1423-3p	AGCGCCCAAGCGGUAGUUGUC	Os09t0275200-01	-	GO:0006511(ubiquitin-dependent protein catabolic process)	ko04141(Protein processing in endoplasmic reticulum);ko04120(Ubiquitin mediated proteolysis)	[O]Posttranslational modification, protein turnover, chaperones	-	3.5	491-510	N
osa-miR1424	AUGCACACUGAUGCUGAUUGU	Os01t0584250-01	-	-	-	-	-	4	1312-1332	N
osa-miR1424	AUGCACACUGAUGCUGAUUGU	Os02t0438200-01	-	-	-	-	-	4	1008-1027	N
osa-miR1424	AUGCACACUGAUGCUGAUUGU	Os02t0438200-02	-	-	-	-	-	4	508-527	N
osa-miR1424	AUGCACACUGAUGCUGAUUGU	Os04t0416000-01	-	-	-	-	-	4	1669-1689	N
osa-miR1424	AUGCACACUGAUGCUGAUUGU	Os10t0317950-00	-	-	ko00941(Flavonoid biosynthesis);ko00944(Flavone and flavonol biosynthesis)	[Q]Secondary metabolites biosynthesis, transport and catabolism	-	4	163-182	N
osa-miR1424	AUGCACACUGAUGCUGAUUGU	Os10t0501900-01	-	GO:0005488(binding);GO:0005515(protein binding)	-	[S]Function unknown	-	4	1358-1379	N
osa-miR1425-3p	CAGCAAGAACUGGAUCUUAAU	Os01t0141300-00	-	GO:0000166(nucleotide binding);GO:0005524(ATP binding);GO:0017111(nucleoside-triphosphatase activity)	ko04144(Endocytosis)	[O]Posttranslational modification, protein turnover, chaperones	-	4	734-754	N
osa-miR1425-3p	CAGCAAGAACUGGAUCUUAAU	Os09t0272600-01	-	-	-	[S]Function unknown	-	4	379-399	N
osa-miR1425-3p	CAGCAAGAACUGGAUCUUAAU	Os09t0452900-01	-	-	-	-	-	2.5	844-863	N
osa-miR1425-5p	UAGGAUUCAAUCCUUGCUGCU	Os01t0690600-01	-	-	ko00520(Amino sugar and nucleotide sugar metabolism);ko04016(MAPK signaling pathway - plant)	[T]Signal transduction mechanisms	-	4	1476-1496	N
osa-miR1425-5p	UAGGAUUCAAUCCUUGCUGCU	Os01t0690800-01	-	-	-	-	-	4	1039-1059	N
osa-miR1425-5p	UAGGAUUCAAUCCUUGCUGCU	Os05t0485300-01	-	GO:0016021(integral to membrane)	-	[U]Intracellular trafficking, secretion, and vesicular transport	-	4	148-168	N
osa-miR1425-5p	UAGGAUUCAAUCCUUGCUGCU	Os08t0107800-01	-	-	-	-	-	3	1325-1345	N
osa-miR1425-5p	UAGGAUUCAAUCCUUGCUGCU	Os10t0497300-01	-	-	-	-	-	3	1308-1328	N
osa-miR1425-5p	UAGGAUUCAAUCCUUGCUGCU	Os10t0497366-00	-	-	-	-	-	2.5	961-981	N
osa-miR1425-5p	UAGGAUUCAAUCCUUGCUGCU	Os10t0499500-01	-	-	-	-	-	2.5	1376-1396	N
osa-miR1426	AGAAUCUUGAUGAUGAUUAAA	Os01t0876200-01	-	-	-	-	-	4	15-35	N
osa-miR1426	AGAAUCUUGAUGAUGAUUAAA	Os03t0752000-01	-	-	-	-	-	3.5	2219-2240	N
osa-miR1426	AGAAUCUUGAUGAUGAUUAAA	Os04t0514150-01	-	-	ko00500(Starch and sucrose metabolism);ko00460(Cyanoamino acid metabolism);ko00940(Phenylpropanoid biosynthesis)	[G]Carbohydrate transport and metabolism	-	2.5	2079-2099	N
osa-miR1426	AGAAUCUUGAUGAUGAUUAAA	Os08t0411900-01	-	-	ko04626(Plant-pathogen interaction)	[S]Function unknown	-	4	1233-1252	N
osa-miR1427	UGCGGAACCGUGCGGUGGCGC	Os01t0209800-01	-	-	-	-	-	4	245-266	N
osa-miR1427	UGCGGAACCGUGCGGUGGCGC	Os01t0209800-02	-	-	-	-	-	4	203-224	N
osa-miR1427	UGCGGAACCGUGCGGUGGCGC	Os01t0279100-01	YELLOW-LEAF 1	GO:0015979(photosynthesis);GO:0015995(chlorophyll biosynthetic process);GO:0055114(oxidation-reduction process);GO:0016491(oxidoreductase activity);GO:0046872(metal ion binding);oxidative(magnesium-protoporphyrin IX monomethyl ester);GO:0048529(cyclase activity)	ko00860(Porphyrin and chlorophyll metabolism)	[H]Coenzyme transport and metabolism	YL1	4	134-153	N
osa-miR1427	UGCGGAACCGUGCGGUGGCGC	Os04t0395600-01	-	GO:0005515(protein binding)	ko04075(Plant hormone signal transduction)	[S]Function unknown	-	4	871-891	N
osa-miR1427	UGCGGAACCGUGCGGUGGCGC	Os04t0395600-02	-	GO:0005515(protein binding)	ko04075(Plant hormone signal transduction)	[S]Function unknown	-	4	440-460	N
osa-miR1427	UGCGGAACCGUGCGGUGGCGC	Os04t0490000-01	-	GO:0055114(oxidation-reduction process);GO:0016491(oxidoreductase activity)	ko00860(Porphyrin and chlorophyll metabolism)	[H]Coenzyme transport and metabolism	-	2.5	106-127	N
osa-miR1427	UGCGGAACCGUGCGGUGGCGC	Os05t0429700-01	-	GO:0005515(protein binding)	ko00270(Cysteine and methionine metabolism);ko00450(Selenocompound metabolism)	[S]Function unknown	-	4	2459-2478	N
osa-miR1427	UGCGGAACCGUGCGGUGGCGC	Os05t0429700-02	-	GO:0005515(protein binding)	ko00270(Cysteine and methionine metabolism);ko00450(Selenocompound metabolism)	[S]Function unknown	-	4	1923-1942	N
osa-miR1427	UGCGGAACCGUGCGGUGGCGC	Os05t0429700-03	-	-	-	-	-	4	1374-1393	N
osa-miR1427	UGCGGAACCGUGCGGUGGCGC	Os06t0260500-00	-	GO:0006633(fatty acid biosynthetic process);GO:0008152(metabolic process);GO:0008610(lipid biosynthetic process);GO:0016020(membrane);GO:0003824(catalytic activity);GO:0016747(transferase activity, transferring acyl groups other than amino-acyl groups)	ko00062(Fatty acid elongation)	[Q]Secondary metabolites biosynthesis, transport and catabolism	-	3	962-982	N
osa-miR1427	UGCGGAACCGUGCGGUGGCGC	Os06t0614000-01	-	-	ko00270(Cysteine and methionine metabolism);ko00450(Selenocompound metabolism)	[S]Function unknown	-	4	2388-2407	N
osa-miR1427	UGCGGAACCGUGCGGUGGCGC	Os06t0707300-02	-	-	-	[S]Function unknown	-	2.5	250-270	N
osa-miR1427	UGCGGAACCGUGCGGUGGCGC	Os09t0443800-01	BIG GRAIN4	-	-	[S]Function unknown	BG4	4	188-207	N
osa-miR1428a-5p	CGUUUUGCAAAUUCGCAGGCC	Os04t0492100-01	-	-	-	-	-	3.5	811-832	N
osa-miR1428a-5p	CGUUUUGCAAAUUCGCAGGCC	Os06t0167200-01	-	-	-	-	-	4	1280-1299	N
osa-miR1428b	UAAGAUAAUGCCAUGAAUUCG	Os08t0310001-01	-	-	-	[J]Translation, ribosomal structure and biogenesis	-	4	1123-1142	N
osa-miR1428c	UAAGAUAAUGCCAUGAAUUCG	Os08t0310001-01	-	-	-	[J]Translation, ribosomal structure and biogenesis	-	4	1123-1142	N
osa-miR1428d	UAAGAUAAUGCCAUGAAUUCG	Os08t0310001-01	-	-	-	[J]Translation, ribosomal structure and biogenesis	-	4	1123-1142	N
osa-miR1428e-3p	UAAGAUAAUGCCAUGAAUUUG	Os05t0172000-01	-	-	-	-	-	4	2672-2693	N
osa-miR1428e-3p	UAAGAUAAUGCCAUGAAUUUG	Os11t0692000-01	-	-	ko04075(Plant hormone signal transduction)	[T]Signal transduction mechanisms ;[S]Function unknown	-	4	4087-4107	N
osa-miR1428e-5p	AAUUCACAGGCCCUAUCUUGUG	Os01t0362000-01	-	-	-	[S]Function unknown	-	4	604-624	N
osa-miR1428f-5p	AAUUCACAGGCCCUAUCUUGUG	Os01t0362000-01	-	-	-	[S]Function unknown	-	4	604-624	N
osa-miR1428g-5p	AAUUCACAGGCCCUAUCUUGUG	Os01t0362000-01	-	-	-	[S]Function unknown	-	4	604-624	N
osa-miR1429-3p	GUUGCACGGGUUUGUAUGUUG	Os03t0408500-01	-	GO:0006352(transcription initiation, DNA-dependent);GO:0003677(DNA binding)	ko03022(Basal transcription factors)	[K]Transcription	-	4	599-618	N
osa-miR1429-3p	GUUGCACGGGUUUGUAUGUUG	Os09t0568050-00	-	-	ko03010(Ribosome)	[S]Function unknown	-	4	419-438	N
osa-miR1429-5p	GUAAUAUACUAAUCCGUGCAU	Os01t0137300-01	-	-	-	-	-	4	1563-1582	N
osa-miR1429-5p	GUAAUAUACUAAUCCGUGCAU	Os01t0344620-01	-	-	ko03013(RNA transport)	-	-	4	2031-2050	N
osa-miR1429-5p	GUAAUAUACUAAUCCGUGCAU	Os01t0645650-01	-	-	-	-	-	4	3879-3899	N
osa-miR1429-5p	GUAAUAUACUAAUCCGUGCAU	Os02t0284500-01	-	-	-	-	-	4	533-554	N
osa-miR1429-5p	GUAAUAUACUAAUCCGUGCAU	Os06t0250600-01	-	-	-	-	-	3.5	2931-2950	N
osa-miR1430	UGGUGAGCCUUCCUGGCUAAG	Os06t0156900-01	-	-	-	-	-	4	1413-1432	N
osa-miR1430	UGGUGAGCCUUCCUGGCUAAG	Os07t0642400-00	-	-	-	-	-	4	1051-1071	N
osa-miR1430	UGGUGAGCCUUCCUGGCUAAG	Os10t0341700-01	-	-	-	-	-	4	2001-2021	N
osa-miR1430	UGGUGAGCCUUCCUGGCUAAG	Os10t0341700-02	-	-	-	-	-	4	1959-1979	N
osa-miR1430	UGGUGAGCCUUCCUGGCUAAG	Os10t0341700-03	-	-	-	-	-	4	1060-1080	N
osa-miR1430	UGGUGAGCCUUCCUGGCUAAG	Os10t0341700-04	-	-	-	-	-	4	586-606	N
osa-miR1430	UGGUGAGCCUUCCUGGCUAAG	Os12t0578000-01	-	-	ko03440(Homologous recombination)	[S]Function unknown	-	4	1515-1536	N
osa-miR1432-3p	CAGGUGUCAUCUCCCCUGAAC	Os03t0309000-01	-	GO:0020037(heme binding)	-	[S]Function unknown	-	4	218-237	N
osa-miR1432-3p	CAGGUGUCAUCUCCCCUGAAC	Os09t0539200-01	BETA-GALACTOSIDASE 11	GO:0005975(carbohydrate metabolic process);GO:0003824(catalytic activity);GO:0004553(hydrolase activity, hydrolyzing O-glycosyl compounds);GO:0043169(cation binding)	ko00052(Galactose metabolism);ko00600(Sphingolipid metabolism);ko00531(Glycosaminoglycan degradation);ko00604(Glycosphingolipid biosynthesis - ganglio series);ko00511(Other glycan degradation)	[G]Carbohydrate transport and metabolism	BGAL11	4	2264-2284	N
osa-miR1432-5p	AUCAGGAGAGAUGACACCGAC	Os01t0192700-00	-	-	-	-	-	4	462-481	N
osa-miR1432-5p	AUCAGGAGAGAUGACACCGAC	Os03t0812400-01	-	GO:0005509(calcium ion binding)	ko04016(MAPK signaling pathway - plant);ko04070(Phosphatidylinositol signaling system);ko04626(Plant-pathogen interaction)	[D]Cell cycle control, cell division, chromosome partitioning ;[T]Signal transduction mechanisms ;[Z]Cytoskeleton	-	1	117-137	N
osa-miR1432-5p	AUCAGGAGAGAUGACACCGAC	Os03t0812800-00	-	GO:0005509(calcium ion binding)	ko04016(MAPK signaling pathway - plant);ko04070(Phosphatidylinositol signaling system);ko04626(Plant-pathogen interaction)	[D]Cell cycle control, cell division, chromosome partitioning ;[T]Signal transduction mechanisms ;[Z]Cytoskeleton	-	1	45-65	N
osa-miR1432-5p	AUCAGGAGAGAUGACACCGAC	Os04t0605500-01	-	-	-	-	-	3	147-167	N
osa-miR1432-5p	AUCAGGAGAGAUGACACCGAC	Os04t0605500-02	-	-	-	-	-	3	107-127	N
osa-miR1432-5p	AUCAGGAGAGAUGACACCGAC	Os08t0517200-01	-	-	-	-	-	3	162-182	N
osa-miR1435	UUUCUUAAGUCAAACUUUUU	Os01t0900750-01	-	-	-	[S]Function unknown	-	3	1200-1218	N
osa-miR1435	UUUCUUAAGUCAAACUUUUU	Os02t0245100-02	-	-	ko04146(Peroxisome)	[S]Function unknown	-	4	1595-1614	N
osa-miR1435	UUUCUUAAGUCAAACUUUUU	Os02t0581400-02	-	-	ko00130(Ubiquinone and other terpenoid-quinone biosynthesis)	[H]Coenzyme transport and metabolism	-	3.5	1287-1305	N
osa-miR1435	UUUCUUAAGUCAAACUUUUU	Os03t0620400-01	-	GO:0006355(regulation of transcription, DNA-dependent);GO:0003677(DNA binding)	-	[S]Function unknown	-	2.5	3275-3294	N
osa-miR1435	UUUCUUAAGUCAAACUUUUU	Os03t0698500-01	-	-	-	[S]Function unknown	-	3.5	2087-2105	N
osa-miR1435	UUUCUUAAGUCAAACUUUUU	Os03t0829200-02	-	GO:0003824(catalytic activity)	ko00590(Arachidonic acid metabolism);ko04146(Peroxisome)	[S]Function unknown	-	2.5	842-860	N
osa-miR1435	UUUCUUAAGUCAAACUUUUU	Os04t0489900-01	-	-	-	-	-	4	890-909	N
osa-miR1435	UUUCUUAAGUCAAACUUUUU	Os04t0525200-01	-	-	-	-	-	2.5	1370-1389	N
osa-miR1435	UUUCUUAAGUCAAACUUUUU	Os04t0625350-01	-	-	-	-	-	4	707-725	N
osa-miR1435	UUUCUUAAGUCAAACUUUUU	Os06t0242900-01	-	-	-	-	-	2.5	1730-1748	N
osa-miR1435	UUUCUUAAGUCAAACUUUUU	Os07t0478932-01	-	-	-	-	-	4	2399-2417	N
osa-miR1435	UUUCUUAAGUCAAACUUUUU	Os12t0502600-01	-	-	-	-	-	3.5	506-524	N
osa-miR1436	ACAUUAUGGGACGGAGGGAGU	Os01t0116300-01	-	-	-	-	-	2	937-957	N
osa-miR1436	ACAUUAUGGGACGGAGGGAGU	Os01t0220900-01	-	-	-	-	-	4	2830-2850	N
osa-miR1436	ACAUUAUGGGACGGAGGGAGU	Os01t0301500-01	-	GO:0005488(binding)	ko00520(Amino sugar and nucleotide sugar metabolism)	[S]Function unknown	-	3.5	1641-1661	N
osa-miR1436	ACAUUAUGGGACGGAGGGAGU	Os01t0326100-02	-	-	-	-	-	4	180-200	N
osa-miR1436	ACAUUAUGGGACGGAGGGAGU	Os01t0391600-00	-	-	-	-	-	3.5	1954-1974	N
osa-miR1436	ACAUUAUGGGACGGAGGGAGU	Os01t0513200-01	-	-	-	-	-	4	1265-1285	N
osa-miR1436	ACAUUAUGGGACGGAGGGAGU	Os01t0651200-01	-	-	-	[S]Function unknown	-	3	790-810	N
osa-miR1436	ACAUUAUGGGACGGAGGGAGU	Os01t0884200-01	-	-	-	-	-	4	960-979	N
osa-miR1436	ACAUUAUGGGACGGAGGGAGU	Os01t0897500-02	-	-	-	[S]Function unknown	-	3.5	625-645	N
osa-miR1436	ACAUUAUGGGACGGAGGGAGU	Os01t0908001-01	-	-	-	[S]Function unknown	-	3	1205-1225	N
osa-miR1436	ACAUUAUGGGACGGAGGGAGU	Os02t0313500-01	-	-	-	-	-	2	2925-2945	N
osa-miR1436	ACAUUAUGGGACGGAGGGAGU	Os02t0527700-01	-	-	-	-	-	4	1131-1151	N
osa-miR1436	ACAUUAUGGGACGGAGGGAGU	Os02t0535300-00	-	-	-	[S]Function unknown	-	4	801-821	N
osa-miR1436	ACAUUAUGGGACGGAGGGAGU	Os02t0582300-01	-	GO:0005488(binding)	-	[S]Function unknown	-	4	3469-3489	N
osa-miR1436	ACAUUAUGGGACGGAGGGAGU	Os02t0652100-01	WRKY GENE 34	GO:0006355(regulation of transcription, DNA-dependent);GO:0003700(sequence-specific DNA binding transcription factor activity);GO:0043565(sequence-specific DNA binding)	ko04016(MAPK signaling pathway - plant)	[K]Transcription	WRKY34	3	2699-2719	N
osa-miR1436	ACAUUAUGGGACGGAGGGAGU	Os02t0728700-01	-	-	ko03008(Ribosome biogenesis in eukaryotes)	[J]Translation, ribosomal structure and biogenesis	-	4	1707-1727	N
osa-miR1436	ACAUUAUGGGACGGAGGGAGU	Os03t0229575-01	-	-	-	-	-	2	284-304	N
osa-miR1436	ACAUUAUGGGACGGAGGGAGU	Os03t0259300-01	-	GO:0005515(protein binding)	ko04141(Protein processing in endoplasmic reticulum)	[S]Function unknown	HRD3	2	2441-2461	N
osa-miR1436	ACAUUAUGGGACGGAGGGAGU	Os03t0306400-01	-	-	-	-	-	4	1251-1271	N
osa-miR1436	ACAUUAUGGGACGGAGGGAGU	Os03t0668033-01	-	-	-	[S]Function unknown	-	4	1391-1411	N
osa-miR1436	ACAUUAUGGGACGGAGGGAGU	Os04t0402250-01	-	-	-	[L]Replication, recombination and repair	-	4	426-446	N
osa-miR1436	ACAUUAUGGGACGGAGGGAGU	Os04t0472200-01	FASCICLIN-LIKE ARABINOGALACTAN PROTEIN 13	-	-	[M]Cell wall_membrane_envelope biogenesis	FLA13	4	900-920	N
osa-miR1436	ACAUUAUGGGACGGAGGGAGU	Os05t0143550-01	-	-	ko04016(MAPK signaling pathway - plant)	[T]Signal transduction mechanisms	-	4	167-187	N
osa-miR1436	ACAUUAUGGGACGGAGGGAGU	Os05t0214232-00	-	-	-	-	-	4	560-580	N
osa-miR1436	ACAUUAUGGGACGGAGGGAGU	Os05t0452900-01	-	-	ko00600(Sphingolipid metabolism)	[S]Function unknown	-	3	1292-1312	N
osa-miR1436	ACAUUAUGGGACGGAGGGAGU	Os05t0581000-01	-	-	-	-	-	3.5	877-897	N
osa-miR1436	ACAUUAUGGGACGGAGGGAGU	Os06t0152550-01	-	-	-	-	-	2.5	1451-1471	N
osa-miR1436	ACAUUAUGGGACGGAGGGAGU	Os06t0167500-02	-	-	-	-	-	4	922-942	N
osa-miR1436	ACAUUAUGGGACGGAGGGAGU	Os06t0199100-01	-	-	-	-	-	4	4494-4514	N
osa-miR1436	ACAUUAUGGGACGGAGGGAGU	Os06t0218500-02	-	-	-	-	-	2	2476-2496	N
osa-miR1436	ACAUUAUGGGACGGAGGGAGU	Os06t0230000-01	-	-	-	-	-	4	804-824	N
osa-miR1436	ACAUUAUGGGACGGAGGGAGU	Os06t0265950-01	-	-	-	-	-	3	108-128	N
osa-miR1436	ACAUUAUGGGACGGAGGGAGU	Os06t0548800-01	-	GO:0055114(oxidation-reduction process);GO:0003824(catalytic activity);GO:0008762(UDP-N-acetylmuramate dehydrogenase activity);GO:0016491(oxidoreductase activity);GO:0016614(oxidoreductase activity, acting on CH-OH group of donors);GO:0050660(flavin adenine dinucleotide binding)	ko00052(Galactose metabolism);ko00500(Starch and sucrose metabolism)	[C]Energy production and conversion	-	3.5	1814-1834	N
osa-miR1436	ACAUUAUGGGACGGAGGGAGU	Os06t0580100-02	-	-	-	-	-	3	266-286	N
osa-miR1436	ACAUUAUGGGACGGAGGGAGU	Os06t0584400-01	-	-	-	-	-	3.5	393-413	N
osa-miR1436	ACAUUAUGGGACGGAGGGAGU	Os06t0593800-01	-	-	-	-	-	4	1619-1639	N
osa-miR1436	ACAUUAUGGGACGGAGGGAGU	Os07t0194950-01	-	-	-	-	-	3	2328-2348	N
osa-miR1436	ACAUUAUGGGACGGAGGGAGU	Os07t0471683-01	-	-	-	-	-	4	1266-1286	N
osa-miR1436	ACAUUAUGGGACGGAGGGAGU	Os07t0595700-01	-	-	-	[S]Function unknown	-	2	84-104	N
osa-miR1436	ACAUUAUGGGACGGAGGGAGU	Os07t0616750-01	-	-	-	-	-	4	614-634	N
osa-miR1436	ACAUUAUGGGACGGAGGGAGU	Os07t0682600-01	-	-	-	-	-	3.5	1613-1633	N
osa-miR1436	ACAUUAUGGGACGGAGGGAGU	Os07t0691700-01	-	-	ko00620(Pyruvate metabolism);ko00710(Carbon fixation in photosynthetic organisms)	-	-	4	2988-3008	N
osa-miR1436	ACAUUAUGGGACGGAGGGAGU	Os08t0202300-01	-	-	-	-	-	4	208-227	N
osa-miR1436	ACAUUAUGGGACGGAGGGAGU	Os08t0244800-01	-	-	-	-	-	4	46-66	N
osa-miR1436	ACAUUAUGGGACGGAGGGAGU	Os08t0300200-02	-	-	-	-	-	4	2229-2249	N
osa-miR1436	ACAUUAUGGGACGGAGGGAGU	Os08t0483200-01	-	-	-	-	-	3.5	3017-3037	N
osa-miR1436	ACAUUAUGGGACGGAGGGAGU	Os09t0109800-03	-	GO:0015746(citrate transport);GO:0055085(transmembrane transport);GO:0016021(integral to membrane);GO:0015137(citrate transmembrane transporter activity)	-	[P]Inorganic ion transport and metabolism	-	3	3290-3310	N
osa-miR1436	ACAUUAUGGGACGGAGGGAGU	Os09t0248000-02	-	-	-	-	-	4	1077-1097	N
osa-miR1436	ACAUUAUGGGACGGAGGGAGU	Os09t0248000-04	-	-	-	-	-	4	1353-1373	N
osa-miR1436	ACAUUAUGGGACGGAGGGAGU	Os09t0268500-01	-	-	-	-	-	4	1096-1116	N
osa-miR1436	ACAUUAUGGGACGGAGGGAGU	Os09t0379900-02	-	-	-	-	-	3.5	2629-2649	N
osa-miR1436	ACAUUAUGGGACGGAGGGAGU	Os09t0385300-01	-	-	-	-	-	4	3551-3571	N
osa-miR1436	ACAUUAUGGGACGGAGGGAGU	Os09t0385300-02	-	-	-	-	-	4	1758-1778	N
osa-miR1436	ACAUUAUGGGACGGAGGGAGU	Os09t0392666-01	-	-	-	-	-	1.5	855-875	N
osa-miR1436	ACAUUAUGGGACGGAGGGAGU	Os09t0498000-01	-	-	-	-	-	4	1561-1581	N
osa-miR1436	ACAUUAUGGGACGGAGGGAGU	Os09t0530700-01	-	-	-	[S]Function unknown	-	4	622-642	N
osa-miR1436	ACAUUAUGGGACGGAGGGAGU	Os10t0422700-01	-	-	-	-	-	3.5	1517-1537	N
osa-miR1436	ACAUUAUGGGACGGAGGGAGU	Os10t0470100-01	-	-	-	-	-	2	1524-1544	N
osa-miR1436	ACAUUAUGGGACGGAGGGAGU	Os10t0475000-01	-	-	-	[E]Amino acid transport and metabolism	-	4	3742-3762	N
osa-miR1436	ACAUUAUGGGACGGAGGGAGU	Os10t0551100-01	-	-	-	-	-	3	1585-1604	N
osa-miR1436	ACAUUAUGGGACGGAGGGAGU	Os11t0199700-01	-	GO:0006886(intracellular protein transport)	-	[S]Function unknown	-	3	1345-1365	N
osa-miR1436	ACAUUAUGGGACGGAGGGAGU	Os11t0266500-02	-	-	-	-	-	4	438-458	N
osa-miR1436	ACAUUAUGGGACGGAGGGAGU	Os11t0429000-01	-	-	-	-	-	2	919-939	N
osa-miR1436	ACAUUAUGGGACGGAGGGAGU	Os11t0446000-01	RICE SALT SENSITIVE 3	-	ko00073(Cutin, suberine and wax biosynthesis);ko04146(Peroxisome)	[S]Function unknown	RSS3	3	562-582	N
osa-miR1436	ACAUUAUGGGACGGAGGGAGU	Os11t0448100-01	-	-	-	-	-	4	3096-3116	N
osa-miR1436	ACAUUAUGGGACGGAGGGAGU	Os11t0513700-01	-	-	-	-	-	2	1922-1942	N
osa-miR1436	ACAUUAUGGGACGGAGGGAGU	Os11t0544866-01	-	-	ko03008(Ribosome biogenesis in eukaryotes)	-	-	4	3516-3536	N
osa-miR1436	ACAUUAUGGGACGGAGGGAGU	Os12t0107500-01	-	-	ko00350(Tyrosine metabolism);ko00360(Phenylalanine metabolism)	[S]Function unknown	-	4	480-500	N
osa-miR1436	ACAUUAUGGGACGGAGGGAGU	Os12t0264500-03	-	-	ko00640(Propanoate metabolism);ko00280(Valine, leucine and isoleucine degradation);ko00410(beta-Alanine metabolism)	[I]Lipid transport and metabolism	-	2	2876-2896	N
osa-miR1436	ACAUUAUGGGACGGAGGGAGU	Os12t0264500-04	-	-	-	[L]Replication, recombination and repair	-	2	857-877	N
osa-miR1436	ACAUUAUGGGACGGAGGGAGU	Os12t0277900-01	-	-	-	[S]Function unknown	-	4	1443-1463	N
osa-miR1436	ACAUUAUGGGACGGAGGGAGU	Os12t0292200-01	-	-	-	-	-	3.5	1105-1125	N
osa-miR1436	ACAUUAUGGGACGGAGGGAGU	Os12t0459100-00	-	-	-	-	-	3	1445-1465	N
osa-miR1436	ACAUUAUGGGACGGAGGGAGU	Os12t0614900-02	-	-	-	-	-	4	2409-2429	N
osa-miR1436	ACAUUAUGGGACGGAGGGAGU	Os12t0632850-01	-	-	-	-	-	2.5	2199-2219	N
osa-miR1437a	UCCGGCGCCGCACUAGGCACUG	Os01t0849100-01	-	-	-	-	-	3.5	1222-1242	N
osa-miR1437a	UCCGGCGCCGCACUAGGCACUG	Os03t0726300-01	-	-	-	-	-	4	63-85	N
osa-miR1437b-5p	GGGAGGAAACAGUGCCUAGUG	Os04t0163700-01	-	-	-	-	-	4	1184-1203	N
osa-miR1437b-5p	GGGAGGAAACAGUGCCUAGUG	Os11t0438000-01	-	-	-	-	-	3	1788-1808	N
osa-miR1437b-5p	GGGAGGAAACAGUGCCUAGUG	Os11t0438000-02	-	GO:0008152(metabolic process);GO:0000166(nucleotide binding);GO:0016491(oxidoreductase activity)	ko00960(Tropane, piperidine and pyridine alkaloid biosynthesis)	-	-	3	1746-1766	N
osa-miR1438	AGGGUAAUUUUAUCAUUUUUAA	Os02t0150300-01	-	-	-	-	-	3	723-744	N
osa-miR1438	AGGGUAAUUUUAUCAUUUUUAA	Os04t0651500-01	-	-	-	-	-	4	3971-3992	N
osa-miR1438	AGGGUAAUUUUAUCAUUUUUAA	Os07t0168700-01	-	-	-	-	-	4	1350-1371	N
osa-miR1438	AGGGUAAUUUUAUCAUUUUUAA	Os11t0668650-01	-	-	-	-	-	4	1408-1429	N
osa-miR1438	AGGGUAAUUUUAUCAUUUUUAA	Os12t0292200-01	-	-	-	-	-	3	2337-2357	N
osa-miR1438	AGGGUAAUUUUAUCAUUUUUAA	Os12t0585650-01	-	-	-	-	-	3	1100-1121	N
osa-miR1439	UUUUGGAACGGAGUGAGUAUU	Os01t0103050-01	-	-	ko04144(Endocytosis)	[U]Intracellular trafficking, secretion, and vesicular transport	-	3.5	2344-2364	N
osa-miR1439	UUUUGGAACGGAGUGAGUAUU	Os01t0104900-01	-	GO:0016747(transferase activity, transferring acyl groups other than amino-acyl groups)	ko00073(Cutin, suberine and wax biosynthesis)	[S]Function unknown	-	4	1595-1615	N
osa-miR1439	UUUUGGAACGGAGUGAGUAUU	Os01t0104900-02	-	GO:0016747(transferase activity, transferring acyl groups other than amino-acyl groups)	ko00073(Cutin, suberine and wax biosynthesis)	[S]Function unknown	-	4	1101-1121	N
osa-miR1439	UUUUGGAACGGAGUGAGUAUU	Os01t0196800-01	-	-	-	-	-	4	1488-1508	N
osa-miR1439	UUUUGGAACGGAGUGAGUAUU	Os01t0288800-01	-	-	-	[S]Function unknown	-	3.5	472-492	N
osa-miR1439	UUUUGGAACGGAGUGAGUAUU	Os01t0326100-02	-	-	-	-	-	4	177-197	N
osa-miR1439	UUUUGGAACGGAGUGAGUAUU	Os01t0513200-01	-	-	-	-	-	4	1262-1282	N
osa-miR1439	UUUUGGAACGGAGUGAGUAUU	Os01t0727900-01	-	-	-	[S]Function unknown	-	4	873-893	N
osa-miR1439	UUUUGGAACGGAGUGAGUAUU	Os01t0773200-02	-	-	-	-	-	4	2498-2518	N
osa-miR1439	UUUUGGAACGGAGUGAGUAUU	Os01t0785700-01	-	-	-	-	-	3.5	1811-1831	N
osa-miR1439	UUUUGGAACGGAGUGAGUAUU	Os01t0860400-01	-	GO:0005975(carbohydrate metabolic process);GO:0003824(catalytic activity);GO:0004553(hydrolase activity, hydrolyzing O-glycosyl compounds);GO:0043169(cation binding)	ko00520(Amino sugar and nucleotide sugar metabolism)	[G]Carbohydrate transport and metabolism	-	3.5	1073-1093	N
osa-miR1439	UUUUGGAACGGAGUGAGUAUU	Os01t0863100-01	-	-	-	-	-	3.5	524-544	N
osa-miR1439	UUUUGGAACGGAGUGAGUAUU	Os01t0908001-01	-	-	-	[S]Function unknown	-	3	1202-1222	N
osa-miR1439	UUUUGGAACGGAGUGAGUAUU	Os01t0939000-01	-	-	-	-	-	4	574-594	N
osa-miR1439	UUUUGGAACGGAGUGAGUAUU	Os02t0130200-01	-	GO:0005975(carbohydrate metabolic process);GO:0004650(polygalacturonase activity)	ko00040(Pentose and glucuronate interconversions)	[M]Cell wall_membrane_envelope biogenesis	-	4	1865-1885	N
osa-miR1439	UUUUGGAACGGAGUGAGUAUU	Os02t0141201-01	-	-	-	-	-	4	3452-3472	N
osa-miR1439	UUUUGGAACGGAGUGAGUAUU	Os02t0174500-01	-	-	-	-	-	3.5	1196-1216	N
osa-miR1439	UUUUGGAACGGAGUGAGUAUU	Os02t0531300-01	-	-	-	-	-	3.5	438-457	N
osa-miR1439	UUUUGGAACGGAGUGAGUAUU	Os02t0535300-00	-	-	-	[S]Function unknown	-	2	798-818	N
osa-miR1439	UUUUGGAACGGAGUGAGUAUU	Os03t0216800-01	-	GO:0005975(carbohydrate metabolic process);GO:0004650(polygalacturonase activity)	ko00040(Pentose and glucuronate interconversions)	[M]Cell wall_membrane_envelope biogenesis	-	4	1427-1447	N
osa-miR1439	UUUUGGAACGGAGUGAGUAUU	Os03t0306400-01	-	-	-	-	-	4	1248-1268	N
osa-miR1439	UUUUGGAACGGAGUGAGUAUU	Os03t0320850-00	-	-	-	[T]Signal transduction mechanisms	-	4	1304-1324	N
osa-miR1439	UUUUGGAACGGAGUGAGUAUU	Os03t0405400-01	-	-	-	-	-	4	1023-1043	N
osa-miR1439	UUUUGGAACGGAGUGAGUAUU	Os03t0409100-01	-	GO:0006508(proteolysis);GO:0004176(ATP-dependent peptidase activity)	-	[O]Posttranslational modification, protein turnover, chaperones	-	4	841-861	N
osa-miR1439	UUUUGGAACGGAGUGAGUAUU	Os03t0748100-01	-	GO:0008152(metabolic process);GO:0000166(nucleotide binding);GO:0016491(oxidoreductase activity)	ko00061(Fatty acid biosynthesis);ko01040(Biosynthesis of unsaturated fatty acids);ko00780(Biotin metabolism);ko00333(Prodigiosin biosyntheses)	[S]Function unknown	-	4	934-954	N
osa-miR1439	UUUUGGAACGGAGUGAGUAUU	Os04t0111900-02	-	-	-	-	-	4	4540-4560	N
osa-miR1439	UUUUGGAACGGAGUGAGUAUU	Os04t0316701-01	-	-	-	-	-	3	3059-3079	N
osa-miR1439	UUUUGGAACGGAGUGAGUAUU	Os04t0385650-01	-	-	-	-	-	4	2647-2667	N
osa-miR1439	UUUUGGAACGGAGUGAGUAUU	Os04t0402250-01	-	-	-	[L]Replication, recombination and repair	-	3	423-443	N
osa-miR1439	UUUUGGAACGGAGUGAGUAUU	Os04t0481300-01	-	GO:0008152(metabolic process);GO:0008168(methyltransferase activity)	-	[S]Function unknown	-	4	970-990	N
osa-miR1439	UUUUGGAACGGAGUGAGUAUU	Os04t0551700-01	-	-	-	-	-	3.5	2396-2416	N
osa-miR1439	UUUUGGAACGGAGUGAGUAUU	Os04t0572800-00	-	-	ko04120(Ubiquitin mediated proteolysis)	[S]Function unknown	-	3.5	546-566	N
osa-miR1439	UUUUGGAACGGAGUGAGUAUU	Os04t0677550-01	-	-	-	-	-	4	139-158	N
osa-miR1439	UUUUGGAACGGAGUGAGUAUU	Os06t0140200-01	-	GO:0005515(protein binding)	ko04626(Plant-pathogen interaction)	[S]Function unknown	-	4	3544-3564	N
osa-miR1439	UUUUGGAACGGAGUGAGUAUU	Os06t0167500-02	-	-	-	-	-	3	919-939	N
osa-miR1439	UUUUGGAACGGAGUGAGUAUU	Os06t0191900-00	-	-	-	-	-	3.5	2443-2462	N
osa-miR1439	UUUUGGAACGGAGUGAGUAUU	Os06t0279900-00	-	-	-	-	-	4	387-407	N
osa-miR1439	UUUUGGAACGGAGUGAGUAUU	Os06t0578100-00	-	GO:0005515(protein binding)	-	[S]Function unknown	-	4	1878-1898	N
osa-miR1439	UUUUGGAACGGAGUGAGUAUU	Os06t0579100-01	-	-	-	-	-	4	365-385	N
osa-miR1439	UUUUGGAACGGAGUGAGUAUU	Os06t0580100-02	-	-	-	-	-	3.5	2235-2255	N
osa-miR1439	UUUUGGAACGGAGUGAGUAUU	Os06t0681600-02	-	GO:0006979(response to oxidative stress);GO:0055114(oxidation-reduction process);GO:0004601(peroxidase activity);GO:0020037(heme binding)	ko00940(Phenylpropanoid biosynthesis)	[G]Carbohydrate transport and metabolism	-	3.5	692-712	N
osa-miR1439	UUUUGGAACGGAGUGAGUAUU	Os07t0596950-01	-	-	-	-	-	3.5	1140-1159	N
osa-miR1439	UUUUGGAACGGAGUGAGUAUU	Os07t0673100-01	-	-	-	-	-	4	1120-1140	N
osa-miR1439	UUUUGGAACGGAGUGAGUAUU	Os07t0691700-01	-	-	ko00620(Pyruvate metabolism);ko00710(Carbon fixation in photosynthetic organisms)	-	-	3.5	2985-3005	N
osa-miR1439	UUUUGGAACGGAGUGAGUAUU	Os08t0400300-01	-	-	-	[S]Function unknown	-	3.5	1983-2003	N
osa-miR1439	UUUUGGAACGGAGUGAGUAUU	Os08t0434566-01	-	-	-	-	-	4	2852-2872	N
osa-miR1439	UUUUGGAACGGAGUGAGUAUU	Os09t0109800-03	-	GO:0015746(citrate transport);GO:0055085(transmembrane transport);GO:0016021(integral to membrane);GO:0015137(citrate transmembrane transporter activity)	-	[P]Inorganic ion transport and metabolism	-	4	2911-2931	N
osa-miR1439	UUUUGGAACGGAGUGAGUAUU	Os09t0343400-01	-	-	-	-	-	4	484-504	N
osa-miR1439	UUUUGGAACGGAGUGAGUAUU	Os09t0498000-01	-	-	-	-	-	4	1558-1578	N
osa-miR1439	UUUUGGAACGGAGUGAGUAUU	Os09t0530700-01	-	-	-	[S]Function unknown	-	3	619-639	N
osa-miR1439	UUUUGGAACGGAGUGAGUAUU	Os10t0134250-01	-	-	-	-	-	4	2270-2289	N
osa-miR1439	UUUUGGAACGGAGUGAGUAUU	Os10t0204300-01	-	-	ko00010(Glycolysis _ Gluconeogenesis);ko00020(Citrate cycle (TCA cycle));ko00620(Pyruvate metabolism);ko00710(Carbon fixation in photosynthetic organisms)	-	-	3	2153-2173	N
osa-miR1439	UUUUGGAACGGAGUGAGUAUU	Os10t0462300-01	-	-	-	[S]Function unknown	-	4	1046-1066	N
osa-miR1439	UUUUGGAACGGAGUGAGUAUU	Os10t0475000-01	-	-	-	[E]Amino acid transport and metabolism	-	4	3739-3759	N
osa-miR1439	UUUUGGAACGGAGUGAGUAUU	Os10t0516450-01	-	-	-	-	-	4	620-639	N
osa-miR1439	UUUUGGAACGGAGUGAGUAUU	Os11t0206300-01	-	-	-	-	-	4	2629-2649	N
osa-miR1439	UUUUGGAACGGAGUGAGUAUU	Os11t0578033-01	-	-	-	[T]Signal transduction mechanisms	-	4	274-294	N
osa-miR1439	UUUUGGAACGGAGUGAGUAUU	Os11t0599100-01	-	-	-	[T]Signal transduction mechanisms	-	3.5	1221-1241	N
osa-miR1439	UUUUGGAACGGAGUGAGUAUU	Os11t0606001-00	-	-	-	-	-	4	117-137	N
osa-miR1439	UUUUGGAACGGAGUGAGUAUU	Os12t0110475-01	-	-	-	-	-	3.5	231-251	N
osa-miR1439	UUUUGGAACGGAGUGAGUAUU	Os12t0209502-01	-	-	-	-	-	4	3106-3126	N
osa-miR1439	UUUUGGAACGGAGUGAGUAUU	Os12t0244800-01	-	-	-	-	-	4	3605-3625	N
osa-miR1439	UUUUGGAACGGAGUGAGUAUU	Os12t0274450-01	-	-	-	-	-	4	2072-2092	N
osa-miR1439	UUUUGGAACGGAGUGAGUAUU	Os12t0277900-01	-	-	-	[S]Function unknown	-	4	1440-1460	N
osa-miR1439	UUUUGGAACGGAGUGAGUAUU	Os12t0406000-01	-	-	ko04626(Plant-pathogen interaction)	-	-	2.5	424-444	N
osa-miR1439	UUUUGGAACGGAGUGAGUAUU	Os12t0547401-01	-	-	-	-	-	2	1835-1855	N
osa-miR1439	UUUUGGAACGGAGUGAGUAUU	Os12t0614900-02	-	-	-	-	-	4	2406-2426	N
osa-miR1440a	UGCUCAAAUACCACUCUCCU	Os02t0732250-00	-	-	-	-	-	4	71-90	N
osa-miR1440a	UGCUCAAAUACCACUCUCCU	Os02t0748100-01	-	-	-	-	-	4	408-426	N
osa-miR1440a	UGCUCAAAUACCACUCUCCU	Os02t0748100-02	-	-	-	-	-	4	396-414	N
osa-miR1440a	UGCUCAAAUACCACUCUCCU	Os03t0145500-01	-	-	-	-	-	3	1111-1129	N
osa-miR1440a	UGCUCAAAUACCACUCUCCU	Os06t0204400-01	-	GO:0008654(phospholipid biosynthetic process);GO:0016020(membrane);GO:0016780(phosphotransferase activity, for other substituted phosphate groups)	ko00564(Glycerophospholipid metabolism);ko00565(Ether lipid metabolism);ko00440(Phosphonate and phosphinate metabolism)	[I]Lipid transport and metabolism	-	4	1697-1716	N
osa-miR1440a	UGCUCAAAUACCACUCUCCU	Os06t0204400-02	-	-	ko00564(Glycerophospholipid metabolism);ko00565(Ether lipid metabolism);ko00440(Phosphonate and phosphinate metabolism)	[I]Lipid transport and metabolism	-	4	743-762	N
osa-miR1440a	UGCUCAAAUACCACUCUCCU	Os06t0255200-01	-	-	-	-	-	4	2368-2388	N
osa-miR1440a	UGCUCAAAUACCACUCUCCU	Os06t0255200-02	-	-	-	-	-	4	1829-1849	N
osa-miR1440a	UGCUCAAAUACCACUCUCCU	Os07t0650600-03	BRASSINOLIDE ENHANCED GENE 2	-	-	[S]Function unknown	BLE2	3.5	66-85	N
osa-miR1440a	UGCUCAAAUACCACUCUCCU	Os07t0650600-04	BRASSINOLIDE ENHANCED GENE 2	GO:0005488(binding)	-	[S]Function unknown	BLE2	3.5	2680-2699	N
osa-miR1440a	UGCUCAAAUACCACUCUCCU	Os07t0654450-00	-	-	-	-	-	3.5	66-85	N
osa-miR1440a	UGCUCAAAUACCACUCUCCU	Os07t0654700-00	-	GO:0005488(binding)	-	-	-	3.5	2701-2720	N
osa-miR1440a	UGCUCAAAUACCACUCUCCU	Os08t0518000-01	-	-	-	-	-	3.5	626-645	N
osa-miR1440a	UGCUCAAAUACCACUCUCCU	Os11t0235200-01	-	-	-	-	-	4	2322-2342	N
osa-miR1440a	UGCUCAAAUACCACUCUCCU	Os12t0595000-01	-	-	-	-	-	4	1346-1366	N
osa-miR1440b	UUUAGGAGAGUGGUAUUUGAG	Os04t0356600-01	-	-	-	-	-	3.5	407-427	N
osa-miR1441	ACCGGAUGUCGGAAAAGGUUU	Os01t0113500-01	-	-	-	-	-	4	782-803	N
osa-miR1441	ACCGGAUGUCGGAAAAGGUUU	Os01t0226700-01	-	-	-	[S]Function unknown	-	4	757-777	N
osa-miR1441	ACCGGAUGUCGGAAAAGGUUU	Os01t0638701-01	-	-	-	-	-	3	441-461	N
osa-miR1441	ACCGGAUGUCGGAAAAGGUUU	Os03t0752000-01	-	-	-	-	-	4	1534-1554	N
osa-miR1441	ACCGGAUGUCGGAAAAGGUUU	Os04t0651500-01	-	-	-	-	-	1.5	2520-2540	N
osa-miR1441	ACCGGAUGUCGGAAAAGGUUU	Os08t0403733-01	-	-	-	[S]Function unknown	-	4	1311-1331	N
osa-miR1441	ACCGGAUGUCGGAAAAGGUUU	Os12t0267400-01	-	-	-	-	-	4	1465-1485	N
osa-miR1442	AUUCAUAGUACUAGAUGUGU	Os01t0288800-01	-	-	-	[S]Function unknown	-	3	788-808	N
osa-miR1442	AUUCAUAGUACUAGAUGUGU	Os01t0513200-01	-	-	-	-	-	3	1307-1327	N
osa-miR1442	AUUCAUAGUACUAGAUGUGU	Os01t0805975-01	-	-	-	-	-	4	1071-1091	N
osa-miR1442	AUUCAUAGUACUAGAUGUGU	Os01t0841050-01	-	-	-	-	-	3.5	322-342	N
osa-miR1442	AUUCAUAGUACUAGAUGUGU	Os02t0214050-01	-	-	-	-	-	4	1534-1552	N
osa-miR1442	AUUCAUAGUACUAGAUGUGU	Os02t0452000-01	-	-	-	-	-	1.5	116-136	N
osa-miR1442	AUUCAUAGUACUAGAUGUGU	Os02t0488600-01	-	-	-	-	-	4	1513-1532	N
osa-miR1442	AUUCAUAGUACUAGAUGUGU	Os02t0833200-01	-	-	-	[U]Intracellular trafficking, secretion, and vesicular transport	-	1.5	307-327	N
osa-miR1442	AUUCAUAGUACUAGAUGUGU	Os03t0170400-01	-	-	-	-	-	3.5	2501-2521	N
osa-miR1442	AUUCAUAGUACUAGAUGUGU	Os03t0222800-01	-	-	-	-	-	4	1860-1880	N
osa-miR1442	AUUCAUAGUACUAGAUGUGU	Os04t0466600-01	AGMATINE IMINOHYDROLASE	GO:0009446(putrescine biosynthetic process);GO:0047632(agmatine deiminase activity)	ko00330(Arginine and proline metabolism)	[E]Amino acid transport and metabolism	AIH	3.5	1301-1320	N
osa-miR1442	AUUCAUAGUACUAGAUGUGU	Os04t0481300-01	-	GO:0008152(metabolic process);GO:0008168(methyltransferase activity)	-	[S]Function unknown	-	4	945-963	N
osa-miR1442	AUUCAUAGUACUAGAUGUGU	Os04t0611233-00	-	-	-	-	-	4	348-368	N
osa-miR1442	AUUCAUAGUACUAGAUGUGU	Os05t0172000-01	-	-	-	-	-	3	3615-3635	N
osa-miR1442	AUUCAUAGUACUAGAUGUGU	Os05t0443400-02	-	-	ko00500(Starch and sucrose metabolism)	[G]Carbohydrate transport and metabolism	-	3	2169-2189	N
osa-miR1442	AUUCAUAGUACUAGAUGUGU	Os06t0265950-01	-	-	-	-	-	3.5	150-170	N
osa-miR1442	AUUCAUAGUACUAGAUGUGU	Os06t0286310-01	-	-	-	[L]Replication, recombination and repair	-	1.5	927-947	N
osa-miR1442	AUUCAUAGUACUAGAUGUGU	Os06t0596300-01	-	GO:0006633(fatty acid biosynthetic process);GO:0016790(thiolester hydrolase activity)	ko00061(Fatty acid biosynthesis)	[I]Lipid transport and metabolism	-	4	1485-1504	N
osa-miR1442	AUUCAUAGUACUAGAUGUGU	Os07t0596950-01	-	-	-	-	-	4	129-148	N
osa-miR1442	AUUCAUAGUACUAGAUGUGU	Os08t0154300-02	-	GO:0005975(carbohydrate metabolic process);GO:0008152(metabolic process);GO:0003824(catalytic activity)	ko00030(Pentose phosphate pathway)	[G]Carbohydrate transport and metabolism	-	4	2577-2597	N
osa-miR1442	AUUCAUAGUACUAGAUGUGU	Os08t0307400-01	-	GO:0046854(phosphatidylinositol phosphorylation);GO:0048015(phosphatidylinositol-mediated signaling);GO:0005942(phosphatidylinositol 3-kinase complex);GO:0004428(inositol or phosphatidylinositol kinase activity);GO:0005515(protein binding);GO:0016303(1-phosphatidylinositol-3-kinase activity)	ko00562(Inositol phosphate metabolism);ko04070(Phosphatidylinositol signaling system);ko04145(Phagosome);ko04136(Autophagy - other eukaryotes)	[B]Chromatin structure and dynamics ;[D]Cell cycle control, cell division, chromosome partitioning ;[L]Replication, recombination and repair ;[T]Signal transduction mechanisms ;[U]Intracellular trafficking, secretion, and vesicular transport	-	3	3144-3164	N
osa-miR1442	AUUCAUAGUACUAGAUGUGU	Os08t0307400-02	-	GO:0046854(phosphatidylinositol phosphorylation);GO:0048015(phosphatidylinositol-mediated signaling);GO:0005942(phosphatidylinositol 3-kinase complex);GO:0004428(inositol or phosphatidylinositol kinase activity);GO:0005488(binding);GO:0005515(protein binding);GO:0016303(1-phosphatidylinositol-3-kinase activity);GO:0016772(transferase activity, transferring phosphorus-containing groups);GO:0016773…	ko00562(Inositol phosphate metabolism);ko04070(Phosphatidylinositol signaling system);ko04145(Phagosome);ko04136(Autophagy - other eukaryotes)	[B]Chromatin structure and dynamics ;[D]Cell cycle control, cell division, chromosome partitioning ;[L]Replication, recombination and repair ;[T]Signal transduction mechanisms ;[U]Intracellular trafficking, secretion, and vesicular transport	-	3	3233-3253	N
osa-miR1442	AUUCAUAGUACUAGAUGUGU	Os08t0307400-03	-	GO:0046854(phosphatidylinositol phosphorylation);GO:0048015(phosphatidylinositol-mediated signaling);GO:0005942(phosphatidylinositol 3-kinase complex);GO:0004428(inositol or phosphatidylinositol kinase activity);GO:0005488(binding);GO:0005515(protein binding);GO:0016303(1-phosphatidylinositol-3-kinase activity)	ko00562(Inositol phosphate metabolism);ko04070(Phosphatidylinositol signaling system);ko04145(Phagosome);ko04136(Autophagy - other eukaryotes)	[B]Chromatin structure and dynamics ;[D]Cell cycle control, cell division, chromosome partitioning ;[L]Replication, recombination and repair ;[T]Signal transduction mechanisms ;[U]Intracellular trafficking, secretion, and vesicular transport	-	3	3161-3181	N
osa-miR1442	AUUCAUAGUACUAGAUGUGU	Os08t0486266-01	-	-	-	-	-	3.5	821-841	N
osa-miR1442	AUUCAUAGUACUAGAUGUGU	Os09t0123500-01	-	-	-	-	-	3.5	1549-1569	N
osa-miR1442	AUUCAUAGUACUAGAUGUGU	Os09t0331100-00	-	-	-	-	-	4	1093-1113	N
osa-miR1442	AUUCAUAGUACUAGAUGUGU	Os09t0491596-01	-	-	-	-	-	4	650-668	N
osa-miR1442	AUUCAUAGUACUAGAUGUGU	Os09t0513800-01	-	-	-	-	-	4	1992-2010	N
osa-miR1442	AUUCAUAGUACUAGAUGUGU	Os10t0130500-02	-	-	-	-	-	3.5	6276-6296	N
osa-miR1442	AUUCAUAGUACUAGAUGUGU	Os10t0406701-01	-	-	-	-	-	3	4120-4140	N
osa-miR1442	AUUCAUAGUACUAGAUGUGU	Os12t0135000-01	-	-	-	[G]Carbohydrate transport and metabolism ;[Q]Secondary metabolites biosynthesis, transport and catabolism ;[S]Function unknown	-	4	487-507	N
osa-miR1442	AUUCAUAGUACUAGAUGUGU	Os12t0288000-01	-	-	-	-	-	4	2519-2539	N
osa-miR1442	AUUCAUAGUACUAGAUGUGU	Os12t0551200-01	-	GO:0005488(binding)	-	[L]Replication, recombination and repair	-	4	2084-2104	N
osa-miR1442	AUUCAUAGUACUAGAUGUGU	Os12t0551200-03	-	GO:0005488(binding)	-	[L]Replication, recombination and repair	-	4	2506-2526	N
osa-miR1442	AUUCAUAGUACUAGAUGUGU	Os12t0616000-01	-	-	-	-	-	3	1794-1813	N
osa-miR156a	UGACAGAAGAGAGUGAGCAC	Os02t0290000-01	-	-	-	-	-	4	2331-2351	N
osa-miR156a	UGACAGAAGAGAGUGAGCAC	Os02t0445200-00	-	-	-	[S]Function unknown	-	1	464-483	N
osa-miR156a	UGACAGAAGAGAGUGAGCAC	Os04t0107650-00	-	-	ko00330(Arginine and proline metabolism)	[E]Amino acid transport and metabolism	-	3.5	1881-1899	N
osa-miR156a	UGACAGAAGAGAGUGAGCAC	Os04t0175750-01	-	-	-	-	-	4	1173-1193	N
osa-miR156a	UGACAGAAGAGAGUGAGCAC	Os04t0551500-01	RICE SQUAMOSA PROMOTER-BINDING-LIKE 7	GO:0005634(nucleus);GO:0003677(DNA binding)	ko04075(Plant hormone signal transduction)	[K]Transcription	SPL7	1	818-837	N
osa-miR156a	UGACAGAAGAGAGUGAGCAC	Os04t0632400-04	-	-	-	-	-	3.5	937-956	N
osa-miR156a	UGACAGAAGAGAGUGAGCAC	Os05t0143600-01	-	-	-	-	-	3.5	518-537	N
osa-miR156a	UGACAGAAGAGAGUGAGCAC	Os06t0251700-01	-	-	-	[S]Function unknown	-	4	2274-2292	N
osa-miR156a	UGACAGAAGAGAGUGAGCAC	Os06t0644600-01	-	GO:0006364(rRNA processing);GO:0032040(small-subunit processome);GO:0005515(protein binding)	ko03008(Ribosome biogenesis in eukaryotes)	[S]Function unknown	-	4	2839-2857	N
osa-miR156a	UGACAGAAGAGAGUGAGCAC	Os08t0509600-01	-	-	-	-	-	1	992-1011	N
osa-miR156a	UGACAGAAGAGAGUGAGCAC	Os09t0513100-01	-	GO:0006629(lipid metabolic process);GO:0008374(O-acyltransferase activity)	-	[S]Function unknown	-	3.5	1323-1342	N
osa-miR156a	UGACAGAAGAGAGUGAGCAC	Os12t0441600-00	-	GO:0008168(methyltransferase activity);GO:0008171(O-methyltransferase activity);GO:0046983(protein dimerization activity)	ko00380(Tryptophan metabolism)	[S]Function unknown	-	4	235-253	N
osa-miR156b-3p	GCUCACUCUCUAUCUGUCAGC	Os01t0187200-01	-	-	-	-	-	2	216-235	N
osa-miR156b-3p	GCUCACUCUCUAUCUGUCAGC	Os01t0187200-01	-	-	-	-	-	3	596-615	N
osa-miR156b-3p	GCUCACUCUCUAUCUGUCAGC	Os02t0180800-01	-	-	-	-	-	3.5	339-358	N
osa-miR156b-3p	GCUCACUCUCUAUCUGUCAGC	Os03t0365200-01	-	-	-	-	-	4	2099-2119	N
osa-miR156b-3p	GCUCACUCUCUAUCUGUCAGC	Os06t0649600-01	-	-	-	-	-	2.5	298-317	N
osa-miR156b-5p	UGACAGAAGAGAGUGAGCAC	Os02t0290000-01	-	-	-	-	-	4	2331-2351	N
osa-miR156b-5p	UGACAGAAGAGAGUGAGCAC	Os02t0445200-00	-	-	-	[S]Function unknown	-	1	464-483	N
osa-miR156b-5p	UGACAGAAGAGAGUGAGCAC	Os04t0107650-00	-	-	ko00330(Arginine and proline metabolism)	[E]Amino acid transport and metabolism	-	3.5	1881-1899	N
osa-miR156b-5p	UGACAGAAGAGAGUGAGCAC	Os04t0175750-01	-	-	-	-	-	4	1173-1193	N
osa-miR156b-5p	UGACAGAAGAGAGUGAGCAC	Os04t0551500-01	RICE SQUAMOSA PROMOTER-BINDING-LIKE 7	GO:0005634(nucleus);GO:0003677(DNA binding)	ko04075(Plant hormone signal transduction)	[K]Transcription	SPL7	1	818-837	N
osa-miR156b-5p	UGACAGAAGAGAGUGAGCAC	Os04t0632400-04	-	-	-	-	-	3.5	937-956	N
osa-miR156b-5p	UGACAGAAGAGAGUGAGCAC	Os05t0143600-01	-	-	-	-	-	3.5	518-537	N
osa-miR156b-5p	UGACAGAAGAGAGUGAGCAC	Os06t0251700-01	-	-	-	[S]Function unknown	-	4	2274-2292	N
osa-miR156b-5p	UGACAGAAGAGAGUGAGCAC	Os06t0644600-01	-	GO:0006364(rRNA processing);GO:0032040(small-subunit processome);GO:0005515(protein binding)	ko03008(Ribosome biogenesis in eukaryotes)	[S]Function unknown	-	4	2839-2857	N
osa-miR156b-5p	UGACAGAAGAGAGUGAGCAC	Os08t0509600-01	-	-	-	-	-	1	992-1011	N
osa-miR156b-5p	UGACAGAAGAGAGUGAGCAC	Os09t0513100-01	-	GO:0006629(lipid metabolic process);GO:0008374(O-acyltransferase activity)	-	[S]Function unknown	-	3.5	1323-1342	N
osa-miR156b-5p	UGACAGAAGAGAGUGAGCAC	Os12t0441600-00	-	GO:0008168(methyltransferase activity);GO:0008171(O-methyltransferase activity);GO:0046983(protein dimerization activity)	ko00380(Tryptophan metabolism)	[S]Function unknown	-	4	235-253	N
osa-miR156c-3p	GCUCACUUCUCUCUCUGUCAGC	Os01t0142500-01	-	-	-	-	-	4	119-140	N
[truncated: 6,695 more rows]
