# Supplementary material for: Non-coding RNAs in the interaction between rice and Meloidogyne graminicola
Source: BMC Genomics. 2021 Jul 20;22:560. doi: 10.1186/s12864-021-07735-7 (PMC8293575; doi:10.1186/s12864-021-07735-7)
Supplement: Supplementary file 8 — Additional file 8. SiRNAs found to be differentially expressed in rice after Meloidogyne graminicola infection. Table S9 Statistics of differential expression analysis and genomic locations of differentially expressed siRNAs. [file 12864_2021_7735_MOESM8_ESM.xls]

## Sheet: Supplementary Info File 8
Supplementary Info File 8 SiRNAs found to be differentially expressed in rice after Meloidogyne graminicola infection.
Table S9 Statistics of differential expression analysis and genomic locations of differentially expressed siRNAs.
	seqnames	start	end	width	strand	source	type	score	phase	Name	description	id	name	overlapTE	expGEOstudies	LFC	LFC_SE	stat	pvalue	padj	baseMean
1	1	282682	283198	517	*	ShortStack	siRNA24	NA	NA	osa-b1.0r1-88	siRNA24 locus with predominant RNA size of 24	NA	NA	NA	NA	5.04207	1.93571	2.60477	6.89995e-05	0.00493952	2.77328
2	1	420655	421091	437	*	ShortStack	siRNA24	NA	NA	osa-b1.0r1-139	siRNA24 locus with predominant RNA size of 24	NA	NA	NA	NA	-3.96114	1.73216	-2.28682	0.000475957	0.0235114	3.01346
3	1	421916	422283	368	*	ShortStack	siRNA24	NA	NA	osa-b1.0r1-140	siRNA24 locus with predominant RNA size of 24	NA	NA	NA	NA	-4.27603	1.99004	-2.14871	0.00102737	0.0422882	1.81222
4	1	626067	626996	930	+	ShortStack	OtherRNA	NA	NA	osa-b1.0r1-212	OtherRNA locus with < 80% of RNAs between 20-24 nts in size	NA	NA	NA	NA	1.91622	0.617619	3.10259	2.134e-06	0.000268611	40.0945
5	1	686514	686775	262	*	ShortStack	siRNA24	NA	NA	osa-b1.0r1-240	siRNA24 locus with predominant RNA size of 24	NA	NA	NA	NA	-1.93174	0.850111	-2.27234	0.000516983	0.0250231	13.5639
6	1	1236634	1236689	56	+	ShortStack	OtherRNA	NA	NA	osa-b1.0r1-424	OtherRNA locus with < 80% of RNAs between 20-24 nts in size	NA	NA	NA	NA	-1.95827	0.717247	-2.73026	3.02677e-05	0.00250902	172.244
7	1	1511224	1511241	18	+	ShortStack	OtherRNA	NA	NA	osa-b1.0r1-548	OtherRNA locus with < 80% of RNAs between 20-24 nts in size	NA	NA	NA	NA	-1.27591	0.575623	-2.21657	0.000707655	0.0317428	238.672
8	1	1523501	1523874	374	*	ShortStack	siRNA24	NA	NA	osa-b1.0r1-555	siRNA24 locus with predominant RNA size of 24	NA	NA	NA	NA	4.45083	1.99671	2.22908	0.000659905	0.0301111	1.81864
9	1	1718825	1720134	1310	*	ShortStack	siRNA24	NA	NA	osa-b1.0r1-631	siRNA24 locus with predominant RNA size of 24	NA	NA	NA	NA	-2.01991	0.493578	-4.09239	4.03751e-10	1.29021e-07	1548.91
10	1	1775487	1775573	87	+	ShortStack	OtherRNA	NA	NA	osa-b1.0r1-665	OtherRNA locus with < 80% of RNAs between 20-24 nts in size	NA	NA	NA	NA	-1.30926	0.6185	-2.11683	0.0012198	0.0479803	50.1127
11	1	1787180	1787366	187	*	ShortStack	siRNA24	NA	NA	osa-b1.0r1-669	siRNA24 locus with predominant RNA size of 24	NA	NA	NA	NA	-4.44546	1.96002	-2.26807	0.000529679	0.025484	2.10334
12	1	1800165	1800569	405	*	ShortStack	siRNA24	NA	NA	osa-b1.0r1-674	siRNA24 locus with predominant RNA size of 24	NA	NA	NA	NA	6.82866	1.52414	4.48034	7.63123e-12	3.38383e-09	9.52702
13	1	1843222	1843784	563	*	ShortStack	siRNA24	NA	NA	osa-b1.0r1-683	siRNA24 locus with predominant RNA size of 24	NA	NA	NA	NA	-1.86753	0.827419	-2.25705	0.000563829	0.0266972	32.391
14	1	1865221	1865311	91	-	ShortStack	OtherRNA	NA	NA	osa-b1.0r1-690	OtherRNA locus with < 80% of RNAs between 20-24 nts in size	NA	NA	NA	NA	1.9157	0.858695	2.23094	0.000653085	0.0298736	14.0874
15	1	1941012	1942119	1108	+	ShortStack	OtherRNA	NA	NA	osa-b1.0r1-719	OtherRNA locus with < 80% of RNAs between 20-24 nts in size	NA	NA	NA	NA	2.34424	0.904301	2.59233	7.47307e-05	0.00527907	10.0182
16	1	1991492	1993210	1719	*	ShortStack	siRNA24	NA	NA	osa-b1.0r1-744	siRNA24 locus with predominant RNA size of 24	NA	NA	NA	NA	-2.16178	0.905608	-2.3871	0.000265168	0.0147521	9.98282
17	1	2044271	2044981	711	*	ShortStack	siRNA24	NA	NA	osa-b1.0r1-765	siRNA24 locus with predominant RNA size of 24	NA	NA	NA	NA	-2.74805	0.737476	-3.7263	1.24651e-08	2.91941e-06	29.7518
18	1	2076276	2076487	212	-	ShortStack	OtherRNA	NA	NA	osa-b1.0r1-778	OtherRNA locus with < 80% of RNAs between 20-24 nts in size	NA	NA	NA	NA	2.48626	0.877081	2.83469	1.48432e-05	0.00138142	12.3726
19	1	2151866	2152556	691	*	ShortStack	siRNA24	NA	NA	osa-b1.0r1-812	siRNA24 locus with predominant RNA size of 24	NA	NA	NA	NA	-3.0524	1.0949	-2.78784	2.04968e-05	0.00181718	10.0683
20	1	2319836	2320554	719	*	ShortStack	siRNA21	NA	NA	osa-b1.0r1-878	siRNA21 locus with predominant RNA size of 21	NA	NA	NA	NA	-4.05029	1.7955	-2.2558	0.000567823	0.0268365	3.30452
21	1	2357551	2357754	204	+	ShortStack	siRNA24	NA	NA	osa-b1.0r1-903	siRNA24 locus with predominant RNA size of 24	NA	NA	NA	NA	4.39445	2.02087	2.17453	0.000892566	0.0380045	1.76369
22	1	2448141	2448517	377	*	ShortStack	siRNA24	NA	NA	osa-b1.0r1-936	siRNA24 locus with predominant RNA size of 24	NA	NA	NA	NA	3.66384	1.33939	2.73545	2.92314e-05	0.00243984	9.44266
23	1	2486482	2486935	454	*	ShortStack	siRNA24	NA	NA	osa-b1.0r1-949	siRNA24 locus with predominant RNA size of 24	NA	NA	NA	NA	-2.9019	1.24677	-2.32753	0.000376368	0.0195695	5.94542
24	1	2554531	2560707	6177	*	ShortStack	siRNA24	NA	NA	osa-b1.0r1-988	siRNA24 locus with predominant RNA size of 24	NA	NA	NA	NA	-1.40485	0.549008	-2.55889	9.24463e-05	0.00628807	193.39
25	1	2597280	2597555	276	*	ShortStack	siRNA24	NA	NA	osa-b1.0r1-1002	siRNA24 locus with predominant RNA size of 24	NA	NA	NA	NA	-3.19698	1.22503	-2.60972	6.68373e-05	0.00481133	7.32656
26	1	2638600	2638676	77	+	ShortStack	OtherRNA	NA	NA	osa-b1.0r1-1020	OtherRNA locus with < 80% of RNAs between 20-24 nts in size	NA	NA	NA	NA	-1.5432	0.620596	-2.48664	0.000145149	0.00907833	123.672
27	1	2820273	2820428	156	*	ShortStack	siRNA21	NA	NA	osa-b1.0r1-1084	siRNA21 locus with predominant RNA size of 21	NA	NA	NA	NA	4.65261	1.98572	2.34304	0.000343829	0.0182086	2.08487
28	1	2844527	2844617	91	-	ShortStack	OtherRNA	NA	NA	osa-b1.0r1-1094	OtherRNA locus with < 80% of RNAs between 20-24 nts in size	NA	NA	NA	NA	5.13967	1.56226	3.28991	4.99515e-07	7.63069e-05	5.74528
29	1	2883703	2884832	1130	*	ShortStack	siRNA24	NA	NA	osa-b1.0r1-1103	siRNA24 locus with predominant RNA size of 24	NA	NA	NA	NA	2.43666	0.728509	3.34473	3.21725e-07	5.27048e-05	97.4757
30	1	3234903	3235928	1026	*	ShortStack	siRNA24	NA	NA	osa-b1.0r1-1225	siRNA24 locus with predominant RNA size of 24	NA	NA	NA	NA	-4.4539	1.37707	-3.23434	7.7483e-07	0.000110683	7.66908
31	1	3246172	3246668	497	*	ShortStack	siRNA24	NA	NA	osa-b1.0r1-1233	siRNA24 locus with predominant RNA size of 24	NA	NA	NA	NA	1.35284	0.631866	2.14103	0.00107097	0.0436136	583.279
32	1	3312571	3313160	590	*	ShortStack	siRNA24	NA	NA	osa-b1.0r1-1269	siRNA24 locus with predominant RNA size of 24	NA	NA	NA	NA	-2.66819	0.88772	-3.00566	4.38568e-06	0.000498067	14.0514
33	1	3376079	3376493	415	*	ShortStack	siRNA24	NA	NA	osa-b1.0r1-1287	siRNA24 locus with predominant RNA size of 24	NA	NA	NA	NA	3.98346	1.73604	2.29456	0.000455303	0.0227266	4.83997
34	1	3516591	3516878	288	-	ShortStack	OtherRNA	NA	NA	osa-b1.0r1-1334	OtherRNA locus with < 80% of RNAs between 20-24 nts in size	NA	NA	NA	NA	-1.55025	0.651551	-2.37933	0.000277695	0.0153143	1043.22
35	1	3680599	3680621	23	+	ShortStack	OtherRNA	NA	NA	osa-b1.0r1-1401	OtherRNA locus with < 80% of RNAs between 20-24 nts in size	NA	NA	NA	NA	-2.09645	0.735156	-2.8517	1.31864e-05	0.00125362	92.0809
36	1	3734908	3735151	244	+	ShortStack	OtherRNA	NA	NA	osa-b1.0r1-1420	OtherRNA locus with < 80% of RNAs between 20-24 nts in size	NA	NA	NA	NA	3.63386	1.56887	2.31622	0.000401877	0.0206182	3.78386
37	1	3736083	3736258	176	-	ShortStack	OtherRNA	NA	NA	osa-b1.0r1-1422	OtherRNA locus with < 80% of RNAs between 20-24 nts in size	NA	NA	NA	NA	-3.53461	1.15481	-3.06078	2.9191e-06	0.000352118	9.02893
38	1	3851607	3851795	189	*	ShortStack	siRNA24	NA	NA	osa-b1.0r1-1465	siRNA24 locus with predominant RNA size of 24	NA	NA	NA	NA	5.48458	1.70194	3.22254	8.49795e-07	0.000119468	3.73625
39	1	3888476	3889023	548	*	ShortStack	siRNA24	NA	NA	osa-b1.0r1-1483	siRNA24 locus with predominant RNA size of 24	NA	NA	NA	NA	-5.15979	1.7151	-3.00846	4.29681e-06	0.000489706	3.42618
40	1	3935058	3935356	299	*	ShortStack	siRNA24	NA	NA	osa-b1.0r1-1502	siRNA24 locus with predominant RNA size of 24	NA	NA	NA	NA	-2.69161	0.828583	-3.24845	6.93576e-07	0.000100837	26.6797
41	1	4046988	4048307	1320	*	ShortStack	siRNA24	NA	NA	osa-b1.0r1-1558	siRNA24 locus with predominant RNA size of 24	NA	NA	NA	NA	-3.10072	0.600576	-5.16291	3.10862e-15	2.46136e-12	473.074
42	1	4449018	4449877	860	-	ShortStack	OtherRNA	NA	NA	osa-b1.0r1-1721	OtherRNA locus with < 80% of RNAs between 20-24 nts in size	NA	NA	NA	NA	-1.81625	0.854123	-2.12645	0.00115848	0.0462081	13.7631
43	1	4646426	4648475	2050	+	ShortStack	OtherRNA	NA	NA	osa-b1.0r1-1795	OtherRNA locus with < 80% of RNAs between 20-24 nts in size	NA	NA	NA	NA	-2.92676	0.66411	-4.40705	1.65827e-11	6.84587e-09	133.367
44	1	4980326	4980518	193	*	ShortStack	siRNA24	NA	NA	osa-b1.0r1-1942	siRNA24 locus with predominant RNA size of 24	NA	NA	NA	NA	5.11071	0.849665	6.01497	2.22045e-16	2.05599e-13	95.449
45	1	5000328	5000586	259	*	ShortStack	siRNA24	NA	NA	osa-b1.0r1-1954	siRNA24 locus with predominant RNA size of 24	NA	NA	NA	NA	11.9941	1.01293	11.8411	2.22045e-16	2.05599e-13	1785.73
46	1	5105021	5105313	293	*	ShortStack	siRNA24	NA	NA	osa-b1.0r1-2000	siRNA24 locus with predominant RNA size of 24	NA	NA	NA	NA	-4.39253	1.98241	-2.21575	0.000710892	0.0318517	1.96704
47	1	5131634	5132865	1232	*	ShortStack	OtherRNA	NA	NA	osa-b1.0r1-2012	OtherRNA locus with < 80% of RNAs between 20-24 nts in size	NA	NA	NA	NA	1.68437	0.738797	2.27988	0.000495236	0.0242295	26.6465
48	1	5139866	5139938	73	-	ShortStack	OtherRNA	NA	NA	osa-b1.0r1-2019	OtherRNA locus with < 80% of RNAs between 20-24 nts in size	NA	NA	NA	NA	2.01405	0.868917	2.31788	0.000398029	0.0204618	16.7009
49	1	5197459	5198309	851	*	ShortStack	siRNA24	NA	NA	osa-b1.0r1-2060	siRNA24 locus with predominant RNA size of 24	NA	NA	NA	NA	3.31596	0.82338	4.02725	7.60049e-10	2.2899e-07	20.2105
50	1	5516929	5517371	443	*	ShortStack	siRNA24	NA	NA	osa-b1.0r1-2195	siRNA24 locus with predominant RNA size of 24	NA	NA	NA	NA	4.56036	1.96336	2.32274	0.000386985	0.0200094	1.95869
51	1	5526977	5527451	475	*	ShortStack	siRNA24	NA	NA	osa-b1.0r1-2201	siRNA24 locus with predominant RNA size of 24	NA	NA	NA	NA	-4.50553	1.92962	-2.33493	0.00036049	0.0189064	4.28101
52	1	5574094	5574775	682	*	ShortStack	siRNA24	NA	NA	osa-b1.0r1-2222	siRNA24 locus with predominant RNA size of 24	NA	NA	NA	NA	-1.82173	0.698612	-2.60764	6.77375e-05	0.00486407	7988.26
53	1	5577296	5589307	12012	*	ShortStack	siRNA24	NA	NA	osa-b1.0r1-2225	siRNA24 locus with predominant RNA size of 24	NA	NA	NA	NA	-2.77384	0.80311	-3.45388	1.31298e-07	2.41183e-05	249.729
54	1	5665824	5666110	287	*	ShortStack	siRNA24	NA	NA	osa-b1.0r1-2279	siRNA24 locus with predominant RNA size of 24	NA	NA	NA	NA	-4.35439	1.96686	-2.21388	0.000718323	0.0321081	1.91009
55	1	5874625	5875852	1228	*	ShortStack	siRNA24	NA	NA	osa-b1.0r1-2378	siRNA24 locus with predominant RNA size of 24	NA	NA	NA	NA	3.04586	0.806929	3.77464	8.06482e-09	1.98648e-06	24.0509
56	1	5957514	5958076	563	*	ShortStack	siRNA24	NA	NA	osa-b1.0r1-2414	siRNA24 locus with predominant RNA size of 24	NA	NA	NA	NA	-2.3657	1.0792	-2.19209	0.000810484	0.0352485	6.41768
57	1	6201763	6202188	426	*	ShortStack	siRNA24	NA	NA	osa-b1.0r1-2528	siRNA24 locus with predominant RNA size of 24	NA	NA	NA	NA	-4.33287	2.02483	-2.13987	0.00107771	0.0438157	1.94852
58	1	6305030	6305047	18	+	ShortStack	OtherRNA	NA	NA	osa-b1.0r1-2583	OtherRNA locus with < 80% of RNAs between 20-24 nts in size	NA	NA	NA	NA	-1.58056	0.743848	-2.12484	0.00116854	0.0465022	60.1217
59	1	6358089	6358346	258	*	ShortStack	siRNA24	NA	NA	osa-b1.0r1-2615	siRNA24 locus with predominant RNA size of 24	NA	NA	NA	NA	5.24904	1.65779	3.16629	1.31391e-06	0.000174406	6.47517
60	1	6411599	6412445	847	*	ShortStack	siRNA24	NA	NA	osa-b1.0r1-2642	siRNA24 locus with predominant RNA size of 24	NA	NA	NA	NA	-2.1072	0.966849	-2.17945	0.000868829	0.0372194	8.95302
61	1	6461188	6461398	211	*	ShortStack	siRNA24	NA	NA	osa-b1.0r1-2668	siRNA24 locus with predominant RNA size of 24	NA	NA	NA	NA	1.5969	0.591526	2.69962	3.71323e-05	0.00296054	1136.18
62	1	7217020	7217040	21	-	ShortStack	OtherRNA	NA	NA	osa-b1.0r1-2984	OtherRNA locus with < 80% of RNAs between 20-24 nts in size	NA	NA	NA	NA	1.21887	0.532006	2.29108	0.000464505	0.0230783	1656.03
63	1	7281345	7281783	439	*	ShortStack	siRNA24	NA	NA	osa-b1.0r1-3018	siRNA24 locus with predominant RNA size of 24	NA	NA	NA	NA	-1.7731	0.686878	-2.58139	8.01376e-05	0.00559127	21.2394
64	1	7450889	7450936	48	-	ShortStack	OtherRNA	NA	NA	osa-b1.0r1-3095	OtherRNA locus with < 80% of RNAs between 20-24 nts in size	NA	NA	NA	NA	-1.37729	0.508535	-2.70834	3.50424e-05	0.00282112	145.714
65	1	7520417	7520434	18	-	ShortStack	OtherRNA	NA	NA	osa-b1.0r1-3121	OtherRNA locus with < 80% of RNAs between 20-24 nts in size	NA	NA	NA	NA	-2.10961	0.85155	-2.47737	0.000153667	0.00949798	31.5168
66	1	7570710	7571085	376	*	ShortStack	siRNA24	NA	NA	osa-b1.0r1-3148	siRNA24 locus with predominant RNA size of 24	NA	NA	NA	NA	3.17766	1.28803	2.46708	0.000163684	0.0099806	6.83841
67	1	7592619	7592636	18	-	ShortStack	OtherRNA	NA	NA	osa-b1.0r1-3158	OtherRNA locus with < 80% of RNAs between 20-24 nts in size	NA	NA	NA	NA	-1.83288	0.65108	-2.81514	1.6993e-05	0.0015506	35.3116
68	1	7614880	7615603	724	*	ShortStack	siRNA24	NA	NA	osa-b1.0r1-3170	siRNA24 locus with predominant RNA size of 24	NA	NA	NA	NA	4.09325	1.19776	3.41743	1.77641e-07	3.14637e-05	8.91708
69	1	7741099	7741499	401	+	ShortStack	OtherRNA	NA	NA	osa-b1.0r1-3228	OtherRNA locus with < 80% of RNAs between 20-24 nts in size	NA	NA	NA	NA	2.66053	1.01174	2.62967	5.87559e-05	0.0043265	13.095
70	1	7741988	7742573	586	+	ShortStack	OtherRNA	NA	NA	osa-b1.0r1-3230	OtherRNA locus with < 80% of RNAs between 20-24 nts in size	NA	NA	NA	NA	1.93479	0.838046	2.30869	0.000419753	0.0213366	17.4873
71	1	8025152	8025168	17	+	ShortStack	OtherRNA	NA	NA	osa-b1.0r1-3364	OtherRNA locus with < 80% of RNAs between 20-24 nts in size	NA	NA	NA	NA	-2.0817	0.679368	-3.06418	2.84621e-06	0.000344543	32.8833
72	1	8134054	8134274	221	*	ShortStack	siRNA24	NA	NA	osa-b1.0r1-3404	siRNA24 locus with predominant RNA size of 24	NA	NA	NA	NA	2.16849	0.9475	2.28865	0.000471021	0.0233254	14.5968
73	1	8204358	8204407	50	-	ShortStack	OtherRNA	NA	NA	osa-b1.0r1-3435	OtherRNA locus with < 80% of RNAs between 20-24 nts in size	NA	NA	NA	NA	4.4127	2.03651	2.16679	0.00093114	0.0392601	1.78978
74	1	8354166	8355542	1377	*	ShortStack	siRNA24	NA	NA	osa-b1.0r1-3501	siRNA24 locus with predominant RNA size of 24	NA	NA	NA	NA	2.99792	0.824135	3.63765	2.73196e-08	5.9181e-06	26.526
75	1	8559918	8560237	320	*	ShortStack	siRNA24	NA	NA	osa-b1.0r1-3600	siRNA24 locus with predominant RNA size of 24	NA	NA	NA	NA	3.83497	0.710132	5.40037	2.22045e-16	2.05599e-13	47.285
76	1	8902154	8903136	983	*	ShortStack	siRNA24	NA	NA	osa-b1.0r1-3722	siRNA24 locus with predominant RNA size of 24	NA	NA	NA	NA	-2.90555	1.02334	-2.83927	1.43792e-05	0.00134614	22.5456
77	1	8906252	8907307	1056	*	ShortStack	siRNA24	NA	NA	osa-b1.0r1-3723	siRNA24 locus with predominant RNA size of 24	NA	NA	NA	NA	1.986	0.846828	2.34522	0.000339465	0.0180236	12.2004
78	1	8919117	8919280	164	*	ShortStack	OtherRNA	NA	NA	osa-b1.0r1-3730	OtherRNA locus with < 80% of RNAs between 20-24 nts in size	NA	NA	NA	NA	1.65982	0.634138	2.61745	6.359e-05	0.00461887	58.9406
79	1	9290197	9290647	451	*	ShortStack	siRNA24	NA	NA	osa-b1.0r1-3909	siRNA24 locus with predominant RNA size of 24	NA	NA	NA	NA	-4.44372	1.9663	-2.25994	0.000554671	0.0263756	2.04645
80	1	9415356	9415838	483	*	ShortStack	siRNA24	NA	NA	osa-b1.0r1-3945	siRNA24 locus with predominant RNA size of 24	NA	NA	NA	NA	2.72115	1.06502	2.55502	9.47346e-05	0.00641757	6.58513
81	1	9455746	9455843	98	+	ShortStack	OtherRNA	NA	NA	osa-b1.0r1-3958	OtherRNA locus with < 80% of RNAs between 20-24 nts in size	NA	NA	NA	NA	-3.06058	0.87038	-3.51637	7.76482e-08	1.50769e-05	44.8176
82	1	9618926	9620171	1246	*	ShortStack	siRNA21	NA	NA	osa-b1.0r1-4025	siRNA21 locus with predominant RNA size of 21	NA	NA	NA	NA	-3.8763	0.855504	-4.53102	4.42979e-12	2.09832e-09	103.474
83	1	9732564	9733016	453	*	ShortStack	siRNA24	NA	NA	osa-b1.0r1-4088	siRNA24 locus with predominant RNA size of 24	NA	NA	NA	NA	3.01452	0.778988	3.8698	3.3698e-09	8.9599e-07	18.2272
84	1	9977569	9979533	1965	*	ShortStack	siRNA24	NA	NA	osa-b1.0r1-4191	siRNA24 locus with predominant RNA size of 24	NA	NA	NA	NA	-3.05158	0.536558	-5.68733	2.22045e-16	2.05599e-13	6838.78
85	1	10106915	10107703	789	*	ShortStack	siRNA24	NA	NA	osa-b1.0r1-4249	siRNA24 locus with predominant RNA size of 24	NA	NA	NA	NA	-2.67509	1.00529	-2.66103	4.78957e-05	0.00365704	15.3782
86	1	10212635	10213431	797	*	ShortStack	siRNA24	NA	NA	osa-b1.0r1-4300	siRNA24 locus with predominant RNA size of 24	NA	NA	NA	NA	2.42014	0.626452	3.86325	3.58078e-09	9.47753e-07	57.9505
87	1	10237590	10238320	731	*	ShortStack	siRNA24	NA	NA	osa-b1.0r1-4307	siRNA24 locus with predominant RNA size of 24	NA	NA	NA	NA	-2.23648	0.524641	-4.26289	7.36289e-11	2.71569e-08	323.729
88	1	10298070	10298364	295	*	ShortStack	siRNA24	NA	NA	osa-b1.0r1-4327	siRNA24 locus with predominant RNA size of 24	NA	NA	NA	NA	-3.98534	1.75043	-2.27678	0.000504052	0.0245533	3.11688
89	1	10307760	10308274	515	*	ShortStack	siRNA24	NA	NA	osa-b1.0r1-4332	siRNA24 locus with predominant RNA size of 24	NA	NA	NA	NA	-1.33074	0.527234	-2.524	0.000115111	0.00753162	91.1503
90	1	10317797	10318945	1149	*	ShortStack	siRNA24	NA	NA	osa-b1.0r1-4336	siRNA24 locus with predominant RNA size of 24	NA	NA	NA	NA	-1.93698	0.605045	-3.20139	1.00196e-06	0.000137141	715.269
91	1	10475809	10476864	1056	*	ShortStack	siRNA24	NA	NA	osa-b1.0r1-4402	siRNA24 locus with predominant RNA size of 24	NA	NA	NA	NA	8.01326	0.777922	10.3008	2.22045e-16	2.05599e-13	432.648
92	1	10494703	10495043	341	-	ShortStack	OtherRNA	NA	NA	osa-b1.0r1-4416	OtherRNA locus with < 80% of RNAs between 20-24 nts in size	NA	NA	NA	NA	1.90096	0.680322	2.7942	1.96237e-05	0.00175198	35.6279
93	1	10507378	10508620	1243	*	ShortStack	siRNA24	NA	NA	osa-b1.0r1-4422	siRNA24 locus with predominant RNA size of 24	NA	NA	NA	NA	3.77816	0.617015	6.12329	2.22045e-16	2.05599e-13	100.691
94	1	10533057	10533074	18	+	ShortStack	OtherRNA	NA	NA	osa-b1.0r1-4434	OtherRNA locus with < 80% of RNAs between 20-24 nts in size	NA	NA	NA	NA	-2.03736	0.71284	-2.85809	1.26113e-05	0.00120818	2230.53
95	1	10561162	10562456	1295	-	ShortStack	OtherRNA	NA	NA	osa-b1.0r1-4446	OtherRNA locus with < 80% of RNAs between 20-24 nts in size	NA	NA	NA	NA	1.42395	0.598073	2.38091	0.000275107	0.0151975	90.0401
96	1	10564151	10564568	418	*	ShortStack	siRNA24	NA	NA	osa-b1.0r1-4447	siRNA24 locus with predominant RNA size of 24	NA	NA	NA	NA	4.99681	1.93396	2.58372	7.89545e-05	0.00552361	2.6399
97	1	10564826	10565116	291	-	ShortStack	OtherRNA	NA	NA	osa-b1.0r1-4448	OtherRNA locus with < 80% of RNAs between 20-24 nts in size	NA	NA	NA	NA	2.2524	0.715146	3.14957	1.49363e-06	0.000195796	31.2029
98	1	10625541	10625607	67	+	ShortStack	OtherRNA	NA	NA	osa-b1.0r1-4480	OtherRNA locus with < 80% of RNAs between 20-24 nts in size	NA	NA	NA	NA	-2.77207	1.29165	-2.14615	0.00104174	0.0427282	7.37743
99	1	10662447	10663411	965	*	ShortStack	siRNA24	NA	NA	osa-b1.0r1-4501	siRNA24 locus with predominant RNA size of 24	NA	NA	NA	NA	-1.7955	0.774947	-2.31694	0.000400213	0.0205506	16.4612
100	1	10718773	10721035	2263	*	ShortStack	siRNA24	NA	NA	osa-b1.0r1-4534	siRNA24 locus with predominant RNA size of 24	NA	NA	NA	NA	-2.08424	0.625357	-3.33288	3.54016e-07	5.7131e-05	76.2535
101	1	10748703	10749706	1004	-	ShortStack	OtherRNA	NA	NA	osa-b1.0r1-4536	OtherRNA locus with < 80% of RNAs between 20-24 nts in size	NA	NA	NA	NA	1.45197	0.64455	2.2527	0.000577875	0.0271851	170.427
102	1	10749988	10750162	175	-	ShortStack	OtherRNA	NA	NA	osa-b1.0r1-4537	OtherRNA locus with < 80% of RNAs between 20-24 nts in size	NA	NA	NA	NA	1.69794	0.718273	2.36392	0.000304166	0.0164914	21.4588
103	1	10929597	10930512	916	*	ShortStack	siRNA24	NA	NA	osa-b1.0r1-4608	siRNA24 locus with predominant RNA size of 24	NA	NA	NA	NA	-3.95022	1.52471	-2.5908	7.54637e-05	0.00532185	5.68599
104	1	10989808	10990818	1011	*	ShortStack	siRNA24	NA	NA	osa-b1.0r1-4636	siRNA24 locus with predominant RNA size of 24	NA	NA	NA	NA	-4.51155	1.92509	-2.34355	0.000342802	0.0181652	2.1283
105	1	11110572	11111437	866	*	ShortStack	siRNA24	NA	NA	osa-b1.0r1-4683	siRNA24 locus with predominant RNA size of 24	NA	NA	NA	NA	-4.43472	1.67435	-2.64863	5.19409e-05	0.0039042	4.09009
106	1	11260760	11261532	773	*	ShortStack	siRNA24	NA	NA	osa-b1.0r1-4745	siRNA24 locus with predominant RNA size of 24	NA	NA	NA	NA	-2.07454	0.818498	-2.53457	0.000107746	0.00713434	13.6906
107	1	11281105	11282664	1560	*	ShortStack	siRNA24	NA	NA	osa-b1.0r1-4754	siRNA24 locus with predominant RNA size of 24	NA	NA	NA	NA	-2.1884	0.773427	-2.82949	1.53888e-05	0.00142362	47.141
108	1	11511728	11514760	3033	*	ShortStack	siRNA24	NA	NA	osa-b1.0r1-4839	siRNA24 locus with predominant RNA size of 24	NA	NA	NA	NA	-2.05815	0.779875	-2.63907	5.52753e-05	0.00411115	60.1021
109	1	11623063	11623495	433	-	ShortStack	OtherRNA	NA	NA	osa-b1.0r1-4886	OtherRNA locus with < 80% of RNAs between 20-24 nts in size	NA	NA	NA	NA	-1.86416	0.624024	-2.98733	5.01404e-06	0.000557021	293.756
110	1	11739667	11740232	566	*	ShortStack	siRNA24	NA	NA	osa-b1.0r1-4933	siRNA24 locus with predominant RNA size of 24	NA	NA	NA	NA	-3.42424	1.37248	-2.49494	0.000137902	0.0087154	9.7578
111	1	12089167	12090340	1174	*	ShortStack	siRNA24	NA	NA	osa-b1.0r1-5071	siRNA24 locus with predominant RNA size of 24	NA	NA	NA	NA	1.93341	0.876269	2.20641	0.000748775	0.033159	101.179
112	1	12214340	12214359	20	+	ShortStack	OtherRNA	NA	NA	osa-b1.0r1-5135	OtherRNA locus with < 80% of RNAs between 20-24 nts in size	NA	NA	NA	NA	-3.4435	0.81888	-4.20513	1.32018e-10	4.66386e-08	22.3724
113	1	12337331	12338291	961	*	ShortStack	siRNA24	NA	NA	osa-b1.0r1-5187	siRNA24 locus with predominant RNA size of 24	NA	NA	NA	NA	-3.10611	1.43469	-2.16501	0.000940261	0.0395535	4.64894
114	1	12494022	12494709	688	*	ShortStack	siRNA24	NA	NA	osa-b1.0r1-5243	siRNA24 locus with predominant RNA size of 24	NA	NA	NA	NA	-1.66343	0.634261	-2.62264	6.14934e-05	0.00449288	43.3251
115	1	12580398	12581463	1066	*	ShortStack	siRNA24	NA	NA	osa-b1.0r1-5279	siRNA24 locus with predominant RNA size of 24	NA	NA	NA	NA	2.08231	0.805796	2.58416	7.87342e-05	0.00551097	30.4311
116	1	12581618	12582145	528	+	ShortStack	OtherRNA	NA	NA	osa-b1.0r1-5281	OtherRNA locus with < 80% of RNAs between 20-24 nts in size	NA	NA	NA	NA	1.96018	0.710129	2.76032	2.47175e-05	0.00212705	25.0532
117	1	12605249	12605470	222	*	ShortStack	siRNA24	NA	NA	osa-b1.0r1-5285	siRNA24 locus with predominant RNA size of 24	NA	NA	NA	NA	5.66765	0.86674	6.53905	2.22045e-16	2.05599e-13	228.786
118	1	12905473	12905570	98	+	ShortStack	OtherRNA	NA	NA	osa-b1.0r1-5407	OtherRNA locus with < 80% of RNAs between 20-24 nts in size	NA	NA	NA	NA	2.08505	0.726993	2.86805	1.17618e-05	0.00113985	21.4694
119	1	13100886	13100908	23	+	ShortStack	OtherRNA	NA	NA	osa-b1.0r1-5455	OtherRNA locus with < 80% of RNAs between 20-24 nts in size	NA	NA	NA	NA	-1.44074	0.573822	-2.51078	0.000124999	0.00805237	70.9067
120	1	13208713	13209038	326	*	ShortStack	siRNA24	NA	NA	osa-b1.0r1-5501	siRNA24 locus with predominant RNA size of 24	NA	NA	NA	NA	-4.32197	1.62807	-2.65465	4.99366e-05	0.00378271	3.86856
121	1	13373586	13373782	197	*	ShortStack	siRNA24	NA	NA	osa-b1.0r1-5556	siRNA24 locus with predominant RNA size of 24	NA	NA	NA	NA	2.9982	0.835782	3.5873	4.23248e-08	8.77075e-06	19.135
122	1	13378742	13379365	624	*	ShortStack	siRNA24	NA	NA	osa-b1.0r1-5561	siRNA24 locus with predominant RNA size of 24	NA	NA	NA	NA	-3.78072	1.77202	-2.13357	0.00111498	0.0449228	2.68052
123	1	13557126	13557726	601	*	ShortStack	siRNA24	NA	NA	osa-b1.0r1-5664	siRNA24 locus with predominant RNA size of 24	NA	NA	NA	NA	4.11417	0.966769	4.25558	7.93061e-11	2.9079e-08	17.5832
124	1	13603667	13604497	831	*	ShortStack	siRNA24	NA	NA	osa-b1.0r1-5694	siRNA24 locus with predominant RNA size of 24	NA	NA	NA	NA	-3.20585	1.08029	-2.96757	5.78711e-06	0.000630589	14.2196
125	1	13893579	13896171	2593	*	ShortStack	siRNA24	NA	NA	osa-b1.0r1-5782	siRNA24 locus with predominant RNA size of 24	NA	NA	NA	NA	1.93905	0.891273	2.17559	0.000887386	0.037834	65.8317
126	1	13896552	13896945	394	+	ShortStack	OtherRNA	NA	NA	osa-b1.0r1-5783	OtherRNA locus with < 80% of RNAs between 20-24 nts in size	NA	NA	NA	NA	1.26379	0.476832	2.65039	5.13465e-05	0.00386837	19475.1
127	1	14061947	14061992	46	+	ShortStack	OtherRNA	NA	NA	osa-b1.0r1-5881	OtherRNA locus with < 80% of RNAs between 20-24 nts in size	NA	NA	NA	NA	4.19391	1.77723	2.35981	0.000311624	0.0168205	3.16851
128	1	14381394	14381814	421	*	ShortStack	siRNA24	NA	NA	osa-b1.0r1-6028	siRNA24 locus with predominant RNA size of 24	NA	NA	NA	NA	-2.52061	1.10311	-2.28499	0.000480967	0.0236994	12.7798
129	1	14451603	14453469	1867	+	ShortStack	OtherRNA	NA	NA	osa-b1.0r1-6065	OtherRNA locus with < 80% of RNAs between 20-24 nts in size	NA	NA	NA	NA	1.32625	0.56069	2.36539	0.000301542	0.0163749	142.747
130	1	14454526	14454769	244	+	ShortStack	OtherRNA	NA	NA	osa-b1.0r1-6066	OtherRNA locus with < 80% of RNAs between 20-24 nts in size	NA	NA	NA	NA	1.71731	0.60675	2.83035	1.52978e-05	0.00141631	40.7326
131	1	14621730	14622363	634	-	ShortStack	OtherRNA	NA	NA	osa-b1.0r1-6116	OtherRNA locus with < 80% of RNAs between 20-24 nts in size	NA	NA	NA	NA	2.07234	0.69928	2.96354	5.95862e-06	0.000646676	28.4726
132	1	14624962	14625123	162	-	ShortStack	OtherRNA	NA	NA	osa-b1.0r1-6117	OtherRNA locus with < 80% of RNAs between 20-24 nts in size	NA	NA	NA	NA	2.78792	1.29324	2.15577	0.000988778	0.0410913	5.39083
133	1	14626064	14626668	605	-	ShortStack	OtherRNA	NA	NA	osa-b1.0r1-6118	OtherRNA locus with < 80% of RNAs between 20-24 nts in size	NA	NA	NA	NA	2.27615	0.75235	3.02538	3.79424e-06	0.00044128	25.3183
134	1	14627636	14627861	226	-	ShortStack	OtherRNA	NA	NA	osa-b1.0r1-6119	OtherRNA locus with < 80% of RNAs between 20-24 nts in size	NA	NA	NA	NA	2.5488	1.04303	2.44366	0.00018879	0.0111908	9.4993
135	1	14690193	14690213	21	-	ShortStack	OtherRNA	NA	NA	osa-b1.0r1-6149	OtherRNA locus with < 80% of RNAs between 20-24 nts in size	NA	NA	NA	NA	-1.42839	0.665282	-2.14705	0.00103668	0.0425736	1271.87
136	1	14748861	14750706	1846	*	ShortStack	siRNA24	NA	NA	osa-b1.0r1-6172	siRNA24 locus with predominant RNA size of 24	NA	NA	NA	NA	-3.78194	0.759406	-4.98013	2.75335e-14	1.91105e-11	516.337
137	1	14807695	14807814	120	*	ShortStack	siRNA24	NA	NA	osa-b1.0r1-6202	siRNA24 locus with predominant RNA size of 24	NA	NA	NA	NA	-4.3175	2.00642	-2.15185	0.00101007	0.0417545	1.92606
138	1	14926995	14927956	962	*	ShortStack	siRNA24	NA	NA	osa-b1.0r1-6240	siRNA24 locus with predominant RNA size of 24	NA	NA	NA	NA	-2.84256	1.17126	-2.42693	0.000208901	0.0121459	6.88301
139	1	15116211	15118062	1852	*	ShortStack	siRNA24	NA	NA	osa-b1.0r1-6296	siRNA24 locus with predominant RNA size of 24	NA	NA	NA	NA	6.89639	0.736361	9.3655	2.22045e-16	2.05599e-13	161.444
140	1	15358064	15358131	68	-	ShortStack	OtherRNA	NA	NA	osa-b1.0r1-6370	OtherRNA locus with < 80% of RNAs between 20-24 nts in size	NA	NA	NA	NA	2.25292	0.908726	2.4792	0.000151948	0.009414	28.469
141	1	15358837	15358919	83	-	ShortStack	OtherRNA	NA	NA	osa-b1.0r1-6372	OtherRNA locus with < 80% of RNAs between 20-24 nts in size	NA	NA	NA	NA	2.23822	1.03031	2.17239	0.00090311	0.0383502	13.0144
142	1	15363743	15364166	424	*	ShortStack	siRNA24	NA	NA	osa-b1.0r1-6376	siRNA24 locus with predominant RNA size of 24	NA	NA	NA	NA	-3.78177	1.12842	-3.3514	3.04815e-07	5.03331e-05	12.6689
143	1	15581225	15581271	47	+	ShortStack	OtherRNA	NA	NA	osa-b1.0r1-6473	OtherRNA locus with < 80% of RNAs between 20-24 nts in size	NA	NA	NA	NA	1.43523	0.576613	2.48906	0.000142998	0.00897139	721.504
144	1	15814208	15815426	1219	*	ShortStack	siRNA24	NA	NA	osa-b1.0r1-6546	siRNA24 locus with predominant RNA size of 24	NA	NA	NA	NA	-2.89622	1.18457	-2.44495	0.000187321	0.0111217	5.74735
145	1	15937123	15937630	508	*	ShortStack	siRNA24	NA	NA	osa-b1.0r1-6582	siRNA24 locus with predominant RNA size of 24	NA	NA	NA	NA	-3.6918	0.994803	-3.71108	1.42801e-08	3.2859e-06	12.1082
146	1	15971503	15971893	391	*	ShortStack	siRNA24	NA	NA	osa-b1.0r1-6597	siRNA24 locus with predominant RNA size of 24	NA	NA	NA	NA	-2.17392	0.593958	-3.66005	2.24437e-08	4.95096e-06	77.3106
147	1	16038408	16038837	430	*	ShortStack	siRNA24	NA	NA	osa-b1.0r1-6622	siRNA24 locus with predominant RNA size of 24	NA	NA	NA	NA	-4.35149	1.45128	-2.99839	4.62529e-06	0.000520321	7.37747
148	1	16677583	16678926	1344	*	ShortStack	siRNA24	NA	NA	osa-b1.0r1-6814	siRNA24 locus with predominant RNA size of 24	NA	NA	NA	NA	-1.80816	0.660024	-2.73954	2.84383e-05	0.00238625	35.5327
149	1	16682136	16682735	600	*	ShortStack	siRNA24	NA	NA	osa-b1.0r1-6816	siRNA24 locus with predominant RNA size of 24	NA	NA	NA	NA	-4.11089	1.72154	-2.38791	0.000263903	0.0146957	3.39603
150	1	16707428	16707447	20	+	ShortStack	OtherRNA	NA	NA	osa-b1.0r1-6829	OtherRNA locus with < 80% of RNAs between 20-24 nts in size	NA	NA	NA	NA	3.54048	0.95017	3.72615	1.24815e-08	2.92274e-06	16.4996
151	1	16737900	16738275	376	*	ShortStack	OtherRNA	NA	NA	osa-b1.0r1-6855	OtherRNA locus with < 80% of RNAs between 20-24 nts in size	NA	NA	NA	NA	-1.85399	0.78557	-2.36006	0.000311154	0.0167999	1075.77
152	1	16980591	16981372	782	-	ShortStack	OtherRNA	NA	NA	osa-b1.0r1-6897	OtherRNA locus with < 80% of RNAs between 20-24 nts in size	NA	NA	NA	NA	-1.98194	0.887896	-2.23217	0.000648593	0.0297165	18.0886
153	1	17035354	17035437	84	-	ShortStack	OtherRNA	NA	NA	osa-b1.0r1-6911	OtherRNA locus with < 80% of RNAs between 20-24 nts in size	NA	NA	NA	NA	-2.77345	0.861865	-3.21796	8.80694e-07	0.000123055	13.7677
154	1	17392079	17392834	756	*	ShortStack	siRNA24	NA	NA	osa-b1.0r1-7022	siRNA24 locus with predominant RNA size of 24	NA	NA	NA	NA	-5.00895	1.82282	-2.74792	2.6878e-05	0.00227915	3.00674
155	1	17593445	17594833	1389	*	ShortStack	siRNA24	NA	NA	osa-b1.0r1-7106	siRNA24 locus with predominant RNA size of 24	NA	NA	NA	NA	-2.11831	0.962675	-2.20044	0.000773939	0.0340129	16.1639
156	1	17601230	17603645	2416	*	ShortStack	siRNA24	NA	NA	osa-b1.0r1-7110	siRNA24 locus with predominant RNA size of 24	NA	NA	NA	NA	-1.46235	0.687086	-2.12833	0.00114684	0.0458663	21.4845
157	1	17685504	17685947	444	+	ShortStack	siRNA24	NA	NA	osa-b1.0r1-7135	siRNA24 locus with predominant RNA size of 24	NA	NA	NA	NA	-2.6462	0.7064	-3.74604	1.04406e-08	2.50184e-06	34.6085
158	1	17715716	17717495	1780	*	ShortStack	siRNA24	NA	NA	osa-b1.0r1-7142	siRNA24 locus with predominant RNA size of 24	NA	NA	NA	NA	-2.70548	0.933281	-2.8989	9.46296e-06	0.000951571	15.937
159	1	17807228	17807862	635	*	ShortStack	siRNA24	NA	NA	osa-b1.0r1-7178	siRNA24 locus with predominant RNA size of 24	NA	NA	NA	NA	-3.32759	1.16273	-2.86187	1.22821e-05	0.00118185	7.23647
160	1	17971608	17973288	1681	*	ShortStack	siRNA24	NA	NA	osa-b1.0r1-7234	siRNA24 locus with predominant RNA size of 24	NA	NA	NA	NA	1.55511	0.727914	2.13639	0.00109813	0.0444249	23.0457
161	1	18357725	18357860	136	*	ShortStack	siRNA24	NA	NA	osa-b1.0r1-7374	siRNA24 locus with predominant RNA size of 24	NA	NA	NA	NA	4.34441	1.81107	2.39881	0.0002473	0.0139448	3.5437
162	1	18420266	18420859	594	*	ShortStack	siRNA24	NA	NA	osa-b1.0r1-7394	siRNA24 locus with predominant RNA size of 24	NA	NA	NA	NA	2.00359	0.84625	2.36761	0.000297621	0.0162003	23.906
163	1	18445313	18446864	1552	*	ShortStack	siRNA24	NA	NA	osa-b1.0r1-7409	siRNA24 locus with predominant RNA size of 24	NA	NA	NA	NA	2.59976	0.906376	2.8683	1.17405e-05	0.00113817	22.0626
164	1	18467438	18467456	19	+	ShortStack	OtherRNA	NA	NA	osa-b1.0r1-7417	OtherRNA locus with < 80% of RNAs between 20-24 nts in size	NA	NA	NA	NA	-2.07995	0.545155	-3.81534	5.56659e-09	1.41282e-06	131.064
165	1	18537501	18537520	20	-	ShortStack	OtherRNA	NA	NA	osa-b1.0r1-7442	OtherRNA locus with < 80% of RNAs between 20-24 nts in size	NA	NA	NA	NA	-6.07031	1.38938	-4.36908	2.46685e-11	9.88668e-09	23.0736
166	1	18541285	18541886	602	*	ShortStack	siRNA24	NA	NA	osa-b1.0r1-7443	siRNA24 locus with predominant RNA size of 24	NA	NA	NA	NA	4.58842	1.34336	3.41564	1.80281e-07	3.18663e-05	7.94039
167	1	18725997	18728089	2093	*	ShortStack	siRNA24	NA	NA	osa-b1.0r1-7512	siRNA24 locus with predominant RNA size of 24	NA	NA	NA	NA	-2.60149	0.979163	-2.65685	4.92229e-05	0.00373899	31.5434
168	1	18863065	18863329	265	+	ShortStack	OtherRNA	NA	NA	osa-b1.0r1-7562	OtherRNA locus with < 80% of RNAs between 20-24 nts in size	NA	NA	NA	NA	-1.56782	0.682105	-2.29851	0.000445111	0.0223333	8858.71
169	1	18889857	18890370	514	*	ShortStack	siRNA24	NA	NA	osa-b1.0r1-7569	siRNA24 locus with predominant RNA size of 24	NA	NA	NA	NA	-3.76448	0.799497	-4.70857	6.29274e-13	3.55449e-10	73.5173
170	1	19137375	19137507	133	+	ShortStack	OtherRNA	NA	NA	osa-b1.0r1-7688	OtherRNA locus with < 80% of RNAs between 20-24 nts in size	NA	NA	NA	NA	2.19703	1.02737	2.1385	0.0010857	0.0440548	13.7522
171	1	19239909	19241077	1169	*	ShortStack	siRNA24	NA	NA	osa-b1.0r1-7715	siRNA24 locus with predominant RNA size of 24	NA	NA	NA	NA	-2.55033	0.768872	-3.31698	4.02313e-07	6.35107e-05	43.9164
172	1	19269260	19269387	128	*	ShortStack	siRNA24	NA	NA	osa-b1.0r1-7729	siRNA24 locus with predominant RNA size of 24	NA	NA	NA	NA	4.09899	1.71682	2.38755	0.000264461	0.0147206	3.01587
173	1	19284114	19285409	1296	*	ShortStack	siRNA24	NA	NA	osa-b1.0r1-7741	siRNA24 locus with predominant RNA size of 24	NA	NA	NA	NA	1.56315	0.530822	2.94478	6.82126e-06	0.000725673	150.658
174	1	19311662	19311868	207	-	ShortStack	siRNA21	NA	NA	osa-b1.0r1-7756	siRNA21 locus with predominant RNA size of 21	NA	NA	NA	NA	4.63448	1.66663	2.78075	2.15128e-05	0.00189295	4.06151
175	1	19462469	19463972	1504	*	ShortStack	OtherRNA	NA	NA	osa-b1.0r1-7812	OtherRNA locus with < 80% of RNAs between 20-24 nts in size	NA	NA	NA	NA	-2.05216	0.861852	-2.3811	0.000274789	0.0151831	13.2971
176	1	19504008	19504026	19	+	ShortStack	OtherRNA	NA	NA	osa-b1.0r1-7825	OtherRNA locus with < 80% of RNAs between 20-24 nts in size	NA	NA	NA	NA	-3.81975	0.677802	-5.63551	2.22045e-16	2.05599e-13	774.797
177	1	19681120	19681848	729	*	ShortStack	OtherRNA	NA	NA	osa-b1.0r1-7860	OtherRNA locus with < 80% of RNAs between 20-24 nts in size	NA	NA	NA	NA	-2.71219	0.642355	-4.22226	1.11116e-10	3.97973e-08	126.25
178	1	20450133	20451212	1080	*	ShortStack	siRNA24	NA	NA	osa-b1.0r1-8133	siRNA24 locus with predominant RNA size of 24	NA	NA	NA	NA	-1.47535	0.651322	-2.26517	0.000538482	0.0258005	46.7539
179	1	20558667	20559091	425	*	ShortStack	siRNA24	NA	NA	osa-b1.0r1-8181	siRNA24 locus with predominant RNA size of 24	NA	NA	NA	NA	2.4447	1.00039	2.44374	0.000188701	0.0111867	11.5391
180	1	20599239	20600229	991	-	ShortStack	OtherRNA	NA	NA	osa-b1.0r1-8195	OtherRNA locus with < 80% of RNAs between 20-24 nts in size	NA	NA	NA	NA	-1.39395	0.517723	-2.69246	3.89396e-05	0.003081	553.019
181	1	20648956	20649306	351	*	ShortStack	siRNA24	NA	NA	osa-b1.0r1-8223	siRNA24 locus with predominant RNA size of 24	NA	NA	NA	NA	-3.42133	1.52753	-2.23977	0.000621508	0.0287585	4.06387
182	1	20774878	20775795	918	-	ShortStack	siRNA24	NA	NA	osa-b1.0r1-8265	siRNA24 locus with predominant RNA size of 24	NA	NA	NA	NA	-2.43283	1.02405	-2.37571	0.000283715	0.0155844	9.10002
183	1	20809777	20814687	4911	*	ShortStack	siRNA24	NA	NA	osa-b1.0r1-8275	siRNA24 locus with predominant RNA size of 24	NA	NA	NA	NA	-2.84544	0.643329	-4.423	1.40197e-11	5.85341e-09	225.087
184	1	21018932	21019087	156	*	ShortStack	siRNA24	NA	NA	osa-b1.0r1-8357	siRNA24 locus with predominant RNA size of 24	NA	NA	NA	NA	-3.54182	1.39387	-2.541	0.000103481	0.00690298	6.31024
185	1	21260435	21260768	334	*	ShortStack	siRNA24	NA	NA	osa-b1.0r1-8446	siRNA24 locus with predominant RNA size of 24	NA	NA	NA	NA	-3.80927	1.5796	-2.41154	0.000229172	0.0131083	5.12259
186	1	21378623	21380528	1906	*	ShortStack	siRNA24	NA	NA	osa-b1.0r1-8487	siRNA24 locus with predominant RNA size of 24	NA	NA	NA	NA	3.59794	1.23164	2.92125	8.07284e-06	0.000834893	22.8292
187	1	21415234	21415511	278	+	ShortStack	OtherRNA	NA	NA	osa-b1.0r1-8503	OtherRNA locus with < 80% of RNAs between 20-24 nts in size	NA	NA	NA	NA	2.84185	0.926988	3.06568	2.81455e-06	0.000341235	14.5811
188	1	21424657	21424760	104	+	ShortStack	OtherRNA	NA	NA	osa-b1.0r1-8511	OtherRNA locus with < 80% of RNAs between 20-24 nts in size	NA	NA	NA	NA	2.5186	0.7391	3.40766	1.92536e-07	3.37205e-05	29.3414
189	1	21580528	21580825	298	*	ShortStack	siRNA21	NA	NA	osa-b1.0r1-8578	siRNA21 locus with predominant RNA size of 21	NA	NA	NA	NA	7.82217	1.31837	5.93322	2.22045e-16	2.05599e-13	37.0975
190	1	21734156	21735104	949	*	ShortStack	siRNA24	NA	NA	osa-b1.0r1-8646	siRNA24 locus with predominant RNA size of 24	NA	NA	NA	NA	3.11422	0.961247	3.23977	7.4251e-07	0.000106808	13.624
191	1	21856382	21857460	1079	*	ShortStack	siRNA24	NA	NA	osa-b1.0r1-8685	siRNA24 locus with predominant RNA size of 24	NA	NA	NA	NA	-1.93546	0.834203	-2.32013	0.000392871	0.0202511	32.4005
192	1	21872445	21872706	262	*	ShortStack	siRNA24	NA	NA	osa-b1.0r1-8688	siRNA24 locus with predominant RNA size of 24	NA	NA	NA	NA	-3.95931	1.70409	-2.32341	0.000385465	0.0199467	3.07905
193	1	22145361	22145872	512	*	ShortStack	siRNA24	NA	NA	osa-b1.0r1-8816	siRNA24 locus with predominant RNA size of 24	NA	NA	NA	NA	-3.50221	0.836746	-4.18551	1.60697e-10	5.57274e-08	29.2751
194	1	22205804	22206224	421	*	ShortStack	siRNA24	NA	NA	osa-b1.0r1-8839	siRNA24 locus with predominant RNA size of 24	NA	NA	NA	NA	-5.23626	1.7335	-3.02063	3.92947e-06	0.000454505	3.58906
195	1	22212402	22212421	20	-	ShortStack	OtherRNA	NA	NA	osa-b1.0r1-8843	OtherRNA locus with < 80% of RNAs between 20-24 nts in size	NA	NA	NA	NA	4.98839	0.597201	8.35296	2.22045e-16	2.05599e-13	202.82
196	1	22422263	22422391	129	*	ShortStack	siRNA24	NA	NA	osa-b1.0r1-8931	siRNA24 locus with predominant RNA size of 24	NA	NA	NA	NA	4.41145	2.08261	2.11823	0.00121071	0.0477207	1.78626
197	1	22435005	22435675	671	*	ShortStack	siRNA24	NA	NA	osa-b1.0r1-8936	siRNA24 locus with predominant RNA size of 24	NA	NA	NA	NA	-1.7271	0.79233	-2.17977	0.0008673	0.0371685	13.4235
198	1	22443559	22444367	809	*	ShortStack	siRNA24	NA	NA	osa-b1.0r1-8940	siRNA24 locus with predominant RNA size of 24	NA	NA	NA	NA	-1.26454	0.569594	-2.22008	0.000693948	0.0312792	143.735
199	1	22575139	22575956	818	*	ShortStack	siRNA24	NA	NA	osa-b1.0r1-9007	siRNA24 locus with predominant RNA size of 24	NA	NA	NA	NA	-1.31389	0.525457	-2.50047	0.000133257	0.00847877	18578.4
200	1	22604623	22606628	2006	+	ShortStack	OtherRNA	NA	NA	osa-b1.0r1-9020	OtherRNA locus with < 80% of RNAs between 20-24 nts in size	NA	NA	NA	NA	-2.34815	0.748027	-3.13913	1.61759e-06	0.000210296	108.135
201	1	22807451	22808448	998	*	ShortStack	siRNA24	NA	NA	osa-b1.0r1-9109	siRNA24 locus with predominant RNA size of 24	NA	NA	NA	NA	1.74247	0.736929	2.3645	0.00030312	0.016445	16.766
202	1	22850666	22851164	499	*	ShortStack	siRNA24	NA	NA	osa-b1.0r1-9128	siRNA24 locus with predominant RNA size of 24	NA	NA	NA	NA	-2.12338	0.872905	-2.43254	0.000201944	0.0118083	25.8659
203	1	22958625	22958652	28	+	ShortStack	OtherRNA	NA	NA	osa-b1.0r1-9185	OtherRNA locus with < 80% of RNAs between 20-24 nts in size	NA	NA	NA	NA	-1.77722	0.791793	-2.24455	0.000605035	0.0281664	14.5375
204	1	23337842	23338723	882	*	ShortStack	siRNA24	NA	NA	osa-b1.0r1-9310	siRNA24 locus with predominant RNA size of 24	NA	NA	NA	NA	-2.6146	0.829577	-3.15172	1.46922e-06	0.000192915	17.6924
205	1	23395551	23395614	64	*	ShortStack	siRNA24	NA	NA	osa-b1.0r1-9342	siRNA24 locus with predominant RNA size of 24	NA	NA	NA	NA	-3.94806	1.69977	-2.3227	0.000387068	0.0200128	3.02144
206	1	23438542	23438560	19	-	ShortStack	OtherRNA	NA	NA	osa-b1.0r1-9362	OtherRNA locus with < 80% of RNAs between 20-24 nts in size	NA	NA	NA	NA	-2.44467	0.988681	-2.47265	0.000158185	0.00971694	9.10956
207	1	23568848	23569202	355	*	ShortStack	siRNA24	NA	NA	osa-b1.0r1-9421	siRNA24 locus with predominant RNA size of 24	NA	NA	NA	NA	-3.43056	1.52924	-2.24331	0.000609269	0.0283193	4.19683
208	1	23614595	23614614	20	-	ShortStack	OtherRNA	NA	NA	osa-b1.0r1-9435	OtherRNA locus with < 80% of RNAs between 20-24 nts in size	NA	NA	NA	NA	2.65209	1.11284	2.38318	0.000271421	0.0150304	7.12729
209	1	23690166	23690799	634	*	ShortStack	siRNA24	NA	NA	osa-b1.0r1-9471	siRNA24 locus with predominant RNA size of 24	NA	NA	NA	NA	-1.98127	0.678201	-2.92136	8.06628e-06	0.000834337	184.699
210	1	23888911	23889649	739	*	ShortStack	siRNA24	NA	NA	osa-b1.0r1-9569	siRNA24 locus with predominant RNA size of 24	NA	NA	NA	NA	-3.61722	0.782557	-4.6223	1.63869e-12	8.4536e-10	80.124
211	1	23957317	23957838	522	*	ShortStack	siRNA24	NA	NA	osa-b1.0r1-9605	siRNA24 locus with predominant RNA size of 24	NA	NA	NA	NA	-4.23719	1.91915	-2.20785	0.000742805	0.0329545	3.57742
212	1	24089718	24090158	441	*	ShortStack	siRNA24	NA	NA	osa-b1.0r1-9667	siRNA24 locus with predominant RNA size of 24	NA	NA	NA	NA	1.39995	0.659112	2.12399	0.00117386	0.0466574	48.6938
213	1	24290031	24292374	2344	*	ShortStack	siRNA24	NA	NA	osa-b1.0r1-9742	siRNA24 locus with predominant RNA size of 24	NA	NA	NA	NA	-1.78858	0.584149	-3.06186	2.89567e-06	0.000349688	203.844
214	1	24329294	24330562	1269	*	ShortStack	siRNA24	NA	NA	osa-b1.0r1-9759	siRNA24 locus with predominant RNA size of 24	NA	NA	NA	NA	-3.76164	0.928454	-4.05151	6.01195e-10	1.85447e-07	30.7045
215	1	24665039	24665680	642	*	ShortStack	siRNA24	NA	NA	osa-b1.0r1-9886	siRNA24 locus with predominant RNA size of 24	NA	NA	NA	NA	-2.77509	0.996449	-2.78498	2.09006e-05	0.00184702	10.9055
216	1	24701199	24702523	1325	*	ShortStack	siRNA24	NA	NA	osa-b1.0r1-9905	siRNA24 locus with predominant RNA size of 24	NA	NA	NA	NA	-4.98137	1.12568	-4.42521	1.3697e-11	5.72752e-09	131.115
217	1	25085225	25086034	810	*	ShortStack	siRNA24	NA	NA	osa-b1.0r1-10071	siRNA24 locus with predominant RNA size of 24	NA	NA	NA	NA	2.37901	0.897336	2.65119	5.10787e-05	0.00385217	11.9527
218	1	25147845	25148770	926	*	ShortStack	siRNA24	NA	NA	osa-b1.0r1-10097	siRNA24 locus with predominant RNA size of 24	NA	NA	NA	NA	-4.02368	0.834166	-4.8236	1.70974e-13	1.04502e-10	224.763
219	1	25311582	25315355	3774	*	ShortStack	siRNA24	NA	NA	osa-b1.0r1-10176	siRNA24 locus with predominant RNA size of 24	NA	NA	NA	NA	3.02	0.601178	5.02347	1.64313e-14	1.17642e-11	67.1592
220	1	25345790	25346606	817	*	ShortStack	siRNA24	NA	NA	osa-b1.0r1-10190	siRNA24 locus with predominant RNA size of 24	NA	NA	NA	NA	3.09258	1.13247	2.73081	3.01556e-05	0.00250158	8.08643
221	1	25456540	25456560	21	+	ShortStack	OtherRNA	NA	NA	osa-b1.0r1-10235	OtherRNA locus with < 80% of RNAs between 20-24 nts in size	NA	NA	NA	NA	-2.92023	0.710345	-4.11101	3.36349e-10	1.09551e-07	56.0721
222	1	25543447	25544531	1085	*	ShortStack	siRNA24	NA	NA	osa-b1.0r1-10279	siRNA24 locus with predominant RNA size of 24	NA	NA	NA	NA	2.75246	1.28889	2.13554	0.00110321	0.0445755	4.37001
223	1	25618437	25618922	486	*	ShortStack	siRNA24	NA	NA	osa-b1.0r1-10310	siRNA24 locus with predominant RNA size of 24	NA	NA	NA	NA	-3.49041	1.52463	-2.28935	0.000469125	0.0232537	4.32449
224	1	25866668	25867697	1030	*	ShortStack	siRNA24	NA	NA	osa-b1.0r1-10410	siRNA24 locus with predominant RNA size of 24	NA	NA	NA	NA	-2.53856	0.834965	-3.04032	3.39789e-06	0.000401668	49.6192
225	1	25952984	25953294	311	-	ShortStack	siRNA24	NA	NA	osa-b1.0r1-10436	siRNA24 locus with predominant RNA size of 24	NA	NA	NA	NA	-3.85214	1.16328	-3.31145	4.20555e-07	6.58486e-05	13.096
226	1	26041010	26041142	133	-	ShortStack	OtherRNA	NA	NA	osa-b1.0r1-10469	OtherRNA locus with < 80% of RNAs between 20-24 nts in size	NA	NA	NA	NA	1.95038	0.91527	2.13093	0.00113094	0.045396	8.54506
227	1	26094139	26094939	801	*	ShortStack	siRNA24	NA	NA	osa-b1.0r1-10491	siRNA24 locus with predominant RNA size of 24	NA	NA	NA	NA	1.80287	0.545062	3.30764	4.3358e-07	6.75807e-05	6685.78
228	1	26244119	26245123	1005	*	ShortStack	siRNA24	NA	NA	osa-b1.0r1-10550	siRNA24 locus with predominant RNA size of 24	NA	NA	NA	NA	-2.28366	0.934456	-2.44384	0.000188585	0.0111812	38.1071
229	1	27028967	27029590	624	*	ShortStack	siRNA24	NA	NA	osa-b1.0r1-10852	siRNA24 locus with predominant RNA size of 24	NA	NA	NA	NA	-2.29188	0.50857	-4.50652	5.7665e-12	2.65581e-09	4481.74
230	1	27032023	27032492	470	*	ShortStack	siRNA24	NA	NA	osa-b1.0r1-10855	siRNA24 locus with predominant RNA size of 24	NA	NA	NA	NA	-3.30282	1.12452	-2.93711	7.20728e-06	0.000760022	11.1433
231	1	27082602	27082758	157	+	ShortStack	OtherRNA	NA	NA	osa-b1.0r1-10884	OtherRNA locus with < 80% of RNAs between 20-24 nts in size	NA	NA	NA	NA	4.92743	1.61861	3.04424	3.30072e-06	0.000391757	4.99359
232	1	27132568	27132947	380	*	ShortStack	siRNA21	NA	NA	osa-b1.0r1-10904	siRNA21 locus with predominant RNA size of 21	NA	NA	NA	NA	2.34112	1.05213	2.22513	0.00067467	0.0306212	12.7572
233	1	27234756	27235526	771	*	ShortStack	siRNA24	NA	NA	osa-b1.0r1-10949	siRNA24 locus with predominant RNA size of 24	NA	NA	NA	NA	-1.82335	0.583431	-3.12521	1.7982e-06	0.000231039	65.188
234	1	27329703	27330728	1026	*	ShortStack	siRNA24	NA	NA	osa-b1.0r1-10988	siRNA24 locus with predominant RNA size of 24	NA	NA	NA	NA	2.661	0.973024	2.73477	2.93651e-05	0.00244882	8.87464
235	1	28144522	28144629	108	-	ShortStack	OtherRNA	NA	NA	osa-b1.0r1-11291	OtherRNA locus with < 80% of RNAs between 20-24 nts in size	NA	NA	NA	NA	2.28613	0.686654	3.32937	3.64158e-07	5.84942e-05	31.1223
236	1	28180317	28180337	21	+	ShortStack	OtherRNA	NA	NA	osa-b1.0r1-11303	OtherRNA locus with < 80% of RNAs between 20-24 nts in size	NA	NA	NA	NA	4.02219	1.75478	2.29214	0.000461684	0.0229708	2.87582
237	1	28293351	28295016	1666	*	ShortStack	siRNA24	NA	NA	osa-b1.0r1-11344	siRNA24 locus with predominant RNA size of 24	NA	NA	NA	NA	1.59116	0.650096	2.44758	0.000184353	0.0109812	64.9856
238	1	28362326	28363701	1376	*	ShortStack	siRNA24	NA	NA	osa-b1.0r1-11370	siRNA24 locus with predominant RNA size of 24	NA	NA	NA	NA	-2.31028	1.03945	-2.22261	0.000684213	0.0309481	14.3481
239	1	28445643	28445991	349	+	ShortStack	siRNA24	NA	NA	osa-b1.0r1-11417	siRNA24 locus with predominant RNA size of 24	NA	NA	NA	NA	5.79281	1.17021	4.95024	3.93019e-14	2.65327e-11	45.522
240	1	28804813	28805245	433	*	ShortStack	siRNA24	NA	NA	osa-b1.0r1-11563	siRNA24 locus with predominant RNA size of 24	NA	NA	NA	NA	4.95853	1.83042	2.70896	3.48976e-05	0.00281136	2.60122
241	1	28854457	28856021	1565	*	ShortStack	siRNA24	NA	NA	osa-b1.0r1-11586	siRNA24 locus with predominant RNA size of 24	NA	NA	NA	NA	2.9245	0.988104	2.95971	6.1257e-06	0.000662224	9.87894
242	1	28866847	28867887	1041	*	ShortStack	siRNA24	NA	NA	osa-b1.0r1-11590	siRNA24 locus with predominant RNA size of 24	NA	NA	NA	NA	3.44372	1.55146	2.21967	0.000695552	0.0313336	3.45627
243	1	28877186	28877202	17	-	ShortStack	OtherRNA	NA	NA	osa-b1.0r1-11593	OtherRNA locus with < 80% of RNAs between 20-24 nts in size	NA	NA	NA	NA	-2.44931	1.14578	-2.13768	0.00109052	0.0441985	8.02185
244	1	29024056	29024214	159	*	ShortStack	siRNA24	NA	NA	osa-b1.0r1-11641	siRNA24 locus with predominant RNA size of 24	NA	NA	NA	NA	5.5555	1.55472	3.57331	4.77484e-08	9.7712e-06	7.71246
245	1	29150400	29150420	21	*	ShortStack	OtherRNA	NA	NA	osa-b1.0r1-11695	OtherRNA locus with < 80% of RNAs between 20-24 nts in size	NA	NA	NA	NA	-2.42053	0.900653	-2.68753	4.02308e-05	0.00316661	26.5353
246	1	29196473	29196893	421	-	ShortStack	OtherRNA	NA	NA	osa-b1.0r1-11716	OtherRNA locus with < 80% of RNAs between 20-24 nts in size	NA	NA	NA	NA	-1.84623	0.783826	-2.3554	0.000319795	0.0171778	238.434
247	1	29209644	29209662	19	+	ShortStack	OtherRNA	NA	NA	osa-b1.0r1-11720	OtherRNA locus with < 80% of RNAs between 20-24 nts in size	NA	NA	NA	NA	-2.46731	0.920477	-2.68047	4.21504e-05	0.00329225	11.6441
248	1	29506297	29506398	102	+	ShortStack	OtherRNA	NA	NA	osa-b1.0r1-11831	OtherRNA locus with < 80% of RNAs between 20-24 nts in size	NA	NA	NA	NA	1.95599	0.756313	2.58622	7.77072e-05	0.00545189	47.1094
249	1	29635782	29636789	1008	*	ShortStack	siRNA24	NA	NA	osa-b1.0r1-11886	siRNA24 locus with predominant RNA size of 24	NA	NA	NA	NA	3.4226	0.677354	5.0529	1.15463e-14	8.44578e-12	33.0615
250	1	29728685	29729154	470	*	ShortStack	siRNA24	NA	NA	osa-b1.0r1-11922	siRNA24 locus with predominant RNA size of 24	NA	NA	NA	NA	4.32876	0.756437	5.72257	2.22045e-16	2.05599e-13	242.962
251	1	29876327	29876347	21	-	ShortStack	OtherRNA	NA	NA	osa-b1.0r1-11973	OtherRNA locus with < 80% of RNAs between 20-24 nts in size	NA	NA	NA	NA	-1.82104	0.642367	-2.83489	1.48232e-05	0.00137991	33.263
252	1	29877525	29877624	100	-	ShortStack	OtherRNA	NA	NA	osa-b1.0r1-11974	OtherRNA locus with < 80% of RNAs between 20-24 nts in size	NA	NA	NA	NA	-1.60163	0.694135	-2.30738	0.000422933	0.021463	71.4707
253	1	29897265	29897338	74	-	ShortStack	OtherRNA	NA	NA	osa-b1.0r1-11984	OtherRNA locus with < 80% of RNAs between 20-24 nts in size	NA	NA	NA	NA	-1.74371	0.685259	-2.54459	0.000101169	0.00677611	35.2409
254	1	29970914	29971154	241	*	ShortStack	siRNA24	NA	NA	osa-b1.0r1-12026	siRNA24 locus with predominant RNA size of 24	NA	NA	NA	NA	-5.00427	1.73389	-2.88616	1.03547e-05	0.00102589	3.04117
255	1	30024813	30026471	1659	-	ShortStack	OtherRNA	NA	NA	osa-b1.0r1-12055	OtherRNA locus with < 80% of RNAs between 20-24 nts in size	NA	NA	NA	NA	-2.33463	0.889911	-2.62344	6.11736e-05	0.00447358	36.5165
256	1	30114551	30114598	48	*	ShortStack	OtherRNA	NA	NA	osa-b1.0r1-12088	OtherRNA locus with < 80% of RNAs between 20-24 nts in size	NA	NA	NA	NA	3.56377	1.0874	3.27732	5.52059e-07	8.30533e-05	11.0783
257	1	30169880	30170036	157	+	ShortStack	OtherRNA	NA	NA	osa-b1.0r1-12109	OtherRNA locus with < 80% of RNAs between 20-24 nts in size	NA	NA	NA	NA	1.83206	0.849241	2.15729	0.000980626	0.0408356	24.0354
258	1	30223146	30223346	201	+	ShortStack	OtherRNA	NA	NA	osa-b1.0r1-12129	OtherRNA locus with < 80% of RNAs between 20-24 nts in size	NA	NA	NA	NA	3.27149	1.12767	2.9011	9.31644e-06	0.000939393	7.99912
259	1	30450512	30450650	139	*	ShortStack	OtherRNA	NA	NA	osa-b1.0r1-12218	OtherRNA locus with < 80% of RNAs between 20-24 nts in size	NA	NA	NA	NA	1.87696	0.826024	2.27229	0.000517126	0.0250283	16.3234
260	1	30741807	30741973	167	+	ShortStack	OtherRNA	NA	NA	osa-b1.0r1-12335	OtherRNA locus with < 80% of RNAs between 20-24 nts in size	NA	NA	NA	NA	1.71664	0.666405	2.57597	8.29532e-05	0.00575083	74.2812
261	1	30850010	30850374	365	*	ShortStack	siRNA24	NA	NA	osa-b1.0r1-12379	siRNA24 locus with predominant RNA size of 24	NA	NA	NA	NA	3.10792	1.13589	2.7361	2.9104e-05	0.00243127	12.6784
262	1	30967986	30970625	2640	*	ShortStack	siRNA24	NA	NA	osa-b1.0r1-12435	siRNA24 locus with predominant RNA size of 24	NA	NA	NA	NA	2.33447	0.685949	3.40327	1.99611e-07	3.47854e-05	26.7031
263	1	30974622	30974988	367	*	ShortStack	siRNA24	NA	NA	osa-b1.0r1-12437	siRNA24 locus with predominant RNA size of 24	NA	NA	NA	NA	-3.35954	1.54842	-2.16966	0.000916694	0.0387928	3.71497
264	1	31107680	31107793	114	-	ShortStack	OtherRNA	NA	NA	osa-b1.0r1-12483	OtherRNA locus with < 80% of RNAs between 20-24 nts in size	NA	NA	NA	NA	-1.24741	0.54983	-2.26871	0.000527746	0.0254142	681.302
265	1	31132808	31133066	259	+	ShortStack	OtherRNA	NA	NA	osa-b1.0r1-12492	OtherRNA locus with < 80% of RNAs between 20-24 nts in size	NA	NA	NA	NA	1.68667	0.757591	2.22636	0.000670027	0.0304614	27.0664
266	1	31255228	31256416	1189	*	ShortStack	siRNA24	NA	NA	osa-b1.0r1-12534	siRNA24 locus with predominant RNA size of 24	NA	NA	NA	NA	-2.62661	0.771407	-3.40496	1.96853e-07	3.43707e-05	612.045
267	1	31271192	31271276	85	+	ShortStack	OtherRNA	NA	NA	osa-b1.0r1-12547	OtherRNA locus with < 80% of RNAs between 20-24 nts in size	NA	NA	NA	NA	1.90428	0.700393	2.71887	3.26665e-05	0.00266555	28.1132
268	1	31565802	31566164	363	*	ShortStack	siRNA24	NA	NA	osa-b1.0r1-12643	siRNA24 locus with predominant RNA size of 24	NA	NA	NA	NA	-3.12816	0.679499	-4.60362	2.01172e-12	1.01193e-09	51.3158
269	1	31689982	31690957	976	*	ShortStack	siRNA24	NA	NA	osa-b1.0r1-12677	siRNA24 locus with predominant RNA size of 24	NA	NA	NA	NA	-2.31129	0.999295	-2.31292	0.000409616	0.0209308	16.5932
270	1	31743210	31743230	21	-	ShortStack	OtherRNA	NA	NA	osa-b1.0r1-12697	OtherRNA locus with < 80% of RNAs between 20-24 nts in size	NA	NA	NA	NA	-1.96814	0.542265	-3.62949	2.93407e-08	6.30961e-06	89.6052
271	1	31800801	31801174	374	*	ShortStack	siRNA24	NA	NA	osa-b1.0r1-12730	siRNA24 locus with predominant RNA size of 24	NA	NA	NA	NA	-2.99833	1.39496	-2.1494	0.00102356	0.0421713	5.87292
272	1	31880246	31880264	19	-	ShortStack	OtherRNA	NA	NA	osa-b1.0r1-12764	OtherRNA locus with < 80% of RNAs between 20-24 nts in size	NA	NA	NA	NA	-4.12303	0.755794	-5.45523	2.22045e-16	2.05599e-13	118.238
273	1	31948686	31949200	515	*	ShortStack	siRNA24	NA	NA	osa-b1.0r1-12794	siRNA24 locus with predominant RNA size of 24	NA	NA	NA	NA	2.75563	1.02949	2.67668	4.32159e-05	0.00336117	13.6459
274	1	32003851	32004267	417	*	ShortStack	siRNA24	NA	NA	osa-b1.0r1-12819	siRNA24 locus with predominant RNA size of 24	NA	NA	NA	NA	-4.72851	1.92891	-2.45139	0.00018013	0.0107799	2.55978
275	1	32147693	32148940	1248	*	ShortStack	OtherRNA	NA	NA	osa-b1.0r1-12873	OtherRNA locus with < 80% of RNAs between 20-24 nts in size	NA	NA	NA	NA	1.56262	0.63637	2.45552	0.000175657	0.0105653	261.596
276	1	32184087	32184112	26	+	ShortStack	OtherRNA	NA	NA	osa-b1.0r1-12896	OtherRNA locus with < 80% of RNAs between 20-24 nts in size	NA	NA	NA	NA	1.38554	0.495947	2.79371	1.9689e-05	0.00175689	296.563
277	1	32259420	32259631	212	-	ShortStack	OtherRNA	NA	NA	osa-b1.0r1-12918	OtherRNA locus with < 80% of RNAs between 20-24 nts in size	NA	NA	NA	NA	-1.8126	0.774096	-2.34157	0.000346782	0.0183333	25.7949
278	1	32305722	32306854	1133	*	ShortStack	siRNA24	NA	NA	osa-b1.0r1-12941	siRNA24 locus with predominant RNA size of 24	NA	NA	NA	NA	-1.72992	0.652264	-2.65218	5.07484e-05	0.00383215	153.9
279	1	32457917	32458199	283	+	ShortStack	OtherRNA	NA	NA	osa-b1.0r1-12989	OtherRNA locus with < 80% of RNAs between 20-24 nts in size	NA	NA	NA	NA	1.17871	0.510195	2.31031	0.000415841	0.0211805	67942.2
280	1	32460941	32461567	627	+	ShortStack	OtherRNA	NA	NA	osa-b1.0r1-12991	OtherRNA locus with < 80% of RNAs between 20-24 nts in size	NA	NA	NA	NA	1.67316	0.49366	3.3893	2.23841e-07	3.8471e-05	23274.3
281	1	32557911	32557941	31	-	ShortStack	OtherRNA	NA	NA	osa-b1.0r1-13037	OtherRNA locus with < 80% of RNAs between 20-24 nts in size	NA	NA	NA	NA	-6.02124	1.10222	-5.46285	2.22045e-16	2.05599e-13	141.772
282	1	32620876	32620895	20	-	ShortStack	OtherRNA	NA	NA	osa-b1.0r1-13056	OtherRNA locus with < 80% of RNAs between 20-24 nts in size	NA	NA	NA	NA	1.60542	0.568158	2.82565	1.58032e-05	0.00145675	101.981
283	1	32733764	32735049	1286	*	ShortStack	siRNA24	NA	NA	osa-b1.0r1-13088	siRNA24 locus with predominant RNA size of 24	NA	NA	NA	NA	2.64538	0.753863	3.5091	8.25815e-08	1.59071e-05	132.015
284	1	33220873	33220889	17	-	ShortStack	OtherRNA	NA	NA	osa-b1.0r1-13251	OtherRNA locus with < 80% of RNAs between 20-24 nts in size	NA	NA	NA	NA	-1.6563	0.743273	-2.22839	0.000662473	0.0302002	17.3855
285	1	33342493	33342994	502	*	ShortStack	siRNA24	NA	NA	osa-b1.0r1-13312	siRNA24 locus with predominant RNA size of 24	NA	NA	NA	NA	3.12991	1.12496	2.78224	2.12946e-05	0.00187663	12.7537
286	1	33365011	33365035	25	-	ShortStack	OtherRNA	NA	NA	osa-b1.0r1-13318	OtherRNA locus with < 80% of RNAs between 20-24 nts in size	NA	NA	NA	NA	-2.18945	0.596681	-3.66937	2.06731e-08	4.59112e-06	163.716
287	1	33710995	33711988	994	*	ShortStack	OtherRNA	NA	NA	osa-b1.0r1-13475	OtherRNA locus with < 80% of RNAs between 20-24 nts in size	NA	NA	NA	NA	2.80288	0.903205	3.10326	2.12314e-06	0.000267417	11.0869
288	1	33875032	33875170	139	-	ShortStack	siRNA24	NA	NA	osa-b1.0r1-13544	siRNA24 locus with predominant RNA size of 24	NA	NA	NA	NA	-4.08644	1.81856	-2.24708	0.00059648	0.0278562	3.39263
289	1	33991655	33992013	359	*	ShortStack	siRNA24	NA	NA	osa-b1.0r1-13579	siRNA24 locus with predominant RNA size of 24	NA	NA	NA	NA	4.23559	1.87405	2.26013	0.000554093	0.0263553	3.31577
290	1	34315007	34315764	758	*	ShortStack	siRNA24	NA	NA	osa-b1.0r1-13708	siRNA24 locus with predominant RNA size of 24	NA	NA	NA	NA	-2.65518	0.930655	-2.85302	1.30659e-05	0.00124416	86.434
291	1	34374666	34376039	1374	*	ShortStack	siRNA24	NA	NA	osa-b1.0r1-13740	siRNA24 locus with predominant RNA size of 24	NA	NA	NA	NA	2.25625	0.550418	4.09916	3.77839e-10	1.21563e-07	5686.55
292	1	34380216	34380352	137	+	ShortStack	OtherRNA	NA	NA	osa-b1.0r1-13744	OtherRNA locus with < 80% of RNAs between 20-24 nts in size	NA	NA	NA	NA	2.04579	0.819701	2.49578	0.000137185	0.0086791	19.6585
293	1	34423725	34424440	716	*	ShortStack	siRNA24	NA	NA	osa-b1.0r1-13767	siRNA24 locus with predominant RNA size of 24	NA	NA	NA	NA	1.96132	0.761046	2.57714	8.2337e-05	0.00571608	243.416
294	1	34499807	34501241	1435	*	ShortStack	siRNA24	NA	NA	osa-b1.0r1-13790	siRNA24 locus with predominant RNA size of 24	NA	NA	NA	NA	-2.79951	0.705553	-3.96783	1.34215e-09	3.85415e-07	85.2051
295	1	34506754	34506775	22	-	ShortStack	OtherRNA	NA	NA	osa-b1.0r1-13795	OtherRNA locus with < 80% of RNAs between 20-24 nts in size	NA	NA	NA	NA	-2.14953	0.629695	-3.4136	1.83338e-07	3.23304e-05	260.2
296	1	34552062	34552094	33	-	ShortStack	OtherRNA	NA	NA	osa-b1.0r1-13817	OtherRNA locus with < 80% of RNAs between 20-24 nts in size	NA	NA	NA	NA	1.41856	0.524867	2.70271	3.63788e-05	0.00291058	895.147
297	1	34805657	34805879	223	+	ShortStack	OtherRNA	NA	NA	osa-b1.0r1-13915	OtherRNA locus with < 80% of RNAs between 20-24 nts in size	NA	NA	NA	NA	1.83941	0.792158	2.32202	0.000388588	0.0200753	32.4279
298	1	34970444	34975259	4816	*	ShortStack	siRNA24	NA	NA	osa-b1.0r1-13978	siRNA24 locus with predominant RNA size of 24	NA	NA	NA	NA	2.64895	0.981081	2.70003	3.70329e-05	0.00295397	71.4541
299	1	34992893	34993795	903	*	ShortStack	siRNA24	NA	NA	osa-b1.0r1-13988	siRNA24 locus with predominant RNA size of 24	NA	NA	NA	NA	-1.50711	0.643716	-2.34126	0.000347426	0.0183604	48.5295
300	1	35249072	35250196	1125	*	ShortStack	siRNA24	NA	NA	osa-b1.0r1-14099	siRNA24 locus with predominant RNA size of 24	NA	NA	NA	NA	-3.44458	1.54514	-2.2293	0.000659113	0.0300835	4.1633
301	1	35747018	35747117	100	+	ShortStack	OtherRNA	NA	NA	osa-b1.0r1-14285	OtherRNA locus with < 80% of RNAs between 20-24 nts in size	NA	NA	NA	NA	-1.47627	0.578711	-2.55096	9.71929e-05	0.00655552	4325.63
302	1	35758129	35758196	68	-	ShortStack	siRNA22	NA	NA	osa-b1.0r1-14291	siRNA22 locus with predominant RNA size of 22	NA	NA	NA	NA	-2.80079	1.24059	-2.25762	0.00056201	0.0266335	5.21318
303	1	35776818	35777416	599	+	ShortStack	OtherRNA	NA	NA	osa-b1.0r1-14302	OtherRNA locus with < 80% of RNAs between 20-24 nts in size	NA	NA	NA	NA	-1.95939	0.697772	-2.80806	1.78424e-05	0.00161643	293.36
304	1	35807158	35807443	286	*	ShortStack	siRNA24	NA	NA	osa-b1.0r1-14316	siRNA24 locus with predominant RNA size of 24	NA	NA	NA	NA	4.60512	1.9209	2.39737	0.00024944	0.0140426	2.02992
305	1	36115211	36115303	93	+	ShortStack	OtherRNA	NA	NA	osa-b1.0r1-14420	OtherRNA locus with < 80% of RNAs between 20-24 nts in size	NA	NA	NA	NA	2.53603	0.84424	3.00392	4.44187e-06	0.000503324	17.4701
306	1	36154040	36155113	1074	*	ShortStack	siRNA24	NA	NA	osa-b1.0r1-14431	siRNA24 locus with predominant RNA size of 24	NA	NA	NA	NA	-1.63088	0.771829	-2.113	0.00124501	0.0486945	38.7605
307	1	36291735	36292232	498	*	ShortStack	siRNA24	NA	NA	osa-b1.0r1-14487	siRNA24 locus with predominant RNA size of 24	NA	NA	NA	NA	-1.81265	0.859578	-2.10876	0.0012735	0.0494922	20.5541
308	1	36383196	36383926	731	*	ShortStack	siRNA24	NA	NA	osa-b1.0r1-14519	siRNA24 locus with predominant RNA size of 24	NA	NA	NA	NA	-4.16473	1.66336	-2.50381	0.000130531	0.00833841	3.53548
309	1	36389300	36389317	18	+	ShortStack	OtherRNA	NA	NA	osa-b1.0r1-14520	OtherRNA locus with < 80% of RNAs between 20-24 nts in size	NA	NA	NA	NA	-2.32663	1.08226	-2.14979	0.0010214	0.0421046	7.58501
310	1	36490399	36492015	1617	*	ShortStack	siRNA24	NA	NA	osa-b1.0r1-14554	siRNA24 locus with predominant RNA size of 24	NA	NA	NA	NA	4.62031	0.623795	7.40677	2.22045e-16	2.05599e-13	252.848
311	1	36505560	36506736	1177	*	ShortStack	siRNA24	NA	NA	osa-b1.0r1-14561	siRNA24 locus with predominant RNA size of 24	NA	NA	NA	NA	3.97753	0.626374	6.35009	2.22045e-16	2.05599e-13	747.067
312	1	36743191	36743411	221	*	ShortStack	siRNA24	NA	NA	osa-b1.0r1-14660	siRNA24 locus with predominant RNA size of 24	NA	NA	NA	NA	-2.6282	0.724746	-3.62638	3.0148e-08	6.46491e-06	45.7602
313	1	36755906	36756999	1094	*	ShortStack	siRNA24	NA	NA	osa-b1.0r1-14667	siRNA24 locus with predominant RNA size of 24	NA	NA	NA	NA	-3.14454	0.892065	-3.52501	7.21593e-08	1.41373e-05	96.7123
314	1	36944133	36944588	456	-	ShortStack	OtherRNA	NA	NA	osa-b1.0r1-14730	OtherRNA locus with < 80% of RNAs between 20-24 nts in size	NA	NA	NA	NA	-2.07817	0.792396	-2.62264	6.14918e-05	0.00449278	29.8445
315	1	37346681	37347637	957	*	ShortStack	siRNA24	NA	NA	osa-b1.0r1-14883	siRNA24 locus with predominant RNA size of 24	NA	NA	NA	NA	1.59772	0.756665	2.11153	0.00125487	0.0489716	30.5104
316	1	37504546	37504567	22	+	ShortStack	OtherRNA	NA	NA	osa-b1.0r1-14945	OtherRNA locus with < 80% of RNAs between 20-24 nts in size	NA	NA	NA	NA	-4.34528	1.94791	-2.23074	0.000653801	0.0298986	1.91408
317	1	37519578	37520650	1073	+	ShortStack	OtherRNA	NA	NA	osa-b1.0r1-14950	OtherRNA locus with < 80% of RNAs between 20-24 nts in size	NA	NA	NA	NA	-2.93612	1.06838	-2.74819	2.68284e-05	0.00227571	10.1884
318	1	37693584	37693699	116	-	ShortStack	OtherRNA	NA	NA	osa-b1.0r1-15015	OtherRNA locus with < 80% of RNAs between 20-24 nts in size	NA	NA	NA	NA	-1.96333	0.681277	-2.88185	1.06744e-05	0.00105222	306.021
319	1	37712119	37712143	25	+	ShortStack	OtherRNA	NA	NA	osa-b1.0r1-15027	OtherRNA locus with < 80% of RNAs between 20-24 nts in size	NA	NA	NA	NA	1.14998	0.536762	2.14244	0.00106286	0.043369	151.052
320	1	37817020	37818177	1158	*	ShortStack	siRNA24	NA	NA	osa-b1.0r1-15060	siRNA24 locus with predominant RNA size of 24	NA	NA	NA	NA	-2.25386	0.673382	-3.34707	3.15675e-07	5.18605e-05	42.092
321	1	37881508	37881824	317	*	ShortStack	siRNA24	NA	NA	osa-b1.0r1-15085	siRNA24 locus with predominant RNA size of 24	NA	NA	NA	NA	4.59423	2.15775	2.12918	0.00114163	0.0457126	2.03232
322	1	38374567	38375248	682	*	ShortStack	siRNA24	NA	NA	osa-b1.0r1-15273	siRNA24 locus with predominant RNA size of 24	NA	NA	NA	NA	-2.46347	0.642361	-3.83502	4.64655e-09	1.2022e-06	42.9291
323	1	38387666	38387815	150	-	ShortStack	OtherRNA	NA	NA	osa-b1.0r1-15279	OtherRNA locus with < 80% of RNAs between 20-24 nts in size	NA	NA	NA	NA	2.20903	0.895228	2.46756	0.000163197	0.00995673	13.8191
324	1	38400781	38401483	703	-	ShortStack	OtherRNA	NA	NA	osa-b1.0r1-15288	OtherRNA locus with < 80% of RNAs between 20-24 nts in size	NA	NA	NA	NA	-1.60912	0.757879	-2.12319	0.00117896	0.0468054	48.2635
325	1	38665673	38666568	896	-	ShortStack	siRNA24	NA	NA	osa-b1.0r1-15378	siRNA24 locus with predominant RNA size of 24	NA	NA	NA	NA	-4.73131	1.85133	-2.55563	9.43673e-05	0.00639685	2.55579
326	1	38902033	38902050	18	+	ShortStack	OtherRNA	NA	NA	osa-b1.0r1-15465	OtherRNA locus with < 80% of RNAs between 20-24 nts in size	NA	NA	NA	NA	-3.2157	0.854434	-3.76354	8.9165e-09	2.17451e-06	30803.6
327	1	38956567	38956583	17	+	ShortStack	OtherRNA	NA	NA	osa-b1.0r1-15490	OtherRNA locus with < 80% of RNAs between 20-24 nts in size	NA	NA	NA	NA	-1.48236	0.565513	-2.62126	6.20415e-05	0.00452588	54.9333
328	1	39028819	39028896	78	-	ShortStack	OtherRNA	NA	NA	osa-b1.0r1-15511	OtherRNA locus with < 80% of RNAs between 20-24 nts in size	NA	NA	NA	NA	2.54639	1.03645	2.45684	0.000174244	0.010497	7.44582
329	1	39095156	39095202	47	+	ShortStack	OtherRNA	NA	NA	osa-b1.0r1-15536	OtherRNA locus with < 80% of RNAs between 20-24 nts in size	NA	NA	NA	NA	1.58326	0.58189	2.72089	3.22281e-05	0.00263731	25806.7
330	1	39169006	39169534	529	*	ShortStack	siRNA24	NA	NA	osa-b1.0r1-15578	siRNA24 locus with predominant RNA size of 24	NA	NA	NA	NA	-2.40927	0.803417	-2.99878	4.61221e-06	0.000519117	37.9301
331	1	39174544	39174617	74	*	ShortStack	OtherRNA	NA	NA	osa-b1.0r1-15585	OtherRNA locus with < 80% of RNAs between 20-24 nts in size	NA	NA	NA	NA	-2.38012	0.790768	-3.00989	4.25192e-06	0.00048546	25.5867
332	1	39315933	39315994	62	-	ShortStack	OtherRNA	NA	NA	osa-b1.0r1-15648	OtherRNA locus with < 80% of RNAs between 20-24 nts in size	NA	NA	NA	NA	2.21517	0.69637	3.18102	1.17303e-06	0.00015752	29.4847
333	1	39945276	39946089	814	*	ShortStack	siRNA24	NA	NA	osa-b1.0r1-15883	siRNA24 locus with predominant RNA size of 24	NA	NA	NA	NA	5.06151	0.702251	7.20755	2.22045e-16	2.05599e-13	78.86
334	1	39951753	39952073	321	+	ShortStack	siRNA24	NA	NA	osa-b1.0r1-15887	siRNA24 locus with predominant RNA size of 24	NA	NA	NA	NA	1.53333	0.637549	2.40504	0.00023827	0.0135302	82.8162
335	1	40050053	40050499	447	*	ShortStack	siRNA24	NA	NA	osa-b1.0r1-15927	siRNA24 locus with predominant RNA size of 24	NA	NA	NA	NA	2.54594	1.02236	2.49026	0.00014194	0.00891856	16.9183
336	1	40085970	40086206	237	-	ShortStack	OtherRNA	NA	NA	osa-b1.0r1-15936	OtherRNA locus with < 80% of RNAs between 20-24 nts in size	NA	NA	NA	NA	1.93188	0.738659	2.61539	6.4438e-05	0.00466946	19.9364
337	1	40167033	40167684	652	*	ShortStack	siRNA24	NA	NA	osa-b1.0r1-15980	siRNA24 locus with predominant RNA size of 24	NA	NA	NA	NA	2.94452	0.708089	4.1584	2.10573e-10	7.14636e-08	25.9446
338	1	40214415	40214691	277	*	ShortStack	siRNA24	NA	NA	osa-b1.0r1-15995	siRNA24 locus with predominant RNA size of 24	NA	NA	NA	NA	-1.16876	0.534308	-2.18744	0.000831519	0.0359659	219.178
339	1	40216232	40216711	480	*	ShortStack	siRNA24	NA	NA	osa-b1.0r1-15996	siRNA24 locus with predominant RNA size of 24	NA	NA	NA	NA	-1.5106	0.622644	-2.42611	0.000209941	0.012196	500.417
340	1	40221247	40221301	55	-	ShortStack	OtherRNA	NA	NA	osa-b1.0r1-15999	OtherRNA locus with < 80% of RNAs between 20-24 nts in size	NA	NA	NA	NA	-2.56223	0.939841	-2.72623	3.10959e-05	0.00256362	10.7417
341	1	40413621	40414198	578	*	ShortStack	siRNA24	NA	NA	osa-b1.0r1-16085	siRNA24 locus with predominant RNA size of 24	NA	NA	NA	NA	-2.70008	0.96273	-2.80461	1.82714e-05	0.00164933	21.6904
342	1	40414426	40414827	402	*	ShortStack	siRNA24	NA	NA	osa-b1.0r1-16086	siRNA24 locus with predominant RNA size of 24	NA	NA	NA	NA	-1.67677	0.780212	-2.14913	0.00102507	0.0422176	31.536
343	1	40600691	40600805	115	*	ShortStack	siRNA24	NA	NA	osa-b1.0r1-16168	siRNA24 locus with predominant RNA size of 24	NA	NA	NA	NA	11.1952	0.757506	14.7791	2.22045e-16	2.05599e-13	2979.11
344	1	40610625	40611132	508	-	ShortStack	OtherRNA	NA	NA	osa-b1.0r1-16173	OtherRNA locus with < 80% of RNAs between 20-24 nts in size	NA	NA	NA	NA	1.57055	0.738279	2.12731	0.00115316	0.0460521	127.37
345	1	40611256	40611466	211	-	ShortStack	OtherRNA	NA	NA	osa-b1.0r1-16174	OtherRNA locus with < 80% of RNAs between 20-24 nts in size	NA	NA	NA	NA	1.48775	0.637444	2.33393	0.000362593	0.0189935	79.9906
346	1	40624833	40624920	88	-	ShortStack	OtherRNA	NA	NA	osa-b1.0r1-16183	OtherRNA locus with < 80% of RNAs between 20-24 nts in size	NA	NA	NA	NA	2.56786	0.836954	3.0681	2.76409e-06	0.000335943	15.6421
347	1	40626417	40627284	868	*	ShortStack	OtherRNA	NA	NA	osa-b1.0r1-16185	OtherRNA locus with < 80% of RNAs between 20-24 nts in size	NA	NA	NA	NA	1.81127	0.721012	2.51212	0.000123959	0.00799813	20.4377
348	1	40640270	40640669	400	*	ShortStack	siRNA24	NA	NA	osa-b1.0r1-16192	siRNA24 locus with predominant RNA size of 24	NA	NA	NA	NA	-3.55612	0.70522	-5.04256	1.31006e-14	9.51713e-12	130.267
349	1	40645847	40646848	1002	*	ShortStack	siRNA24	NA	NA	osa-b1.0r1-16197	siRNA24 locus with predominant RNA size of 24	NA	NA	NA	NA	-1.8949	0.585966	-3.23381	7.78035e-07	0.000111065	44.4885
350	1	40699773	40699814	42	+	ShortStack	OtherRNA	NA	NA	osa-b1.0r1-16220	OtherRNA locus with < 80% of RNAs between 20-24 nts in size	NA	NA	NA	NA	3.89877	1.49048	2.61579	6.4275e-05	0.00465976	4.50743
351	1	40700409	40700928	520	+	ShortStack	OtherRNA	NA	NA	osa-b1.0r1-16221	OtherRNA locus with < 80% of RNAs between 20-24 nts in size	NA	NA	NA	NA	1.54231	0.687782	2.24244	0.000612276	0.0284275	31.4715
352	1	40887888	40888296	409	*	ShortStack	siRNA24	NA	NA	osa-b1.0r1-16312	siRNA24 locus with predominant RNA size of 24	NA	NA	NA	NA	1.26173	0.553354	2.28016	0.000494445	0.0242003	3342.77
353	1	40973400	40973779	380	-	ShortStack	OtherRNA	NA	NA	osa-b1.0r1-16344	OtherRNA locus with < 80% of RNAs between 20-24 nts in size	NA	NA	NA	NA	-2.32631	0.796485	-2.92072	8.10324e-06	0.000837471	21.43
354	1	41135891	41136040	150	+	ShortStack	OtherRNA	NA	NA	osa-b1.0r1-16407	OtherRNA locus with < 80% of RNAs between 20-24 nts in size	NA	NA	NA	NA	1.89974	0.509957	3.7253	1.25773e-08	2.94201e-06	15019.5
355	1	41136499	41136711	213	+	ShortStack	OtherRNA	NA	NA	osa-b1.0r1-16408	OtherRNA locus with < 80% of RNAs between 20-24 nts in size	NA	NA	NA	NA	1.59634	0.518226	3.0804	2.52125e-06	0.000310245	63328.4
356	1	41138978	41139079	102	+	ShortStack	OtherRNA	NA	NA	osa-b1.0r1-16410	OtherRNA locus with < 80% of RNAs between 20-24 nts in size	NA	NA	NA	NA	1.47163	0.531248	2.77013	2.31256e-05	0.00201207	3764.46
357	1	41266737	41266811	75	+	ShortStack	siRNA24	NA	NA	osa-b1.0r1-16453	siRNA24 locus with predominant RNA size of 24	NA	NA	NA	NA	4.55675	1.99573	2.28324	0.0004858	0.0238798	1.97848
358	1	41316787	41317005	219	*	ShortStack	siRNA24	NA	NA	osa-b1.0r1-16478	siRNA24 locus with predominant RNA size of 24	NA	NA	NA	NA	4.39049	2.06575	2.12537	0.0011652	0.0464049	1.75851
359	1	41506497	41507753	1257	*	ShortStack	siRNA24	NA	NA	osa-b1.0r1-16544	siRNA24 locus with predominant RNA size of 24	NA	NA	NA	NA	-1.69575	0.642256	-2.64031	5.4834e-05	0.00408354	163.734
360	1	41548440	41548926	487	*	ShortStack	siRNA24	NA	NA	osa-b1.0r1-16569	siRNA24 locus with predominant RNA size of 24	NA	NA	NA	NA	-2.74295	0.803396	-3.41419	1.82452e-07	3.21961e-05	90.3456
361	1	41822487	41822522	36	+	ShortStack	OtherRNA	NA	NA	osa-b1.0r1-16658	OtherRNA locus with < 80% of RNAs between 20-24 nts in size	NA	NA	NA	NA	-2.75337	1.14186	-2.4113	0.000229501	0.0131237	7.39206
362	1	41856538	41856864	327	*	ShortStack	siRNA24	NA	NA	osa-b1.0r1-16679	siRNA24 locus with predominant RNA size of 24	NA	NA	NA	NA	-3.91478	1.72014	-2.27585	0.000506731	0.0246511	2.99321
363	1	41974629	41975941	1313	*	ShortStack	siRNA24	NA	NA	osa-b1.0r1-16721	siRNA24 locus with predominant RNA size of 24	NA	NA	NA	NA	-2.56981	0.796055	-3.22818	8.13122e-07	0.000115205	16.3506
364	1	41976725	41978090	1366	*	ShortStack	OtherRNA	NA	NA	osa-b1.0r1-16722	OtherRNA locus with < 80% of RNAs between 20-24 nts in size	NA	NA	NA	NA	-1.58401	0.637415	-2.48506	0.00014657	0.0091486	37.9293
365	1	42002461	42002518	58	-	ShortStack	OtherRNA	NA	NA	osa-b1.0r1-16730	OtherRNA locus with < 80% of RNAs between 20-24 nts in size	NA	NA	NA	NA	3.20372	1.22225	2.62116	6.20808e-05	0.00452824	6.92245
366	1	42040183	42042888	2706	*	ShortStack	siRNA24	NA	NA	osa-b1.0r1-16746	siRNA24 locus with predominant RNA size of 24	NA	NA	NA	NA	-1.34548	0.638758	-2.1064	0.00128963	0.0499392	34.3024
367	1	42074269	42074738	470	-	ShortStack	OtherRNA	NA	NA	osa-b1.0r1-16762	OtherRNA locus with < 80% of RNAs between 20-24 nts in size	NA	NA	NA	NA	-1.73177	0.702746	-2.46429	0.000166493	0.0101188	76.0077
368	1	42278309	42278326	18	-	ShortStack	OtherRNA	NA	NA	osa-b1.0r1-16851	OtherRNA locus with < 80% of RNAs between 20-24 nts in size	NA	NA	NA	NA	-1.89531	0.59196	-3.20174	9.99179e-07	0.000136823	63.6418
369	1	42318130	42318247	118	-	ShortStack	OtherRNA	NA	NA	osa-b1.0r1-16864	OtherRNA locus with < 80% of RNAs between 20-24 nts in size	NA	NA	NA	NA	2.40162	1.08537	2.21271	0.000722999	0.0322708	7.34651
370	1	42895114	42895208	95	*	ShortStack	OtherRNA	NA	NA	osa-b1.0r1-17030	OtherRNA locus with < 80% of RNAs between 20-24 nts in size	NA	NA	NA	NA	7.36368	1.1056	6.66036	2.22045e-16	2.05599e-13	65.6652
371	1	42963225	42963871	647	*	ShortStack	OtherRNA	NA	NA	osa-b1.0r1-17059	OtherRNA locus with < 80% of RNAs between 20-24 nts in size	NA	NA	NA	NA	-2.50685	0.755123	-3.31979	3.93347e-07	6.23476e-05	48.308
372	1	43020719	43020844	126	+	ShortStack	OtherRNA	NA	NA	osa-b1.0r1-17072	OtherRNA locus with < 80% of RNAs between 20-24 nts in size	NA	NA	NA	NA	5.28365	1.80945	2.92004	8.14279e-06	0.000840819	3.23377
373	1	43047167	43047442	276	+	ShortStack	OtherRNA	NA	NA	osa-b1.0r1-17076	OtherRNA locus with < 80% of RNAs between 20-24 nts in size	NA	NA	NA	NA	2.96521	0.887912	3.33953	3.35511e-07	5.46108e-05	11.9929
374	1	43047562	43047878	317	+	ShortStack	OtherRNA	NA	NA	osa-b1.0r1-17077	OtherRNA locus with < 80% of RNAs between 20-24 nts in size	NA	NA	NA	NA	3.09758	0.709483	4.36596	2.54834e-11	1.01833e-08	29.7404
375	1	43059181	43059200	20	-	ShortStack	OtherRNA	NA	NA	osa-b1.0r1-17080	OtherRNA locus with < 80% of RNAs between 20-24 nts in size	NA	NA	NA	NA	-3.50487	1.53925	-2.277	0.000503426	0.0245304	4.46621
376	1	43235058	43235535	478	-	ShortStack	OtherRNA	NA	NA	osa-b1.0r1-17134	OtherRNA locus with < 80% of RNAs between 20-24 nts in size	NA	NA	NA	NA	2.92712	1.01384	2.88718	1.02806e-05	0.00101974	10.1734
377	10	235610	236110	501	*	ShortStack	siRNA24	NA	NA	osa-b1.0r1-17213	siRNA24 locus with predominant RNA size of 24	NA	NA	NA	NA	-2.64068	1.15339	-2.28949	0.000468756	0.0232397	5.98373
378	10	494686	495859	1174	*	ShortStack	siRNA24	NA	NA	osa-b1.0r1-17339	siRNA24 locus with predominant RNA size of 24	NA	NA	NA	NA	4.12753	1.72366	2.39463	0.000253555	0.0142299	2.92259
379	10	634078	634704	627	*	ShortStack	siRNA24	NA	NA	osa-b1.0r1-17393	siRNA24 locus with predominant RNA size of 24	NA	NA	NA	NA	6.72504	0.749904	8.96787	2.22045e-16	2.05599e-13	253.88
380	10	829236	829581	346	-	ShortStack	siRNA24	NA	NA	osa-b1.0r1-17485	siRNA24 locus with predominant RNA size of 24	NA	NA	NA	NA	-4.8235	1.82938	-2.63669	5.61395e-05	0.00416502	5.4503
381	10	999409	1000685	1277	*	ShortStack	siRNA24	NA	NA	osa-b1.0r1-17556	siRNA24 locus with predominant RNA size of 24	NA	NA	NA	NA	-2.99968	0.564768	-5.31134	4.44089e-16	3.9126e-13	329.082
382	10	1213969	1215119	1151	*	ShortStack	siRNA24	NA	NA	osa-b1.0r1-17657	siRNA24 locus with predominant RNA size of 24	NA	NA	NA	NA	-3.13238	0.915193	-3.42264	1.70155e-07	3.03128e-05	41.2313
383	10	1532802	1533073	272	+	ShortStack	OtherRNA	NA	NA	osa-b1.0r1-17770	OtherRNA locus with < 80% of RNAs between 20-24 nts in size	NA	NA	NA	NA	-2.60685	1.11353	-2.34106	0.000347819	0.018377	6.05014
384	10	1619776	1620160	385	*	ShortStack	siRNA24	NA	NA	osa-b1.0r1-17828	siRNA24 locus with predominant RNA size of 24	NA	NA	NA	NA	4.70067	2.169	2.1672	0.000929053	0.0391928	2.18459
385	10	1898369	1899877	1509	*	ShortStack	siRNA24	NA	NA	osa-b1.0r1-17936	siRNA24 locus with predominant RNA size of 24	NA	NA	NA	NA	-2.53917	0.518713	-4.89514	7.4829e-14	4.84552e-11	560.559
386	10	1900518	1902516	1999	*	ShortStack	siRNA24	NA	NA	osa-b1.0r1-17937	siRNA24 locus with predominant RNA size of 24	NA	NA	NA	NA	-1.80457	0.538168	-3.35317	3.00467e-07	4.97171e-05	1981.56
387	10	2071823	2071841	19	+	ShortStack	OtherRNA	NA	NA	osa-b1.0r1-18002	OtherRNA locus with < 80% of RNAs between 20-24 nts in size	NA	NA	NA	NA	-2.13554	0.612544	-3.48635	1.00049e-07	1.88529e-05	130.168
388	10	2159539	2160388	850	*	ShortStack	siRNA24	NA	NA	osa-b1.0r1-18047	siRNA24 locus with predominant RNA size of 24	NA	NA	NA	NA	-4.13001	1.71049	-2.41452	0.000225103	0.0129177	3.41051
389	10	2195783	2196563	781	*	ShortStack	siRNA24	NA	NA	osa-b1.0r1-18057	siRNA24 locus with predominant RNA size of 24	NA	NA	NA	NA	-1.83702	0.619198	-2.96677	5.82101e-06	0.000633779	54.8601
390	10	2283362	2283693	332	*	ShortStack	siRNA24	NA	NA	osa-b1.0r1-18096	siRNA24 locus with predominant RNA size of 24	NA	NA	NA	NA	-1.99422	0.699393	-2.85136	1.32184e-05	0.00125613	38.1094
391	10	2419031	2420056	1026	*	ShortStack	siRNA24	NA	NA	osa-b1.0r1-18147	siRNA24 locus with predominant RNA size of 24	NA	NA	NA	NA	-3.01054	0.955998	-3.14911	1.49892e-06	0.00019642	192.881
392	10	2450189	2450324	136	+	ShortStack	OtherRNA	NA	NA	osa-b1.0r1-18164	OtherRNA locus with < 80% of RNAs between 20-24 nts in size	NA	NA	NA	NA	1.76714	0.582663	3.03286	3.59063e-06	0.000421092	93.0619
393	10	2532032	2532050	19	-	ShortStack	OtherRNA	NA	NA	osa-b1.0r1-18212	OtherRNA locus with < 80% of RNAs between 20-24 nts in size	NA	NA	NA	NA	-3.2491	1.14903	-2.82768	1.55827e-05	0.00143916	7.05994
394	10	2805735	2806271	537	*	ShortStack	siRNA24	NA	NA	osa-b1.0r1-18335	siRNA24 locus with predominant RNA size of 24	NA	NA	NA	NA	5.83026	0.674491	8.64394	2.22045e-16	2.05599e-13	122.248
395	10	2999599	3000823	1225	*	ShortStack	siRNA24	NA	NA	osa-b1.0r1-18440	siRNA24 locus with predominant RNA size of 24	NA	NA	NA	NA	-2.47679	0.703871	-3.51881	7.60587e-08	1.48065e-05	87.764
396	10	3102100	3102825	726	*	ShortStack	siRNA24	NA	NA	osa-b1.0r1-18492	siRNA24 locus with predominant RNA size of 24	NA	NA	NA	NA	4.12469	0.869822	4.742	4.32099e-13	2.50007e-10	21.2929
397	10	3421143	3421376	234	*	ShortStack	siRNA24	NA	NA	osa-b1.0r1-18543	siRNA24 locus with predominant RNA size of 24	NA	NA	NA	NA	-2.81248	0.760469	-3.69836	1.59936e-08	3.62717e-06	25.0856
398	10	3543290	3543566	277	*	ShortStack	siRNA24	NA	NA	osa-b1.0r1-18590	siRNA24 locus with predominant RNA size of 24	NA	NA	NA	NA	-1.67707	0.701149	-2.39189	0.00025773	0.0144187	69.6977
399	10	3614013	3614538	526	*	ShortStack	siRNA24	NA	NA	osa-b1.0r1-18612	siRNA24 locus with predominant RNA size of 24	NA	NA	NA	NA	-1.79669	0.722853	-2.48555	0.000146127	0.00912673	88.9189
400	10	3715968	3716090	123	*	ShortStack	siRNA24	NA	NA	osa-b1.0r1-18656	siRNA24 locus with predominant RNA size of 24	NA	NA	NA	NA	-2.44345	1.14417	-2.13557	0.00110303	0.04457	16.727
401	10	3785942	3785985	44	-	ShortStack	OtherRNA	NA	NA	osa-b1.0r1-18682	OtherRNA locus with < 80% of RNAs between 20-24 nts in size	NA	NA	NA	NA	4.11342	0.949321	4.33301	3.58693e-11	1.39087e-08	17.5282
402	10	3792153	3792836	684	*	ShortStack	siRNA24	NA	NA	osa-b1.0r1-18687	siRNA24 locus with predominant RNA size of 24	NA	NA	NA	NA	-3.32885	0.894346	-3.7221	1.29417e-08	3.015e-06	42.2212
403	10	3801323	3801840	518	*	ShortStack	siRNA24	NA	NA	osa-b1.0r1-18692	siRNA24 locus with predominant RNA size of 24	NA	NA	NA	NA	2.34098	0.894917	2.61586	6.42438e-05	0.0046579	11.8203
404	10	3903157	3903446	290	*	ShortStack	siRNA24	NA	NA	osa-b1.0r1-18737	siRNA24 locus with predominant RNA size of 24	NA	NA	NA	NA	-2.40501	0.944311	-2.54684	9.97477e-05	0.00669762	8.59232
405	10	3944047	3944730	684	*	ShortStack	siRNA24	NA	NA	osa-b1.0r1-18764	siRNA24 locus with predominant RNA size of 24	NA	NA	NA	NA	-5.38447	1.1817	-4.55656	3.3602e-12	1.62887e-09	29.6628
406	10	4077836	4077853	18	+	ShortStack	OtherRNA	NA	NA	osa-b1.0r1-18820	OtherRNA locus with < 80% of RNAs between 20-24 nts in size	NA	NA	NA	NA	-6.3687	1.08934	-5.84637	2.22045e-16	2.05599e-13	68.3342
407	10	4320052	4320440	389	*	ShortStack	siRNA24	NA	NA	osa-b1.0r1-18904	siRNA24 locus with predominant RNA size of 24	NA	NA	NA	NA	-3.91298	0.744489	-5.25593	8.88178e-16	7.50674e-13	41.3533
408	10	4550188	4550622	435	*	ShortStack	OtherRNA	NA	NA	osa-b1.0r1-18996	OtherRNA locus with < 80% of RNAs between 20-24 nts in size	NA	NA	NA	NA	-2.73001	0.800657	-3.40971	1.89305e-07	3.32342e-05	19.3217
409	10	4568624	4568639	16	-	ShortStack	OtherRNA	NA	NA	osa-b1.0r1-19000	OtherRNA locus with < 80% of RNAs between 20-24 nts in size	NA	NA	NA	NA	-3.31894	0.736806	-4.5045	5.89262e-12	2.70682e-09	26.8048
410	10	4643239	4643295	57	-	ShortStack	OtherRNA	NA	NA	osa-b1.0r1-19045	OtherRNA locus with < 80% of RNAs between 20-24 nts in size	NA	NA	NA	NA	2.07448	0.918343	2.25894	0.000557823	0.0264866	80.0694
411	10	4709453	4709812	360	*	ShortStack	siRNA24	NA	NA	osa-b1.0r1-19075	siRNA24 locus with predominant RNA size of 24	NA	NA	NA	NA	3.31461	1.01272	3.27297	5.71439e-07	8.54979e-05	10.0135
412	10	4962535	4963548	1014	*	ShortStack	siRNA24	NA	NA	osa-b1.0r1-19183	siRNA24 locus with predominant RNA size of 24	NA	NA	NA	NA	-3.76199	1.75338	-2.14557	0.00104502	0.0428283	2.69332
413	10	5012592	5013968	1377	*	ShortStack	siRNA24	NA	NA	osa-b1.0r1-19201	siRNA24 locus with predominant RNA size of 24	NA	NA	NA	NA	3.60266	1.62061	2.22303	0.000682621	0.0308937	3.31796
414	10	5226325	5226588	264	*	ShortStack	siRNA24	NA	NA	osa-b1.0r1-19244	siRNA24 locus with predominant RNA size of 24	NA	NA	NA	NA	3.36518	1.51334	2.22367	0.000680183	0.0308103	3.72199
415	10	5484019	5485772	1754	*	ShortStack	siRNA24	NA	NA	osa-b1.0r1-19339	siRNA24 locus with predominant RNA size of 24	NA	NA	NA	NA	6.60696	1.21737	5.42722	2.22045e-16	2.05599e-13	86.4573
416	10	5506835	5507613	779	*	ShortStack	siRNA24	NA	NA	osa-b1.0r1-19354	siRNA24 locus with predominant RNA size of 24	NA	NA	NA	NA	-2.09006	0.701066	-2.98127	5.23995e-06	0.000578391	80.9957
417	10	5562248	5562674	427	*	ShortStack	siRNA24	NA	NA	osa-b1.0r1-19370	siRNA24 locus with predominant RNA size of 24	NA	NA	NA	NA	3.22603	1.12925	2.85678	1.2727e-05	0.00121738	9.07816
418	10	5939169	5939906	738	*	ShortStack	siRNA24	NA	NA	osa-b1.0r1-19522	siRNA24 locus with predominant RNA size of 24	NA	NA	NA	NA	-2.66014	0.863708	-3.0799	2.53064e-06	0.000311232	14.6624
419	10	6747644	6748263	620	*	ShortStack	siRNA24	NA	NA	osa-b1.0r1-19796	siRNA24 locus with predominant RNA size of 24	NA	NA	NA	NA	4.35955	1.17069	3.72391	1.27339e-08	2.97344e-06	10.7069
420	10	6790622	6793920	3299	*	ShortStack	siRNA24	NA	NA	osa-b1.0r1-19808	siRNA24 locus with predominant RNA size of 24	NA	NA	NA	NA	1.89682	0.882411	2.14959	0.00102251	0.042139	155.052
421	10	6804302	6805084	783	*	ShortStack	siRNA24	NA	NA	osa-b1.0r1-19816	siRNA24 locus with predominant RNA size of 24	NA	NA	NA	NA	5.63849	1.64467	3.42834	1.6232e-07	2.9094e-05	4.14605
422	10	7182747	7182768	22	-	ShortStack	OtherRNA	NA	NA	osa-b1.0r1-19894	OtherRNA locus with < 80% of RNAs between 20-24 nts in size	NA	NA	NA	NA	2.17317	0.88353	2.45965	0.000171289	0.0103536	27.9412
423	10	7245072	7246471	1400	*	ShortStack	siRNA24	NA	NA	osa-b1.0r1-19902	siRNA24 locus with predominant RNA size of 24	NA	NA	NA	NA	-3.98488	1.2373	-3.22062	8.62636e-07	0.000120944	15.8935
424	10	7331218	7332466	1249	*	ShortStack	siRNA24	NA	NA	osa-b1.0r1-19925	siRNA24 locus with predominant RNA size of 24	NA	NA	NA	NA	-2.74931	0.848317	-3.2409	7.35952e-07	0.000106015	256.101
425	10	7426824	7427464	641	*	ShortStack	siRNA24	NA	NA	osa-b1.0r1-19965	siRNA24 locus with predominant RNA size of 24	NA	NA	NA	NA	-1.52069	0.631526	-2.40796	0.000234141	0.0133395	55.4373
426	10	7549902	7551753	1852	*	ShortStack	siRNA24	NA	NA	osa-b1.0r1-20008	siRNA24 locus with predominant RNA size of 24	NA	NA	NA	NA	9.1101	0.965932	9.43141	2.22045e-16	2.05599e-13	1568.62
427	10	7778408	7778857	450	*	ShortStack	siRNA24	NA	NA	osa-b1.0r1-20096	siRNA24 locus with predominant RNA size of 24	NA	NA	NA	NA	4.37063	1.86362	2.34523	0.000339444	0.0180227	3.44598
428	10	8318317	8318474	158	*	ShortStack	siRNA24	NA	NA	osa-b1.0r1-20197	siRNA24 locus with predominant RNA size of 24	NA	NA	NA	NA	-4.58407	1.93415	-2.37007	0.000293323	0.0160112	2.22219
429	10	8510111	8511407	1297	*	ShortStack	siRNA24	NA	NA	osa-b1.0r1-20234	siRNA24 locus with predominant RNA size of 24	NA	NA	NA	NA	2.6315	0.817723	3.21809	8.79852e-07	0.000122957	589.622
430	10	8521657	8522317	661	*	ShortStack	siRNA24	NA	NA	osa-b1.0r1-20241	siRNA24 locus with predominant RNA size of 24	NA	NA	NA	NA	-1.51516	0.685293	-2.21096	0.000730067	0.0325157	31.768
431	10	8865803	8867310	1508	*	ShortStack	siRNA21	NA	NA	osa-b1.0r1-20318	siRNA21 locus with predominant RNA size of 21	NA	NA	NA	NA	-3.52681	1.00629	-3.50475	8.56724e-08	1.64205e-05	29.3834
432	10	9089793	9091317	1525	*	ShortStack	siRNA24	NA	NA	osa-b1.0r1-20393	siRNA24 locus with predominant RNA size of 24	NA	NA	NA	NA	1.81849	0.800784	2.27088	0.000521277	0.0251795	21.8229
433	10	9154218	9156691	2474	*	ShortStack	siRNA24	NA	NA	osa-b1.0r1-20420	siRNA24 locus with predominant RNA size of 24	NA	NA	NA	NA	-1.8452	0.763731	-2.41603	0.000223067	0.0128218	33.5025
434	10	9167516	9168706	1191	*	ShortStack	siRNA24	NA	NA	osa-b1.0r1-20426	siRNA24 locus with predominant RNA size of 24	NA	NA	NA	NA	2.09668	0.984221	2.13029	0.00113482	0.0455112	12.7959
435	10	9216163	9216565	403	-	ShortStack	siRNA22	NA	NA	osa-b1.0r1-20449	siRNA22 locus with predominant RNA size of 22	NA	NA	NA	NA	4.55056	1.62247	2.80472	1.82577e-05	0.00164828	4.04564
436	10	9386876	9387144	269	*	ShortStack	siRNA24	NA	NA	osa-b1.0r1-20523	siRNA24 locus with predominant RNA size of 24	NA	NA	NA	NA	6.18463	1.41005	4.3861	2.0653e-11	8.3991e-09	12.0552
437	10	9506687	9507178	492	*	ShortStack	siRNA24	NA	NA	osa-b1.0r1-20562	siRNA24 locus with predominant RNA size of 24	NA	NA	NA	NA	-4.34031	1.9788	-2.19341	0.000804594	0.0350461	1.94452
438	10	9696140	9696691	552	*	ShortStack	siRNA24	NA	NA	osa-b1.0r1-20638	siRNA24 locus with predominant RNA size of 24	NA	NA	NA	NA	-1.52054	0.676404	-2.24797	0.000593498	0.0277485	51.5642
439	10	9708556	9709199	644	*	ShortStack	siRNA24	NA	NA	osa-b1.0r1-20644	siRNA24 locus with predominant RNA size of 24	NA	NA	NA	NA	-3.54238	1.02245	-3.46461	1.20046e-07	2.22518e-05	14.1231
440	10	9888597	9888677	81	-	ShortStack	OtherRNA	NA	NA	osa-b1.0r1-20718	OtherRNA locus with < 80% of RNAs between 20-24 nts in size	NA	NA	NA	NA	1.6814	0.628238	2.67638	4.33018e-05	0.00336669	38.7836
441	10	9939502	9940577	1076	*	ShortStack	siRNA24	NA	NA	osa-b1.0r1-20741	siRNA24 locus with predominant RNA size of 24	NA	NA	NA	NA	-3.62895	1.23483	-2.93882	7.11909e-06	0.000752227	12.1143
442	10	9966679	9967127	449	*	ShortStack	siRNA24	NA	NA	osa-b1.0r1-20757	siRNA24 locus with predominant RNA size of 24	NA	NA	NA	NA	-2.23364	1.03188	-2.16464	0.000942144	0.0396139	6.96411
443	10	10099707	10099774	68	-	ShortStack	OtherRNA	NA	NA	osa-b1.0r1-20803	OtherRNA locus with < 80% of RNAs between 20-24 nts in size	NA	NA	NA	NA	-2.45431	0.830799	-2.95415	6.37605e-06	0.000685297	13.0859
444	10	10100647	10100893	247	*	ShortStack	siRNA24	NA	NA	osa-b1.0r1-20805	siRNA24 locus with predominant RNA size of 24	NA	NA	NA	NA	-4.16742	1.61663	-2.57784	8.19712e-05	0.00569541	6.15432
445	10	10236620	10236843	224	*	ShortStack	siRNA24	NA	NA	osa-b1.0r1-20857	siRNA24 locus with predominant RNA size of 24	NA	NA	NA	NA	7.42474	1.42867	5.19694	1.9984e-15	1.61305e-12	14.3118
446	10	10238516	10239471	956	*	ShortStack	siRNA24	NA	NA	osa-b1.0r1-20860	siRNA24 locus with predominant RNA size of 24	NA	NA	NA	NA	2.91193	1.20927	2.408	0.000234078	0.0133366	5.35556
447	10	10349608	10350645	1038	*	ShortStack	siRNA24	NA	NA	osa-b1.0r1-20916	siRNA24 locus with predominant RNA size of 24	NA	NA	NA	NA	-2.60934	0.993577	-2.62621	6.00887e-05	0.00440783	15.2811
448	10	10564222	10565801	1580	*	ShortStack	siRNA24	NA	NA	osa-b1.0r1-20995	siRNA24 locus with predominant RNA size of 24	NA	NA	NA	NA	-4.17065	0.910573	-4.58024	2.59748e-12	1.28452e-09	26.6535
449	10	10783077	10783663	587	*	ShortStack	siRNA24	NA	NA	osa-b1.0r1-21099	siRNA24 locus with predominant RNA size of 24	NA	NA	NA	NA	3.70181	1.02902	3.59742	3.87758e-08	8.10228e-06	12.2625
450	10	10784622	10785234	613	*	ShortStack	siRNA24	NA	NA	osa-b1.0r1-21100	siRNA24 locus with predominant RNA size of 24	NA	NA	NA	NA	-2.31781	0.88631	-2.61513	6.4549e-05	0.00467607	16.7645
451	10	10802400	10802709	310	+	ShortStack	OtherRNA	NA	NA	osa-b1.0r1-21117	OtherRNA locus with < 80% of RNAs between 20-24 nts in size	NA	NA	NA	NA	2.70739	1.00371	2.69738	3.76897e-05	0.00299727	10.7242
452	10	10821376	10821689	314	*	ShortStack	OtherRNA	NA	NA	osa-b1.0r1-21136	OtherRNA locus with < 80% of RNAs between 20-24 nts in size	NA	NA	NA	NA	12.7336	1.31365	9.69336	2.22045e-16	2.05599e-13	568.767
453	10	10843733	10844227	495	-	ShortStack	OtherRNA	NA	NA	osa-b1.0r1-21156	OtherRNA locus with < 80% of RNAs between 20-24 nts in size	NA	NA	NA	NA	1.83252	0.61306	2.98914	4.94812e-06	0.000550733	171.743
454	10	10875512	10876326	815	+	ShortStack	OtherRNA	NA	NA	osa-b1.0r1-21188	OtherRNA locus with < 80% of RNAs between 20-24 nts in size	NA	NA	NA	NA	2.33587	0.928052	2.51696	0.000120281	0.00780578	18.2838
455	10	10879711	10879998	288	+	ShortStack	OtherRNA	NA	NA	osa-b1.0r1-21192	OtherRNA locus with < 80% of RNAs between 20-24 nts in size	NA	NA	NA	NA	2.53356	0.528874	4.79049	2.49578e-13	1.48912e-10	601.562
456	10	10997058	10997073	16	+	ShortStack	OtherRNA	NA	NA	osa-b1.0r1-21258	OtherRNA locus with < 80% of RNAs between 20-24 nts in size	NA	NA	NA	NA	-2.80368	0.529714	-5.29282	6.66134e-16	5.747e-13	1895.83
457	10	11010920	11011755	836	*	ShortStack	siRNA24	NA	NA	osa-b1.0r1-21265	siRNA24 locus with predominant RNA size of 24	NA	NA	NA	NA	-2.08685	0.808142	-2.58228	7.96853e-05	0.00556544	26.9216
458	10	11165482	11165684	203	*	ShortStack	siRNA24	NA	NA	osa-b1.0r1-21339	siRNA24 locus with predominant RNA size of 24	NA	NA	NA	NA	-3.4971	1.22469	-2.85549	1.28422e-05	0.00122651	6.34069
459	10	11208712	11212977	4266	*	ShortStack	siRNA24	NA	NA	osa-b1.0r1-21354	siRNA24 locus with predominant RNA size of 24	NA	NA	NA	NA	-1.69422	0.661156	-2.56251	9.03499e-05	0.00616851	35.7876
460	10	11249275	11250743	1469	*	ShortStack	siRNA24	NA	NA	osa-b1.0r1-21376	siRNA24 locus with predominant RNA size of 24	NA	NA	NA	NA	2.02686	0.874232	2.31845	0.000396721	0.0204084	203.44
461	10	11525000	11525179	180	-	ShortStack	OtherRNA	NA	NA	osa-b1.0r1-21480	OtherRNA locus with < 80% of RNAs between 20-24 nts in size	NA	NA	NA	NA	-1.64298	0.581971	-2.82313	1.60814e-05	0.00147887	1254.78
462	10	11613688	11614243	556	*	ShortStack	siRNA24	NA	NA	osa-b1.0r1-21534	siRNA24 locus with predominant RNA size of 24	NA	NA	NA	NA	-4.721	1.8195	-2.59466	7.3621e-05	0.00521403	2.48686
463	10	11659486	11662519	3034	*	ShortStack	siRNA24	NA	NA	osa-b1.0r1-21555	siRNA24 locus with predominant RNA size of 24	NA	NA	NA	NA	7.28207	0.557148	13.0703	2.22045e-16	2.05599e-13	1797.4
464	10	11959889	11960163	275	*	ShortStack	OtherRNA	NA	NA	osa-b1.0r1-21701	OtherRNA locus with < 80% of RNAs between 20-24 nts in size	NA	NA	NA	NA	-2.74398	0.984503	-2.78717	2.05901e-05	0.00182409	8.97962
465	10	11961713	11962687	975	*	ShortStack	siRNA24	NA	NA	osa-b1.0r1-21703	siRNA24 locus with predominant RNA size of 24	NA	NA	NA	NA	-2.39662	0.933117	-2.5684	8.70378e-05	0.00597871	26.2288
466	10	11987918	11988105	188	-	ShortStack	OtherRNA	NA	NA	osa-b1.0r1-21717	OtherRNA locus with < 80% of RNAs between 20-24 nts in size	NA	NA	NA	NA	1.55145	0.732211	2.11886	0.00120662	0.0476034	16.3938
467	10	12168683	12169425	743	*	ShortStack	siRNA24	NA	NA	osa-b1.0r1-21805	siRNA24 locus with predominant RNA size of 24	NA	NA	NA	NA	-2.16104	0.9436	-2.29021	0.00046682	0.0231663	9.19632
468	10	12302868	12303682	815	*	ShortStack	siRNA24	NA	NA	osa-b1.0r1-21865	siRNA24 locus with predominant RNA size of 24	NA	NA	NA	NA	-4.57712	1.86103	-2.45946	0.000171489	0.0103634	2.27265
469	10	12338842	12339696	855	*	ShortStack	siRNA24	NA	NA	osa-b1.0r1-21882	siRNA24 locus with predominant RNA size of 24	NA	NA	NA	NA	2.47995	1.16959	2.12035	0.00119702	0.0473276	5.34572
470	10	12442872	12443610	739	*	ShortStack	siRNA24	NA	NA	osa-b1.0r1-21908	siRNA24 locus with predominant RNA size of 24	NA	NA	NA	NA	4.34285	2.0279	2.14155	0.00106796	0.043523	1.69246
471	10	12785293	12787244	1952	*	ShortStack	siRNA24	NA	NA	osa-b1.0r1-21958	siRNA24 locus with predominant RNA size of 24	NA	NA	NA	NA	-1.58158	0.728164	-2.172	0.000904998	0.0384118	20.947
472	10	12795045	12795467	423	+	ShortStack	OtherRNA	NA	NA	osa-b1.0r1-21962	OtherRNA locus with < 80% of RNAs between 20-24 nts in size	NA	NA	NA	NA	2.95342	0.876785	3.36847	2.65354e-07	4.46483e-05	12.5541
473	10	12798610	12798712	103	+	ShortStack	OtherRNA	NA	NA	osa-b1.0r1-21967	OtherRNA locus with < 80% of RNAs between 20-24 nts in size	NA	NA	NA	NA	5.12802	1.56856	3.26925	5.88542e-07	8.76333e-05	5.7129
474	10	12801680	12801823	144	+	ShortStack	OtherRNA	NA	NA	osa-b1.0r1-21972	OtherRNA locus with < 80% of RNAs between 20-24 nts in size	NA	NA	NA	NA	3.98233	1.59521	2.49642	0.000136642	0.00865152	4.25207
475	10	12877049	12877275	227	+	ShortStack	OtherRNA	NA	NA	osa-b1.0r1-22007	OtherRNA locus with < 80% of RNAs between 20-24 nts in size	NA	NA	NA	NA	-1.76167	0.717098	-2.45666	0.000174439	0.0105065	27.9009
476	10	13002224	13005002	2779	*	ShortStack	siRNA24	NA	NA	osa-b1.0r1-22073	siRNA24 locus with predominant RNA size of 24	NA	NA	NA	NA	-2.39554	0.85962	-2.78674	2.06505e-05	0.00182856	13.8571
477	10	13030790	13031376	587	*	ShortStack	siRNA24	NA	NA	osa-b1.0r1-22081	siRNA24 locus with predominant RNA size of 24	NA	NA	NA	NA	1.75955	0.742905	2.36847	0.000296108	0.0161338	16.3882
478	10	13185187	13185571	385	*	ShortStack	siRNA24	NA	NA	osa-b1.0r1-22164	siRNA24 locus with predominant RNA size of 24	NA	NA	NA	NA	4.05958	1.24113	3.27088	5.8101e-07	8.66954e-05	8.53127
479	10	13220204	13220535	332	*	ShortStack	siRNA24	NA	NA	osa-b1.0r1-22174	siRNA24 locus with predominant RNA size of 24	NA	NA	NA	NA	2.04395	0.767631	2.66267	4.73838e-05	0.0036252	23.6379
480	10	13606603	13606734	132	-	ShortStack	OtherRNA	NA	NA	osa-b1.0r1-22308	OtherRNA locus with < 80% of RNAs between 20-24 nts in size	NA	NA	NA	NA	2.16463	0.984436	2.19886	0.000780738	0.0342421	8.36754
481	10	13646216	13647456	1241	*	ShortStack	siRNA24	NA	NA	osa-b1.0r1-22336	siRNA24 locus with predominant RNA size of 24	NA	NA	NA	NA	-2.26089	0.653851	-3.45781	1.27064e-07	2.34199e-05	42.1231
482	10	13744597	13745722	1126	*	ShortStack	siRNA24	NA	NA	osa-b1.0r1-22386	siRNA24 locus with predominant RNA size of 24	NA	NA	NA	NA	-4.38897	2.00623	-2.18767	0.000830465	0.0359302	1.95102
483	10	13781024	13782228	1205	*	ShortStack	siRNA24	NA	NA	osa-b1.0r1-22399	siRNA24 locus with predominant RNA size of 24	NA	NA	NA	NA	4.3235	1.18845	3.63793	2.72522e-08	5.90497e-06	27.0441
484	10	13830183	13831815	1633	*	ShortStack	siRNA24	NA	NA	osa-b1.0r1-22418	siRNA24 locus with predominant RNA size of 24	NA	NA	NA	NA	-1.9518	0.617511	-3.16076	1.37098e-06	0.000181224	78.5282
485	10	13878861	13878878	18	+	ShortStack	OtherRNA	NA	NA	osa-b1.0r1-22436	OtherRNA locus with < 80% of RNAs between 20-24 nts in size	NA	NA	NA	NA	-1.63137	0.622669	-2.61996	6.25639e-05	0.00455734	36.9151
486	10	13952227	13952857	631	*	ShortStack	siRNA24	NA	NA	osa-b1.0r1-22466	siRNA24 locus with predominant RNA size of 24	NA	NA	NA	NA	1.77187	0.644323	2.74998	2.65079e-05	0.00225341	78.9212
487	10	13974430	13975339	910	*	ShortStack	siRNA24	NA	NA	osa-b1.0r1-22481	siRNA24 locus with predominant RNA size of 24	NA	NA	NA	NA	1.91552	0.577748	3.3155	4.07117e-07	6.41301e-05	208.875
488	10	13984527	13986412	1886	*	ShortStack	siRNA24	NA	NA	osa-b1.0r1-22492	siRNA24 locus with predominant RNA size of 24	NA	NA	NA	NA	-1.86379	0.718301	-2.59472	7.3593e-05	0.00521238	22.1037
489	10	14065825	14066150	326	*	ShortStack	siRNA24	NA	NA	osa-b1.0r1-22549	siRNA24 locus with predominant RNA size of 24	NA	NA	NA	NA	3.57929	1.4394	2.48665	0.000145142	0.009078	6.72578
490	10	14471649	14472329	681	*	ShortStack	siRNA24	NA	NA	osa-b1.0r1-22733	siRNA24 locus with predominant RNA size of 24	NA	NA	NA	NA	-1.94708	0.812404	-2.39668	0.000250463	0.0140893	32.6234
491	10	14510312	14511873	1562	*	ShortStack	siRNA24	NA	NA	osa-b1.0r1-22744	siRNA24 locus with predominant RNA size of 24	NA	NA	NA	NA	2.36035	0.805227	2.93129	7.51396e-06	0.000786884	18.6942
492	10	14529898	14530238	341	*	ShortStack	siRNA24	NA	NA	osa-b1.0r1-22756	siRNA24 locus with predominant RNA size of 24	NA	NA	NA	NA	5.64635	1.64565	3.43107	1.58688e-07	2.8524e-05	4.19359
493	10	14569460	14569480	21	+	ShortStack	OtherRNA	NA	NA	osa-b1.0r1-22767	OtherRNA locus with < 80% of RNAs between 20-24 nts in size	NA	NA	NA	NA	-3.50296	0.682716	-5.13092	4.44089e-15	3.44309e-12	595.885
494	10	14628211	14628502	292	*	ShortStack	siRNA24	NA	NA	osa-b1.0r1-22798	siRNA24 locus with predominant RNA size of 24	NA	NA	NA	NA	-3.7619	0.841622	-4.46982	8.5365e-12	3.73442e-09	35.091
495	10	14683718	14684184	467	+	ShortStack	OtherRNA	NA	NA	osa-b1.0r1-22837	OtherRNA locus with < 80% of RNAs between 20-24 nts in size	NA	NA	NA	NA	-3.2562	1.31464	-2.47688	0.000154136	0.00952087	5.66674
496	10	14693691	14693719	29	+	ShortStack	OtherRNA	NA	NA	osa-b1.0r1-22847	OtherRNA locus with < 80% of RNAs between 20-24 nts in size	NA	NA	NA	NA	-3.98355	1.7728	-2.24703	0.000596628	0.0278615	3.14732
497	10	14730044	14731283	1240	*	ShortStack	siRNA24	NA	NA	osa-b1.0r1-22877	siRNA24 locus with predominant RNA size of 24	NA	NA	NA	NA	-2.1337	0.946215	-2.25499	0.000570444	0.0269277	17.3985
498	10	14761158	14761678	521	*	ShortStack	siRNA24	NA	NA	osa-b1.0r1-22890	siRNA24 locus with predominant RNA size of 24	NA	NA	NA	NA	5.60789	0.870314	6.44352	2.22045e-16	2.05599e-13	106.816
499	10	14985202	14985219	18	+	ShortStack	OtherRNA	NA	NA	osa-b1.0r1-22997	OtherRNA locus with < 80% of RNAs between 20-24 nts in size	NA	NA	NA	NA	-3.25556	1.29234	-2.51913	0.00011867	0.00772081	5.50544
500	10	15155955	15156643	689	*	ShortStack	siRNA24	NA	NA	osa-b1.0r1-23054	siRNA24 locus with predominant RNA size of 24	NA	NA	NA	NA	2.74432	1.29122	2.12537	0.00116525	0.0464063	4.90468
501	10	15401492	15402355	864	*	ShortStack	siRNA24	NA	NA	osa-b1.0r1-23164	siRNA24 locus with predominant RNA size of 24	NA	NA	NA	NA	-1.99632	0.625176	-3.19321	1.06752e-06	0.000144736	57.8306
502	10	15648767	15648802	36	+	ShortStack	OtherRNA	NA	NA	osa-b1.0r1-23254	OtherRNA locus with < 80% of RNAs between 20-24 nts in size	NA	NA	NA	NA	-3.60325	1.43711	-2.50728	0.000127745	0.00819496	4.66131
503	10	15681824	15682394	571	*	ShortStack	siRNA24	NA	NA	osa-b1.0r1-23269	siRNA24 locus with predominant RNA size of 24	NA	NA	NA	NA	2.82411	1.25013	2.25906	0.000557446	0.0264733	5.01304
504	10	15850412	15851247	836	*	ShortStack	siRNA24	NA	NA	osa-b1.0r1-23350	siRNA24 locus with predominant RNA size of 24	NA	NA	NA	NA	5.36713	1.79058	2.99743	4.65795e-06	0.000523321	3.47077
505	10	15865731	15866311	581	*	ShortStack	siRNA24	NA	NA	osa-b1.0r1-23359	siRNA24 locus with predominant RNA size of 24	NA	NA	NA	NA	10.6024	3.90711	2.71361	3.38329e-05	0.00273997	129.849
506	10	16019744	16019763	20	-	ShortStack	OtherRNA	NA	NA	osa-b1.0r1-23422	OtherRNA locus with < 80% of RNAs between 20-24 nts in size	NA	NA	NA	NA	-2.85921	0.642974	-4.44685	1.08957e-11	4.61787e-09	44.1444
507	10	16028169	16028546	378	*	ShortStack	OtherRNA	NA	NA	osa-b1.0r1-23425	OtherRNA locus with < 80% of RNAs between 20-24 nts in size	NA	NA	NA	NA	3.34386	1.02161	3.27312	5.70756e-07	8.54123e-05	43.7164
508	10	16110964	16110982	19	+	ShortStack	OtherRNA	NA	NA	osa-b1.0r1-23481	OtherRNA locus with < 80% of RNAs between 20-24 nts in size	NA	NA	NA	NA	-4.63368	1.8493	-2.50565	0.00012905	0.0082623	2.37451
509	10	16302625	16303138	514	*	ShortStack	siRNA24	NA	NA	osa-b1.0r1-23569	siRNA24 locus with predominant RNA size of 24	NA	NA	NA	NA	-2.36666	1.08105	-2.18922	0.000823383	0.0356894	8.87375
510	10	16308253	16308739	487	+	ShortStack	siRNA24	NA	NA	osa-b1.0r1-23576	siRNA24 locus with predominant RNA size of 24	NA	NA	NA	NA	2.86548	1.3212	2.16885	0.000920733	0.0389238	4.2993
511	10	16399436	16400048	613	*	ShortStack	siRNA24	NA	NA	osa-b1.0r1-23633	siRNA24 locus with predominant RNA size of 24	NA	NA	NA	NA	-2.75483	1.08358	-2.54234	0.000102615	0.00685558	9.5539
512	10	16426033	16426949	917	-	ShortStack	OtherRNA	NA	NA	osa-b1.0r1-23644	OtherRNA locus with < 80% of RNAs between 20-24 nts in size	NA	NA	NA	NA	4.42613	0.717326	6.17031	2.22045e-16	2.05599e-13	68.5971
513	10	16428887	16429924	1038	-	ShortStack	OtherRNA	NA	NA	osa-b1.0r1-23645	OtherRNA locus with < 80% of RNAs between 20-24 nts in size	NA	NA	NA	NA	3.84079	0.755048	5.08681	7.77156e-15	5.80217e-12	164.338
514	10	16476106	16477050	945	*	ShortStack	siRNA24	NA	NA	osa-b1.0r1-23662	siRNA24 locus with predominant RNA size of 24	NA	NA	NA	NA	5.00801	0.818558	6.11808	2.22045e-16	2.05599e-13	98.8505
515	10	16481095	16482128	1034	*	ShortStack	siRNA24	NA	NA	osa-b1.0r1-23664	siRNA24 locus with predominant RNA size of 24	NA	NA	NA	NA	3.25716	0.98895	3.29356	4.8519e-07	7.44407e-05	24.7211
516	10	16486475	16486833	359	*	ShortStack	siRNA24	NA	NA	osa-b1.0r1-23669	siRNA24 locus with predominant RNA size of 24	NA	NA	NA	NA	5.16326	0.697472	7.40282	2.22045e-16	2.05599e-13	126.36
517	10	16494018	16495312	1295	*	ShortStack	siRNA24	NA	NA	osa-b1.0r1-23673	siRNA24 locus with predominant RNA size of 24	NA	NA	NA	NA	4.01789	0.742947	5.40804	2.22045e-16	2.05599e-13	55.2373
518	10	16497832	16498459	628	*	ShortStack	siRNA24	NA	NA	osa-b1.0r1-23676	siRNA24 locus with predominant RNA size of 24	NA	NA	NA	NA	2.76525	0.644299	4.29188	5.47653e-11	2.06168e-08	53.0699
519	10	16615007	16615493	487	*	ShortStack	siRNA24	NA	NA	osa-b1.0r1-23733	siRNA24 locus with predominant RNA size of 24	NA	NA	NA	NA	-3.52618	1.47819	-2.38547	0.000267747	0.0148669	4.19142
520	10	16677401	16677478	78	+	ShortStack	OtherRNA	NA	NA	osa-b1.0r1-23767	OtherRNA locus with < 80% of RNAs between 20-24 nts in size	NA	NA	NA	NA	2.90406	0.998707	2.90782	8.88251e-06	0.000903117	11.4368
521	10	16698823	16699217	395	*	ShortStack	siRNA24	NA	NA	osa-b1.0r1-23779	siRNA24 locus with predominant RNA size of 24	NA	NA	NA	NA	-1.7326	0.553467	-3.13044	1.72822e-06	0.00022306	552.222
522	10	16985556	16986242	687	-	ShortStack	siRNA24	NA	NA	osa-b1.0r1-23863	siRNA24 locus with predominant RNA size of 24	NA	NA	NA	NA	-6.34606	1.71293	-3.70479	1.51044e-08	3.45118e-06	15.2578
523	10	17227945	17228256	312	-	ShortStack	OtherRNA	NA	NA	osa-b1.0r1-23947	OtherRNA locus with < 80% of RNAs between 20-24 nts in size	NA	NA	NA	NA	-1.43677	0.667391	-2.15282	0.00100474	0.0415891	312.385
524	10	17247163	17249814	2652	*	ShortStack	siRNA24	NA	NA	osa-b1.0r1-23959	siRNA24 locus with predominant RNA size of 24	NA	NA	NA	NA	-1.62579	0.557183	-2.91786	8.27002e-06	0.000851548	76.0717
525	10	17396817	17399412	2596	*	ShortStack	siRNA24	NA	NA	osa-b1.0r1-24017	siRNA24 locus with predominant RNA size of 24	NA	NA	NA	NA	-2.40943	1.12121	-2.14896	0.001026	0.0422464	23.1423
526	10	17574213	17574855	643	*	ShortStack	siRNA24	NA	NA	osa-b1.0r1-24103	siRNA24 locus with predominant RNA size of 24	NA	NA	NA	NA	3.98141	1.76208	2.25949	0.0005561	0.026426	2.79072
527	10	17577994	17578831	838	*	ShortStack	siRNA24	NA	NA	osa-b1.0r1-24107	siRNA24 locus with predominant RNA size of 24	NA	NA	NA	NA	-2.69702	1.20899	-2.23081	0.000653577	0.0298907	5.06872
528	10	17730403	17731073	671	*	ShortStack	siRNA24	NA	NA	osa-b1.0r1-24176	siRNA24 locus with predominant RNA size of 24	NA	NA	NA	NA	2.70845	1.20254	2.25227	0.000579264	0.027233	19.2961
529	10	17832482	17832819	338	-	ShortStack	siRNA24	NA	NA	osa-b1.0r1-24213	siRNA24 locus with predominant RNA size of 24	NA	NA	NA	NA	-2.01918	0.722925	-2.79308	1.97751e-05	0.00176335	33.4771
530	10	18066296	18066313	18	+	ShortStack	OtherRNA	NA	NA	osa-b1.0r1-24331	OtherRNA locus with < 80% of RNAs between 20-24 nts in size	NA	NA	NA	NA	-1.81693	0.630882	-2.87999	1.08149e-05	0.00106371	90.0732
531	10	18206724	18207049	326	*	ShortStack	siRNA24	NA	NA	osa-b1.0r1-24409	siRNA24 locus with predominant RNA size of 24	NA	NA	NA	NA	3.28157	1.17511	2.79256	1.98448e-05	0.00176857	13.9103
532	10	18474787	18474982	196	-	ShortStack	OtherRNA	NA	NA	osa-b1.0r1-24513	OtherRNA locus with < 80% of RNAs between 20-24 nts in size	NA	NA	NA	NA	3.28324	1.22939	2.67063	4.49721e-05	0.00347348	5.69693
533	10	18477605	18478472	868	*	ShortStack	siRNA21	NA	NA	osa-b1.0r1-24515	siRNA21 locus with predominant RNA size of 21	NA	NA	NA	NA	-2.783	1.21314	-2.29404	0.000456684	0.0227796	10.086
534	10	18566841	18567332	492	*	ShortStack	siRNA24	NA	NA	osa-b1.0r1-24547	siRNA24 locus with predominant RNA size of 24	NA	NA	NA	NA	-3.01548	1.04045	-2.89823	9.50756e-06	0.000955265	23461.1
535	10	18650732	18652081	1350	*	ShortStack	siRNA24	NA	NA	osa-b1.0r1-24581	siRNA24 locus with predominant RNA size of 24	NA	NA	NA	NA	-2.42825	0.899179	-2.70052	3.69126e-05	0.00294601	13.4849
536	10	18740049	18740460	412	+	ShortStack	OtherRNA	NA	NA	osa-b1.0r1-24629	OtherRNA locus with < 80% of RNAs between 20-24 nts in size	NA	NA	NA	NA	2.23261	0.628855	3.55028	5.81788e-08	1.16661e-05	115.947
537	10	18740583	18740877	295	+	ShortStack	OtherRNA	NA	NA	osa-b1.0r1-24630	OtherRNA locus with < 80% of RNAs between 20-24 nts in size	NA	NA	NA	NA	1.65179	0.732907	2.25376	0.000574422	0.0270657	66.9009
538	10	18762017	18762614	598	*	ShortStack	siRNA24	NA	NA	osa-b1.0r1-24636	siRNA24 locus with predominant RNA size of 24	NA	NA	NA	NA	-1.57613	0.660745	-2.38538	0.000267894	0.0148734	39.9635
539	10	18767043	18767379	337	*	ShortStack	siRNA24	NA	NA	osa-b1.0r1-24640	siRNA24 locus with predominant RNA size of 24	NA	NA	NA	NA	11.7333	0.664582	17.6551	2.22045e-16	2.05599e-13	6302.67
540	10	18822862	18823372	511	*	ShortStack	siRNA24	NA	NA	osa-b1.0r1-24661	siRNA24 locus with predominant RNA size of 24	NA	NA	NA	NA	-2.26384	0.694501	-3.25967	6.34855e-07	9.35011e-05	54.1985
541	10	18935063	18935693	631	*	ShortStack	siRNA24	NA	NA	osa-b1.0r1-24713	siRNA24 locus with predominant RNA size of 24	NA	NA	NA	NA	-2.49374	0.877178	-2.84291	1.40196e-05	0.00131851	35.7584
542	10	19162066	19162218	153	*	ShortStack	OtherRNA	NA	NA	osa-b1.0r1-24814	OtherRNA locus with < 80% of RNAs between 20-24 nts in size	NA	NA	NA	NA	-3.82132	1.74019	-2.19593	0.000793493	0.0346718	2.77596
543	10	19273619	19273959	341	*	ShortStack	siRNA24	NA	NA	osa-b1.0r1-24871	siRNA24 locus with predominant RNA size of 24	NA	NA	NA	NA	-2.83128	0.706995	-4.00466	9.44348e-10	2.78541e-07	28.5174
544	10	19461680	19461947	268	*	ShortStack	siRNA24	NA	NA	osa-b1.0r1-24947	siRNA24 locus with predominant RNA size of 24	NA	NA	NA	NA	-2.87032	1.01975	-2.81474	1.70404e-05	0.00155429	11.7337
545	10	19875002	19875365	364	*	ShortStack	OtherRNA	NA	NA	osa-b1.0r1-25148	OtherRNA locus with < 80% of RNAs between 20-24 nts in size	NA	NA	NA	NA	1.53146	0.683337	2.24114	0.000616743	0.0285879	59.6825
546	10	20003746	20004581	836	-	ShortStack	OtherRNA	NA	NA	osa-b1.0r1-25210	OtherRNA locus with < 80% of RNAs between 20-24 nts in size	NA	NA	NA	NA	-2.09505	0.858877	-2.43929	0.00019387	0.0114284	75.7021
547	10	20153207	20154159	953	*	ShortStack	siRNA24	NA	NA	osa-b1.0r1-25264	siRNA24 locus with predominant RNA size of 24	NA	NA	NA	NA	-2.96958	1.32312	-2.24438	0.000605627	0.0281878	4.72099
548	10	20336585	20336781	197	*	ShortStack	siRNA24	NA	NA	osa-b1.0r1-25348	siRNA24 locus with predominant RNA size of 24	NA	NA	NA	NA	5.30109	1.57696	3.36159	2.80623e-07	4.68734e-05	6.68756
549	10	20347235	20348964	1730	*	ShortStack	siRNA24	NA	NA	osa-b1.0r1-25358	siRNA24 locus with predominant RNA size of 24	NA	NA	NA	NA	3.80729	0.876014	4.34615	3.13061e-11	1.2282e-08	80.5025
550	10	20420326	20421593	1268	*	ShortStack	siRNA24	NA	NA	osa-b1.0r1-25388	siRNA24 locus with predominant RNA size of 24	NA	NA	NA	NA	3.23005	0.924986	3.492	9.54045e-08	1.80687e-05	42.6401
551	10	20556446	20556792	347	+	ShortStack	OtherRNA	NA	NA	osa-b1.0r1-25440	OtherRNA locus with < 80% of RNAs between 20-24 nts in size	NA	NA	NA	NA	-3.16407	1.10412	-2.86568	1.19586e-05	0.00115575	16.2908
552	10	20557077	20557379	303	+	ShortStack	OtherRNA	NA	NA	osa-b1.0r1-25441	OtherRNA locus with < 80% of RNAs between 20-24 nts in size	NA	NA	NA	NA	-2.6933	1.20645	-2.23242	0.000647692	0.0296849	16.4383
553	10	20776663	20776759	97	-	ShortStack	OtherRNA	NA	NA	osa-b1.0r1-25538	OtherRNA locus with < 80% of RNAs between 20-24 nts in size	NA	NA	NA	NA	-5.67448	1.60664	-3.53189	6.80619e-08	1.34249e-05	4.78846
554	10	20871670	20871864	195	*	ShortStack	siRNA24	NA	NA	osa-b1.0r1-25585	siRNA24 locus with predominant RNA size of 24	NA	NA	NA	NA	9.25878	2.88901	3.20483	9.75505e-07	0.000134103	549.816
555	10	20888769	20889865	1097	+	ShortStack	siRNA24	NA	NA	osa-b1.0r1-25602	siRNA24 locus with predominant RNA size of 24	NA	NA	NA	NA	-1.63988	0.614954	-2.66668	4.61533e-05	0.00354815	48.2819
556	10	20942150	20942189	40	-	ShortStack	OtherRNA	NA	NA	osa-b1.0r1-25626	OtherRNA locus with < 80% of RNAs between 20-24 nts in size	NA	NA	NA	NA	-1.77619	0.771282	-2.30291	0.000433978	0.0218989	151054
557	10	20962937	20963622	686	*	ShortStack	siRNA24	NA	NA	osa-b1.0r1-25640	siRNA24 locus with predominant RNA size of 24	NA	NA	NA	NA	2.32114	0.766281	3.0291	3.69172e-06	0.000431157	20.8483
558	10	21024874	21025445	572	*	ShortStack	siRNA24	NA	NA	osa-b1.0r1-25669	siRNA24 locus with predominant RNA size of 24	NA	NA	NA	NA	-3.81033	1.73039	-2.20201	0.000767234	0.0337866	2.77744
559	10	21151868	21153209	1342	*	ShortStack	siRNA24	NA	NA	osa-b1.0r1-25719	siRNA24 locus with predominant RNA size of 24	NA	NA	NA	NA	5.25451	0.715626	7.34254	2.22045e-16	2.05599e-13	87.0998
560	10	21211643	21211755	113	-	ShortStack	OtherRNA	NA	NA	osa-b1.0r1-25746	OtherRNA locus with < 80% of RNAs between 20-24 nts in size	NA	NA	NA	NA	-2.2808	0.76291	-2.98961	4.93134e-06	0.000549129	33.7675
561	10	21334073	21337689	3617	+	ShortStack	OtherRNA	NA	NA	osa-b1.0r1-25801	OtherRNA locus with < 80% of RNAs between 20-24 nts in size	NA	NA	NA	NA	1.94613	0.856906	2.27111	0.000520603	0.025155	1207.71
562	10	21378355	21378843	489	*	ShortStack	siRNA24	NA	NA	osa-b1.0r1-25814	siRNA24 locus with predominant RNA size of 24	NA	NA	NA	NA	4.32339	1.71296	2.52393	0.000115162	0.00753431	3.33997
563	10	21403930	21404730	801	*	ShortStack	siRNA24	NA	NA	osa-b1.0r1-25823	siRNA24 locus with predominant RNA size of 24	NA	NA	NA	NA	-2.91946	1.2992	-2.24712	0.000596326	0.0278506	4.43303
564	10	21425322	21426185	864	*	ShortStack	siRNA24	NA	NA	osa-b1.0r1-25834	siRNA24 locus with predominant RNA size of 24	NA	NA	NA	NA	-3.6048	1.20179	-2.99952	4.58714e-06	0.000516806	6.7771
565	10	21527175	21527757	583	*	ShortStack	siRNA24	NA	NA	osa-b1.0r1-25865	siRNA24 locus with predominant RNA size of 24	NA	NA	NA	NA	-10.7347	2.27339	-4.7219	5.41789e-13	3.0923e-10	161.39
566	10	21690378	21690676	299	-	ShortStack	OtherRNA	NA	NA	osa-b1.0r1-25930	OtherRNA locus with < 80% of RNAs between 20-24 nts in size	NA	NA	NA	NA	3.65598	0.713327	5.12525	4.88498e-15	3.76232e-12	72.4982
567	10	21697043	21697606	564	-	ShortStack	OtherRNA	NA	NA	osa-b1.0r1-25935	OtherRNA locus with < 80% of RNAs between 20-24 nts in size	NA	NA	NA	NA	1.66834	0.644634	2.58804	7.68075e-05	0.0053999	73.0706
568	10	21754247	21754358	112	-	ShortStack	OtherRNA	NA	NA	osa-b1.0r1-25962	OtherRNA locus with < 80% of RNAs between 20-24 nts in size	NA	NA	NA	NA	1.35776	0.494818	2.74396	2.76053e-05	0.00232936	8485.03
569	10	21804511	21804922	412	*	ShortStack	siRNA24	NA	NA	osa-b1.0r1-25983	siRNA24 locus with predominant RNA size of 24	NA	NA	NA	NA	3.33931	1.55746	2.14406	0.00105356	0.0430877	3.16
570	10	21836681	21836849	169	-	ShortStack	OtherRNA	NA	NA	osa-b1.0r1-25999	OtherRNA locus with < 80% of RNAs between 20-24 nts in size	NA	NA	NA	NA	1.85394	0.794723	2.33282	0.000364957	0.0190912	33.6479
571	10	21837218	21837365	148	-	ShortStack	OtherRNA	NA	NA	osa-b1.0r1-26000	OtherRNA locus with < 80% of RNAs between 20-24 nts in size	NA	NA	NA	NA	1.98074	0.854452	2.31814	0.000397441	0.0204378	16.8981
572	10	21837439	21837594	156	-	ShortStack	OtherRNA	NA	NA	osa-b1.0r1-26001	OtherRNA locus with < 80% of RNAs between 20-24 nts in size	NA	NA	NA	NA	3.00045	1.12879	2.65811	4.88207e-05	0.00371424	7.14298
573	10	21847851	21848549	699	-	ShortStack	OtherRNA	NA	NA	osa-b1.0r1-26008	OtherRNA locus with < 80% of RNAs between 20-24 nts in size	NA	NA	NA	NA	4.75039	0.742653	6.39651	2.22045e-16	2.05599e-13	85.8643
574	10	21849219	21849329	111	-	ShortStack	OtherRNA	NA	NA	osa-b1.0r1-26009	OtherRNA locus with < 80% of RNAs between 20-24 nts in size	NA	NA	NA	NA	5.31511	0.873762	6.08302	2.22045e-16	2.05599e-13	54.384
575	10	21849418	21849722	305	*	ShortStack	OtherRNA	NA	NA	osa-b1.0r1-26010	OtherRNA locus with < 80% of RNAs between 20-24 nts in size	NA	NA	NA	NA	3.23208	0.897196	3.60242	3.71318e-08	7.78884e-06	15.7235
576	10	22161347	22161409	63	+	ShortStack	OtherRNA	NA	NA	osa-b1.0r1-26126	OtherRNA locus with < 80% of RNAs between 20-24 nts in size	NA	NA	NA	NA	-2.77099	1.25031	-2.21625	0.000708919	0.0317854	5.49475
577	10	22331730	22332572	843	*	ShortStack	siRNA24	NA	NA	osa-b1.0r1-26188	siRNA24 locus with predominant RNA size of 24	NA	NA	NA	NA	-2.88322	0.617799	-4.66692	1.00098e-12	5.43202e-10	55.4819
578	10	22551442	22552888	1447	*	ShortStack	siRNA24	NA	NA	osa-b1.0r1-26270	siRNA24 locus with predominant RNA size of 24	NA	NA	NA	NA	-1.63514	0.635739	-2.57204	8.50516e-05	0.00586842	60.8832
579	10	22594642	22594746	105	*	ShortStack	siRNA24	NA	NA	osa-b1.0r1-26293	siRNA24 locus with predominant RNA size of 24	NA	NA	NA	NA	-4.43549	0.894331	-4.95957	3.53051e-14	2.40579e-11	51.0877
580	10	22723463	22724511	1049	*	ShortStack	siRNA24	NA	NA	osa-b1.0r1-26341	siRNA24 locus with predominant RNA size of 24	NA	NA	NA	NA	-3.88246	0.992987	-3.90988	2.31886e-09	6.33042e-07	19.6409
581	10	22774981	22775725	745	-	ShortStack	OtherRNA	NA	NA	osa-b1.0r1-26364	OtherRNA locus with < 80% of RNAs between 20-24 nts in size	NA	NA	NA	NA	-2.87394	0.877872	-3.27375	5.67921e-07	8.50562e-05	12.5348
582	10	22823275	22824333	1059	*	ShortStack	siRNA24	NA	NA	osa-b1.0r1-26380	siRNA24 locus with predominant RNA size of 24	NA	NA	NA	NA	-2.64476	1.24501	-2.12428	0.00117206	0.046605	8.84144
583	10	22841099	22841266	168	*	ShortStack	siRNA24	NA	NA	osa-b1.0r1-26387	siRNA24 locus with predominant RNA size of 24	NA	NA	NA	NA	-1.93425	0.8977	-2.15467	0.000994684	0.041276	19.2768
584	11	108258	110048	1791	*	ShortStack	siRNA24	NA	NA	osa-b1.0r1-26551	siRNA24 locus with predominant RNA size of 24	NA	NA	NA	NA	-1.64702	0.581682	-2.83149	1.51771e-05	0.00140677	55.4562
585	11	585841	586821	981	+	ShortStack	OtherRNA	NA	NA	osa-b1.0r1-26713	OtherRNA locus with < 80% of RNAs between 20-24 nts in size	NA	NA	NA	NA	-1.74777	0.553011	-3.16046	1.37407e-06	0.000181592	224.506
586	11	623802	625114	1313	*	ShortStack	siRNA24	NA	NA	osa-b1.0r1-26724	siRNA24 locus with predominant RNA size of 24	NA	NA	NA	NA	-2.95837	1.38408	-2.13743	0.00109203	0.0442435	4.36418
587	11	684787	685224	438	+	ShortStack	OtherRNA	NA	NA	osa-b1.0r1-26749	OtherRNA locus with < 80% of RNAs between 20-24 nts in size	NA	NA	NA	NA	4.53899	0.83855	5.4129	2.22045e-16	2.05599e-13	36.4998
588	11	685310	685639	330	+	ShortStack	OtherRNA	NA	NA	osa-b1.0r1-26750	OtherRNA locus with < 80% of RNAs between 20-24 nts in size	NA	NA	NA	NA	5.70491	0.956559	5.96399	2.22045e-16	2.05599e-13	41.1851
589	11	727287	729195	1909	*	ShortStack	siRNA24	NA	NA	osa-b1.0r1-26785	siRNA24 locus with predominant RNA size of 24	NA	NA	NA	NA	-2.03603	0.839856	-2.42426	0.000212296	0.0123093	161.315
590	11	729572	729794	223	-	ShortStack	OtherRNA	NA	NA	osa-b1.0r1-26786	OtherRNA locus with < 80% of RNAs between 20-24 nts in size	NA	NA	NA	NA	2.34676	1.05939	2.2152	0.000713062	0.0319246	6.19752
591	11	733097	734128	1032	*	ShortStack	siRNA24	NA	NA	osa-b1.0r1-26788	siRNA24 locus with predominant RNA size of 24	NA	NA	NA	NA	2.4634	0.737957	3.33814	3.39319e-07	5.5133e-05	21.2137
592	11	826955	827425	471	+	ShortStack	OtherRNA	NA	NA	osa-b1.0r1-26821	OtherRNA locus with < 80% of RNAs between 20-24 nts in size	NA	NA	NA	NA	-1.77804	0.687122	-2.58766	7.69948e-05	0.00541074	829.335
593	11	875979	876844	866	*	ShortStack	siRNA24	NA	NA	osa-b1.0r1-26838	siRNA24 locus with predominant RNA size of 24	NA	NA	NA	NA	-1.81726	0.696117	-2.61057	6.64737e-05	0.00478995	33.1021
594	11	1187058	1188204	1147	*	ShortStack	siRNA24	NA	NA	osa-b1.0r1-26951	siRNA24 locus with predominant RNA size of 24	NA	NA	NA	NA	1.91315	0.895223	2.13706	0.00109417	0.0443073	8.66091
595	11	1200524	1200964	441	*	ShortStack	siRNA24	NA	NA	osa-b1.0r1-26955	siRNA24 locus with predominant RNA size of 24	NA	NA	NA	NA	-3.08383	1.40191	-2.19974	0.000776957	0.0341144	4.56155
596	11	1292474	1292889	416	*	ShortStack	siRNA24	NA	NA	osa-b1.0r1-26990	siRNA24 locus with predominant RNA size of 24	NA	NA	NA	NA	-3.83073	1.75946	-2.17721	0.000879554	0.0375753	2.82235
597	11	1348967	1350108	1142	*	ShortStack	siRNA24	NA	NA	osa-b1.0r1-27019	siRNA24 locus with predominant RNA size of 24	NA	NA	NA	NA	-2.89289	1.3149	-2.20008	0.000775473	0.0340645	9.3067
598	11	1355953	1357457	1505	*	ShortStack	siRNA24	NA	NA	osa-b1.0r1-27022	siRNA24 locus with predominant RNA size of 24	NA	NA	NA	NA	-2.78592	0.896112	-3.1089	2.03469e-06	0.000257625	12.1994
599	11	1366458	1367130	673	*	ShortStack	siRNA24	NA	NA	osa-b1.0r1-27023	siRNA24 locus with predominant RNA size of 24	NA	NA	NA	NA	2.80693	0.76137	3.68668	1.77394e-08	3.98411e-06	129.998
600	11	1381446	1381464	19	-	ShortStack	OtherRNA	NA	NA	osa-b1.0r1-27028	OtherRNA locus with < 80% of RNAs between 20-24 nts in size	NA	NA	NA	NA	-2.27728	0.61058	-3.7297	1.2091e-08	2.84369e-06	308.598
601	11	1395832	1396112	281	*	ShortStack	siRNA24	NA	NA	osa-b1.0r1-27034	siRNA24 locus with predominant RNA size of 24	NA	NA	NA	NA	-1.89258	0.701406	-2.69826	3.74694e-05	0.00298278	26.6662
602	11	1454425	1454520	96	+	ShortStack	OtherRNA	NA	NA	osa-b1.0r1-27052	OtherRNA locus with < 80% of RNAs between 20-24 nts in size	NA	NA	NA	NA	1.70057	0.695102	2.4465	0.000185561	0.0110385	23.8549
603	11	1699192	1699768	577	*	ShortStack	siRNA24	NA	NA	osa-b1.0r1-27155	siRNA24 locus with predominant RNA size of 24	NA	NA	NA	NA	-2.38889	1.01988	-2.34233	0.000345255	0.0182689	8.0736
604	11	2204098	2204633	536	-	ShortStack	OtherRNA	NA	NA	osa-b1.0r1-27321	OtherRNA locus with < 80% of RNAs between 20-24 nts in size	NA	NA	NA	NA	2.5042	1.11294	2.25008	0.000586485	0.0274942	6.43269
605	11	2204986	2205645	660	-	ShortStack	OtherRNA	NA	NA	osa-b1.0r1-27323	OtherRNA locus with < 80% of RNAs between 20-24 nts in size	NA	NA	NA	NA	1.999	0.762599	2.6213	6.20265e-05	0.00452497	16.1764
606	11	2206805	2207862	1058	-	ShortStack	OtherRNA	NA	NA	osa-b1.0r1-27324	OtherRNA locus with < 80% of RNAs between 20-24 nts in size	NA	NA	NA	NA	-2.73838	0.737696	-3.71207	1.41551e-08	3.26067e-06	132.178
607	11	2580381	2580779	399	*	ShortStack	siRNA24	NA	NA	osa-b1.0r1-27491	siRNA24 locus with predominant RNA size of 24	NA	NA	NA	NA	-2.86772	0.767288	-3.73748	1.12762e-08	2.67651e-06	368.764
608	11	2586869	2587514	646	*	ShortStack	siRNA24	NA	NA	osa-b1.0r1-27495	siRNA24 locus with predominant RNA size of 24	NA	NA	NA	NA	2.36534	0.944369	2.50468	0.000129827	0.0083023	8.15862
609	11	2602787	2603000	214	-	ShortStack	siRNA24	NA	NA	osa-b1.0r1-27505	siRNA24 locus with predominant RNA size of 24	NA	NA	NA	NA	-4.02483	1.69666	-2.3722	0.000289655	0.0158489	3.18497
610	11	2738424	2739413	990	-	ShortStack	OtherRNA	NA	NA	osa-b1.0r1-27567	OtherRNA locus with < 80% of RNAs between 20-24 nts in size	NA	NA	NA	NA	1.6383	0.707905	2.31429	0.000406391	0.0208008	31.1394
611	11	2898832	2901469	2638	*	ShortStack	siRNA24	NA	NA	osa-b1.0r1-27647	siRNA24 locus with predominant RNA size of 24	NA	NA	NA	NA	1.73089	0.746131	2.31983	0.000393572	0.0202798	21.6742
612	11	3218055	3218264	210	*	ShortStack	siRNA24	NA	NA	osa-b1.0r1-27759	siRNA24 locus with predominant RNA size of 24	NA	NA	NA	NA	-4.01346	1.71811	-2.33597	0.000358307	0.0188157	3.19467
613	11	3305375	3305407	33	-	ShortStack	OtherRNA	NA	NA	osa-b1.0r1-27804	OtherRNA locus with < 80% of RNAs between 20-24 nts in size	NA	NA	NA	NA	-3.19352	0.709771	-4.49936	6.22613e-12	2.84043e-09	644.325
614	11	3415641	3417175	1535	*	ShortStack	siRNA24	NA	NA	osa-b1.0r1-27853	siRNA24 locus with predominant RNA size of 24	NA	NA	NA	NA	-1.72149	0.77474	-2.22203	0.000686452	0.0310245	82.1267
615	11	3570242	3571573	1332	*	ShortStack	siRNA24	NA	NA	osa-b1.0r1-27915	siRNA24 locus with predominant RNA size of 24	NA	NA	NA	NA	-2.60962	0.771379	-3.38305	2.35586e-07	4.02351e-05	18.6787
616	11	3888825	3889973	1149	*	ShortStack	siRNA24	NA	NA	osa-b1.0r1-28055	siRNA24 locus with predominant RNA size of 24	NA	NA	NA	NA	-1.52124	0.590819	-2.5748	8.35717e-05	0.00578561	77.6601
617	11	3904547	3904794	248	*	ShortStack	siRNA24	NA	NA	osa-b1.0r1-28066	siRNA24 locus with predominant RNA size of 24	NA	NA	NA	NA	-5.12413	0.629983	-8.13376	2.22045e-16	2.05599e-13	116.071
618	11	4018666	4018767	102	*	ShortStack	siRNA24	NA	NA	osa-b1.0r1-28117	siRNA24 locus with predominant RNA size of 24	NA	NA	NA	NA	4.88038	1.84384	2.64686	5.25439e-05	0.0039413	2.46987
619	11	4026952	4027939	988	*	ShortStack	siRNA24	NA	NA	osa-b1.0r1-28121	siRNA24 locus with predominant RNA size of 24	NA	NA	NA	NA	-4.52789	1.92449	-2.35278	0.000324762	0.0173932	2.22368
620	11	4140720	4141881	1162	*	ShortStack	siRNA24	NA	NA	osa-b1.0r1-28166	siRNA24 locus with predominant RNA size of 24	NA	NA	NA	NA	1.95483	0.914643	2.13726	0.00109298	0.0442719	9.55477
621	11	4219025	4220726	1702	*	ShortStack	siRNA24	NA	NA	osa-b1.0r1-28209	siRNA24 locus with predominant RNA size of 24	NA	NA	NA	NA	3.31336	0.858141	3.86109	3.65293e-09	9.65347e-07	20.102
622	11	4232578	4233306	729	*	ShortStack	siRNA24	NA	NA	osa-b1.0r1-28216	siRNA24 locus with predominant RNA size of 24	NA	NA	NA	NA	2.44264	0.594616	4.10794	3.46656e-10	1.12563e-07	102.839
623	11	4299252	4300049	798	-	ShortStack	OtherRNA	NA	NA	osa-b1.0r1-28232	OtherRNA locus with < 80% of RNAs between 20-24 nts in size	NA	NA	NA	NA	-1.38511	0.610092	-2.27033	0.00052292	0.0252392	67.3148
624	11	4471170	4471262	93	+	ShortStack	OtherRNA	NA	NA	osa-b1.0r1-28320	OtherRNA locus with < 80% of RNAs between 20-24 nts in size	NA	NA	NA	NA	4.10157	1.54693	2.65144	5.09973e-05	0.00384724	4.61321
625	11	4660376	4661590	1215	*	ShortStack	siRNA24	NA	NA	osa-b1.0r1-28411	siRNA24 locus with predominant RNA size of 24	NA	NA	NA	NA	2.83108	1.05514	2.68315	4.1412e-05	0.00324415	13.237
626	11	4899941	4906107	6167	*	ShortStack	siRNA24	NA	NA	osa-b1.0r1-28536	siRNA24 locus with predominant RNA size of 24	NA	NA	NA	NA	-1.73233	0.71072	-2.43743	0.000196056	0.0115298	28.612
627	11	5166843	5167444	602	*	ShortStack	OtherRNA	NA	NA	osa-b1.0r1-28635	OtherRNA locus with < 80% of RNAs between 20-24 nts in size	NA	NA	NA	NA	-2.25338	0.700878	-3.21508	9.0068e-07	0.000125375	130.563
628	11	5167496	5168305	810	*	ShortStack	siRNA24	NA	NA	osa-b1.0r1-28636	siRNA24 locus with predominant RNA size of 24	NA	NA	NA	NA	-1.78293	0.697345	-2.55673	9.37145e-05	0.00635997	25971
629	11	5489270	5489669	400	*	ShortStack	siRNA24	NA	NA	osa-b1.0r1-28779	siRNA24 locus with predominant RNA size of 24	NA	NA	NA	NA	2.53456	1.13064	2.24171	0.0006148	0.0285182	7.23964
630	11	5514450	5515216	767	*	ShortStack	siRNA24	NA	NA	osa-b1.0r1-28787	siRNA24 locus with predominant RNA size of 24	NA	NA	NA	NA	-1.96084	0.792521	-2.47418	0.000156712	0.00964584	13.5618
631	11	5552224	5552663	440	*	ShortStack	siRNA24	NA	NA	osa-b1.0r1-28805	siRNA24 locus with predominant RNA size of 24	NA	NA	NA	NA	-1.51307	0.60874	-2.48558	0.000146103	0.00912554	37.4864
632	11	5586703	5588674	1972	*	ShortStack	siRNA24	NA	NA	osa-b1.0r1-28822	siRNA24 locus with predominant RNA size of 24	NA	NA	NA	NA	1.74431	0.775154	2.25027	0.000585843	0.0274709	37.2788
633	11	5712827	5713145	319	-	ShortStack	OtherRNA	NA	NA	osa-b1.0r1-28868	OtherRNA locus with < 80% of RNAs between 20-24 nts in size	NA	NA	NA	NA	2.5653	1.01624	2.52432	0.000114884	0.0075195	12.0417
634	11	5713300	5713429	130	-	ShortStack	OtherRNA	NA	NA	osa-b1.0r1-28869	OtherRNA locus with < 80% of RNAs between 20-24 nts in size	NA	NA	NA	NA	3.23133	0.916749	3.52477	7.23096e-08	1.41633e-05	14.4011
635	11	5713722	5713975	254	-	ShortStack	OtherRNA	NA	NA	osa-b1.0r1-28870	OtherRNA locus with < 80% of RNAs between 20-24 nts in size	NA	NA	NA	NA	1.5206	0.69881	2.17599	0.000885457	0.0377704	33.5816
636	11	5714202	5714513	312	-	ShortStack	OtherRNA	NA	NA	osa-b1.0r1-28871	OtherRNA locus with < 80% of RNAs between 20-24 nts in size	NA	NA	NA	NA	5.09056	1.1933	4.26594	7.1378e-11	2.63886e-08	14.5727
637	11	5745620	5745757	138	-	ShortStack	OtherRNA	NA	NA	osa-b1.0r1-28884	OtherRNA locus with < 80% of RNAs between 20-24 nts in size	NA	NA	NA	NA	2.57169	0.751321	3.42289	1.69808e-07	3.02592e-05	17.4487
638	11	5746253	5746345	93	-	ShortStack	OtherRNA	NA	NA	osa-b1.0r1-28885	OtherRNA locus with < 80% of RNAs between 20-24 nts in size	NA	NA	NA	NA	2.68293	0.721588	3.71809	1.34142e-08	3.11011e-06	50.8698
639	11	5879991	5880684	694	-	ShortStack	siRNA24	NA	NA	osa-b1.0r1-28941	siRNA24 locus with predominant RNA size of 24	NA	NA	NA	NA	3.07142	1.00861	3.0452	3.27742e-06	0.000389369	11.243
640	11	6058250	6059077	828	*	ShortStack	siRNA24	NA	NA	osa-b1.0r1-29032	siRNA24 locus with predominant RNA size of 24	NA	NA	NA	NA	2.86586	1.07658	2.662	4.75904e-05	0.00363806	11.657
641	11	6067519	6067779	261	-	ShortStack	OtherRNA	NA	NA	osa-b1.0r1-29037	OtherRNA locus with < 80% of RNAs between 20-24 nts in size	NA	NA	NA	NA	2.09427	0.809196	2.58809	7.67846e-05	0.00539857	13.6897
642	11	6296685	6299243	2559	*	ShortStack	siRNA24	NA	NA	osa-b1.0r1-29115	siRNA24 locus with predominant RNA size of 24	NA	NA	NA	NA	-2.04242	0.585246	-3.48985	9.71436e-08	1.83633e-05	112.039
643	11	6402206	6403167	962	*	ShortStack	siRNA24	NA	NA	osa-b1.0r1-29172	siRNA24 locus with predominant RNA size of 24	NA	NA	NA	NA	4.64771	0.821468	5.65781	2.22045e-16	2.05599e-13	42.4482
644	11	6509200	6509558	359	*	ShortStack	siRNA24	NA	NA	osa-b1.0r1-29227	siRNA24 locus with predominant RNA size of 24	NA	NA	NA	NA	5.40554	1.36733	3.95336	1.53965e-09	4.375e-07	14.0896
645	11	6619288	6619445	158	*	ShortStack	siRNA24	NA	NA	osa-b1.0r1-29272	siRNA24 locus with predominant RNA size of 24	NA	NA	NA	NA	2.29173	0.748352	3.06237	2.88478e-06	0.000348557	146.163
646	11	6659214	6659388	175	*	ShortStack	siRNA24	NA	NA	osa-b1.0r1-29292	siRNA24 locus with predominant RNA size of 24	NA	NA	NA	NA	-5.82962	2.37001	-2.45974	0.000171187	0.0103487	21.253
647	11	6669132	6670226	1095	*	ShortStack	siRNA24	NA	NA	osa-b1.0r1-29300	siRNA24 locus with predominant RNA size of 24	NA	NA	NA	NA	-2.23211	0.626212	-3.56446	5.15236e-08	1.04535e-05	96.9599
648	11	6882216	6882331	116	+	ShortStack	OtherRNA	NA	NA	osa-b1.0r1-29350	OtherRNA locus with < 80% of RNAs between 20-24 nts in size	NA	NA	NA	NA	-2.08454	0.689893	-3.02153	3.90332e-06	0.000451958	6273.12
649	11	6888900	6889599	700	*	ShortStack	siRNA24	NA	NA	osa-b1.0r1-29354	siRNA24 locus with predominant RNA size of 24	NA	NA	NA	NA	2.69024	0.795188	3.38315	2.3539e-07	4.02059e-05	20.4314
650	11	7022592	7022703	112	+	ShortStack	OtherRNA	NA	NA	osa-b1.0r1-29402	OtherRNA locus with < 80% of RNAs between 20-24 nts in size	NA	NA	NA	NA	3.49128	0.634909	5.49887	2.22045e-16	2.05599e-13	90.4096
651	11	7575146	7575486	341	*	ShortStack	siRNA24	NA	NA	osa-b1.0r1-29601	siRNA24 locus with predominant RNA size of 24	NA	NA	NA	NA	3.40895	1.30905	2.60413	6.92841e-05	0.0049566	5.77009
652	11	7642566	7642895	330	-	ShortStack	OtherRNA	NA	NA	osa-b1.0r1-29631	OtherRNA locus with < 80% of RNAs between 20-24 nts in size	NA	NA	NA	NA	-2.83079	1.13839	-2.48666	0.000145129	0.00907732	6.83143
653	11	7652749	7655465	2717	*	ShortStack	siRNA24	NA	NA	osa-b1.0r1-29632	siRNA24 locus with predominant RNA size of 24	NA	NA	NA	NA	-2.60636	0.786456	-3.31406	4.1183e-07	6.47352e-05	425.956
654	11	7826951	7826973	23	+	ShortStack	OtherRNA	NA	NA	osa-b1.0r1-29704	OtherRNA locus with < 80% of RNAs between 20-24 nts in size	NA	NA	NA	NA	-4.27167	1.05658	-4.04293	6.53286e-10	1.99752e-07	68.8612
655	11	8567134	8567155	22	+	ShortStack	OtherRNA	NA	NA	osa-b1.0r1-30009	OtherRNA locus with < 80% of RNAs between 20-24 nts in size	NA	NA	NA	NA	-2.35659	0.833179	-2.82843	1.55017e-05	0.00143267	20.3294
656	11	8719160	8719178	19	+	ShortStack	OtherRNA	NA	NA	osa-b1.0r1-30079	OtherRNA locus with < 80% of RNAs between 20-24 nts in size	NA	NA	NA	NA	-1.9931	0.854345	-2.3329	0.000364773	0.0190836	20.6177
657	11	8725669	8725835	167	*	ShortStack	siRNA24	NA	NA	osa-b1.0r1-30084	siRNA24 locus with predominant RNA size of 24	NA	NA	NA	NA	4.86351	0.88058	5.52308	2.22045e-16	2.05599e-13	46.7226
658	11	8761002	8762055	1054	*	ShortStack	siRNA24	NA	NA	osa-b1.0r1-30096	siRNA24 locus with predominant RNA size of 24	NA	NA	NA	NA	-4.25111	0.644266	-6.59839	2.22045e-16	2.05599e-13	140.059
659	11	8783696	8786144	2449	*	ShortStack	siRNA24	NA	NA	osa-b1.0r1-30113	siRNA24 locus with predominant RNA size of 24	NA	NA	NA	NA	-1.99806	0.718213	-2.782	2.13307e-05	0.00187933	97.3717
660	11	9331054	9331251	198	*	ShortStack	siRNA24	NA	NA	osa-b1.0r1-30343	siRNA24 locus with predominant RNA size of 24	NA	NA	NA	NA	5.20514	1.74208	2.98789	4.99331e-06	0.000555046	3.08225
661	11	9397585	9398743	1159	*	ShortStack	siRNA24	NA	NA	osa-b1.0r1-30359	siRNA24 locus with predominant RNA size of 24	NA	NA	NA	NA	-3.32329	1.53191	-2.16937	0.00091811	0.0388387	3.89123
662	11	9473776	9473796	21	-	ShortStack	OtherRNA	NA	NA	osa-b1.0r1-30400	OtherRNA locus with < 80% of RNAs between 20-24 nts in size	NA	NA	NA	NA	4.48563	0.892954	5.02336	1.66533e-14	1.19117e-11	23.6737
663	11	9570015	9570616	602	*	ShortStack	siRNA21	NA	NA	osa-b1.0r1-30446	siRNA21 locus with predominant RNA size of 21	NA	NA	NA	NA	-2.28868	0.883087	-2.59168	7.50388e-05	0.00529706	14.4026
664	11	9820784	9822348	1565	*	ShortStack	siRNA24	NA	NA	osa-b1.0r1-30544	siRNA24 locus with predominant RNA size of 24	NA	NA	NA	NA	-2.99233	1.33774	-2.23685	0.000631801	0.0291248	4.44603
665	11	9892736	9893499	764	*	ShortStack	siRNA24	NA	NA	osa-b1.0r1-30574	siRNA24 locus with predominant RNA size of 24	NA	NA	NA	NA	3.47266	0.770661	4.50607	5.79381e-12	2.66688e-09	48.1569
666	11	9997478	9998254	777	*	ShortStack	siRNA24	NA	NA	osa-b1.0r1-30626	siRNA24 locus with predominant RNA size of 24	NA	NA	NA	NA	4.34844	1.78051	2.44225	0.00019042	0.0112674	3.39732
667	11	10071574	10072928	1355	*	ShortStack	siRNA24	NA	NA	osa-b1.0r1-30661	siRNA24 locus with predominant RNA size of 24	NA	NA	NA	NA	-1.80627	0.753946	-2.39576	0.000251853	0.0141526	63.276
668	11	10244953	10245314	362	*	ShortStack	siRNA24	NA	NA	osa-b1.0r1-30735	siRNA24 locus with predominant RNA size of 24	NA	NA	NA	NA	-4.261	2.01776	-2.11175	0.00125339	0.0489301	1.84665
669	11	10566811	10567499	689	*	ShortStack	siRNA24	NA	NA	osa-b1.0r1-30841	siRNA24 locus with predominant RNA size of 24	NA	NA	NA	NA	-2.91078	1.24542	-2.33719	0.000355777	0.0187104	5.65847
670	11	11051582	11051641	60	-	ShortStack	OtherRNA	NA	NA	osa-b1.0r1-31038	OtherRNA locus with < 80% of RNAs between 20-24 nts in size	NA	NA	NA	NA	-2.38488	0.720388	-3.31055	4.2359e-07	6.62339e-05	89.36
671	11	11338512	11342295	3784	*	ShortStack	siRNA24	NA	NA	osa-b1.0r1-31126	siRNA24 locus with predominant RNA size of 24	NA	NA	NA	NA	1.76989	0.624095	2.83593	1.47169e-05	0.00137185	50.276
672	11	11393993	11394361	369	*	ShortStack	siRNA24	NA	NA	osa-b1.0r1-31143	siRNA24 locus with predominant RNA size of 24	NA	NA	NA	NA	-2.86847	0.911382	-3.14738	1.51879e-06	0.000198757	15.7606
673	11	11433896	11435329	1434	*	ShortStack	OtherRNA	NA	NA	osa-b1.0r1-31161	OtherRNA locus with < 80% of RNAs between 20-24 nts in size	NA	NA	NA	NA	2.12312	0.821033	2.58592	7.78561e-05	0.00546047	15.8288
674	11	11650443	11650767	325	-	ShortStack	OtherRNA	NA	NA	osa-b1.0r1-31227	OtherRNA locus with < 80% of RNAs between 20-24 nts in size	NA	NA	NA	NA	3.5939	1.1943	3.00922	4.27281e-06	0.000487437	8.98756
675	11	12002573	12003123	551	*	ShortStack	siRNA24	NA	NA	osa-b1.0r1-31347	siRNA24 locus with predominant RNA size of 24	NA	NA	NA	NA	-1.29548	0.560657	-2.31065	0.000415027	0.0211479	72.8614
676	11	12088795	12088904	110	+	ShortStack	OtherRNA	NA	NA	osa-b1.0r1-31371	OtherRNA locus with < 80% of RNAs between 20-24 nts in size	NA	NA	NA	NA	1.19757	0.546932	2.18961	0.000821617	0.0356292	444.733
677	11	12099243	12099298	56	+	ShortStack	OtherRNA	NA	NA	osa-b1.0r1-31381	OtherRNA locus with < 80% of RNAs between 20-24 nts in size	NA	NA	NA	NA	1.4217	0.481464	2.95287	6.43559e-06	0.000690744	405.747
678	11	12767206	12767296	91	-	ShortStack	OtherRNA	NA	NA	osa-b1.0r1-31541	OtherRNA locus with < 80% of RNAs between 20-24 nts in size	NA	NA	NA	NA	-2.90883	0.702947	-4.13806	2.57614e-10	8.59592e-08	30.4004
679	11	12917495	12918218	724	*	ShortStack	siRNA24	NA	NA	osa-b1.0r1-31581	siRNA24 locus with predominant RNA size of 24	NA	NA	NA	NA	3.7924	1.78477	2.12487	0.00116838	0.0464977	2.47583
680	11	13013166	13014587	1422	*	ShortStack	siRNA24	NA	NA	osa-b1.0r1-31600	siRNA24 locus with predominant RNA size of 24	NA	NA	NA	NA	-3.29433	0.723702	-4.55205	3.52873e-12	1.70424e-09	84.2095
681	11	13723230	13723401	172	+	ShortStack	OtherRNA	NA	NA	osa-b1.0r1-31784	OtherRNA locus with < 80% of RNAs between 20-24 nts in size	NA	NA	NA	NA	-3.69727	1.19601	-3.09134	2.32247e-06	0.00028911	9.84994
682	11	13724141	13724595	455	+	ShortStack	OtherRNA	NA	NA	osa-b1.0r1-31785	OtherRNA locus with < 80% of RNAs between 20-24 nts in size	NA	NA	NA	NA	-3.9032	0.976006	-3.99915	9.95534e-10	2.92289e-07	17.0941
683	11	13773782	13773799	18	-	ShortStack	OtherRNA	NA	NA	osa-b1.0r1-31805	OtherRNA locus with < 80% of RNAs between 20-24 nts in size	NA	NA	NA	NA	-1.77793	0.786575	-2.26035	0.000553393	0.0263305	61.0279
684	11	14113696	14114341	646	*	ShortStack	siRNA24	NA	NA	osa-b1.0r1-31965	siRNA24 locus with predominant RNA size of 24	NA	NA	NA	NA	4.05558	1.84935	2.19298	0.000806494	0.0351115	2.95057
685	11	14319378	14319520	143	*	ShortStack	siRNA24	NA	NA	osa-b1.0r1-32034	siRNA24 locus with predominant RNA size of 24	NA	NA	NA	NA	3.01311	1.42353	2.11665	0.00122095	0.048013	3.74286
686	11	14459055	14459940	886	*	ShortStack	siRNA24	NA	NA	osa-b1.0r1-32090	siRNA24 locus with predominant RNA size of 24	NA	NA	NA	NA	4.99467	0.655639	7.61802	2.22045e-16	2.05599e-13	392.966
687	11	14527097	14528248	1152	*	ShortStack	siRNA24	NA	NA	osa-b1.0r1-32122	siRNA24 locus with predominant RNA size of 24	NA	NA	NA	NA	2.69673	0.503835	5.3524	2.22045e-16	2.05599e-13	372.401
688	11	14571853	14572386	534	*	ShortStack	siRNA24	NA	NA	osa-b1.0r1-32143	siRNA24 locus with predominant RNA size of 24	NA	NA	NA	NA	1.91113	0.755049	2.53114	0.000110089	0.00726139	21.4233
689	11	14632295	14632567	273	*	ShortStack	siRNA24	NA	NA	osa-b1.0r1-32161	siRNA24 locus with predominant RNA size of 24	NA	NA	NA	NA	-2.84543	1.26474	-2.24981	0.000587365	0.0275262	5.72743
690	11	14720796	14722018	1223	*	ShortStack	siRNA24	NA	NA	osa-b1.0r1-32205	siRNA24 locus with predominant RNA size of 24	NA	NA	NA	NA	3.87018	0.605569	6.39099	2.22045e-16	2.05599e-13	118.811
691	11	14804344	14805391	1048	*	ShortStack	siRNA24	NA	NA	osa-b1.0r1-32240	siRNA24 locus with predominant RNA size of 24	NA	NA	NA	NA	-2.85627	1.33229	-2.14389	0.00105457	0.0431183	7.54573
692	11	14924758	14925059	302	*	ShortStack	siRNA24	NA	NA	osa-b1.0r1-32272	siRNA24 locus with predominant RNA size of 24	NA	NA	NA	NA	4.26392	0.701157	6.08126	2.22045e-16	2.05599e-13	41.458
693	11	15306371	15307265	895	*	ShortStack	siRNA24	NA	NA	osa-b1.0r1-32384	siRNA24 locus with predominant RNA size of 24	NA	NA	NA	NA	-4.56151	1.95743	-2.33036	0.000370221	0.0193125	2.2646
694	11	15321972	15322311	340	*	ShortStack	siRNA24	NA	NA	osa-b1.0r1-32393	siRNA24 locus with predominant RNA size of 24	NA	NA	NA	NA	-1.83115	0.866633	-2.11295	0.00124535	0.0487041	16.6789
695	11	15342601	15343664	1064	-	ShortStack	OtherRNA	NA	NA	osa-b1.0r1-32407	OtherRNA locus with < 80% of RNAs between 20-24 nts in size	NA	NA	NA	NA	-2.29496	0.986145	-2.32721	0.000377069	0.0195987	7.91059
696	11	15399013	15399321	309	*	ShortStack	siRNA24	NA	NA	osa-b1.0r1-32435	siRNA24 locus with predominant RNA size of 24	NA	NA	NA	NA	-2.5081	0.727435	-3.44787	1.38038e-07	2.52202e-05	44.2049
697	11	15438446	15439106	661	+	ShortStack	OtherRNA	NA	NA	osa-b1.0r1-32468	OtherRNA locus with < 80% of RNAs between 20-24 nts in size	NA	NA	NA	NA	1.93541	0.786678	2.46024	0.000170672	0.0103236	88.0433
698	11	15439312	15440021	710	+	ShortStack	OtherRNA	NA	NA	osa-b1.0r1-32469	OtherRNA locus with < 80% of RNAs between 20-24 nts in size	NA	NA	NA	NA	1.65102	0.704038	2.34508	0.000339752	0.0180358	113.903
699	11	15539348	15539786	439	*	ShortStack	siRNA24	NA	NA	osa-b1.0r1-32514	siRNA24 locus with predominant RNA size of 24	NA	NA	NA	NA	-4.19379	1.77808	-2.35862	0.000313814	0.0169166	3.6333
700	11	15712313	15712564	252	*	ShortStack	siRNA24	NA	NA	osa-b1.0r1-32587	siRNA24 locus with predominant RNA size of 24	NA	NA	NA	NA	-2.59645	1.05431	-2.46269	0.000168137	0.0101996	32.2016
701	11	15768852	15770124	1273	*	ShortStack	siRNA24	NA	NA	osa-b1.0r1-32609	siRNA24 locus with predominant RNA size of 24	NA	NA	NA	NA	-1.88139	0.626742	-3.00185	4.50972e-06	0.00050964	30.9556
702	11	15998369	15998918	550	*	ShortStack	siRNA24	NA	NA	osa-b1.0r1-32701	siRNA24 locus with predominant RNA size of 24	NA	NA	NA	NA	2.13925	0.679492	3.1483	1.5082e-06	0.000197511	83.6605
703	11	16292503	16292932	430	*	ShortStack	siRNA24	NA	NA	osa-b1.0r1-32831	siRNA24 locus with predominant RNA size of 24	NA	NA	NA	NA	-2.46252	1.15026	-2.14084	0.00107211	0.0436479	5.72267
704	11	16302429	16302892	464	*	ShortStack	siRNA24	NA	NA	osa-b1.0r1-32842	siRNA24 locus with predominant RNA size of 24	NA	NA	NA	NA	8.06084	1.1825	6.81679	2.22045e-16	2.05599e-13	81.5308
705	11	16363348	16363996	649	*	ShortStack	siRNA24	NA	NA	osa-b1.0r1-32866	siRNA24 locus with predominant RNA size of 24	NA	NA	NA	NA	-4.34831	1.08158	-4.02035	8.12289e-10	2.43241e-07	26.3888
706	11	16716271	16719308	3038	+	ShortStack	siRNA24	NA	NA	osa-b1.0r1-33030	siRNA24 locus with predominant RNA size of 24	NA	NA	NA	NA	1.95153	0.57233	3.40981	1.89157e-07	3.32118e-05	78.0186
707	11	16719409	16722509	3101	+	ShortStack	siRNA22	NA	NA	osa-b1.0r1-33031	siRNA22 locus with predominant RNA size of 22	NA	NA	NA	NA	1.90989	0.648905	2.94325	6.89653e-06	0.000732418	40.1105
708	11	16872050	16872486	437	*	ShortStack	siRNA24	NA	NA	osa-b1.0r1-33093	siRNA24 locus with predominant RNA size of 24	NA	NA	NA	NA	-4.75501	1.85251	-2.56679	8.79308e-05	0.00602942	2.52379
709	11	16872560	16872988	429	*	ShortStack	siRNA24	NA	NA	osa-b1.0r1-33094	siRNA24 locus with predominant RNA size of 24	NA	NA	NA	NA	4.61312	1.67133	2.76016	2.47443e-05	0.00212897	4.03671
710	11	16910616	16911370	755	*	ShortStack	siRNA24	NA	NA	osa-b1.0r1-33117	siRNA24 locus with predominant RNA size of 24	NA	NA	NA	NA	-3.49851	1.25115	-2.79623	1.93518e-05	0.00173149	6.32394
711	11	16948851	16948872	22	-	ShortStack	OtherRNA	NA	NA	osa-b1.0r1-33132	OtherRNA locus with < 80% of RNAs between 20-24 nts in size	NA	NA	NA	NA	-1.4874	0.660212	-2.25292	0.000577156	0.0271603	2171.94
712	11	16957793	16958938	1146	*	ShortStack	siRNA24	NA	NA	osa-b1.0r1-33136	siRNA24 locus with predominant RNA size of 24	NA	NA	NA	NA	4.38625	0.777325	5.64275	2.22045e-16	2.05599e-13	51.7207
713	11	16977473	16978082	610	*	ShortStack	siRNA24	NA	NA	osa-b1.0r1-33149	siRNA24 locus with predominant RNA size of 24	NA	NA	NA	NA	3.82246	0.954132	4.00621	9.3041e-10	2.7486e-07	17.2903
714	11	17020375	17020944	570	+	ShortStack	siRNA24	NA	NA	osa-b1.0r1-33175	siRNA24 locus with predominant RNA size of 24	NA	NA	NA	NA	-2.98773	1.36104	-2.19518	0.000796748	0.0347809	4.59519
715	11	17064760	17066120	1361	+	ShortStack	OtherRNA	NA	NA	osa-b1.0r1-33193	OtherRNA locus with < 80% of RNAs between 20-24 nts in size	NA	NA	NA	NA	1.62592	0.675137	2.40828	0.000233687	0.0133185	160.609
716	11	17213024	17213528	505	*	ShortStack	siRNA24	NA	NA	osa-b1.0r1-33240	siRNA24 locus with predominant RNA size of 24	NA	NA	NA	NA	-4.85916	2.04424	-2.377	0.000281548	0.0154874	2.68511
717	11	17214089	17215217	1129	*	ShortStack	siRNA24	NA	NA	osa-b1.0r1-33241	siRNA24 locus with predominant RNA size of 24	NA	NA	NA	NA	-2.75352	0.953262	-2.88853	1.0183e-05	0.00101163	46.3347
718	11	17980848	17981757	910	*	ShortStack	siRNA24	NA	NA	osa-b1.0r1-33604	siRNA24 locus with predominant RNA size of 24	NA	NA	NA	NA	2.10673	0.995614	2.11601	0.00122516	0.0481328	38.7642
719	11	18037302	18037519	218	*	ShortStack	siRNA24	NA	NA	osa-b1.0r1-33623	siRNA24 locus with predominant RNA size of 24	NA	NA	NA	NA	-1.97458	0.687942	-2.87027	1.15793e-05	0.00112535	837.424
720	11	18051986	18052421	436	*	ShortStack	siRNA24	NA	NA	osa-b1.0r1-33630	siRNA24 locus with predominant RNA size of 24	NA	NA	NA	NA	3.95939	1.67221	2.36776	0.000297354	0.0161886	4.17695
721	11	18084703	18085414	712	*	ShortStack	siRNA24	NA	NA	osa-b1.0r1-33649	siRNA24 locus with predominant RNA size of 24	NA	NA	NA	NA	5.05001	2.21818	2.27665	0.000504438	0.0245674	28.2415
722	11	18095345	18095413	69	+	ShortStack	OtherRNA	NA	NA	osa-b1.0r1-33655	OtherRNA locus with < 80% of RNAs between 20-24 nts in size	NA	NA	NA	NA	4.09562	1.45862	2.80787	1.78654e-05	0.00161821	5.75906
723	11	18344285	18344444	160	*	ShortStack	siRNA24	NA	NA	osa-b1.0r1-33754	siRNA24 locus with predominant RNA size of 24	NA	NA	NA	NA	-3.09067	1.4342	-2.15498	0.000993016	0.0412239	6.62457
724	11	18441658	18442751	1094	*	ShortStack	siRNA24	NA	NA	osa-b1.0r1-33784	siRNA24 locus with predominant RNA size of 24	NA	NA	NA	NA	-3.51727	1.49317	-2.35557	0.000319486	0.0171643	4.34701
725	11	18896910	18897835	926	*	ShortStack	siRNA24	NA	NA	osa-b1.0r1-33994	siRNA24 locus with predominant RNA size of 24	NA	NA	NA	NA	3.779	0.829762	4.55432	3.44325e-12	1.66608e-09	27.6132
726	11	18965095	18966209	1115	*	ShortStack	siRNA24	NA	NA	osa-b1.0r1-34037	siRNA24 locus with predominant RNA size of 24	NA	NA	NA	NA	2.54713	0.88258	2.886	1.03662e-05	0.00102683	13.1135
727	11	19260375	19260920	546	*	ShortStack	siRNA24	NA	NA	osa-b1.0r1-34179	siRNA24 locus with predominant RNA size of 24	NA	NA	NA	NA	-4.17289	0.864488	-4.827	1.64313e-13	1.00737e-10	42.8705
728	11	19326065	19326410	346	*	ShortStack	siRNA24	NA	NA	osa-b1.0r1-34219	siRNA24 locus with predominant RNA size of 24	NA	NA	NA	NA	4.41928	2.08033	2.12432	0.00117185	0.0465987	1.79847
729	11	19350699	19352371	1673	*	ShortStack	siRNA24	NA	NA	osa-b1.0r1-34231	siRNA24 locus with predominant RNA size of 24	NA	NA	NA	NA	-2.44275	0.854792	-2.85771	1.26442e-05	0.0012108	29.8494
730	11	19592666	19594107	1442	*	ShortStack	siRNA24	NA	NA	osa-b1.0r1-34338	siRNA24 locus with predominant RNA size of 24	NA	NA	NA	NA	-1.39145	0.659709	-2.10918	0.00127066	0.049413	135.376
731	11	19658679	19659754	1076	*	ShortStack	siRNA24	NA	NA	osa-b1.0r1-34367	siRNA24 locus with predominant RNA size of 24	NA	NA	NA	NA	3.08595	0.888054	3.47495	1.10092e-07	2.05723e-05	12.5126
732	11	19725091	19726539	1449	*	ShortStack	siRNA24	NA	NA	osa-b1.0r1-34405	siRNA24 locus with predominant RNA size of 24	NA	NA	NA	NA	1.72454	0.792623	2.17574	0.000886686	0.0378109	13.0892
733	11	19871353	19872395	1043	*	ShortStack	siRNA24	NA	NA	osa-b1.0r1-34480	siRNA24 locus with predominant RNA size of 24	NA	NA	NA	NA	3.02687	0.953246	3.17533	1.22569e-06	0.000163815	9.87024
734	11	20007577	20007815	239	*	ShortStack	OtherRNA	NA	NA	osa-b1.0r1-34544	OtherRNA locus with < 80% of RNAs between 20-24 nts in size	NA	NA	NA	NA	-3.86199	1.7509	-2.20572	0.000751627	0.0332565	2.86579
735	11	20082601	20082653	53	+	ShortStack	OtherRNA	NA	NA	osa-b1.0r1-34566	OtherRNA locus with < 80% of RNAs between 20-24 nts in size	NA	NA	NA	NA	-1.97838	0.663539	-2.98156	5.22897e-06	0.000577358	532.69
736	11	20577763	20578394	632	*	ShortStack	siRNA24	NA	NA	osa-b1.0r1-34748	siRNA24 locus with predominant RNA size of 24	NA	NA	NA	NA	-2.277	1.03525	-2.19947	0.000778111	0.0341532	8.10353
737	11	21045083	21047267	2185	*	ShortStack	siRNA24	NA	NA	osa-b1.0r1-34949	siRNA24 locus with predominant RNA size of 24	NA	NA	NA	NA	-1.84034	0.66848	-2.75302	2.5968e-05	0.00221563	42.7377
738	11	21185582	21185596	15	-	ShortStack	OtherRNA	NA	NA	osa-b1.0r1-34999	OtherRNA locus with < 80% of RNAs between 20-24 nts in size	NA	NA	NA	NA	-2.73642	0.903543	-3.02854	3.707e-06	0.000432672	21.0853
739	11	21250349	21250670	322	*	ShortStack	siRNA24	NA	NA	osa-b1.0r1-35033	siRNA24 locus with predominant RNA size of 24	NA	NA	NA	NA	2.94051	0.952988	3.08557	2.42533e-06	0.000300107	12.1731
740	11	21302681	21303440	760	*	ShortStack	siRNA24	NA	NA	osa-b1.0r1-35057	siRNA24 locus with predominant RNA size of 24	NA	NA	NA	NA	-2.65518	1.0781	-2.46282	0.000168003	0.010193	22.7938
741	11	21403596	21403977	382	+	ShortStack	OtherRNA	NA	NA	osa-b1.0r1-35095	OtherRNA locus with < 80% of RNAs between 20-24 nts in size	NA	NA	NA	NA	4.78164	1.15249	4.14895	2.31272e-10	7.79026e-08	13.5062
742	11	21442541	21442976	436	*	ShortStack	siRNA24	NA	NA	osa-b1.0r1-35104	siRNA24 locus with predominant RNA size of 24	NA	NA	NA	NA	-4.96455	1.85244	-2.68	4.22792e-05	0.00330061	5.96947
743	11	21458806	21459209	404	*	ShortStack	siRNA24	NA	NA	osa-b1.0r1-35109	siRNA24 locus with predominant RNA size of 24	NA	NA	NA	NA	-2.71676	0.662956	-4.09795	3.82342e-10	1.22849e-07	870.387
744	11	21464720	21467875	3156	*	ShortStack	siRNA24	NA	NA	osa-b1.0r1-35112	siRNA24 locus with predominant RNA size of 24	NA	NA	NA	NA	-1.86241	0.542171	-3.4351	1.53483e-07	2.77014e-05	100.567
745	11	21560228	21560756	529	*	ShortStack	siRNA24	NA	NA	osa-b1.0r1-35146	siRNA24 locus with predominant RNA size of 24	NA	NA	NA	NA	3.32116	0.971008	3.42033	1.73437e-07	3.0819e-05	23.5823
746	11	21667391	21667708	318	*	ShortStack	siRNA24	NA	NA	osa-b1.0r1-35199	siRNA24 locus with predominant RNA size of 24	NA	NA	NA	NA	11.4385	0.857777	13.3351	2.22045e-16	2.05599e-13	1957.71
747	11	21817254	21821172	3919	*	ShortStack	siRNA24	NA	NA	osa-b1.0r1-35269	siRNA24 locus with predominant RNA size of 24	NA	NA	NA	NA	-1.82653	0.725611	-2.51723	0.000120082	0.00779531	24.5856
748	11	21911195	21911518	324	*	ShortStack	siRNA24	NA	NA	osa-b1.0r1-35302	siRNA24 locus with predominant RNA size of 24	NA	NA	NA	NA	-1.55732	0.599742	-2.59665	7.26889e-05	0.00515913	242.384
749	11	22053486	22053536	51	*	ShortStack	OtherRNA	NA	NA	osa-b1.0r1-35379	OtherRNA locus with < 80% of RNAs between 20-24 nts in size	NA	NA	NA	NA	2.18091	0.86004	2.53583	0.000106899	0.00708866	16.7972
750	11	22071678	22073050	1373	*	ShortStack	siRNA24	NA	NA	osa-b1.0r1-35390	siRNA24 locus with predominant RNA size of 24	NA	NA	NA	NA	2.73588	0.696261	3.92939	1.93067e-09	5.37585e-07	942.176
751	11	22081833	22081983	151	+	ShortStack	OtherRNA	NA	NA	osa-b1.0r1-35394	OtherRNA locus with < 80% of RNAs between 20-24 nts in size	NA	NA	NA	NA	1.37368	0.568686	2.41553	0.00022374	0.0128535	73.3332
752	11	22118188	22118352	165	+	ShortStack	OtherRNA	NA	NA	osa-b1.0r1-35403	OtherRNA locus with < 80% of RNAs between 20-24 nts in size	NA	NA	NA	NA	1.8013	0.541463	3.32672	3.72015e-07	5.95415e-05	256.407
753	11	22125424	22125510	87	+	ShortStack	OtherRNA	NA	NA	osa-b1.0r1-35411	OtherRNA locus with < 80% of RNAs between 20-24 nts in size	NA	NA	NA	NA	1.92274	0.638107	3.0132	4.14982e-06	0.000475745	119.071
754	11	22186022	22187035	1014	*	ShortStack	siRNA24	NA	NA	osa-b1.0r1-35428	siRNA24 locus with predominant RNA size of 24	NA	NA	NA	NA	-2.28222	0.590675	-3.86375	3.56412e-09	9.43682e-07	136.326
755	11	22266379	22266745	367	*	ShortStack	siRNA24	NA	NA	osa-b1.0r1-35468	siRNA24 locus with predominant RNA size of 24	NA	NA	NA	NA	-1.62598	0.651709	-2.49495	0.000137888	0.00871471	89.1241
756	11	22267576	22267595	20	+	ShortStack	OtherRNA	NA	NA	osa-b1.0r1-35469	OtherRNA locus with < 80% of RNAs between 20-24 nts in size	NA	NA	NA	NA	3.99822	0.781205	5.11801	5.32907e-15	4.07735e-12	27.269
757	11	22268960	22268976	17	-	ShortStack	OtherRNA	NA	NA	osa-b1.0r1-35470	OtherRNA locus with < 80% of RNAs between 20-24 nts in size	NA	NA	NA	NA	1.56206	0.483915	3.22796	8.14518e-07	0.000115369	9406.24
758	11	22278863	22279289	427	*	ShortStack	siRNA24	NA	NA	osa-b1.0r1-35476	siRNA24 locus with predominant RNA size of 24	NA	NA	NA	NA	-2.84169	0.890602	-3.19075	1.0881e-06	0.000147239	27.8181
759	11	22348910	22349585	676	*	ShortStack	siRNA24	NA	NA	osa-b1.0r1-35509	siRNA24 locus with predominant RNA size of 24	NA	NA	NA	NA	2.33081	1.0622	2.19432	0.00080056	0.0349085	19.0634
760	11	22389156	22389551	396	*	ShortStack	siRNA24	NA	NA	osa-b1.0r1-35533	siRNA24 locus with predominant RNA size of 24	NA	NA	NA	NA	-3.39456	1.05536	-3.2165	8.90826e-07	0.000124233	16.1789
761	11	22443550	22445330	1781	*	ShortStack	siRNA24	NA	NA	osa-b1.0r1-35564	siRNA24 locus with predominant RNA size of 24	NA	NA	NA	NA	-2.48645	0.812721	-3.05941	2.94908e-06	0.000355218	21.8786
762	11	22479031	22479950	920	*	ShortStack	siRNA24	NA	NA	osa-b1.0r1-35586	siRNA24 locus with predominant RNA size of 24	NA	NA	NA	NA	2.16727	1.00793	2.15022	0.001019	0.0420308	7.68215
763	11	22505967	22506462	496	*	ShortStack	siRNA24	NA	NA	osa-b1.0r1-35602	siRNA24 locus with predominant RNA size of 24	NA	NA	NA	NA	1.63974	0.620143	2.64412	5.34883e-05	0.0039991	161.846
764	11	22507025	22507206	182	*	ShortStack	siRNA24	NA	NA	osa-b1.0r1-35604	siRNA24 locus with predominant RNA size of 24	NA	NA	NA	NA	1.5405	0.598651	2.57329	8.43789e-05	0.00583085	96.7056
765	11	22643766	22643802	37	+	ShortStack	OtherRNA	NA	NA	osa-b1.0r1-35659	OtherRNA locus with < 80% of RNAs between 20-24 nts in size	NA	NA	NA	NA	-1.82179	0.651384	-2.7968	1.92768e-05	0.00172582	166.869
766	11	22737376	22737677	302	-	ShortStack	siRNA24	NA	NA	osa-b1.0r1-35698	siRNA24 locus with predominant RNA size of 24	NA	NA	NA	NA	-4.76326	1.95236	-2.43975	0.000193325	0.0114031	2.62715
767	11	22759561	22760037	477	+	ShortStack	siRNA24	NA	NA	osa-b1.0r1-35711	siRNA24 locus with predominant RNA size of 24	NA	NA	NA	NA	-2.06658	0.760092	-2.71885	3.26699e-05	0.00266577	18.4251
768	11	22923351	22924123	773	*	ShortStack	siRNA24	NA	NA	osa-b1.0r1-35762	siRNA24 locus with predominant RNA size of 24	NA	NA	NA	NA	1.19129	0.553945	2.15056	0.00101716	0.0419738	775.267
769	11	22996770	22997344	575	*	ShortStack	siRNA21	NA	NA	osa-b1.0r1-35805	siRNA21 locus with predominant RNA size of 21	NA	NA	NA	NA	-4.26092	1.68799	-2.52425	0.000114933	0.00752211	3.66726
770	11	23074271	23075311	1041	*	ShortStack	siRNA24	NA	NA	osa-b1.0r1-35853	siRNA24 locus with predominant RNA size of 24	NA	NA	NA	NA	2.70677	0.749376	3.61203	3.41612e-08	7.22456e-06	22.7715
771	11	23116406	23117552	1147	*	ShortStack	siRNA24	NA	NA	osa-b1.0r1-35873	siRNA24 locus with predominant RNA size of 24	NA	NA	NA	NA	-2.5927	1.03296	-2.50996	0.000125638	0.00808566	10.0048
772	11	23202925	23203402	478	*	ShortStack	siRNA24	NA	NA	osa-b1.0r1-35908	siRNA24 locus with predominant RNA size of 24	NA	NA	NA	NA	-4.67953	1.04378	-4.48327	7.39631e-12	3.29511e-09	18.4701
773	11	23238279	23238374	96	+	ShortStack	siRNA22	NA	NA	osa-b1.0r1-35928	siRNA22 locus with predominant RNA size of 22	NA	NA	NA	NA	-2.16888	0.939159	-2.30939	0.000418062	0.0212692	17.5748
774	11	23529185	23530329	1145	*	ShortStack	siRNA24	NA	NA	osa-b1.0r1-36052	siRNA24 locus with predominant RNA size of 24	NA	NA	NA	NA	-2.18619	0.966332	-2.26236	0.00054713	0.0261088	219.986
775	11	23604650	23604976	327	*	ShortStack	siRNA24	NA	NA	osa-b1.0r1-36083	siRNA24 locus with predominant RNA size of 24	NA	NA	NA	NA	1.98003	0.898161	2.20453	0.000756588	0.0334255	10.1976
776	11	23744954	23745234	281	*	ShortStack	siRNA24	NA	NA	osa-b1.0r1-36153	siRNA24 locus with predominant RNA size of 24	NA	NA	NA	NA	-1.93011	0.748574	-2.57839	8.16861e-05	0.00567927	161.215
777	11	23746420	23747511	1092	*	ShortStack	siRNA24	NA	NA	osa-b1.0r1-36154	siRNA24 locus with predominant RNA size of 24	NA	NA	NA	NA	-1.6153	0.642588	-2.51375	0.000122714	0.00793324	176.591
778	11	23896688	23896937	250	+	ShortStack	OtherRNA	NA	NA	osa-b1.0r1-36212	OtherRNA locus with < 80% of RNAs between 20-24 nts in size	NA	NA	NA	NA	-1.47909	0.550457	-2.68701	4.03676e-05	0.00317563	2552.95
779	11	23963709	23964151	443	*	ShortStack	siRNA24	NA	NA	osa-b1.0r1-36239	siRNA24 locus with predominant RNA size of 24	NA	NA	NA	NA	5.89175	2.48547	2.37048	0.000292626	0.0159804	29.4989
780	11	24194824	24194840	17	-	ShortStack	OtherRNA	NA	NA	osa-b1.0r1-36340	OtherRNA locus with < 80% of RNAs between 20-24 nts in size	NA	NA	NA	NA	-1.82689	0.808951	-2.25835	0.000559704	0.0265527	21.0075
781	11	24222023	24222124	102	-	ShortStack	OtherRNA	NA	NA	osa-b1.0r1-36354	OtherRNA locus with < 80% of RNAs between 20-24 nts in size	NA	NA	NA	NA	1.90475	0.821214	2.31943	0.000394483	0.0203171	14.8683
782	11	24257199	24257814	616	*	ShortStack	siRNA21	NA	NA	osa-b1.0r1-36371	siRNA21 locus with predominant RNA size of 21	NA	NA	NA	NA	-1.81661	0.854684	-2.12548	0.00116453	0.0463852	196.789
783	11	24274854	24274928	75	-	ShortStack	OtherRNA	NA	NA	osa-b1.0r1-36381	OtherRNA locus with < 80% of RNAs between 20-24 nts in size	NA	NA	NA	NA	-4.06725	1.80292	-2.25592	0.000567428	0.0268228	3.33902
784	11	24291178	24291864	687	*	ShortStack	siRNA21	NA	NA	osa-b1.0r1-36394	siRNA21 locus with predominant RNA size of 21	NA	NA	NA	NA	2.40556	1.0777	2.23212	0.00064878	0.029723	9.59268
785	11	24375016	24375807	792	*	ShortStack	siRNA24	NA	NA	osa-b1.0r1-36442	siRNA24 locus with predominant RNA size of 24	NA	NA	NA	NA	3.94847	1.55568	2.5381	0.000105386	0.00700674	4.17049
786	11	24479126	24480768	1643	*	ShortStack	siRNA24	NA	NA	osa-b1.0r1-36495	siRNA24 locus with predominant RNA size of 24	NA	NA	NA	NA	-1.46812	0.639478	-2.29582	0.000452042	0.0226012	35.227
787	11	24581733	24582032	300	-	ShortStack	OtherRNA	NA	NA	osa-b1.0r1-36549	OtherRNA locus with < 80% of RNAs between 20-24 nts in size	NA	NA	NA	NA	-3.48927	1.4611	-2.38811	0.000263587	0.0146816	9.71437
788	11	24592366	24593394	1029	*	ShortStack	siRNA24	NA	NA	osa-b1.0r1-36557	siRNA24 locus with predominant RNA size of 24	NA	NA	NA	NA	1.96074	0.834996	2.3482	0.000333593	0.0177732	15.6715
789	11	24731031	24731729	699	*	ShortStack	siRNA24	NA	NA	osa-b1.0r1-36623	siRNA24 locus with predominant RNA size of 24	NA	NA	NA	NA	-2.59506	0.834904	-3.10821	2.0453e-06	0.000258805	27.6229
790	11	24831032	24832012	981	*	ShortStack	siRNA24	NA	NA	osa-b1.0r1-36675	siRNA24 locus with predominant RNA size of 24	NA	NA	NA	NA	3.7609	0.800743	4.69677	7.1787e-13	4.01528e-10	32.2397
791	11	24842672	24843374	703	*	ShortStack	siRNA24	NA	NA	osa-b1.0r1-36679	siRNA24 locus with predominant RNA size of 24	NA	NA	NA	NA	1.45359	0.604935	2.40289	0.000241344	0.0136714	49.9266
792	11	24952864	24953225	362	*	ShortStack	OtherRNA	NA	NA	osa-b1.0r1-36728	OtherRNA locus with < 80% of RNAs between 20-24 nts in size	NA	NA	NA	NA	-2.61936	1.08842	-2.40657	0.000236099	0.0134301	7.63541
793	11	25124449	25125239	791	*	ShortStack	siRNA21	NA	NA	osa-b1.0r1-36824	siRNA21 locus with predominant RNA size of 21	NA	NA	NA	NA	2.55338	1.08853	2.34571	0.000338487	0.017982	8.04487
794	11	25140959	25141702	744	*	ShortStack	siRNA24	NA	NA	osa-b1.0r1-36836	siRNA24 locus with predominant RNA size of 24	NA	NA	NA	NA	-2.63802	0.912113	-2.89221	9.92164e-06	0.000989778	12.3104
795	11	25142055	25144524	2470	*	ShortStack	siRNA21	NA	NA	osa-b1.0r1-36837	siRNA21 locus with predominant RNA size of 21	NA	NA	NA	NA	-1.48419	0.65134	-2.27868	0.000498632	0.0243546	37.3644
796	11	25216902	25218073	1172	*	ShortStack	siRNA24	NA	NA	osa-b1.0r1-36864	siRNA24 locus with predominant RNA size of 24	NA	NA	NA	NA	-1.71347	0.554814	-3.08836	2.37512e-06	0.000294756	219.965
797	11	25241914	25242997	1084	*	ShortStack	siRNA24	NA	NA	osa-b1.0r1-36871	siRNA24 locus with predominant RNA size of 24	NA	NA	NA	NA	2.89437	0.717124	4.03609	6.97925e-10	2.11813e-07	23.7932
798	11	25368612	25368632	21	-	ShortStack	OtherRNA	NA	NA	osa-b1.0r1-36941	OtherRNA locus with < 80% of RNAs between 20-24 nts in size	NA	NA	NA	NA	-2.25704	0.872438	-2.58705	7.72932e-05	0.00542799	15.4995
799	11	25386418	25386573	156	-	ShortStack	OtherRNA	NA	NA	osa-b1.0r1-36945	OtherRNA locus with < 80% of RNAs between 20-24 nts in size	NA	NA	NA	NA	-1.903	0.770073	-2.47119	0.000159607	0.00978533	47.5445
800	11	25614058	25614537	480	*	ShortStack	siRNA24	NA	NA	osa-b1.0r1-37051	siRNA24 locus with predominant RNA size of 24	NA	NA	NA	NA	-1.51209	0.588381	-2.56992	8.62053e-05	0.00593261	84.9375
801	11	25624168	25625057	890	*	ShortStack	siRNA24	NA	NA	osa-b1.0r1-37056	siRNA24 locus with predominant RNA size of 24	NA	NA	NA	NA	3.11996	0.869954	3.58635	4.26716e-08	8.83546e-06	18.0048
802	11	25787224	25787712	489	*	ShortStack	siRNA24	NA	NA	osa-b1.0r1-37106	siRNA24 locus with predominant RNA size of 24	NA	NA	NA	NA	3.03905	0.842067	3.60903	3.50609e-08	7.39218e-06	26.3127
803	11	25803027	25803666	640	*	ShortStack	siRNA24	NA	NA	osa-b1.0r1-37112	siRNA24 locus with predominant RNA size of 24	NA	NA	NA	NA	-3.18371	0.92534	-3.44058	1.46654e-07	2.66118e-05	86.4701
804	11	25819439	25820094	656	*	ShortStack	siRNA24	NA	NA	osa-b1.0r1-37115	siRNA24 locus with predominant RNA size of 24	NA	NA	NA	NA	3.36777	1.2998	2.591	7.5369e-05	0.00531633	7.09017
805	11	25894090	25894414	325	-	ShortStack	OtherRNA	NA	NA	osa-b1.0r1-37146	OtherRNA locus with < 80% of RNAs between 20-24 nts in size	NA	NA	NA	NA	1.70113	0.687337	2.47496	0.000155963	0.00960962	29.5838
806	11	26322622	26323354	733	*	ShortStack	siRNA21	NA	NA	osa-b1.0r1-37272	siRNA21 locus with predominant RNA size of 21	NA	NA	NA	NA	-2.59125	1.02049	-2.53922	0.000104643	0.00696635	14.0893
807	11	26481989	26482314	326	*	ShortStack	siRNA24	NA	NA	osa-b1.0r1-37341	siRNA24 locus with predominant RNA size of 24	NA	NA	NA	NA	2.44361	1.12103	2.17979	0.000867221	0.0371659	5.51034
808	11	26501354	26501539	186	*	ShortStack	siRNA24	NA	NA	osa-b1.0r1-37355	siRNA24 locus with predominant RNA size of 24	NA	NA	NA	NA	-4.39253	1.98241	-2.21575	0.000710892	0.0318517	1.96704
809	11	26587409	26587873	465	+	ShortStack	siRNA24	NA	NA	osa-b1.0r1-37387	siRNA24 locus with predominant RNA size of 24	NA	NA	NA	NA	-1.5525	0.654196	-2.37314	0.000288055	0.0157779	134.242
810	11	26687106	26689618	2513	*	ShortStack	siRNA24	NA	NA	osa-b1.0r1-37425	siRNA24 locus with predominant RNA size of 24	NA	NA	NA	NA	-2.93708	1.0064	-2.9184	8.23847e-06	0.000848893	32.94
811	11	26830954	26830976	23	-	ShortStack	OtherRNA	NA	NA	osa-b1.0r1-37486	OtherRNA locus with < 80% of RNAs between 20-24 nts in size	NA	NA	NA	NA	-2.74964	0.770751	-3.56748	5.02047e-08	1.02161e-05	1290.9
812	11	26977998	26978436	439	*	ShortStack	siRNA24	NA	NA	osa-b1.0r1-37537	siRNA24 locus with predominant RNA size of 24	NA	NA	NA	NA	5.86729	1.30955	4.48037	7.62879e-12	3.38291e-09	15.8372
813	11	26981345	26981727	383	-	ShortStack	siRNA21	NA	NA	osa-b1.0r1-37539	siRNA21 locus with predominant RNA size of 21	NA	NA	NA	NA	-2.5204	0.781619	-3.22458	8.36322e-07	0.000117909	22.9878
814	11	26982273	26982682	410	-	ShortStack	siRNA21	NA	NA	osa-b1.0r1-37540	siRNA21 locus with predominant RNA size of 21	NA	NA	NA	NA	-1.53313	0.626409	-2.44749	0.000184458	0.0109862	66.7951
815	11	27000858	27001498	641	*	ShortStack	siRNA24	NA	NA	osa-b1.0r1-37543	siRNA24 locus with predominant RNA size of 24	NA	NA	NA	NA	-2.69941	1.27979	-2.10926	0.00127014	0.0493985	5.35088
816	11	27390494	27391190	697	*	ShortStack	OtherRNA	NA	NA	osa-b1.0r1-37696	OtherRNA locus with < 80% of RNAs between 20-24 nts in size	NA	NA	NA	NA	-2.117	0.805439	-2.62838	5.92494e-05	0.00435668	2168.43
817	11	27442715	27442732	18	+	ShortStack	OtherRNA	NA	NA	osa-b1.0r1-37725	OtherRNA locus with < 80% of RNAs between 20-24 nts in size	NA	NA	NA	NA	-2.02355	0.763566	-2.65014	5.14318e-05	0.00387352	34.4262
818	11	27488763	27489131	369	-	ShortStack	siRNA24	NA	NA	osa-b1.0r1-37750	siRNA24 locus with predominant RNA size of 24	NA	NA	NA	NA	-4.86279	1.81398	-2.68072	4.20792e-05	0.00328763	2.78603
819	11	27568921	27570082	1162	*	ShortStack	siRNA24	NA	NA	osa-b1.0r1-37786	siRNA24 locus with predominant RNA size of 24	NA	NA	NA	NA	-1.50781	0.525348	-2.87011	1.15927e-05	0.00112642	376.467
820	11	27829890	27831686	1797	*	ShortStack	siRNA24	NA	NA	osa-b1.0r1-37883	siRNA24 locus with predominant RNA size of 24	NA	NA	NA	NA	5.52256	0.700684	7.88167	2.22045e-16	2.05599e-13	269.316
821	11	28164525	28165211	687	*	ShortStack	siRNA24	NA	NA	osa-b1.0r1-38004	siRNA24 locus with predominant RNA size of 24	NA	NA	NA	NA	2.15961	0.992744	2.1754	0.000888337	0.0378653	7.67943
822	11	28323983	28324637	655	*	ShortStack	siRNA24	NA	NA	osa-b1.0r1-38070	siRNA24 locus with predominant RNA size of 24	NA	NA	NA	NA	2.50747	0.803567	3.12043	1.86474e-06	0.000238558	58.6499
823	11	28326359	28326920	562	*	ShortStack	siRNA24	NA	NA	osa-b1.0r1-38073	siRNA24 locus with predominant RNA size of 24	NA	NA	NA	NA	2.5366	1.0894	2.32844	0.000374374	0.0194863	6.62437
824	11	28349956	28350399	444	*	ShortStack	siRNA24	NA	NA	osa-b1.0r1-38080	siRNA24 locus with predominant RNA size of 24	NA	NA	NA	NA	-1.59828	0.712192	-2.24417	0.000606346	0.0282138	33.4566
825	11	28597671	28598162	492	*	ShortStack	siRNA24	NA	NA	osa-b1.0r1-38175	siRNA24 locus with predominant RNA size of 24	NA	NA	NA	NA	-2.29319	0.766314	-2.9925	4.82865e-06	0.0005393	300.23
826	11	28705045	28705252	208	-	ShortStack	OtherRNA	NA	NA	osa-b1.0r1-38211	OtherRNA locus with < 80% of RNAs between 20-24 nts in size	NA	NA	NA	NA	-3.39985	1.2635	-2.69081	3.93666e-05	0.00310941	6.00523
827	11	28722624	28723474	851	*	ShortStack	siRNA24	NA	NA	osa-b1.0r1-38223	siRNA24 locus with predominant RNA size of 24	NA	NA	NA	NA	2.61754	0.823677	3.17787	1.20187e-06	0.000160975	15.9872
828	11	28788454	28788875	422	*	ShortStack	siRNA24	NA	NA	osa-b1.0r1-38252	siRNA24 locus with predominant RNA size of 24	NA	NA	NA	NA	4.2355	1.66419	2.54508	0.000100863	0.00675923	3.30456
829	11	28824443	28824602	160	+	ShortStack	OtherRNA	NA	NA	osa-b1.0r1-38268	OtherRNA locus with < 80% of RNAs between 20-24 nts in size	NA	NA	NA	NA	1.59879	0.734046	2.17805	0.000875514	0.0374415	16.1951
830	11	28857868	28857975	108	-	ShortStack	OtherRNA	NA	NA	osa-b1.0r1-38277	OtherRNA locus with < 80% of RNAs between 20-24 nts in size	NA	NA	NA	NA	2.50717	0.615092	4.07609	4.73432e-10	1.49268e-07	74.242
831	11	28914664	28918707	4044	*	ShortStack	siRNA24	NA	NA	osa-b1.0r1-38295	siRNA24 locus with predominant RNA size of 24	NA	NA	NA	NA	-3.68796	0.941917	-3.91538	2.20243e-09	6.04805e-07	147.867
832	12	312211	312333	123	+	ShortStack	OtherRNA	NA	NA	osa-b1.0r1-38452	OtherRNA locus with < 80% of RNAs between 20-24 nts in size	NA	NA	NA	NA	-2.35682	0.716925	-3.2874	5.09596e-07	7.76105e-05	237.95
833	12	453542	455524	1983	*	ShortStack	siRNA24	NA	NA	osa-b1.0r1-38495	siRNA24 locus with predominant RNA size of 24	NA	NA	NA	NA	-2.58261	1.21062	-2.1333	0.00111661	0.0449706	4.82726
834	12	727818	728253	436	+	ShortStack	OtherRNA	NA	NA	osa-b1.0r1-38587	OtherRNA locus with < 80% of RNAs between 20-24 nts in size	NA	NA	NA	NA	5.7201	0.817926	6.99342	2.22045e-16	2.05599e-13	130.228
835	12	728335	728576	242	+	ShortStack	OtherRNA	NA	NA	osa-b1.0r1-38588	OtherRNA locus with < 80% of RNAs between 20-24 nts in size	NA	NA	NA	NA	5.93851	1.59485	3.72354	1.27762e-08	2.98192e-06	5.10107
836	12	776238	776764	527	*	ShortStack	siRNA24	NA	NA	osa-b1.0r1-38620	siRNA24 locus with predominant RNA size of 24	NA	NA	NA	NA	-1.34614	0.625392	-2.15248	0.00100659	0.0416466	791.05
837	12	799713	800612	900	*	ShortStack	siRNA24	NA	NA	osa-b1.0r1-38628	siRNA24 locus with predominant RNA size of 24	NA	NA	NA	NA	2.60107	0.890118	2.92216	8.02044e-06	0.000830443	16.005
838	12	800901	802173	1273	*	ShortStack	siRNA24	NA	NA	osa-b1.0r1-38629	siRNA24 locus with predominant RNA size of 24	NA	NA	NA	NA	-2.09192	0.691711	-3.02427	3.82548e-06	0.000444348	40.2105
839	12	864777	865313	537	+	ShortStack	OtherRNA	NA	NA	osa-b1.0r1-38658	OtherRNA locus with < 80% of RNAs between 20-24 nts in size	NA	NA	NA	NA	-1.77161	0.666523	-2.65799	4.88597e-05	0.00371665	1059.29
840	12	916326	916564	239	+	ShortStack	OtherRNA	NA	NA	osa-b1.0r1-38674	OtherRNA locus with < 80% of RNAs between 20-24 nts in size	NA	NA	NA	NA	3.80187	1.60421	2.36993	0.000293564	0.0160218	3.75311
841	12	1062656	1064178	1523	*	ShortStack	siRNA24	NA	NA	osa-b1.0r1-38728	siRNA24 locus with predominant RNA size of 24	NA	NA	NA	NA	-1.58787	0.685355	-2.31686	0.000400403	0.0205583	281.837
842	12	1076982	1077311	330	*	ShortStack	siRNA24	NA	NA	osa-b1.0r1-38735	siRNA24 locus with predominant RNA size of 24	NA	NA	NA	NA	2.50282	0.87528	2.85945	1.24918e-05	0.00119865	12.729
843	12	1237960	1238555	596	*	ShortStack	siRNA24	NA	NA	osa-b1.0r1-38797	siRNA24 locus with predominant RNA size of 24	NA	NA	NA	NA	2.94084	1.16638	2.52134	0.000117043	0.0076346	10.6969
844	12	1275485	1276021	537	*	ShortStack	siRNA24	NA	NA	osa-b1.0r1-38817	siRNA24 locus with predominant RNA size of 24	NA	NA	NA	NA	4.06137	0.998031	4.06938	5.05368e-10	1.58461e-07	18.3889
845	12	1287410	1287529	120	-	ShortStack	OtherRNA	NA	NA	osa-b1.0r1-38827	OtherRNA locus with < 80% of RNAs between 20-24 nts in size	NA	NA	NA	NA	2.38982	0.808541	2.95571	6.30474e-06	0.000678752	12.906
846	12	1483332	1485307	1976	*	ShortStack	siRNA24	NA	NA	osa-b1.0r1-38904	siRNA24 locus with predominant RNA size of 24	NA	NA	NA	NA	2.44336	0.791682	3.08629	2.41224e-06	0.000298716	17.9976
847	12	1519821	1521053	1233	*	ShortStack	siRNA24	NA	NA	osa-b1.0r1-38919	siRNA24 locus with predominant RNA size of 24	NA	NA	NA	NA	2.8109	0.837385	3.35676	2.91834e-07	4.84864e-05	15.1481
848	12	1526114	1526133	20	-	ShortStack	OtherRNA	NA	NA	osa-b1.0r1-38922	OtherRNA locus with < 80% of RNAs between 20-24 nts in size	NA	NA	NA	NA	-1.86856	0.578683	-3.229	8.07955e-07	0.0001146	137.91
849	12	1573370	1575070	1701	*	ShortStack	siRNA24	NA	NA	osa-b1.0r1-38933	siRNA24 locus with predominant RNA size of 24	NA	NA	NA	NA	-3.25371	0.838368	-3.88101	3.03638e-09	8.13218e-07	409.658
850	12	1802060	1802601	542	*	ShortStack	siRNA24	NA	NA	osa-b1.0r1-39011	siRNA24 locus with predominant RNA size of 24	NA	NA	NA	NA	3.40338	0.714057	4.76626	3.28626e-13	1.92633e-10	93.1981
851	12	1932203	1933295	1093	*	ShortStack	siRNA24	NA	NA	osa-b1.0r1-39058	siRNA24 locus with predominant RNA size of 24	NA	NA	NA	NA	2.67075	1.23252	2.1669	0.000930589	0.0392424	5.48961
852	12	2274010	2274310	301	*	ShortStack	siRNA24	NA	NA	osa-b1.0r1-39173	siRNA24 locus with predominant RNA size of 24	NA	NA	NA	NA	-4.29704	1.96813	-2.18331	0.000850587	0.0366096	1.87715
853	12	2399392	2399635	244	*	ShortStack	siRNA24	NA	NA	osa-b1.0r1-39233	siRNA24 locus with predominant RNA size of 24	NA	NA	NA	NA	-1.81	0.683555	-2.64793	5.2179e-05	0.00391887	50.3657
854	12	2405827	2406128	302	*	ShortStack	siRNA24	NA	NA	osa-b1.0r1-39236	siRNA24 locus with predominant RNA size of 24	NA	NA	NA	NA	-3.38357	1.37493	-2.4609	0.000169982	0.0102899	6.17607
855	12	2657675	2657708	34	+	ShortStack	siRNA21	NA	NA	osa-b1.0r1-39335	siRNA21 locus with predominant RNA size of 21	NA	NA	NA	NA	2.02129	0.859	2.35308	0.000324192	0.0173686	10.4453
856	12	2696371	2697225	855	*	ShortStack	siRNA24	NA	NA	osa-b1.0r1-39359	siRNA24 locus with predominant RNA size of 24	NA	NA	NA	NA	-2.26612	1.01517	-2.23226	0.000648281	0.0297056	6.94191
857	12	2801706	2801822	117	*	ShortStack	siRNA24	NA	NA	osa-b1.0r1-39399	siRNA24 locus with predominant RNA size of 24	NA	NA	NA	NA	-2.571	1.09819	-2.34114	0.000347674	0.0183709	10.8418
858	12	3056272	3056612	341	*	ShortStack	siRNA24	NA	NA	osa-b1.0r1-39512	siRNA24 locus with predominant RNA size of 24	NA	NA	NA	NA	4.04413	1.79391	2.25436	0.000572451	0.0269974	2.76163
859	12	3232423	3232885	463	-	ShortStack	OtherRNA	NA	NA	osa-b1.0r1-39591	OtherRNA locus with < 80% of RNAs between 20-24 nts in size	NA	NA	NA	NA	-1.90554	0.741444	-2.57004	8.61367e-05	0.0059288	21.0277
860	12	3359772	3359946	175	-	ShortStack	OtherRNA	NA	NA	osa-b1.0r1-39627	OtherRNA locus with < 80% of RNAs between 20-24 nts in size	NA	NA	NA	NA	-1.46589	0.574568	-2.55128	9.69933e-05	0.00654436	1054.6
861	12	3419662	3420450	789	*	ShortStack	siRNA24	NA	NA	osa-b1.0r1-39654	siRNA24 locus with predominant RNA size of 24	NA	NA	NA	NA	3.24669	1.21133	2.68027	4.22049e-05	0.00329579	9.56631
862	12	3577583	3578067	485	*	ShortStack	siRNA24	NA	NA	osa-b1.0r1-39722	siRNA24 locus with predominant RNA size of 24	NA	NA	NA	NA	-4.25126	1.98812	-2.13833	0.00108672	0.0440852	1.79375
863	12	3827266	3827392	127	*	ShortStack	siRNA24	NA	NA	osa-b1.0r1-39829	siRNA24 locus with predominant RNA size of 24	NA	NA	NA	NA	-2.68729	1.02774	-2.61476	6.47025e-05	0.0046852	9.00605
864	12	3872325	3872541	217	+	ShortStack	OtherRNA	NA	NA	osa-b1.0r1-39849	OtherRNA locus with < 80% of RNAs between 20-24 nts in size	NA	NA	NA	NA	-2.23621	0.661828	-3.37884	2.4383e-07	4.14602e-05	140.124
865	12	3920304	3921788	1485	*	ShortStack	siRNA24	NA	NA	osa-b1.0r1-39866	siRNA24 locus with predominant RNA size of 24	NA	NA	NA	NA	-2.53261	0.986935	-2.56614	8.8295e-05	0.00605044	23.9914
866	12	4233886	4234550	665	*	ShortStack	siRNA24	NA	NA	osa-b1.0r1-39998	siRNA24 locus with predominant RNA size of 24	NA	NA	NA	NA	2.6057	0.881646	2.95549	6.31481e-06	0.000679677	21.7315
867	12	4340332	4340551	220	+	ShortStack	siRNA24	NA	NA	osa-b1.0r1-40026	siRNA24 locus with predominant RNA size of 24	NA	NA	NA	NA	-2.26544	0.779244	-2.90723	8.91959e-06	0.00090621	19.548
868	12	4499736	4502499	2764	+	ShortStack	OtherRNA	NA	NA	osa-b1.0r1-40084	OtherRNA locus with < 80% of RNAs between 20-24 nts in size	NA	NA	NA	NA	2.33638	0.908891	2.57058	8.58408e-05	0.00591237	57.3342
869	12	4502879	4504355	1477	+	ShortStack	OtherRNA	NA	NA	osa-b1.0r1-40085	OtherRNA locus with < 80% of RNAs between 20-24 nts in size	NA	NA	NA	NA	2.27697	0.834707	2.72787	3.07575e-05	0.00254138	57.2995
870	12	4562136	4564139	2004	*	ShortStack	siRNA24	NA	NA	osa-b1.0r1-40125	siRNA24 locus with predominant RNA size of 24	NA	NA	NA	NA	-2.7187	0.69562	-3.90832	2.35312e-09	6.41288e-07	29.2919
871	12	4660303	4662166	1864	*	ShortStack	siRNA24	NA	NA	osa-b1.0r1-40181	siRNA24 locus with predominant RNA size of 24	NA	NA	NA	NA	3.86109	0.825094	4.67957	8.69527e-13	4.78485e-10	39.0255
872	12	4690298	4690550	253	*	ShortStack	siRNA24	NA	NA	osa-b1.0r1-40198	siRNA24 locus with predominant RNA size of 24	NA	NA	NA	NA	-4.46126	1.89843	-2.34997	0.000330161	0.017626	2.09536
873	12	4691287	4691870	584	*	ShortStack	siRNA24	NA	NA	osa-b1.0r1-40199	siRNA24 locus with predominant RNA size of 24	NA	NA	NA	NA	-4.50824	1.95271	-2.30871	0.000419712	0.021335	2.15874
874	12	4694793	4694911	119	+	ShortStack	OtherRNA	NA	NA	osa-b1.0r1-40202	OtherRNA locus with < 80% of RNAs between 20-24 nts in size	NA	NA	NA	NA	1.89164	0.748509	2.52721	0.000112826	0.0074092	28.8231
875	12	4697504	4697661	158	+	ShortStack	OtherRNA	NA	NA	osa-b1.0r1-40205	OtherRNA locus with < 80% of RNAs between 20-24 nts in size	NA	NA	NA	NA	3.50387	1.46738	2.38784	0.000264015	0.0147007	4.91427
876	12	4755791	4755806	16	+	ShortStack	OtherRNA	NA	NA	osa-b1.0r1-40226	OtherRNA locus with < 80% of RNAs between 20-24 nts in size	NA	NA	NA	NA	3.61921	1.33826	2.70442	3.59679e-05	0.00288319	6.48267
877	12	4816054	4817764	1711	+	ShortStack	OtherRNA	NA	NA	osa-b1.0r1-40248	OtherRNA locus with < 80% of RNAs between 20-24 nts in size	NA	NA	NA	NA	-1.70315	0.596078	-2.85727	1.2684e-05	0.00121397	314.847
878	12	4960038	4960488	451	*	ShortStack	OtherRNA	NA	NA	osa-b1.0r1-40312	OtherRNA locus with < 80% of RNAs between 20-24 nts in size	NA	NA	NA	NA	-3.29855	0.670218	-4.92161	5.50671e-14	3.62226e-11	451.247
879	12	5434790	5435261	472	*	ShortStack	OtherRNA	NA	NA	osa-b1.0r1-40485	OtherRNA locus with < 80% of RNAs between 20-24 nts in size	NA	NA	NA	NA	1.61553	0.568306	2.84271	1.40395e-05	0.00132005	56911
880	12	5546883	5547161	279	*	ShortStack	siRNA24	NA	NA	osa-b1.0r1-40531	siRNA24 locus with predominant RNA size of 24	NA	NA	NA	NA	-4.25538	1.97621	-2.15331	0.00100209	0.0415069	1.8202
881	12	5553280	5553777	498	*	ShortStack	siRNA24	NA	NA	osa-b1.0r1-40535	siRNA24 locus with predominant RNA size of 24	NA	NA	NA	NA	-4.05102	1.6787	-2.41319	0.000226909	0.0130024	3.21238
882	12	5555183	5555380	198	*	ShortStack	siRNA24	NA	NA	osa-b1.0r1-40538	siRNA24 locus with predominant RNA size of 24	NA	NA	NA	NA	-1.86409	0.800255	-2.32937	0.000372352	0.0194018	23.0649
883	12	5616100	5616560	461	*	ShortStack	OtherRNA	NA	NA	osa-b1.0r1-40566	OtherRNA locus with < 80% of RNAs between 20-24 nts in size	NA	NA	NA	NA	-1.93515	0.527812	-3.66637	2.12292e-08	4.70466e-06	194.686
884	12	5632900	5634089	1190	-	ShortStack	OtherRNA	NA	NA	osa-b1.0r1-40579	OtherRNA locus with < 80% of RNAs between 20-24 nts in size	NA	NA	NA	NA	-1.30627	0.602409	-2.16841	0.000922969	0.0389962	25889.8
885	12	5724254	5724272	19	+	ShortStack	OtherRNA	NA	NA	osa-b1.0r1-40632	OtherRNA locus with < 80% of RNAs between 20-24 nts in size	NA	NA	NA	NA	-1.49528	0.61196	-2.44344	0.000189052	0.0112031	50.9074
886	12	5729502	5729636	135	*	ShortStack	siRNA24	NA	NA	osa-b1.0r1-40636	siRNA24 locus with predominant RNA size of 24	NA	NA	NA	NA	-4.51816	1.94975	-2.3173	0.000399379	0.0205167	2.12431
887	12	5913276	5914555	1280	*	ShortStack	siRNA24	NA	NA	osa-b1.0r1-40738	siRNA24 locus with predominant RNA size of 24	NA	NA	NA	NA	4.50176	0.714374	6.30169	2.22045e-16	2.05599e-13	72.3654
888	12	6316600	6317457	858	*	ShortStack	siRNA24	NA	NA	osa-b1.0r1-40830	siRNA24 locus with predominant RNA size of 24	NA	NA	NA	NA	3.05685	0.784799	3.89507	2.66335e-09	7.19242e-07	25.2699
889	12	6383410	6383763	354	*	ShortStack	siRNA24	NA	NA	osa-b1.0r1-40861	siRNA24 locus with predominant RNA size of 24	NA	NA	NA	NA	-4.0882	1.68487	-2.42642	0.000209555	0.0121775	3.29261
890	12	6540761	6542093	1333	*	ShortStack	siRNA24	NA	NA	osa-b1.0r1-40927	siRNA24 locus with predominant RNA size of 24	NA	NA	NA	NA	-5.34804	1.63914	-3.26271	6.19794e-07	9.15908e-05	7.75748
891	12	6568326	6569052	727	*	ShortStack	siRNA24	NA	NA	osa-b1.0r1-40935	siRNA24 locus with predominant RNA size of 24	NA	NA	NA	NA	2.69039	0.898852	2.99314	4.80586e-06	0.00053716	46.6338
892	12	6674056	6675942	1887	*	ShortStack	siRNA24	NA	NA	osa-b1.0r1-40982	siRNA24 locus with predominant RNA size of 24	NA	NA	NA	NA	-1.66149	0.62034	-2.67835	4.27417e-05	0.00333057	121.678
893	12	6795824	6796100	277	*	ShortStack	siRNA24	NA	NA	osa-b1.0r1-41033	siRNA24 locus with predominant RNA size of 24	NA	NA	NA	NA	-2.48665	1.06229	-2.34085	0.000348246	0.0183949	12.6959
894	12	6910725	6911003	279	*	ShortStack	siRNA24	NA	NA	osa-b1.0r1-41079	siRNA24 locus with predominant RNA size of 24	NA	NA	NA	NA	4.53456	1.97796	2.29255	0.000460601	0.0229295	1.9437
895	12	6922736	6923952	1217	*	ShortStack	siRNA24	NA	NA	osa-b1.0r1-41090	siRNA24 locus with predominant RNA size of 24	NA	NA	NA	NA	-1.3327	0.585489	-2.27622	0.000505665	0.0246122	42.746
896	12	6990160	6991256	1097	*	ShortStack	siRNA24	NA	NA	osa-b1.0r1-41129	siRNA24 locus with predominant RNA size of 24	NA	NA	NA	NA	-2.13818	0.935784	-2.28491	0.000481202	0.0237082	22.2584
897	12	7109747	7111277	1531	*	ShortStack	siRNA24	NA	NA	osa-b1.0r1-41172	siRNA24 locus with predominant RNA size of 24	NA	NA	NA	NA	2.28122	0.660693	3.45276	1.32527e-07	2.432e-05	31.8645
898	12	7144919	7146150	1232	*	ShortStack	siRNA24	NA	NA	osa-b1.0r1-41195	siRNA24 locus with predominant RNA size of 24	NA	NA	NA	NA	-1.85635	0.712238	-2.60636	6.82962e-05	0.00489723	101.204
899	12	7205220	7205520	301	*	ShortStack	siRNA24	NA	NA	osa-b1.0r1-41222	siRNA24 locus with predominant RNA size of 24	NA	NA	NA	NA	3.42506	1.49677	2.28831	0.000471937	0.02336	4.25577
900	12	7234142	7234524	383	*	ShortStack	siRNA24	NA	NA	osa-b1.0r1-41238	siRNA24 locus with predominant RNA size of 24	NA	NA	NA	NA	5.13138	1.78328	2.87749	1.10067e-05	0.00107932	2.92998
901	12	7518088	7518846	759	*	ShortStack	siRNA24	NA	NA	osa-b1.0r1-41362	siRNA24 locus with predominant RNA size of 24	NA	NA	NA	NA	1.69863	0.690116	2.46137	0.000169496	0.0102662	30.9817
902	12	7571107	7571691	585	*	ShortStack	siRNA24	NA	NA	osa-b1.0r1-41384	siRNA24 locus with predominant RNA size of 24	NA	NA	NA	NA	-3.95277	1.32694	-2.97886	5.33239e-06	0.000587304	8.40416
903	12	7744119	7747387	3269	*	ShortStack	siRNA24	NA	NA	osa-b1.0r1-41449	siRNA24 locus with predominant RNA size of 24	NA	NA	NA	NA	3.50796	0.621954	5.64022	2.22045e-16	2.05599e-13	124.655
904	12	7883950	7884791	842	*	ShortStack	siRNA24	NA	NA	osa-b1.0r1-41514	siRNA24 locus with predominant RNA size of 24	NA	NA	NA	NA	1.6394	0.772016	2.12354	0.00117676	0.0467417	66.3725
905	12	7900743	7901678	936	*	ShortStack	siRNA24	NA	NA	osa-b1.0r1-41525	siRNA24 locus with predominant RNA size of 24	NA	NA	NA	NA	-2.3426	0.536981	-4.36253	2.64098e-11	1.05184e-08	605.867
906	12	8083190	8084008	819	*	ShortStack	siRNA24	NA	NA	osa-b1.0r1-41592	siRNA24 locus with predominant RNA size of 24	NA	NA	NA	NA	-2.60175	0.76505	-3.40076	2.03769e-07	3.54075e-05	564.637
907	12	8158477	8159522	1046	*	ShortStack	siRNA24	NA	NA	osa-b1.0r1-41620	siRNA24 locus with predominant RNA size of 24	NA	NA	NA	NA	-2.0058	0.882068	-2.27398	0.00051217	0.024849	13.297
908	12	8243283	8247280	3998	*	ShortStack	siRNA21	NA	NA	osa-b1.0r1-41649	siRNA21 locus with predominant RNA size of 21	NA	NA	NA	NA	-1.83597	0.78549	-2.33735	0.000355435	0.0186961	71.3829
909	12	8275290	8276213	924	*	ShortStack	siRNA24	NA	NA	osa-b1.0r1-41658	siRNA24 locus with predominant RNA size of 24	NA	NA	NA	NA	2.51139	1.03792	2.41962	0.000218306	0.0125963	9.06693
910	12	8438261	8439619	1359	*	ShortStack	siRNA24	NA	NA	osa-b1.0r1-41739	siRNA24 locus with predominant RNA size of 24	NA	NA	NA	NA	-2.35369	0.901752	-2.61013	6.66597e-05	0.00480089	25.3424
911	12	8827206	8827708	503	*	ShortStack	siRNA24	NA	NA	osa-b1.0r1-41847	siRNA24 locus with predominant RNA size of 24	NA	NA	NA	NA	-2.64409	1.15395	-2.29133	0.000463839	0.023053	7.44517
912	12	9171237	9171934	698	*	ShortStack	siRNA24	NA	NA	osa-b1.0r1-41929	siRNA24 locus with predominant RNA size of 24	NA	NA	NA	NA	2.61561	1.14601	2.28236	0.000488265	0.0239714	6.92559
913	12	9207208	9207722	515	*	ShortStack	siRNA21	NA	NA	osa-b1.0r1-41948	siRNA21 locus with predominant RNA size of 21	NA	NA	NA	NA	2.4768	0.871763	2.84114	1.41932e-05	0.00133188	17.0304
914	12	9270152	9270538	387	*	ShortStack	siRNA24	NA	NA	osa-b1.0r1-41974	siRNA24 locus with predominant RNA size of 24	NA	NA	NA	NA	-2.50813	1.1561	-2.16947	0.000917618	0.0388228	9.27378
915	12	9475551	9475570	20	+	ShortStack	OtherRNA	NA	NA	osa-b1.0r1-42068	OtherRNA locus with < 80% of RNAs between 20-24 nts in size	NA	NA	NA	NA	-1.63376	0.618076	-2.64329	5.37794e-05	0.00401726	356.291
916	12	9475667	9476508	842	*	ShortStack	siRNA24	NA	NA	osa-b1.0r1-42069	siRNA24 locus with predominant RNA size of 24	NA	NA	NA	NA	-2.61928	0.942412	-2.77933	2.17219e-05	0.00190854	15.8746
917	12	9507464	9507922	459	*	ShortStack	siRNA24	NA	NA	osa-b1.0r1-42095	siRNA24 locus with predominant RNA size of 24	NA	NA	NA	NA	3.05218	0.97875	3.11845	1.89292e-06	0.000241725	11.5684
918	12	9772515	9773658	1144	*	ShortStack	siRNA24	NA	NA	osa-b1.0r1-42174	siRNA24 locus with predominant RNA size of 24	NA	NA	NA	NA	2.11595	0.868403	2.4366	0.000197046	0.0115756	10.8904
919	12	9859195	9859212	18	+	ShortStack	OtherRNA	NA	NA	osa-b1.0r1-42204	OtherRNA locus with < 80% of RNAs between 20-24 nts in size	NA	NA	NA	NA	5.92528	1.4264	4.154	2.1997e-10	7.43988e-08	10.143
920	12	10073548	10073709	162	+	ShortStack	OtherRNA	NA	NA	osa-b1.0r1-42277	OtherRNA locus with < 80% of RNAs between 20-24 nts in size	NA	NA	NA	NA	-2.73641	0.530292	-5.16019	3.10862e-15	2.46136e-12	4392.5
921	12	10257645	10258712	1068	*	ShortStack	siRNA24	NA	NA	osa-b1.0r1-42346	siRNA24 locus with predominant RNA size of 24	NA	NA	NA	NA	2.19985	0.615675	3.57308	4.7843e-08	9.78845e-06	189.197
922	12	10258761	10258866	106	*	ShortStack	siRNA24	NA	NA	osa-b1.0r1-42347	siRNA24 locus with predominant RNA size of 24	NA	NA	NA	NA	-1.65329	0.591933	-2.79303	1.97814e-05	0.00176383	925.104
923	12	10408440	10408642	203	-	ShortStack	OtherRNA	NA	NA	osa-b1.0r1-42404	OtherRNA locus with < 80% of RNAs between 20-24 nts in size	NA	NA	NA	NA	-8.44559	1.00318	-8.41879	2.22045e-16	2.05599e-13	15888.9
924	12	10428725	10428809	85	-	ShortStack	OtherRNA	NA	NA	osa-b1.0r1-42413	OtherRNA locus with < 80% of RNAs between 20-24 nts in size	NA	NA	NA	NA	2.25246	0.78976	2.85208	1.31515e-05	0.00125088	17.8986
925	12	10451439	10454214	2776	-	ShortStack	siRNA22	NA	NA	osa-b1.0r1-42426	siRNA22 locus with predominant RNA size of 22	NA	NA	NA	NA	-1.61512	0.645704	-2.50133	0.000132553	0.00844261	256.507
926	12	10745597	10745642	46	-	ShortStack	OtherRNA	NA	NA	osa-b1.0r1-42510	OtherRNA locus with < 80% of RNAs between 20-24 nts in size	NA	NA	NA	NA	5.72972	1.07019	5.35393	2.22045e-16	2.05599e-13	23.7425
927	12	10826988	10827196	209	*	ShortStack	OtherRNA	NA	NA	osa-b1.0r1-42545	OtherRNA locus with < 80% of RNAs between 20-24 nts in size	NA	NA	NA	NA	-2.87521	1.33137	-2.15958	0.000968483	0.0404526	5.30952
928	12	10884075	10888154	4080	*	ShortStack	siRNA24	NA	NA	osa-b1.0r1-42565	siRNA24 locus with predominant RNA size of 24	NA	NA	NA	NA	3.378	0.706805	4.77925	2.83551e-13	1.67584e-10	34.1926
929	12	10902983	10903435	453	*	ShortStack	siRNA24	NA	NA	osa-b1.0r1-42572	siRNA24 locus with predominant RNA size of 24	NA	NA	NA	NA	1.57242	0.601157	2.61565	6.43299e-05	0.00466303	126.31
930	12	11033950	11035394	1445	*	ShortStack	siRNA24	NA	NA	osa-b1.0r1-42619	siRNA24 locus with predominant RNA size of 24	NA	NA	NA	NA	-2.02518	0.948908	-2.13422	0.00111106	0.0448074	8.69465
931	12	11181836	11182169	334	+	ShortStack	siRNA24	NA	NA	osa-b1.0r1-42678	siRNA24 locus with predominant RNA size of 24	NA	NA	NA	NA	-3.49908	0.678864	-5.15431	3.33067e-15	2.62716e-12	524.794
932	12	11318264	11318896	633	*	ShortStack	siRNA24	NA	NA	osa-b1.0r1-42735	siRNA24 locus with predominant RNA size of 24	NA	NA	NA	NA	3.2636	0.929962	3.50939	8.23787e-08	1.58732e-05	11.537
933	12	11320406	11325043	4638	*	ShortStack	OtherRNA	NA	NA	osa-b1.0r1-42737	OtherRNA locus with < 80% of RNAs between 20-24 nts in size	NA	NA	NA	NA	-1.36545	0.615194	-2.21954	0.000696035	0.0313499	110.953
934	12	11459325	11459343	19	+	ShortStack	OtherRNA	NA	NA	osa-b1.0r1-42779	OtherRNA locus with < 80% of RNAs between 20-24 nts in size	NA	NA	NA	NA	-2.13075	0.939597	-2.26772	0.000530724	0.0255217	9.31174
935	12	11494413	11494430	18	-	ShortStack	OtherRNA	NA	NA	osa-b1.0r1-42789	OtherRNA locus with < 80% of RNAs between 20-24 nts in size	NA	NA	NA	NA	4.11168	1.1731	3.50499	8.55051e-08	1.63929e-05	9.83872
936	12	11901696	11901765	70	+	ShortStack	OtherRNA	NA	NA	osa-b1.0r1-42859	OtherRNA locus with < 80% of RNAs between 20-24 nts in size	NA	NA	NA	NA	1.87538	0.688739	2.72292	3.1794e-05	0.00260919	25.6177
937	12	12344305	12344323	19	+	ShortStack	OtherRNA	NA	NA	osa-b1.0r1-42986	OtherRNA locus with < 80% of RNAs between 20-24 nts in size	NA	NA	NA	NA	-1.11985	0.51976	-2.15455	0.000995362	0.0412972	108.824
938	12	12469755	12471167	1413	*	ShortStack	siRNA24	NA	NA	osa-b1.0r1-43043	siRNA24 locus with predominant RNA size of 24	NA	NA	NA	NA	2.51055	0.658081	3.81496	5.5859e-09	1.41716e-06	30.678
939	12	12628717	12629003	287	*	ShortStack	siRNA24	NA	NA	osa-b1.0r1-43082	siRNA24 locus with predominant RNA size of 24	NA	NA	NA	NA	6.35808	1.51895	4.18585	1.60159e-10	5.55598e-08	6.83349
940	12	12686713	12688215	1503	*	ShortStack	siRNA24	NA	NA	osa-b1.0r1-43090	siRNA24 locus with predominant RNA size of 24	NA	NA	NA	NA	-2.69894	0.905293	-2.98129	5.23916e-06	0.000578316	11.3298
941	12	12772510	12773889	1380	*	ShortStack	OtherRNA	NA	NA	osa-b1.0r1-43116	OtherRNA locus with < 80% of RNAs between 20-24 nts in size	NA	NA	NA	NA	-3.1339	0.686306	-4.56633	3.02203e-12	1.47641e-09	457.699
942	12	12790129	12790224	96	*	ShortStack	siRNA24	NA	NA	osa-b1.0r1-43124	siRNA24 locus with predominant RNA size of 24	NA	NA	NA	NA	-2.75555	1.05569	-2.6102	6.66298e-05	0.00479913	7.99258
943	12	12856897	12857087	191	*	ShortStack	siRNA24	NA	NA	osa-b1.0r1-43146	siRNA24 locus with predominant RNA size of 24	NA	NA	NA	NA	-3.36646	1.51967	-2.21526	0.000712841	0.0319171	4.03229
944	12	13030770	13031258	489	*	ShortStack	siRNA24	NA	NA	osa-b1.0r1-43201	siRNA24 locus with predominant RNA size of 24	NA	NA	NA	NA	-3.7697	1.13634	-3.3174	4.00961e-07	6.33359e-05	20.8361
945	12	13099827	13100967	1141	*	ShortStack	siRNA24	NA	NA	osa-b1.0r1-43213	siRNA24 locus with predominant RNA size of 24	NA	NA	NA	NA	-1.62582	0.653957	-2.48612	0.000145617	0.00910149	667.221
946	12	13160055	13160707	653	*	ShortStack	siRNA24	NA	NA	osa-b1.0r1-43236	siRNA24 locus with predominant RNA size of 24	NA	NA	NA	NA	4.77864	1.93006	2.4759	0.000155066	0.00956608	2.27876
947	12	13179483	13180652	1170	*	ShortStack	siRNA24	NA	NA	osa-b1.0r1-43247	siRNA24 locus with predominant RNA size of 24	NA	NA	NA	NA	-3.06997	0.683234	-4.49329	6.64491e-12	3.00564e-09	555.624
948	12	13198965	13199458	494	*	ShortStack	siRNA24	NA	NA	osa-b1.0r1-43256	siRNA24 locus with predominant RNA size of 24	NA	NA	NA	NA	-2.0511	0.912776	-2.2471	0.000596399	0.0278532	217.718
949	12	13351740	13356222	4483	*	ShortStack	OtherRNA	NA	NA	osa-b1.0r1-43294	OtherRNA locus with < 80% of RNAs between 20-24 nts in size	NA	NA	NA	NA	2.35186	0.547162	4.29828	5.12879e-11	1.94079e-08	57624.3
950	12	13379369	13380557	1189	*	ShortStack	OtherRNA	NA	NA	osa-b1.0r1-43304	OtherRNA locus with < 80% of RNAs between 20-24 nts in size	NA	NA	NA	NA	-1.2511	0.553777	-2.2592	0.000556996	0.0264575	1015.79
951	12	13446152	13446884	733	*	ShortStack	siRNA24	NA	NA	osa-b1.0r1-43333	siRNA24 locus with predominant RNA size of 24	NA	NA	NA	NA	-2.5531	0.731029	-3.49248	9.50208e-08	1.80036e-05	32.3702
952	12	13447591	13448288	698	*	ShortStack	siRNA24	NA	NA	osa-b1.0r1-43334	siRNA24 locus with predominant RNA size of 24	NA	NA	NA	NA	4.71537	1.59941	2.94819	6.65598e-06	0.00071078	4.34882
953	12	13705021	13706317	1297	*	ShortStack	siRNA24	NA	NA	osa-b1.0r1-43425	siRNA24 locus with predominant RNA size of 24	NA	NA	NA	NA	-4.34528	1.94791	-2.23074	0.000653801	0.0298986	1.91408
954	12	13859496	13860368	873	+	ShortStack	siRNA24	NA	NA	osa-b1.0r1-43476	siRNA24 locus with predominant RNA size of 24	NA	NA	NA	NA	2.25779	0.884091	2.5538	9.54659e-05	0.00645873	13.1282
955	12	14012202	14012621	420	*	ShortStack	siRNA24	NA	NA	osa-b1.0r1-43538	siRNA24 locus with predominant RNA size of 24	NA	NA	NA	NA	3.66251	1.52101	2.40795	0.000234149	0.0133399	3.94359
956	12	14067197	14068729	1533	*	ShortStack	siRNA24	NA	NA	osa-b1.0r1-43562	siRNA24 locus with predominant RNA size of 24	NA	NA	NA	NA	-3.24694	0.787411	-4.12357	2.97231e-10	9.7951e-08	34.8453
957	12	14218896	14221919	3024	*	ShortStack	siRNA24	NA	NA	osa-b1.0r1-43615	siRNA24 locus with predominant RNA size of 24	NA	NA	NA	NA	-3.1279	0.691732	-4.52183	4.89098e-12	2.29422e-09	112.715
958	12	14295407	14295932	526	*	ShortStack	siRNA21	NA	NA	osa-b1.0r1-43638	siRNA21 locus with predominant RNA size of 21	NA	NA	NA	NA	2.97426	1.37463	2.16368	0.000947087	0.0397721	5.94471
959	12	14398588	14399549	962	*	ShortStack	siRNA24	NA	NA	osa-b1.0r1-43657	siRNA24 locus with predominant RNA size of 24	NA	NA	NA	NA	-1.45812	0.612022	-2.38246	0.000272585	0.0150833	58.4193
960	12	14469153	14470558	1406	*	ShortStack	siRNA24	NA	NA	osa-b1.0r1-43696	siRNA24 locus with predominant RNA size of 24	NA	NA	NA	NA	5.79369	1.15232	5.02784	1.57652e-14	1.132e-11	102.318
961	12	14499345	14499660	316	+	ShortStack	siRNA24	NA	NA	osa-b1.0r1-43709	siRNA24 locus with predominant RNA size of 24	NA	NA	NA	NA	2.40166	1.10076	2.18183	0.000857549	0.036843	6.35149
962	12	14874471	14875235	765	*	ShortStack	siRNA24	NA	NA	osa-b1.0r1-43863	siRNA24 locus with predominant RNA size of 24	NA	NA	NA	NA	2.76319	1.26705	2.18081	0.000862379	0.0370044	4.99612
963	12	15259430	15260575	1146	*	ShortStack	siRNA21	NA	NA	osa-b1.0r1-44003	siRNA21 locus with predominant RNA size of 21	NA	NA	NA	NA	-1.4878	0.65226	-2.28099	0.000492108	0.0241139	515.239
964	12	15261175	15261730	556	*	ShortStack	siRNA24	NA	NA	osa-b1.0r1-44004	siRNA24 locus with predominant RNA size of 24	NA	NA	NA	NA	-2.97149	1.02271	-2.90552	9.02878e-06	0.000915292	15.8089
965	12	15477129	15478361	1233	*	ShortStack	siRNA24	NA	NA	osa-b1.0r1-44110	siRNA24 locus with predominant RNA size of 24	NA	NA	NA	NA	-1.95596	0.791942	-2.46983	0.00016095	0.00984963	113.383
966	12	15899965	15899980	16	+	ShortStack	OtherRNA	NA	NA	osa-b1.0r1-44251	OtherRNA locus with < 80% of RNAs between 20-24 nts in size	NA	NA	NA	NA	-2.60292	0.698413	-3.72691	1.2397e-08	2.90569e-06	68.2327
967	12	15999992	16001246	1255	*	ShortStack	siRNA24	NA	NA	osa-b1.0r1-44290	siRNA24 locus with predominant RNA size of 24	NA	NA	NA	NA	-2.75566	0.967069	-2.8495	1.33906e-05	0.00126959	23.4341
968	12	16038881	16039966	1086	*	ShortStack	siRNA24	NA	NA	osa-b1.0r1-44317	siRNA24 locus with predominant RNA size of 24	NA	NA	NA	NA	-5.24598	1.58459	-3.31062	4.23361e-07	6.62048e-05	7.16408
969	12	16055907	16057259	1353	*	ShortStack	siRNA24	NA	NA	osa-b1.0r1-44326	siRNA24 locus with predominant RNA size of 24	NA	NA	NA	NA	2.1161	0.770631	2.74594	2.72401e-05	0.00230421	131.087
970	12	16293604	16293645	42	-	ShortStack	OtherRNA	NA	NA	osa-b1.0r1-44434	OtherRNA locus with < 80% of RNAs between 20-24 nts in size	NA	NA	NA	NA	-4.57882	1.58902	-2.88153	1.06979e-05	0.00105415	4.60015
971	12	16348643	16349136	494	*	ShortStack	siRNA24	NA	NA	osa-b1.0r1-44456	siRNA24 locus with predominant RNA size of 24	NA	NA	NA	NA	-1.66204	0.752395	-2.20899	0.000738099	0.0327928	56.5219
972	12	16383625	16384004	380	*	ShortStack	siRNA24	NA	NA	osa-b1.0r1-44478	siRNA24 locus with predominant RNA size of 24	NA	NA	NA	NA	-2.09935	0.761565	-2.75662	2.53437e-05	0.0021716	203.739
973	12	16392959	16395962	3004	*	ShortStack	siRNA24	NA	NA	osa-b1.0r1-44484	siRNA24 locus with predominant RNA size of 24	NA	NA	NA	NA	-2.69144	0.807837	-3.33166	3.57514e-07	5.76027e-05	37.9907
974	12	16467026	16467410	385	+	ShortStack	OtherRNA	NA	NA	osa-b1.0r1-44508	OtherRNA locus with < 80% of RNAs between 20-24 nts in size	NA	NA	NA	NA	3.7766	1.0221	3.69495	1.64846e-08	3.72697e-06	209.709
975	12	16572462	16572993	532	*	ShortStack	siRNA24	NA	NA	osa-b1.0r1-44552	siRNA24 locus with predominant RNA size of 24	NA	NA	NA	NA	-4.1996	1.44634	-2.90361	9.15188e-06	0.000925637	6.62675
976	12	16735714	16736956	1243	*	ShortStack	siRNA24	NA	NA	osa-b1.0r1-44614	siRNA24 locus with predominant RNA size of 24	NA	NA	NA	NA	-2.75608	0.97933	-2.81425	1.70984e-05	0.00155882	11.1223
977	12	16913435	16914542	1108	*	ShortStack	siRNA24	NA	NA	osa-b1.0r1-44659	siRNA24 locus with predominant RNA size of 24	NA	NA	NA	NA	-4.02389	1.6912	-2.37931	0.000277729	0.0153158	3.16024
978	12	17171422	17171518	97	-	ShortStack	OtherRNA	NA	NA	osa-b1.0r1-44714	OtherRNA locus with < 80% of RNAs between 20-24 nts in size	NA	NA	NA	NA	-3.66217	1.21617	-3.01123	4.21037e-06	0.000481516	7.2735
979	12	17463160	17464128	969	-	ShortStack	siRNA24	NA	NA	osa-b1.0r1-44795	siRNA24 locus with predominant RNA size of 24	NA	NA	NA	NA	-2.01661	0.785741	-2.56651	8.8091e-05	0.00603867	24.3971
980	12	17510328	17511316	989	*	ShortStack	siRNA24	NA	NA	osa-b1.0r1-44816	siRNA24 locus with predominant RNA size of 24	NA	NA	NA	NA	3.70004	0.834234	4.43525	1.23186e-11	5.18522e-09	20.5262
981	12	17512205	17514706	2502	*	ShortStack	siRNA24	NA	NA	osa-b1.0r1-44818	siRNA24 locus with predominant RNA size of 24	NA	NA	NA	NA	11.615	0.568104	20.4452	2.22045e-16	2.05599e-13	51912.3
982	12	17863273	17863414	142	*	ShortStack	siRNA24	NA	NA	osa-b1.0r1-44934	siRNA24 locus with predominant RNA size of 24	NA	NA	NA	NA	-1.80933	0.747958	-2.41903	0.000219087	0.0126335	42.648
983	12	17910882	17911988	1107	*	ShortStack	siRNA24	NA	NA	osa-b1.0r1-44952	siRNA24 locus with predominant RNA size of 24	NA	NA	NA	NA	-2.02337	0.860688	-2.35088	0.000328398	0.0175501	61.4461
984	12	17975267	17977647	2381	*	ShortStack	siRNA24	NA	NA	osa-b1.0r1-44980	siRNA24 locus with predominant RNA size of 24	NA	NA	NA	NA	2.39427	0.940622	2.54541	0.000100651	0.00674756	12.6835
985	12	18006259	18006813	555	*	ShortStack	siRNA21	NA	NA	osa-b1.0r1-44990	siRNA21 locus with predominant RNA size of 21	NA	NA	NA	NA	7.7375	1.18232	6.54433	2.22045e-16	2.05599e-13	61.7729
986	12	18085763	18085784	22	+	ShortStack	OtherRNA	NA	NA	osa-b1.0r1-45031	OtherRNA locus with < 80% of RNAs between 20-24 nts in size	NA	NA	NA	NA	-1.63237	0.679065	-2.40385	0.000239976	0.0136086	27.9972
987	12	18212460	18212998	539	*	ShortStack	siRNA24	NA	NA	osa-b1.0r1-45071	siRNA24 locus with predominant RNA size of 24	NA	NA	NA	NA	1.63537	0.709782	2.30404	0.000431159	0.0217881	127.503
988	12	18276855	18277209	355	+	ShortStack	siRNA21	NA	NA	osa-b1.0r1-45081	siRNA21 locus with predominant RNA size of 21	NA	NA	NA	NA	-4.50285	2.02608	-2.22244	0.000684872	0.0309706	2.16834
989	12	18339633	18339830	198	+	ShortStack	siRNA24	NA	NA	osa-b1.0r1-45116	siRNA24 locus with predominant RNA size of 24	NA	NA	NA	NA	4.35522	2.02457	2.15118	0.00101369	0.0418668	1.70985
990	12	18449561	18449962	402	*	ShortStack	siRNA24	NA	NA	osa-b1.0r1-45144	siRNA24 locus with predominant RNA size of 24	NA	NA	NA	NA	4.60091	1.61486	2.84911	1.3427e-05	0.00127243	4.17448
991	12	18612587	18613078	492	+	ShortStack	OtherRNA	NA	NA	osa-b1.0r1-45217	OtherRNA locus with < 80% of RNAs between 20-24 nts in size	NA	NA	NA	NA	4.25308	1.3244	3.21132	9.27477e-07	0.000128521	8.24285
992	12	19355985	19356474	490	*	ShortStack	siRNA24	NA	NA	osa-b1.0r1-45540	siRNA24 locus with predominant RNA size of 24	NA	NA	NA	NA	4.07361	1.71882	2.37001	0.000293436	0.0160162	2.80271
993	12	19423777	19424425	649	*	ShortStack	siRNA24	NA	NA	osa-b1.0r1-45572	siRNA24 locus with predominant RNA size of 24	NA	NA	NA	NA	-2.68622	1.18894	-2.25934	0.000556575	0.0264427	5.16807
994	12	19624485	19624958	474	*	ShortStack	siRNA24	NA	NA	osa-b1.0r1-45643	siRNA24 locus with predominant RNA size of 24	NA	NA	NA	NA	-3.32221	0.763763	-4.34979	3.01481e-11	1.18697e-08	377.242
995	12	19632900	19633061	162	*	ShortStack	siRNA24	NA	NA	osa-b1.0r1-45647	siRNA24 locus with predominant RNA size of 24	NA	NA	NA	NA	-4.84866	1.88097	-2.57774	8.20232e-05	0.00569835	2.67064
996	12	19883182	19883881	700	*	ShortStack	OtherRNA	NA	NA	osa-b1.0r1-45740	OtherRNA locus with < 80% of RNAs between 20-24 nts in size	NA	NA	NA	NA	-2.23874	0.896842	-2.49625	0.000136787	0.00865888	55.9477
997	12	20364042	20364585	544	*	ShortStack	siRNA24	NA	NA	osa-b1.0r1-45911	siRNA24 locus with predominant RNA size of 24	NA	NA	NA	NA	-3.77429	0.760095	-4.96555	3.28626e-14	2.25226e-11	100.715
998	12	20555659	20556275	617	*	ShortStack	OtherRNA	NA	NA	osa-b1.0r1-45960	OtherRNA locus with < 80% of RNAs between 20-24 nts in size	NA	NA	NA	NA	2.61894	0.651838	4.01778	8.32595e-10	2.48734e-07	112.701
999	12	20703762	20704469	708	-	ShortStack	OtherRNA	NA	NA	osa-b1.0r1-46025	OtherRNA locus with < 80% of RNAs between 20-24 nts in size	NA	NA	NA	NA	-1.39331	0.551582	-2.52603	0.00011366	0.007454	94.8249
1000	12	20743921	20744490	570	*	ShortStack	siRNA24	NA	NA	osa-b1.0r1-46035	siRNA24 locus with predominant RNA size of 24	NA	NA	NA	NA	4.81225	2.13802	2.2508	0.000584105	0.0274077	2.35756
1001	12	20798924	20801358	2435	*	ShortStack	siRNA24	NA	NA	osa-b1.0r1-46060	siRNA24 locus with predominant RNA size of 24	NA	NA	NA	NA	2.43819	0.571428	4.26683	7.07301e-11	2.61667e-08	9082.22
1002	12	21306649	21307780	1132	*	ShortStack	siRNA24	NA	NA	osa-b1.0r1-46306	siRNA24 locus with predominant RNA size of 24	NA	NA	NA	NA	3.11485	0.681105	4.57323	2.80354e-12	1.37824e-09	39.1153
1003	12	21338643	21339062	420	*	ShortStack	siRNA24	NA	NA	osa-b1.0r1-46317	siRNA24 locus with predominant RNA size of 24	NA	NA	NA	NA	-2.76375	1.19082	-2.32089	0.000391157	0.0201809	5.43518
1004	12	21524402	21524839	438	*	ShortStack	siRNA24	NA	NA	osa-b1.0r1-46377	siRNA24 locus with predominant RNA size of 24	NA	NA	NA	NA	-1.88513	0.646508	-2.91586	8.38894e-06	0.000861522	64.0052
1005	12	21755527	21756145	619	*	ShortStack	OtherRNA	NA	NA	osa-b1.0r1-46465	OtherRNA locus with < 80% of RNAs between 20-24 nts in size	NA	NA	NA	NA	-2.33394	0.765418	-3.04924	3.18062e-06	0.000379398	1095.28
1006	12	21793856	21794574	719	*	ShortStack	siRNA24	NA	NA	osa-b1.0r1-46485	siRNA24 locus with predominant RNA size of 24	NA	NA	NA	NA	-1.93535	0.814402	-2.37641	0.000282532	0.0155315	20.5215
1007	12	22081074	22081812	739	*	ShortStack	siRNA24	NA	NA	osa-b1.0r1-46640	siRNA24 locus with predominant RNA size of 24	NA	NA	NA	NA	3.367	0.941109	3.57769	4.598e-08	9.44775e-06	17.3498
1008	12	22101784	22101993	210	*	ShortStack	siRNA24	NA	NA	osa-b1.0r1-46658	siRNA24 locus with predominant RNA size of 24	NA	NA	NA	NA	-2.59608	0.895526	-2.89894	9.45989e-06	0.000951316	14.7209
1009	12	22104003	22105748	1746	*	ShortStack	siRNA24	NA	NA	osa-b1.0r1-46660	siRNA24 locus with predominant RNA size of 24	NA	NA	NA	NA	-2.06837	0.759522	-2.72325	3.17232e-05	0.00260459	26.2478
1010	12	22238211	22238291	81	-	ShortStack	OtherRNA	NA	NA	osa-b1.0r1-46721	OtherRNA locus with < 80% of RNAs between 20-24 nts in size	NA	NA	NA	NA	3.52421	1.31274	2.68461	4.10126e-05	0.00321801	5.97008
1011	12	22279407	22282356	2950	*	ShortStack	siRNA24	NA	NA	osa-b1.0r1-46740	siRNA24 locus with predominant RNA size of 24	NA	NA	NA	NA	-1.72999	0.808686	-2.13926	0.00108129	0.0439231	16.8174
1012	12	22432076	22432914	839	*	ShortStack	siRNA24	NA	NA	osa-b1.0r1-46794	siRNA24 locus with predominant RNA size of 24	NA	NA	NA	NA	1.5943	0.599693	2.65852	4.86889e-05	0.00370612	480.349
1013	12	22614899	22615068	170	-	ShortStack	OtherRNA	NA	NA	osa-b1.0r1-46885	OtherRNA locus with < 80% of RNAs between 20-24 nts in size	NA	NA	NA	NA	-1.33574	0.579049	-2.30679	0.000424388	0.0215207	942.509
1014	12	22707396	22707415	20	*	ShortStack	OtherRNA	NA	NA	osa-b1.0r1-46919	OtherRNA locus with < 80% of RNAs between 20-24 nts in size	NA	NA	NA	NA	-5.04911	1.57855	-3.19857	1.02408e-06	0.00013966	11.1246
1015	12	22766628	22767285	658	*	ShortStack	siRNA24	NA	NA	osa-b1.0r1-46949	siRNA24 locus with predominant RNA size of 24	NA	NA	NA	NA	4.21599	0.814344	5.17716	2.66454e-15	2.12595e-12	97.0452
1016	12	22967363	22968714	1352	+	ShortStack	OtherRNA	NA	NA	osa-b1.0r1-47025	OtherRNA locus with < 80% of RNAs between 20-24 nts in size	NA	NA	NA	NA	1.39866	0.653135	2.14146	0.00106849	0.0435388	182.116
1017	12	23435466	23436798	1333	*	ShortStack	OtherRNA	NA	NA	osa-b1.0r1-47218	OtherRNA locus with < 80% of RNAs between 20-24 nts in size	NA	NA	NA	NA	2.27322	0.932996	2.43647	0.000197198	0.0115826	97.2256
1018	12	23437715	23438268	554	*	ShortStack	OtherRNA	NA	NA	osa-b1.0r1-47221	OtherRNA locus with < 80% of RNAs between 20-24 nts in size	NA	NA	NA	NA	-4.88573	1.84311	-2.65081	5.12076e-05	0.00385997	2.84137
1019	12	23466940	23468704	1765	*	ShortStack	siRNA24	NA	NA	osa-b1.0r1-47242	siRNA24 locus with predominant RNA size of 24	NA	NA	NA	NA	-1.7815	0.770805	-2.31122	0.000413671	0.0210936	65.7759
1020	12	23474109	23475569	1461	*	ShortStack	siRNA24	NA	NA	osa-b1.0r1-47245	siRNA24 locus with predominant RNA size of 24	NA	NA	NA	NA	2.3246	1.04394	2.22675	0.000668567	0.030411	7.73535
1021	12	23536920	23537822	903	*	ShortStack	siRNA24	NA	NA	osa-b1.0r1-47292	siRNA24 locus with predominant RNA size of 24	NA	NA	NA	NA	-4.88848	1.78031	-2.74586	2.72537e-05	0.00230514	2.78049
1022	12	23740016	23740750	735	*	ShortStack	siRNA24	NA	NA	osa-b1.0r1-47372	siRNA24 locus with predominant RNA size of 24	NA	NA	NA	NA	1.3667	0.576473	2.3708	0.000292058	0.0159553	67.6023
1023	12	23782825	23783747	923	*	ShortStack	siRNA24	NA	NA	osa-b1.0r1-47384	siRNA24 locus with predominant RNA size of 24	NA	NA	NA	NA	1.95577	0.712797	2.7438	2.76344e-05	0.00233136	20.0226
1024	12	23791838	23792656	819	*	ShortStack	siRNA24	NA	NA	osa-b1.0r1-47391	siRNA24 locus with predominant RNA size of 24	NA	NA	NA	NA	-3.04358	0.77672	-3.91851	2.13858e-09	5.8918e-07	59.0433
1025	12	23811287	23811617	331	*	ShortStack	siRNA24	NA	NA	osa-b1.0r1-47400	siRNA24 locus with predominant RNA size of 24	NA	NA	NA	NA	3.17656	1.18447	2.68185	4.17682e-05	0.00326739	5.77356
1026	12	23823618	23823805	188	-	ShortStack	OtherRNA	NA	NA	osa-b1.0r1-47407	OtherRNA locus with < 80% of RNAs between 20-24 nts in size	NA	NA	NA	NA	2.05509	0.919902	2.23403	0.000641885	0.029481	12.4069
1027	12	24001554	24001791	238	*	ShortStack	siRNA24	NA	NA	osa-b1.0r1-47479	siRNA24 locus with predominant RNA size of 24	NA	NA	NA	NA	-4.47185	1.82126	-2.45536	0.000175825	0.0105734	4.34815
1028	12	24013259	24013789	531	*	ShortStack	siRNA24	NA	NA	osa-b1.0r1-47489	siRNA24 locus with predominant RNA size of 24	NA	NA	NA	NA	2.79541	0.740293	3.77609	7.95923e-09	1.96291e-06	66.9801
1029	12	24021041	24022237	1197	*	ShortStack	siRNA24	NA	NA	osa-b1.0r1-47496	siRNA24 locus with predominant RNA size of 24	NA	NA	NA	NA	-2.42163	1.05536	-2.2946	0.000455218	0.0227234	7.28464
1030	12	24172573	24173169	597	*	ShortStack	siRNA24	NA	NA	osa-b1.0r1-47561	siRNA24 locus with predominant RNA size of 24	NA	NA	NA	NA	2.38747	1.12122	2.12935	0.00114055	0.0456806	8.27873
1031	12	24202353	24202654	302	*	ShortStack	siRNA24	NA	NA	osa-b1.0r1-47577	siRNA24 locus with predominant RNA size of 24	NA	NA	NA	NA	-2.61772	0.748211	-3.49863	9.02151e-08	1.71855e-05	39.0357
1032	12	24338539	24338908	370	*	ShortStack	siRNA21	NA	NA	osa-b1.0r1-47663	siRNA21 locus with predominant RNA size of 21	NA	NA	NA	NA	3.56069	1.41146	2.52269	0.000116056	0.00758206	4.68222
1033	12	24413681	24414170	490	*	ShortStack	siRNA21	NA	NA	osa-b1.0r1-47718	siRNA21 locus with predominant RNA size of 21	NA	NA	NA	NA	-2.69634	0.86394	-3.12098	1.85687e-06	0.000237672	39.412
1034	12	24452324	24452857	534	*	ShortStack	siRNA24	NA	NA	osa-b1.0r1-47736	siRNA24 locus with predominant RNA size of 24	NA	NA	NA	NA	-2.52173	1.12364	-2.24424	0.000606079	0.0282041	6.82361
1035	12	24612194	24613925	1732	*	ShortStack	siRNA24	NA	NA	osa-b1.0r1-47813	siRNA24 locus with predominant RNA size of 24	NA	NA	NA	NA	2.98935	0.75294	3.97023	1.31188e-09	3.77374e-07	50.5257
1036	12	24936839	24936857	19	-	ShortStack	OtherRNA	NA	NA	osa-b1.0r1-47962	OtherRNA locus with < 80% of RNAs between 20-24 nts in size	NA	NA	NA	NA	-3.08383	1.19297	-2.585	7.83114e-05	0.00548668	6.82443
1037	12	25205008	25205319	312	*	ShortStack	siRNA24	NA	NA	osa-b1.0r1-48055	siRNA24 locus with predominant RNA size of 24	NA	NA	NA	NA	4.17698	1.73176	2.41199	0.000228555	0.0130795	3.00881
1038	12	25224112	25224669	558	*	ShortStack	siRNA24	NA	NA	osa-b1.0r1-48068	siRNA24 locus with predominant RNA size of 24	NA	NA	NA	NA	-4.28054	1.98076	-2.16106	0.000960736	0.040207	1.83867
1039	12	25337195	25337431	237	*	ShortStack	siRNA24	NA	NA	osa-b1.0r1-48121	siRNA24 locus with predominant RNA size of 24	NA	NA	NA	NA	4.5678	2.15398	2.12063	0.00119525	0.0472768	1.97256
1040	12	25575566	25576329	764	*	ShortStack	siRNA24	NA	NA	osa-b1.0r1-48229	siRNA24 locus with predominant RNA size of 24	NA	NA	NA	NA	-3.01478	1.33564	-2.25718	0.000563426	0.0266831	4.76441
1041	12	25589200	25589556	357	-	ShortStack	siRNA24	NA	NA	osa-b1.0r1-48234	siRNA24 locus with predominant RNA size of 24	NA	NA	NA	NA	-3.0156	1.34954	-2.23453	0.000640087	0.0294177	7.55908
1042	12	25593614	25594264	651	*	ShortStack	siRNA24	NA	NA	osa-b1.0r1-48237	siRNA24 locus with predominant RNA size of 24	NA	NA	NA	NA	3.83553	1.80638	2.12333	0.00117809	0.0467802	2.40512
1043	12	25784662	25784678	17	-	ShortStack	OtherRNA	NA	NA	osa-b1.0r1-48323	OtherRNA locus with < 80% of RNAs between 20-24 nts in size	NA	NA	NA	NA	-1.70306	0.709769	-2.39946	0.000246353	0.0139014	23.0728
1044	12	25803661	25803752	92	-	ShortStack	OtherRNA	NA	NA	osa-b1.0r1-48333	OtherRNA locus with < 80% of RNAs between 20-24 nts in size	NA	NA	NA	NA	-2.47867	0.813532	-3.04681	3.2386e-06	0.000385379	34.1074
1045	12	26149904	26150280	377	-	ShortStack	OtherRNA	NA	NA	osa-b1.0r1-48469	OtherRNA locus with < 80% of RNAs between 20-24 nts in size	NA	NA	NA	NA	-1.62604	0.726378	-2.23855	0.000625784	0.028911	7327.6
1046	12	26167357	26167835	479	*	ShortStack	siRNA24	NA	NA	osa-b1.0r1-48479	siRNA24 locus with predominant RNA size of 24	NA	NA	NA	NA	2.43216	0.822086	2.95853	6.17809e-06	0.000667074	14.7053
1047	12	26177313	26177546	234	+	ShortStack	OtherRNA	NA	NA	osa-b1.0r1-48486	OtherRNA locus with < 80% of RNAs between 20-24 nts in size	NA	NA	NA	NA	-1.65544	0.706046	-2.34467	0.000340564	0.0180703	18.4623
1048	12	26196734	26197204	471	*	ShortStack	siRNA24	NA	NA	osa-b1.0r1-48497	siRNA24 locus with predominant RNA size of 24	NA	NA	NA	NA	1.842	0.856085	2.15165	0.00101113	0.0417876	23.5659
1049	12	26339325	26339892	568	-	ShortStack	siRNA21	NA	NA	osa-b1.0r1-48559	siRNA21 locus with predominant RNA size of 21	NA	NA	NA	NA	-1.5106	0.647498	-2.33298	0.000364607	0.0190767	973.361
1050	12	26655495	26656096	602	*	ShortStack	siRNA24	NA	NA	osa-b1.0r1-48684	siRNA24 locus with predominant RNA size of 24	NA	NA	NA	NA	5.11594	1.10972	4.61012	1.87339e-12	9.49219e-10	15.8406
1051	12	26678670	26679568	899	+	ShortStack	siRNA24	NA	NA	osa-b1.0r1-48700	siRNA24 locus with predominant RNA size of 24	NA	NA	NA	NA	-2.26773	1.01918	-2.22505	0.000674966	0.0306314	7.07504
1052	12	27058345	27058498	154	+	ShortStack	OtherRNA	NA	NA	osa-b1.0r1-48862	OtherRNA locus with < 80% of RNAs between 20-24 nts in size	NA	NA	NA	NA	-1.57816	0.557422	-2.83117	1.52107e-05	0.0014093	1867.96
1053	12	27070766	27071195	430	*	ShortStack	siRNA24	NA	NA	osa-b1.0r1-48870	siRNA24 locus with predominant RNA size of 24	NA	NA	NA	NA	-2.50937	0.779182	-3.22052	8.63262e-07	0.000121016	25.9146
1054	12	27242873	27243123	251	*	ShortStack	siRNA24	NA	NA	osa-b1.0r1-48934	siRNA24 locus with predominant RNA size of 24	NA	NA	NA	NA	-3.91265	1.74479	-2.24247	0.000612156	0.0284232	2.96676
1055	12	27318126	27319720	1595	*	ShortStack	OtherRNA	NA	NA	osa-b1.0r1-48953	OtherRNA locus with < 80% of RNAs between 20-24 nts in size	NA	NA	NA	NA	-3.19963	0.692543	-4.62012	1.67866e-12	8.63312e-10	224.846
1056	12	27432939	27433117	179	*	ShortStack	siRNA24	NA	NA	osa-b1.0r1-48995	siRNA24 locus with predominant RNA size of 24	NA	NA	NA	NA	3.32109	1.24986	2.65718	4.9117e-05	0.00373248	7.60002
1057	12	27441472	27441750	279	+	ShortStack	nearMIRNA	NA	NA	osa-b1.0r1-48999	nearMIRNA locus with predominant RNA size of 21	NA	NA	NA	NA	-2.43153	0.768271	-3.16494	1.32762e-06	0.000176049	17.73
1058	12	27491871	27492488	618	+	ShortStack	OtherRNA	NA	NA	osa-b1.0r1-49022	OtherRNA locus with < 80% of RNAs between 20-24 nts in size	NA	NA	NA	NA	-1.94005	0.774185	-2.50592	0.00012883	0.00825098	42.6701
1059	12	27492557	27492918	362	+	ShortStack	OtherRNA	NA	NA	osa-b1.0r1-49023	OtherRNA locus with < 80% of RNAs between 20-24 nts in size	NA	NA	NA	NA	-1.74289	0.798189	-2.18356	0.000849449	0.0365713	31.9479
1060	2	81190	81803	614	*	ShortStack	OtherRNA	NA	NA	osa-b1.0r1-49076	OtherRNA locus with < 80% of RNAs between 20-24 nts in size	NA	NA	NA	NA	4.8676	1.89296	2.57142	8.53845e-05	0.00588698	2.44378
1061	2	530614	530701	88	-	ShortStack	OtherRNA	NA	NA	osa-b1.0r1-49210	OtherRNA locus with < 80% of RNAs between 20-24 nts in size	NA	NA	NA	NA	-2.58851	1.16609	-2.21983	0.000694928	0.0313124	33.6415
1062	2	634336	634417	82	+	ShortStack	OtherRNA	NA	NA	osa-b1.0r1-49249	OtherRNA locus with < 80% of RNAs between 20-24 nts in size	NA	NA	NA	NA	1.10369	0.513036	2.15129	0.0010131	0.0418483	278.579
1063	2	634804	634887	84	+	ShortStack	OtherRNA	NA	NA	osa-b1.0r1-49250	OtherRNA locus with < 80% of RNAs between 20-24 nts in size	NA	NA	NA	NA	1.08611	0.468774	2.31691	0.000400279	0.0205533	6600.61
1064	2	680277	682186	1910	*	ShortStack	siRNA24	NA	NA	osa-b1.0r1-49262	siRNA24 locus with predominant RNA size of 24	NA	NA	NA	NA	-1.63457	0.553246	-2.95451	6.35955e-06	0.000683784	308.439
1065	2	825776	827292	1517	-	ShortStack	OtherRNA	NA	NA	osa-b1.0r1-49327	OtherRNA locus with < 80% of RNAs between 20-24 nts in size	NA	NA	NA	NA	2.3044	0.794277	2.90126	9.30591e-06	0.000938516	56.7879
1066	2	834121	835006	886	*	ShortStack	siRNA24	NA	NA	osa-b1.0r1-49336	siRNA24 locus with predominant RNA size of 24	NA	NA	NA	NA	5.08622	0.81736	6.22275	2.22045e-16	2.05599e-13	165.75
1067	2	835881	836105	225	*	ShortStack	siRNA24	NA	NA	osa-b1.0r1-49338	siRNA24 locus with predominant RNA size of 24	NA	NA	NA	NA	2.52716	1.0419	2.42554	0.000210663	0.0122308	10.5007
1068	2	846844	848854	2011	*	ShortStack	OtherRNA	NA	NA	osa-b1.0r1-49343	OtherRNA locus with < 80% of RNAs between 20-24 nts in size	NA	NA	NA	NA	2.14632	0.687829	3.12043	1.86471e-06	0.000238556	54.6082
1069	2	913040	913409	370	*	ShortStack	siRNA24	NA	NA	osa-b1.0r1-49364	siRNA24 locus with predominant RNA size of 24	NA	NA	NA	NA	-3.43608	1.57382	-2.18327	0.000850791	0.0366164	3.8296
1070	2	999235	999900	666	*	ShortStack	siRNA24	NA	NA	osa-b1.0r1-49388	siRNA24 locus with predominant RNA size of 24	NA	NA	NA	NA	-2.59372	1.11395	-2.32839	0.00037448	0.0194908	15.5301
1071	2	1012402	1012704	303	*	ShortStack	siRNA24	NA	NA	osa-b1.0r1-49393	siRNA24 locus with predominant RNA size of 24	NA	NA	NA	NA	-3.46959	1.26354	-2.74594	2.72394e-05	0.00230416	6.36712
1072	2	1085151	1085490	340	*	ShortStack	siRNA24	NA	NA	osa-b1.0r1-49423	siRNA24 locus with predominant RNA size of 24	NA	NA	NA	NA	-4.81835	1.78801	-2.69481	3.8338e-05	0.0030408	2.66415
1073	2	1150545	1150749	205	+	ShortStack	OtherRNA	NA	NA	osa-b1.0r1-49458	OtherRNA locus with < 80% of RNAs between 20-24 nts in size	NA	NA	NA	NA	-3.90421	1.70679	-2.28747	0.000474208	0.0234456	2.94603
1074	2	1662474	1662568	95	-	ShortStack	OtherRNA	NA	NA	osa-b1.0r1-49652	OtherRNA locus with < 80% of RNAs between 20-24 nts in size	NA	NA	NA	NA	2.37271	0.791899	2.99623	4.69889e-06	0.000527072	24.6815
1075	2	1924691	1927609	2919	*	ShortStack	siRNA24	NA	NA	osa-b1.0r1-49743	siRNA24 locus with predominant RNA size of 24	NA	NA	NA	NA	-1.58018	0.657869	-2.40197	0.000242683	0.0137326	25.2881
1076	2	1974956	1975444	489	*	ShortStack	siRNA24	NA	NA	osa-b1.0r1-49758	siRNA24 locus with predominant RNA size of 24	NA	NA	NA	NA	3.01698	1.17175	2.57476	8.35917e-05	0.00578673	18.7534
1077	2	2082942	2082960	19	+	ShortStack	OtherRNA	NA	NA	osa-b1.0r1-49801	OtherRNA locus with < 80% of RNAs between 20-24 nts in size	NA	NA	NA	NA	-1.33206	0.501762	-2.65477	4.9899e-05	0.00378041	151.903
1078	2	2142180	2142225	46	-	ShortStack	OtherRNA	NA	NA	osa-b1.0r1-49823	OtherRNA locus with < 80% of RNAs between 20-24 nts in size	NA	NA	NA	NA	2.11296	0.922968	2.2893	0.000469245	0.0232582	11.7239
1079	2	2153617	2153839	223	*	ShortStack	siRNA24	NA	NA	osa-b1.0r1-49828	siRNA24 locus with predominant RNA size of 24	NA	NA	NA	NA	2.36323	0.887952	2.66143	4.77689e-05	0.00364916	10.2918
1080	2	2228254	2228729	476	*	ShortStack	siRNA24	NA	NA	osa-b1.0r1-49869	siRNA24 locus with predominant RNA size of 24	NA	NA	NA	NA	2.36074	0.703579	3.35533	2.95256e-07	4.89755e-05	25.5515
1081	2	2289493	2289807	315	*	ShortStack	siRNA24	NA	NA	osa-b1.0r1-49897	siRNA24 locus with predominant RNA size of 24	NA	NA	NA	NA	4.65442	1.0397	4.47669	7.9341e-12	3.5019e-09	21.2054
1082	2	3208802	3209137	336	*	ShortStack	siRNA24	NA	NA	osa-b1.0r1-50187	siRNA24 locus with predominant RNA size of 24	NA	NA	NA	NA	-4.33664	1.66256	-2.60841	6.74046e-05	0.00484459	3.84138
1083	2	3217896	3218157	262	*	ShortStack	siRNA24	NA	NA	osa-b1.0r1-50192	siRNA24 locus with predominant RNA size of 24	NA	NA	NA	NA	1.67187	0.790036	2.1162	0.00122393	0.0480978	106.165
1084	2	3232710	3232763	54	-	ShortStack	OtherRNA	NA	NA	osa-b1.0r1-50196	OtherRNA locus with < 80% of RNAs between 20-24 nts in size	NA	NA	NA	NA	-2.74061	1.04252	-2.62884	5.90733e-05	0.00434592	9.48409
1085	2	3233446	3233996	551	-	ShortStack	OtherRNA	NA	NA	osa-b1.0r1-50197	OtherRNA locus with < 80% of RNAs between 20-24 nts in size	NA	NA	NA	NA	-1.82571	0.665294	-2.74422	2.75566e-05	0.00232601	2360.28
1086	2	3546623	3546667	45	+	ShortStack	OtherRNA	NA	NA	osa-b1.0r1-50305	OtherRNA locus with < 80% of RNAs between 20-24 nts in size	NA	NA	NA	NA	-1.12097	0.503845	-2.22483	0.000675796	0.0306599	826.662
1087	2	3652120	3652452	333	*	ShortStack	siRNA24	NA	NA	osa-b1.0r1-50358	siRNA24 locus with predominant RNA size of 24	NA	NA	NA	NA	-2.24276	0.676843	-3.31355	4.13519e-07	6.49514e-05	35.5987
1088	2	3678781	3679945	1165	-	ShortStack	OtherRNA	NA	NA	osa-b1.0r1-50368	OtherRNA locus with < 80% of RNAs between 20-24 nts in size	NA	NA	NA	NA	-1.78396	0.721302	-2.47325	0.000157612	0.00968932	79.335
1089	2	3703923	3703998	76	+	ShortStack	OtherRNA	NA	NA	osa-b1.0r1-50380	OtherRNA locus with < 80% of RNAs between 20-24 nts in size	NA	NA	NA	NA	-2.22557	0.677697	-3.28402	5.23471e-07	7.93975e-05	297.187
1090	2	3763460	3765178	1719	*	ShortStack	siRNA24	NA	NA	osa-b1.0r1-50405	siRNA24 locus with predominant RNA size of 24	NA	NA	NA	NA	2.99516	0.934394	3.20546	9.70745e-07	0.000133554	33.2506
1091	2	3931718	3932318	601	*	ShortStack	siRNA24	NA	NA	osa-b1.0r1-50450	siRNA24 locus with predominant RNA size of 24	NA	NA	NA	NA	-2.81502	0.918224	-3.06572	2.8136e-06	0.000341136	20.4251
1092	2	3964700	3965119	420	*	ShortStack	siRNA24	NA	NA	osa-b1.0r1-50465	siRNA24 locus with predominant RNA size of 24	NA	NA	NA	NA	-4.84632	1.13333	-4.27618	6.42981e-11	2.39481e-08	40.402
1093	2	3991454	3991979	526	*	ShortStack	siRNA24	NA	NA	osa-b1.0r1-50483	siRNA24 locus with predominant RNA size of 24	NA	NA	NA	NA	-4.68447	1.83099	-2.55843	9.27151e-05	0.00630334	2.44993
1094	2	4284648	4285896	1249	+	ShortStack	OtherRNA	NA	NA	osa-b1.0r1-50606	OtherRNA locus with < 80% of RNAs between 20-24 nts in size	NA	NA	NA	NA	1.66001	0.624457	2.65833	4.87491e-05	0.00370983	75.914
1095	2	4570854	4570869	16	-	ShortStack	OtherRNA	NA	NA	osa-b1.0r1-50742	OtherRNA locus with < 80% of RNAs between 20-24 nts in size	NA	NA	NA	NA	-2.05145	0.923321	-2.22182	0.000687242	0.0310514	20.0016
1096	2	4695262	4695580	319	-	ShortStack	OtherRNA	NA	NA	osa-b1.0r1-50789	OtherRNA locus with < 80% of RNAs between 20-24 nts in size	NA	NA	NA	NA	4.43154	1.66705	2.65831	4.87564e-05	0.00371028	3.55514
1097	2	4792605	4793672	1068	*	ShortStack	siRNA24	NA	NA	osa-b1.0r1-50844	siRNA24 locus with predominant RNA size of 24	NA	NA	NA	NA	-1.72752	0.674422	-2.56148	9.09403e-05	0.00620227	25.0211
1098	2	4827593	4828175	583	*	ShortStack	siRNA24	NA	NA	osa-b1.0r1-50860	siRNA24 locus with predominant RNA size of 24	NA	NA	NA	NA	2.8126	1.2237	2.29844	0.000445273	0.0223395	7.16267
1099	2	4870165	4871658	1494	*	ShortStack	OtherRNA	NA	NA	osa-b1.0r1-50876	OtherRNA locus with < 80% of RNAs between 20-24 nts in size	NA	NA	NA	NA	1.56137	0.650594	2.39991	0.000245692	0.0138711	85.0477
1100	2	4872021	4872282	262	-	ShortStack	OtherRNA	NA	NA	osa-b1.0r1-50877	OtherRNA locus with < 80% of RNAs between 20-24 nts in size	NA	NA	NA	NA	2.37989	0.893606	2.66324	4.72064e-05	0.00361414	12.8401
1101	2	5156034	5156217	184	*	ShortStack	siRNA24	NA	NA	osa-b1.0r1-50984	siRNA24 locus with predominant RNA size of 24	NA	NA	NA	NA	2.64121	1.03263	2.55775	9.31142e-05	0.00632598	8.73715
1102	2	5232008	5232468	461	-	ShortStack	OtherRNA	NA	NA	osa-b1.0r1-51014	OtherRNA locus with < 80% of RNAs between 20-24 nts in size	NA	NA	NA	NA	-1.7224	0.552341	-3.11836	1.8942e-06	0.000241868	468.121
1103	2	5330438	5331606	1169	*	ShortStack	siRNA24	NA	NA	osa-b1.0r1-51059	siRNA24 locus with predominant RNA size of 24	NA	NA	NA	NA	-2.88291	0.752408	-3.83158	4.79598e-09	1.23696e-06	35.9013
1104	2	5440199	5441334	1136	*	ShortStack	siRNA24	NA	NA	osa-b1.0r1-51097	siRNA24 locus with predominant RNA size of 24	NA	NA	NA	NA	-1.36668	0.628479	-2.17459	0.000892292	0.0379955	29.3934
1105	2	5508453	5508746	294	-	ShortStack	OtherRNA	NA	NA	osa-b1.0r1-51119	OtherRNA locus with < 80% of RNAs between 20-24 nts in size	NA	NA	NA	NA	1.04745	0.486546	2.15284	0.00100465	0.0415863	81332.3
1106	2	5660921	5661330	410	*	ShortStack	siRNA24	NA	NA	osa-b1.0r1-51186	siRNA24 locus with predominant RNA size of 24	NA	NA	NA	NA	1.91845	0.814531	2.35528	0.000320027	0.0171878	17.1574
1107	2	5869704	5870090	387	*	ShortStack	siRNA24	NA	NA	osa-b1.0r1-51269	siRNA24 locus with predominant RNA size of 24	NA	NA	NA	NA	4.24079	1.68076	2.52314	0.000115737	0.00756502	3.29598
1108	2	5976617	5976913	297	*	ShortStack	siRNA24	NA	NA	osa-b1.0r1-51326	siRNA24 locus with predominant RNA size of 24	NA	NA	NA	NA	8.7796	1.00925	8.6991	2.22045e-16	2.05599e-13	195.358
1109	2	6020413	6021309	897	*	ShortStack	siRNA24	NA	NA	osa-b1.0r1-51349	siRNA24 locus with predominant RNA size of 24	NA	NA	NA	NA	-2.37448	1.03513	-2.29391	0.000457026	0.0227927	35.6934
1110	2	6220521	6220805	285	*	ShortStack	siRNA24	NA	NA	osa-b1.0r1-51422	siRNA24 locus with predominant RNA size of 24	NA	NA	NA	NA	-3.82839	1.74287	-2.1966	0.000790528	0.0345722	2.75594
1111	2	6367324	6367340	17	*	ShortStack	OtherRNA	NA	NA	osa-b1.0r1-51485	OtherRNA locus with < 80% of RNAs between 20-24 nts in size	NA	NA	NA	NA	-1.66462	0.777209	-2.14179	0.0010666	0.043482	18.549
1112	2	6647781	6648127	347	+	ShortStack	OtherRNA	NA	NA	osa-b1.0r1-51630	OtherRNA locus with < 80% of RNAs between 20-24 nts in size	NA	NA	NA	NA	3.50688	1.62104	2.16335	0.000948778	0.0398262	4.01794
1113	2	6690702	6691861	1160	*	ShortStack	siRNA24	NA	NA	osa-b1.0r1-51647	siRNA24 locus with predominant RNA size of 24	NA	NA	NA	NA	-2.29456	0.85706	-2.67725	4.30546e-05	0.00335077	20.5187
1114	2	6708193	6709282	1090	*	ShortStack	siRNA24	NA	NA	osa-b1.0r1-51656	siRNA24 locus with predominant RNA size of 24	NA	NA	NA	NA	-4.63527	1.63307	-2.83838	1.44684e-05	0.00135295	4.70136
1115	2	7220521	7224435	3915	*	ShortStack	OtherRNA	NA	NA	osa-b1.0r1-51874	OtherRNA locus with < 80% of RNAs between 20-24 nts in size	NA	NA	NA	NA	1.56026	0.564843	2.76229	2.43893e-05	0.00210356	73.6059
1116	2	7346307	7347701	1395	*	ShortStack	siRNA24	NA	NA	osa-b1.0r1-51937	siRNA24 locus with predominant RNA size of 24	NA	NA	NA	NA	-2.79205	1.26286	-2.2109	0.000730324	0.0325246	5.25161
1117	2	7381320	7382844	1525	*	ShortStack	siRNA24	NA	NA	osa-b1.0r1-51960	siRNA24 locus with predominant RNA size of 24	NA	NA	NA	NA	1.57087	0.695056	2.26007	0.000554279	0.0263618	27.4577
1118	2	7451446	7451528	83	-	ShortStack	OtherRNA	NA	NA	osa-b1.0r1-52005	OtherRNA locus with < 80% of RNAs between 20-24 nts in size	NA	NA	NA	NA	1.61717	0.616205	2.62441	6.07932e-05	0.00445057	30.7051
1119	2	7523816	7525323	1508	*	ShortStack	siRNA24	NA	NA	osa-b1.0r1-52042	siRNA24 locus with predominant RNA size of 24	NA	NA	NA	NA	-2.35856	0.789835	-2.98614	5.05732e-06	0.000561136	22.8321
1120	2	7564478	7565678	1201	*	ShortStack	siRNA24	NA	NA	osa-b1.0r1-52061	siRNA24 locus with predominant RNA size of 24	NA	NA	NA	NA	-2.04813	0.723405	-2.83124	1.52034e-05	0.00140875	127.701
1121	2	7717467	7718258	792	*	ShortStack	siRNA24	NA	NA	osa-b1.0r1-52115	siRNA24 locus with predominant RNA size of 24	NA	NA	NA	NA	3.13049	1.28722	2.43197	0.000202645	0.0118424	10.27
1122	2	7852317	7852767	451	*	ShortStack	siRNA24	NA	NA	osa-b1.0r1-52175	siRNA24 locus with predominant RNA size of 24	NA	NA	NA	NA	-5.40722	1.64538	-3.2863	5.14046e-07	7.81834e-05	4.03589
1123	2	7972827	7973304	478	*	ShortStack	siRNA24	NA	NA	osa-b1.0r1-52217	siRNA24 locus with predominant RNA size of 24	NA	NA	NA	NA	-3.96061	0.889623	-4.452	1.03166e-11	4.39808e-09	75.0972
1124	2	8087341	8088223	883	*	ShortStack	OtherRNA	NA	NA	osa-b1.0r1-52262	OtherRNA locus with < 80% of RNAs between 20-24 nts in size	NA	NA	NA	NA	-1.7601	0.809957	-2.17308	0.000899698	0.0382385	72.4501
1125	2	8088953	8089031	79	*	ShortStack	siRNA24	NA	NA	osa-b1.0r1-52263	siRNA24 locus with predominant RNA size of 24	NA	NA	NA	NA	5.44906	1.71552	3.17633	1.21629e-06	0.000162695	3.65707
1126	2	8386962	8389357	2396	*	ShortStack	siRNA24	NA	NA	osa-b1.0r1-52402	siRNA24 locus with predominant RNA size of 24	NA	NA	NA	NA	2.91078	1.03643	2.80848	1.77916e-05	0.00161252	39.8072
1127	2	8487410	8487612	203	*	ShortStack	OtherRNA	NA	NA	osa-b1.0r1-52447	OtherRNA locus with < 80% of RNAs between 20-24 nts in size	NA	NA	NA	NA	4.45083	1.99671	2.22908	0.000659905	0.0301111	1.81864
1128	2	8586436	8586786	351	*	ShortStack	siRNA24	NA	NA	osa-b1.0r1-52499	siRNA24 locus with predominant RNA size of 24	NA	NA	NA	NA	-2.15809	0.768348	-2.80874	1.77591e-05	0.00161002	28.7717
1129	2	8615013	8615696	684	-	ShortStack	siRNA24	NA	NA	osa-b1.0r1-52513	siRNA24 locus with predominant RNA size of 24	NA	NA	NA	NA	-2.30297	0.979394	-2.35142	0.000327353	0.0175051	14.7482
1130	2	8681194	8681516	323	*	ShortStack	siRNA24	NA	NA	osa-b1.0r1-52538	siRNA24 locus with predominant RNA size of 24	NA	NA	NA	NA	-2.32884	1.00578	-2.31544	0.000403687	0.0206915	20.9769
1131	2	8707928	8710490	2563	*	ShortStack	siRNA24	NA	NA	osa-b1.0r1-52556	siRNA24 locus with predominant RNA size of 24	NA	NA	NA	NA	6.33623	0.693445	9.13733	2.22045e-16	2.05599e-13	737.101
1132	2	8714527	8714670	144	-	ShortStack	OtherRNA	NA	NA	osa-b1.0r1-52559	OtherRNA locus with < 80% of RNAs between 20-24 nts in size	NA	NA	NA	NA	4.32585	2.03824	2.12235	0.0011843	0.0469603	1.66989
1133	2	9377228	9377716	489	*	ShortStack	siRNA24	NA	NA	osa-b1.0r1-52818	siRNA24 locus with predominant RNA size of 24	NA	NA	NA	NA	2.76579	0.831132	3.32774	3.68987e-07	5.91388e-05	486.253
1134	2	9416933	9417003	71	-	ShortStack	OtherRNA	NA	NA	osa-b1.0r1-52831	OtherRNA locus with < 80% of RNAs between 20-24 nts in size	NA	NA	NA	NA	1.57154	0.598185	2.62718	5.97116e-05	0.00438488	49.8293
1135	2	9532866	9533168	303	-	ShortStack	OtherRNA	NA	NA	osa-b1.0r1-52877	OtherRNA locus with < 80% of RNAs between 20-24 nts in size	NA	NA	NA	NA	-1.93929	0.596471	-3.25127	6.78335e-07	9.89509e-05	1244.98
1136	2	9542842	9544145	1304	*	ShortStack	siRNA24	NA	NA	osa-b1.0r1-52881	siRNA24 locus with predominant RNA size of 24	NA	NA	NA	NA	-1.89115	0.737991	-2.56257	9.03153e-05	0.00616653	26.1904
1137	2	9572430	9573882	1453	*	ShortStack	siRNA24	NA	NA	osa-b1.0r1-52897	siRNA24 locus with predominant RNA size of 24	NA	NA	NA	NA	-1.72457	0.594456	-2.9011	9.31657e-06	0.000939404	2261.73
1138	2	9726123	9726444	322	+	ShortStack	OtherRNA	NA	NA	osa-b1.0r1-52949	OtherRNA locus with < 80% of RNAs between 20-24 nts in size	NA	NA	NA	NA	-2.76843	0.704692	-3.92857	1.94552e-09	5.41306e-07	155.127
1139	2	9821717	9822366	650	*	ShortStack	siRNA24	NA	NA	osa-b1.0r1-52985	siRNA24 locus with predominant RNA size of 24	NA	NA	NA	NA	-2.21693	0.943653	-2.34931	0.000331438	0.0176808	14.3127
1140	2	9945470	9946037	568	*	ShortStack	siRNA24	NA	NA	osa-b1.0r1-53035	siRNA24 locus with predominant RNA size of 24	NA	NA	NA	NA	-4.62952	0.963994	-4.80244	2.17826e-13	1.31135e-10	38.7093
1141	2	9954413	9954456	44	-	ShortStack	OtherRNA	NA	NA	osa-b1.0r1-53041	OtherRNA locus with < 80% of RNAs between 20-24 nts in size	NA	NA	NA	NA	-1.62568	0.702835	-2.31304	0.000409341	0.0209198	323.506
1142	2	9990574	9990665	92	+	ShortStack	OtherRNA	NA	NA	osa-b1.0r1-53056	OtherRNA locus with < 80% of RNAs between 20-24 nts in size	NA	NA	NA	NA	-1.47468	0.569744	-2.58833	7.66659e-05	0.0053917	96.2618
1143	2	10045942	10045960	19	+	ShortStack	OtherRNA	NA	NA	osa-b1.0r1-53082	OtherRNA locus with < 80% of RNAs between 20-24 nts in size	NA	NA	NA	NA	-1.90944	0.514091	-3.71421	1.3887e-08	3.20636e-06	604.672
1144	2	10090042	10091065	1024	*	ShortStack	siRNA24	NA	NA	osa-b1.0r1-53098	siRNA24 locus with predominant RNA size of 24	NA	NA	NA	NA	-1.91416	0.623448	-3.07028	2.71948e-06	0.000331244	377.214
1145	2	10270788	10270971	184	-	ShortStack	OtherRNA	NA	NA	osa-b1.0r1-53179	OtherRNA locus with < 80% of RNAs between 20-24 nts in size	NA	NA	NA	NA	-1.66876	0.781757	-2.13463	0.0011086	0.0447346	89.2107
1146	2	10336798	10337806	1009	*	ShortStack	OtherRNA	NA	NA	osa-b1.0r1-53207	OtherRNA locus with < 80% of RNAs between 20-24 nts in size	NA	NA	NA	NA	7.45008	0.585939	12.7148	2.22045e-16	2.05599e-13	976.308
1147	2	10562793	10563213	421	*	ShortStack	siRNA24	NA	NA	osa-b1.0r1-53301	siRNA24 locus with predominant RNA size of 24	NA	NA	NA	NA	-3.23082	0.916347	-3.52576	7.17012e-08	1.40582e-05	16.0108
1148	2	10679461	10679620	160	*	ShortStack	siRNA24	NA	NA	osa-b1.0r1-53341	siRNA24 locus with predominant RNA size of 24	NA	NA	NA	NA	-3.60399	1.18353	-3.04512	3.27941e-06	0.000389574	14.1548
1149	2	10689565	10690502	938	*	ShortStack	siRNA24	NA	NA	osa-b1.0r1-53343	siRNA24 locus with predominant RNA size of 24	NA	NA	NA	NA	-1.61481	0.675743	-2.38968	0.00026113	0.0145716	70.2628
1150	2	10712039	10712111	73	+	ShortStack	OtherRNA	NA	NA	osa-b1.0r1-53352	OtherRNA locus with < 80% of RNAs between 20-24 nts in size	NA	NA	NA	NA	-2.50227	0.930431	-2.68936	3.97453e-05	0.00313453	10.0728
1151	2	10878797	10878933	137	*	ShortStack	siRNA24	NA	NA	osa-b1.0r1-53430	siRNA24 locus with predominant RNA size of 24	NA	NA	NA	NA	4.53399	2.01739	2.24746	0.000595212	0.0278104	1.91873
1152	2	10901685	10901703	19	-	ShortStack	OtherRNA	NA	NA	osa-b1.0r1-53441	OtherRNA locus with < 80% of RNAs between 20-24 nts in size	NA	NA	NA	NA	-2.95861	1.16719	-2.53481	0.000107581	0.00712548	22.7093
1153	2	10915249	10916026	778	*	ShortStack	siRNA24	NA	NA	osa-b1.0r1-53449	siRNA24 locus with predominant RNA size of 24	NA	NA	NA	NA	3.34526	1.51766	2.20422	0.000757898	0.0334701	5.19193
1154	2	11129106	11130966	1861	*	ShortStack	siRNA24	NA	NA	osa-b1.0r1-53551	siRNA24 locus with predominant RNA size of 24	NA	NA	NA	NA	2.78517	0.808862	3.44332	1.43362e-07	2.60823e-05	150.374
1155	2	11235978	11237169	1192	*	ShortStack	siRNA24	NA	NA	osa-b1.0r1-53596	siRNA24 locus with predominant RNA size of 24	NA	NA	NA	NA	2.51129	1.17421	2.1387	0.00108453	0.04402	5.40207
1156	2	11364795	11365387	593	*	ShortStack	siRNA24	NA	NA	osa-b1.0r1-53648	siRNA24 locus with predominant RNA size of 24	NA	NA	NA	NA	6.28341	1.51966	4.13475	2.66171e-10	8.85441e-08	6.50713
1157	2	11389058	11391748	2691	*	ShortStack	siRNA24	NA	NA	osa-b1.0r1-53660	siRNA24 locus with predominant RNA size of 24	NA	NA	NA	NA	-3.03494	0.509539	-5.95625	2.22045e-16	2.05599e-13	1227.69
1158	2	11396280	11397845	1566	*	ShortStack	siRNA24	NA	NA	osa-b1.0r1-53663	siRNA24 locus with predominant RNA size of 24	NA	NA	NA	NA	-3.12137	0.84399	-3.69835	1.59938e-08	3.62722e-06	77.2829
1159	2	11574656	11574704	49	-	ShortStack	OtherRNA	NA	NA	osa-b1.0r1-53740	OtherRNA locus with < 80% of RNAs between 20-24 nts in size	NA	NA	NA	NA	-2.0754	0.709302	-2.92598	7.80456e-06	0.000811998	978.55
1160	2	11653434	11653554	121	*	ShortStack	siRNA24	NA	NA	osa-b1.0r1-53769	siRNA24 locus with predominant RNA size of 24	NA	NA	NA	NA	-5.16958	1.95455	-2.6449	5.32189e-05	0.00398265	3.47104
1161	2	11696385	11697307	923	*	ShortStack	siRNA24	NA	NA	osa-b1.0r1-53784	siRNA24 locus with predominant RNA size of 24	NA	NA	NA	NA	-1.52306	0.68121	-2.23582	0.000635473	0.0292548	1253.6
1162	2	11808119	11809728	1610	*	ShortStack	siRNA24	NA	NA	osa-b1.0r1-53827	siRNA24 locus with predominant RNA size of 24	NA	NA	NA	NA	-2.1686	1.01064	-2.14576	0.00104393	0.042795	7.25919
1163	2	12054552	12054955	404	*	ShortStack	siRNA24	NA	NA	osa-b1.0r1-53909	siRNA24 locus with predominant RNA size of 24	NA	NA	NA	NA	-2.17448	0.706866	-3.07623	2.60114e-06	0.000318675	128.975
1164	2	12384974	12385274	301	+	ShortStack	siRNA24	NA	NA	osa-b1.0r1-54061	siRNA24 locus with predominant RNA size of 24	NA	NA	NA	NA	-2.32344	1.08934	-2.13289	0.00111907	0.045043	6.00963
1165	2	12618640	12619041	402	*	ShortStack	siRNA24	NA	NA	osa-b1.0r1-54154	siRNA24 locus with predominant RNA size of 24	NA	NA	NA	NA	2.45862	0.747157	3.29063	4.96648e-07	7.59346e-05	21.7728
1166	2	12679817	12680624	808	*	ShortStack	siRNA24	NA	NA	osa-b1.0r1-54185	siRNA24 locus with predominant RNA size of 24	NA	NA	NA	NA	-2.97347	1.37278	-2.16603	0.000935048	0.039386	4.36334
1167	2	13083732	13085302	1571	*	ShortStack	siRNA24	NA	NA	osa-b1.0r1-54376	siRNA24 locus with predominant RNA size of 24	NA	NA	NA	NA	2.91299	1.29261	2.25358	0.000574995	0.0270856	5.74405
1168	2	13185363	13185386	24	+	ShortStack	OtherRNA	NA	NA	osa-b1.0r1-54420	OtherRNA locus with < 80% of RNAs between 20-24 nts in size	NA	NA	NA	NA	-3.26892	1.28573	-2.54247	0.00010253	0.00685094	5.71399
1169	2	13195222	13196775	1554	*	ShortStack	siRNA24	NA	NA	osa-b1.0r1-54426	siRNA24 locus with predominant RNA size of 24	NA	NA	NA	NA	-4.51483	1.91447	-2.35826	0.000314463	0.0169451	2.20122
1170	2	13204689	13205064	376	*	ShortStack	siRNA24	NA	NA	osa-b1.0r1-54433	siRNA24 locus with predominant RNA size of 24	NA	NA	NA	NA	2.98663	0.817982	3.65122	2.42555e-08	5.31444e-06	15.3374
1171	2	13574785	13575961	1177	*	ShortStack	siRNA24	NA	NA	osa-b1.0r1-54561	siRNA24 locus with predominant RNA size of 24	NA	NA	NA	NA	1.67138	0.695649	2.40262	0.000241735	0.0136893	28.8833
1172	2	13611851	13611881	31	+	ShortStack	OtherRNA	NA	NA	osa-b1.0r1-54580	OtherRNA locus with < 80% of RNAs between 20-24 nts in size	NA	NA	NA	NA	4.34741	1.65239	2.63099	5.82545e-05	0.00429574	3.51707
1173	2	13930612	13931299	688	*	ShortStack	siRNA24	NA	NA	osa-b1.0r1-54655	siRNA24 locus with predominant RNA size of 24	NA	NA	NA	NA	-1.86903	0.851495	-2.195	0.000797566	0.0348083	11.9123
1174	2	13947184	13948394	1211	*	ShortStack	siRNA24	NA	NA	osa-b1.0r1-54662	siRNA24 locus with predominant RNA size of 24	NA	NA	NA	NA	-2.14418	0.70376	-3.04675	3.23984e-06	0.000385507	41.9344
1175	2	14188431	14189642	1212	*	ShortStack	siRNA24	NA	NA	osa-b1.0r1-54752	siRNA24 locus with predominant RNA size of 24	NA	NA	NA	NA	-2.91059	0.997361	-2.91829	8.24478e-06	0.000849424	16.5289
1176	2	14248307	14248840	534	+	ShortStack	OtherRNA	NA	NA	osa-b1.0r1-54767	OtherRNA locus with < 80% of RNAs between 20-24 nts in size	NA	NA	NA	NA	-2.14893	0.815403	-2.63542	5.66033e-05	0.00419383	19.8313
1177	2	14600517	14601557	1041	*	ShortStack	siRNA24	NA	NA	osa-b1.0r1-54897	siRNA24 locus with predominant RNA size of 24	NA	NA	NA	NA	2.2431	0.886437	2.53047	0.000110551	0.00728642	10.2232
1178	2	14745076	14745534	459	*	ShortStack	OtherRNA	NA	NA	osa-b1.0r1-54952	OtherRNA locus with < 80% of RNAs between 20-24 nts in size	NA	NA	NA	NA	-1.66355	0.692575	-2.40198	0.000242672	0.0137321	22.8022
1179	2	14868944	14870143	1200	*	ShortStack	siRNA24	NA	NA	osa-b1.0r1-54983	siRNA24 locus with predominant RNA size of 24	NA	NA	NA	NA	-2.12499	0.772576	-2.75053	2.64095e-05	0.00224655	18.5077
1180	2	14963595	14966106	2512	*	ShortStack	siRNA24	NA	NA	osa-b1.0r1-55008	siRNA24 locus with predominant RNA size of 24	NA	NA	NA	NA	2.72422	0.905613	3.00815	4.30643e-06	0.000490614	22.5247
1181	2	14993305	14993755	451	*	ShortStack	OtherRNA	NA	NA	osa-b1.0r1-55024	OtherRNA locus with < 80% of RNAs between 20-24 nts in size	NA	NA	NA	NA	-5.03144	1.23559	-4.0721	4.92169e-10	1.54674e-07	17.2668
1182	2	15042243	15044453	2211	*	ShortStack	siRNA24	NA	NA	osa-b1.0r1-55032	siRNA24 locus with predominant RNA size of 24	NA	NA	NA	NA	-2.30611	0.608748	-3.78828	7.12542e-09	1.77468e-06	688.314
1183	2	15219111	15219128	18	-	ShortStack	OtherRNA	NA	NA	osa-b1.0r1-55080	OtherRNA locus with < 80% of RNAs between 20-24 nts in size	NA	NA	NA	NA	-3.80097	1.41819	-2.68014	4.22407e-05	0.00329812	8.06602
1184	2	15330693	15330734	42	+	ShortStack	OtherRNA	NA	NA	osa-b1.0r1-55121	OtherRNA locus with < 80% of RNAs between 20-24 nts in size	NA	NA	NA	NA	1.96763	0.596467	3.29881	4.6528e-07	7.18198e-05	111.28
1185	2	15477362	15479660	2299	*	ShortStack	siRNA24	NA	NA	osa-b1.0r1-55173	siRNA24 locus with predominant RNA size of 24	NA	NA	NA	NA	1.70273	0.750005	2.27029	0.00052304	0.0252436	58.0824
1186	2	15555826	15556538	713	*	ShortStack	siRNA24	NA	NA	osa-b1.0r1-55201	siRNA24 locus with predominant RNA size of 24	NA	NA	NA	NA	-4.69401	1.90235	-2.46748	0.000163279	0.00996061	2.45636
1187	2	15580780	15581710	931	*	ShortStack	siRNA24	NA	NA	osa-b1.0r1-55215	siRNA24 locus with predominant RNA size of 24	NA	NA	NA	NA	1.73768	0.593287	2.9289	7.64329e-06	0.000798101	609.495
1188	2	15660977	15662469	1493	*	ShortStack	siRNA24	NA	NA	osa-b1.0r1-55241	siRNA24 locus with predominant RNA size of 24	NA	NA	NA	NA	2.17083	0.952291	2.27958	0.000496064	0.02426	8.87492
1189	2	15695703	15696105	403	*	ShortStack	siRNA24	NA	NA	osa-b1.0r1-55262	siRNA24 locus with predominant RNA size of 24	NA	NA	NA	NA	5.88866	1.09941	5.35619	2.22045e-16	2.05599e-13	25.0601
1190	2	15754746	15755175	430	*	ShortStack	siRNA24	NA	NA	osa-b1.0r1-55285	siRNA24 locus with predominant RNA size of 24	NA	NA	NA	NA	-5.02116	2.13127	-2.35594	0.000318781	0.0171336	144.321
1191	2	16112570	16114658	2089	*	ShortStack	siRNA24	NA	NA	osa-b1.0r1-55449	siRNA24 locus with predominant RNA size of 24	NA	NA	NA	NA	-1.93556	0.689711	-2.80633	1.80556e-05	0.00163281	126.462
1192	2	16192177	16192441	265	*	ShortStack	siRNA24	NA	NA	osa-b1.0r1-55496	siRNA24 locus with predominant RNA size of 24	NA	NA	NA	NA	3.9143	0.98184	3.9867	1.12142e-09	3.2617e-07	13.0114
1193	2	16245261	16245759	499	*	ShortStack	siRNA24	NA	NA	osa-b1.0r1-55520	siRNA24 locus with predominant RNA size of 24	NA	NA	NA	NA	-2.33001	1.01379	-2.29832	0.000445586	0.0223517	17.7994
1194	2	16367269	16367621	353	*	ShortStack	siRNA24	NA	NA	osa-b1.0r1-55560	siRNA24 locus with predominant RNA size of 24	NA	NA	NA	NA	2.5545	1.19172	2.14355	0.00105651	0.0431771	5.58417
1195	2	16561037	16562651	1615	*	ShortStack	siRNA24	NA	NA	osa-b1.0r1-55639	siRNA24 locus with predominant RNA size of 24	NA	NA	NA	NA	2.0718	0.930411	2.22676	0.000668557	0.0304107	10.176
1196	2	16571944	16572884	941	*	ShortStack	siRNA24	NA	NA	osa-b1.0r1-55646	siRNA24 locus with predominant RNA size of 24	NA	NA	NA	NA	-3.62237	1.51615	-2.38919	0.000261891	0.0146057	4.81435
1197	2	16631553	16632126	574	+	ShortStack	siRNA24	NA	NA	osa-b1.0r1-55668	siRNA24 locus with predominant RNA size of 24	NA	NA	NA	NA	-4.33287	2.02483	-2.13987	0.00107771	0.0438157	1.94852
1198	2	17138537	17138750	214	*	ShortStack	siRNA24	NA	NA	osa-b1.0r1-55886	siRNA24 locus with predominant RNA size of 24	NA	NA	NA	NA	1.85515	0.825118	2.24835	0.000592227	0.0277025	14.2638
1199	2	17208487	17209247	761	*	ShortStack	siRNA24	NA	NA	osa-b1.0r1-55919	siRNA24 locus with predominant RNA size of 24	NA	NA	NA	NA	-1.89864	0.822506	-2.30836	0.000420547	0.0213682	13.9763
1200	2	17337993	17338076	84	+	ShortStack	OtherRNA	NA	NA	osa-b1.0r1-55973	OtherRNA locus with < 80% of RNAs between 20-24 nts in size	NA	NA	NA	NA	-2.01941	0.8939	-2.2591	0.000557322	0.026469	18.3229
1201	2	17368939	17371039	2101	*	ShortStack	siRNA24	NA	NA	osa-b1.0r1-55984	siRNA24 locus with predominant RNA size of 24	NA	NA	NA	NA	-1.63019	0.539499	-3.02168	3.8991e-06	0.000451547	112.941
1202	2	17783378	17783415	38	+	ShortStack	OtherRNA	NA	NA	osa-b1.0r1-56142	OtherRNA locus with < 80% of RNAs between 20-24 nts in size	NA	NA	NA	NA	2.86204	1.2333	2.32064	0.00039173	0.0202044	5.11313
1203	2	17862263	17862325	63	-	ShortStack	OtherRNA	NA	NA	osa-b1.0r1-56174	OtherRNA locus with < 80% of RNAs between 20-24 nts in size	NA	NA	NA	NA	-3.51155	1.37015	-2.56289	9.01309e-05	0.00615597	6.64623
1204	2	17885166	17885521	356	*	ShortStack	siRNA24	NA	NA	osa-b1.0r1-56189	siRNA24 locus with predominant RNA size of 24	NA	NA	NA	NA	9.1854	1.32586	6.92787	2.22045e-16	2.05599e-13	94.2098
1205	2	17986999	17987538	540	+	ShortStack	siRNA24	NA	NA	osa-b1.0r1-56226	siRNA24 locus with predominant RNA size of 24	NA	NA	NA	NA	-1.6637	0.700264	-2.37582	0.000283527	0.015576	32.6789
1206	2	18183963	18185108	1146	*	ShortStack	siRNA24	NA	NA	osa-b1.0r1-56324	siRNA24 locus with predominant RNA size of 24	NA	NA	NA	NA	-2.29877	0.746721	-3.07849	2.55762e-06	0.00031406	24.2878
1207	2	18272341	18272359	19	-	ShortStack	OtherRNA	NA	NA	osa-b1.0r1-56357	OtherRNA locus with < 80% of RNAs between 20-24 nts in size	NA	NA	NA	NA	-2.88335	0.958011	-3.00973	4.25688e-06	0.000485929	18.1691
1208	2	18333223	18334372	1150	*	ShortStack	siRNA24	NA	NA	osa-b1.0r1-56387	siRNA24 locus with predominant RNA size of 24	NA	NA	NA	NA	-1.91328	0.8207	-2.33128	0.000368251	0.0192298	586.686
1209	2	18342168	18343627	1460	*	ShortStack	siRNA24	NA	NA	osa-b1.0r1-56391	siRNA24 locus with predominant RNA size of 24	NA	NA	NA	NA	2.4039	1.03285	2.32744	0.000376548	0.019577	9.12425
1210	2	18348144	18348511	368	*	ShortStack	siRNA24	NA	NA	osa-b1.0r1-56393	siRNA24 locus with predominant RNA size of 24	NA	NA	NA	NA	-3.95715	1.81384	-2.18164	0.000858448	0.0368731	2.96699
1211	2	18411987	18412005	19	-	ShortStack	OtherRNA	NA	NA	osa-b1.0r1-56423	OtherRNA locus with < 80% of RNAs between 20-24 nts in size	NA	NA	NA	NA	-2.2967	0.572554	-4.01133	8.8587e-10	2.63023e-07	270.525
1212	2	18580360	18580511	152	-	ShortStack	OtherRNA	NA	NA	osa-b1.0r1-56483	OtherRNA locus with < 80% of RNAs between 20-24 nts in size	NA	NA	NA	NA	2.35838	0.555148	4.2482	8.54807e-11	3.1144e-08	187.16
1213	2	18806843	18808004	1162	*	ShortStack	siRNA24	NA	NA	osa-b1.0r1-56600	siRNA24 locus with predominant RNA size of 24	NA	NA	NA	NA	-2.8183	0.508298	-5.54458	2.22045e-16	2.05599e-13	170.561
1214	2	19266036	19266055	20	-	ShortStack	OtherRNA	NA	NA	osa-b1.0r1-56810	OtherRNA locus with < 80% of RNAs between 20-24 nts in size	NA	NA	NA	NA	-4.77803	0.80153	-5.96114	2.22045e-16	2.05599e-13	148.759
1215	2	19283248	19283321	74	*	ShortStack	siRNA24	NA	NA	osa-b1.0r1-56820	siRNA24 locus with predominant RNA size of 24	NA	NA	NA	NA	-4.63012	1.89606	-2.44197	0.000190742	0.0112824	2.30159
1216	2	19288707	19288902	196	*	ShortStack	siRNA24	NA	NA	osa-b1.0r1-56824	siRNA24 locus with predominant RNA size of 24	NA	NA	NA	NA	3.56243	1.25485	2.83892	1.4414e-05	0.0013488	6.30143
1217	2	19344637	19345196	560	-	ShortStack	OtherRNA	NA	NA	osa-b1.0r1-56846	OtherRNA locus with < 80% of RNAs between 20-24 nts in size	NA	NA	NA	NA	-1.69039	0.679908	-2.4862	0.000145543	0.00909783	956.183
1218	2	19577555	19578097	543	*	ShortStack	siRNA24	NA	NA	osa-b1.0r1-56944	siRNA24 locus with predominant RNA size of 24	NA	NA	NA	NA	2.51481	0.924477	2.72025	3.23668e-05	0.00264626	18.7754
1219	2	19585020	19585828	809	*	ShortStack	siRNA24	NA	NA	osa-b1.0r1-56951	siRNA24 locus with predominant RNA size of 24	NA	NA	NA	NA	-4.17796	1.87479	-2.22849	0.000662093	0.030187	3.52441
1220	2	19885379	19885843	465	+	ShortStack	OtherRNA	NA	NA	osa-b1.0r1-57087	OtherRNA locus with < 80% of RNAs between 20-24 nts in size	NA	NA	NA	NA	2.23651	0.903532	2.4753	0.000155639	0.00959392	10.4884
1221	2	20109017	20109360	344	+	ShortStack	OtherRNA	NA	NA	osa-b1.0r1-57192	OtherRNA locus with < 80% of RNAs between 20-24 nts in size	NA	NA	NA	NA	-1.73556	0.700215	-2.47861	0.000152501	0.00944107	51.2494
1222	2	20186138	20187257	1120	*	ShortStack	siRNA24	NA	NA	osa-b1.0r1-57226	siRNA24 locus with predominant RNA size of 24	NA	NA	NA	NA	-3.29589	0.871327	-3.78261	7.50219e-09	1.86019e-06	33.8493
1223	2	20236178	20236740	563	*	ShortStack	siRNA24	NA	NA	osa-b1.0r1-57240	siRNA24 locus with predominant RNA size of 24	NA	NA	NA	NA	-3.88944	0.86798	-4.48102	7.57594e-12	3.36302e-09	207.707
1224	2	20420472	20420966	495	*	ShortStack	siRNA24	NA	NA	osa-b1.0r1-57354	siRNA24 locus with predominant RNA size of 24	NA	NA	NA	NA	-1.68213	0.792254	-2.12322	0.00117876	0.0467999	108.118
1225	2	20498253	20498800	548	*	ShortStack	siRNA24	NA	NA	osa-b1.0r1-57389	siRNA24 locus with predominant RNA size of 24	NA	NA	NA	NA	2.15284	0.969637	2.22025	0.000693288	0.0312569	9.45412
1226	2	20530954	20531432	479	*	ShortStack	siRNA24	NA	NA	osa-b1.0r1-57406	siRNA24 locus with predominant RNA size of 24	NA	NA	NA	NA	1.87502	0.840256	2.23148	0.000651106	0.0298044	1061.68
1227	2	20593849	20594728	880	*	ShortStack	siRNA24	NA	NA	osa-b1.0r1-57446	siRNA24 locus with predominant RNA size of 24	NA	NA	NA	NA	-2.19416	1.01919	-2.15285	0.00100456	0.0415836	17.6594
1228	2	20655452	20656239	788	+	ShortStack	siRNA24	NA	NA	osa-b1.0r1-57475	siRNA24 locus with predominant RNA size of 24	NA	NA	NA	NA	-2.09043	0.557723	-3.74815	1.02446e-08	2.46038e-06	554.776
1229	2	20940892	20941117	226	*	ShortStack	siRNA24	NA	NA	osa-b1.0r1-57579	siRNA24 locus with predominant RNA size of 24	NA	NA	NA	NA	2.60675	1.13249	2.30178	0.000436798	0.0220094	6.07481
1230	2	20953834	20954496	663	*	ShortStack	siRNA24	NA	NA	osa-b1.0r1-57588	siRNA24 locus with predominant RNA size of 24	NA	NA	NA	NA	-3.89656	1.71197	-2.27606	0.000506124	0.024629	2.95871
1231	2	21026335	21027687	1353	*	ShortStack	siRNA24	NA	NA	osa-b1.0r1-57622	siRNA24 locus with predominant RNA size of 24	NA	NA	NA	NA	-2.06765	0.615031	-3.36186	2.8001e-07	4.67846e-05	74.2128
1232	2	21221009	21221772	764	*	ShortStack	siRNA24	NA	NA	osa-b1.0r1-57695	siRNA24 locus with predominant RNA size of 24	NA	NA	NA	NA	-2.13608	0.883171	-2.41865	0.000219589	0.0126573	40.9268
1233	2	21244992	21245220	229	*	ShortStack	siRNA24	NA	NA	osa-b1.0r1-57709	siRNA24 locus with predominant RNA size of 24	NA	NA	NA	NA	-2.06916	0.886403	-2.33434	0.000361742	0.0189583	38.8691
1234	2	21349481	21350570	1090	*	ShortStack	siRNA24	NA	NA	osa-b1.0r1-57731	siRNA24 locus with predominant RNA size of 24	NA	NA	NA	NA	-1.9452	0.779066	-2.49684	0.000136291	0.00863367	32.069
1235	2	21369550	21370621	1072	*	ShortStack	siRNA24	NA	NA	osa-b1.0r1-57740	siRNA24 locus with predominant RNA size of 24	NA	NA	NA	NA	-2.15784	0.722682	-2.98587	5.06733e-06	0.000562086	1390.22
1236	2	21440762	21442807	2046	*	ShortStack	siRNA24	NA	NA	osa-b1.0r1-57777	siRNA24 locus with predominant RNA size of 24	NA	NA	NA	NA	1.57247	0.686809	2.28953	0.000468628	0.0232348	100.947
1237	2	21588401	21588606	206	-	ShortStack	OtherRNA	NA	NA	osa-b1.0r1-57840	OtherRNA locus with < 80% of RNAs between 20-24 nts in size	NA	NA	NA	NA	-1.44696	0.68518	-2.1118	0.00125302	0.0489198	31.6832
1238	2	21791893	21792401	509	*	ShortStack	siRNA24	NA	NA	osa-b1.0r1-57931	siRNA24 locus with predominant RNA size of 24	NA	NA	NA	NA	7.10443	0.803396	8.843	2.22045e-16	2.05599e-13	174.618
1239	2	21810685	21811194	510	*	ShortStack	siRNA24	NA	NA	osa-b1.0r1-57936	siRNA24 locus with predominant RNA size of 24	NA	NA	NA	NA	4.30901	1.74743	2.46592	0.000164849	0.010038	3.25525
1240	2	21854152	21854943	792	*	ShortStack	siRNA24	NA	NA	osa-b1.0r1-57967	siRNA24 locus with predominant RNA size of 24	NA	NA	NA	NA	-1.54449	0.580973	-2.65846	4.87068e-05	0.00370722	52.3963
1241	2	21879982	21880000	19	*	ShortStack	OtherRNA	NA	NA	osa-b1.0r1-57981	OtherRNA locus with < 80% of RNAs between 20-24 nts in size	NA	NA	NA	NA	-3.73997	1.08575	-3.44458	1.41862e-07	2.58401e-05	9.75037
1242	2	22001041	22001057	17	+	ShortStack	OtherRNA	NA	NA	osa-b1.0r1-58050	OtherRNA locus with < 80% of RNAs between 20-24 nts in size	NA	NA	NA	NA	-5.05532	1.72574	-2.92936	7.61823e-06	0.000795933	3.1655
1243	2	22202005	22202462	458	*	ShortStack	siRNA24	NA	NA	osa-b1.0r1-58129	siRNA24 locus with predominant RNA size of 24	NA	NA	NA	NA	-3.53155	1.53998	-2.29325	0.000458747	0.0228586	4.50243
1244	2	22248375	22248800	426	*	ShortStack	siRNA24	NA	NA	osa-b1.0r1-58161	siRNA24 locus with predominant RNA size of 24	NA	NA	NA	NA	2.35279	1.01111	2.32693	0.000377682	0.0196242	7.06906
1245	2	22251153	22251782	630	*	ShortStack	siRNA24	NA	NA	osa-b1.0r1-58163	siRNA24 locus with predominant RNA size of 24	NA	NA	NA	NA	-1.45375	0.576418	-2.52204	0.000116532	0.00760743	417.635
1246	2	22274327	22274853	527	*	ShortStack	siRNA24	NA	NA	osa-b1.0r1-58171	siRNA24 locus with predominant RNA size of 24	NA	NA	NA	NA	-2.22738	0.907276	-2.45502	0.000176195	0.0105912	13.4618
1247	2	22326560	22327192	633	*	ShortStack	siRNA24	NA	NA	osa-b1.0r1-58197	siRNA24 locus with predominant RNA size of 24	NA	NA	NA	NA	-3.9475	0.893661	-4.41722	1.49005e-11	6.19518e-09	22.9481
1248	2	22406914	22407371	458	*	ShortStack	siRNA24	NA	NA	osa-b1.0r1-58231	siRNA24 locus with predominant RNA size of 24	NA	NA	NA	NA	-2.08475	0.685593	-3.04079	3.38619e-06	0.000400479	33.0051
1249	2	22431288	22431667	380	*	ShortStack	siRNA24	NA	NA	osa-b1.0r1-58239	siRNA24 locus with predominant RNA size of 24	NA	NA	NA	NA	-2.89986	0.897709	-3.23029	7.99813e-07	0.000113642	26.4329
1250	2	22477783	22478440	658	-	ShortStack	OtherRNA	NA	NA	osa-b1.0r1-58255	OtherRNA locus with < 80% of RNAs between 20-24 nts in size	NA	NA	NA	NA	2.29945	0.58792	3.91117	2.29107e-09	6.26333e-07	73.1699
1251	2	22509277	22510027	751	-	ShortStack	siRNA24	NA	NA	osa-b1.0r1-58274	siRNA24 locus with predominant RNA size of 24	NA	NA	NA	NA	-2.57562	0.57393	-4.4877	7.05436e-12	3.16446e-09	300.27
1252	2	22510171	22510399	229	*	ShortStack	siRNA24	NA	NA	osa-b1.0r1-58275	siRNA24 locus with predominant RNA size of 24	NA	NA	NA	NA	-4.43482	1.99328	-2.22489	0.000675558	0.0306518	2.00398
1253	2	22510466	22510622	157	-	ShortStack	OtherRNA	NA	NA	osa-b1.0r1-58276	OtherRNA locus with < 80% of RNAs between 20-24 nts in size	NA	NA	NA	NA	-2.32337	0.619872	-3.74814	1.02454e-08	2.46056e-06	47.1268
1254	2	22736322	22736895	574	*	ShortStack	siRNA24	NA	NA	osa-b1.0r1-58398	siRNA24 locus with predominant RNA size of 24	NA	NA	NA	NA	-2.52595	1.07581	-2.34794	0.000334101	0.0177949	20.728
1255	2	22910592	22910807	216	*	ShortStack	siRNA24	NA	NA	osa-b1.0r1-58489	siRNA24 locus with predominant RNA size of 24	NA	NA	NA	NA	-3.56286	1.49008	-2.39106	0.000259002	0.014476	4.49379
1256	2	23186671	23187302	632	-	ShortStack	siRNA24	NA	NA	osa-b1.0r1-58618	siRNA24 locus with predominant RNA size of 24	NA	NA	NA	NA	-3.25476	1.54095	-2.11218	0.0012505	0.0488491	3.79961
1257	2	23465982	23466362	381	-	ShortStack	OtherRNA	NA	NA	osa-b1.0r1-58683	OtherRNA locus with < 80% of RNAs between 20-24 nts in size	NA	NA	NA	NA	-4.73183	1.93075	-2.45077	0.000180811	0.0108123	2.54537
1258	2	23603418	23603538	121	*	ShortStack	siRNA24	NA	NA	osa-b1.0r1-58748	siRNA24 locus with predominant RNA size of 24	NA	NA	NA	NA	3.19048	0.995564	3.20469	9.76537e-07	0.000134222	10.2286
1259	2	23743391	23743560	170	-	ShortStack	OtherRNA	NA	NA	osa-b1.0r1-58820	OtherRNA locus with < 80% of RNAs between 20-24 nts in size	NA	NA	NA	NA	2.33927	1.06303	2.20057	0.000773387	0.0339943	14.5329
1260	2	23962902	23963108	207	*	ShortStack	siRNA24	NA	NA	osa-b1.0r1-58879	siRNA24 locus with predominant RNA size of 24	NA	NA	NA	NA	4.70516	2.04481	2.30102	0.00043871	0.0220841	2.1537
1261	2	23982696	23982715	20	+	ShortStack	OtherRNA	NA	NA	osa-b1.0r1-58890	OtherRNA locus with < 80% of RNAs between 20-24 nts in size	NA	NA	NA	NA	-4.50809	0.75215	-5.99361	2.22045e-16	2.05599e-13	80.1471
1262	2	24023348	24023366	19	-	ShortStack	OtherRNA	NA	NA	osa-b1.0r1-58907	OtherRNA locus with < 80% of RNAs between 20-24 nts in size	NA	NA	NA	NA	-2.47003	0.714817	-3.45548	1.29561e-07	2.38323e-05	124.912
1263	2	24024306	24025279	974	*	ShortStack	siRNA24	NA	NA	osa-b1.0r1-58908	siRNA24 locus with predominant RNA size of 24	NA	NA	NA	NA	2.36704	1.0554	2.24279	0.000611049	0.0283834	8.30959
1264	2	24046336	24048443	2108	+	ShortStack	OtherRNA	NA	NA	osa-b1.0r1-58915	OtherRNA locus with < 80% of RNAs between 20-24 nts in size	NA	NA	NA	NA	-1.97654	0.805325	-2.45433	0.000176928	0.0106265	104.208
1265	2	24156712	24158090	1379	*	ShortStack	siRNA24	NA	NA	osa-b1.0r1-58959	siRNA24 locus with predominant RNA size of 24	NA	NA	NA	NA	-2.00376	0.934937	-2.14321	0.00105846	0.0432361	11.3415
1266	2	24189321	24189817	497	*	ShortStack	siRNA24	NA	NA	osa-b1.0r1-58967	siRNA24 locus with predominant RNA size of 24	NA	NA	NA	NA	3.43643	0.767052	4.48005	7.65521e-12	3.39284e-09	56.3999
1267	2	24328500	24330291	1792	*	ShortStack	siRNA24	NA	NA	osa-b1.0r1-59024	siRNA24 locus with predominant RNA size of 24	NA	NA	NA	NA	-2.30599	0.906161	-2.54479	0.000101046	0.00676935	51.5291
1268	2	24409154	24409984	831	*	ShortStack	siRNA24	NA	NA	osa-b1.0r1-59065	siRNA24 locus with predominant RNA size of 24	NA	NA	NA	NA	-2.35365	0.865164	-2.72046	3.23197e-05	0.00264322	16.1241
1269	2	24411148	24411463	316	*	ShortStack	siRNA24	NA	NA	osa-b1.0r1-59066	siRNA24 locus with predominant RNA size of 24	NA	NA	NA	NA	-6.00131	1.68032	-3.57152	4.84878e-08	9.90567e-06	6.13835
1270	2	24469597	24470415	819	*	ShortStack	siRNA24	NA	NA	osa-b1.0r1-59081	siRNA24 locus with predominant RNA size of 24	NA	NA	NA	NA	-2.54812	0.841176	-3.02923	3.68807e-06	0.000430795	150.744
1271	2	24487110	24487128	19	+	ShortStack	OtherRNA	NA	NA	osa-b1.0r1-59086	OtherRNA locus with < 80% of RNAs between 20-24 nts in size	NA	NA	NA	NA	-4.21261	0.742805	-5.67121	2.22045e-16	2.05599e-13	342.04
1272	2	24635586	24635628	43	-	ShortStack	OtherRNA	NA	NA	osa-b1.0r1-59135	OtherRNA locus with < 80% of RNAs between 20-24 nts in size	NA	NA	NA	NA	-1.59101	0.58711	-2.7099	3.46792e-05	0.00279661	208.169
1273	2	24758148	24758590	443	+	ShortStack	OtherRNA	NA	NA	osa-b1.0r1-59194	OtherRNA locus with < 80% of RNAs between 20-24 nts in size	NA	NA	NA	NA	-3.07836	0.613858	-5.01477	1.84297e-14	1.30815e-11	107.938
1274	2	24832946	24833310	365	*	ShortStack	siRNA24	NA	NA	osa-b1.0r1-59216	siRNA24 locus with predominant RNA size of 24	NA	NA	NA	NA	2.69738	0.990388	2.72356	3.16574e-05	0.0026003	8.22451
1275	2	24934988	24935843	856	+	ShortStack	OtherRNA	NA	NA	osa-b1.0r1-59260	OtherRNA locus with < 80% of RNAs between 20-24 nts in size	NA	NA	NA	NA	-2.44456	0.797183	-3.0665	2.7973e-06	0.000339429	23.5967
1276	2	24961924	24963408	1485	*	ShortStack	siRNA24	NA	NA	osa-b1.0r1-59274	siRNA24 locus with predominant RNA size of 24	NA	NA	NA	NA	-1.80056	0.74414	-2.41966	0.000218262	0.0125943	50.027
1277	2	24972883	24976004	3122	-	ShortStack	OtherRNA	NA	NA	osa-b1.0r1-59282	OtherRNA locus with < 80% of RNAs between 20-24 nts in size	NA	NA	NA	NA	1.47102	0.571306	2.57484	8.35527e-05	0.00578454	1015.2
1278	2	24976810	24977290	481	-	ShortStack	OtherRNA	NA	NA	osa-b1.0r1-59283	OtherRNA locus with < 80% of RNAs between 20-24 nts in size	NA	NA	NA	NA	1.1969	0.561182	2.13283	0.00111944	0.0450539	73.2975
1279	2	24988510	24989388	879	-	ShortStack	OtherRNA	NA	NA	osa-b1.0r1-59288	OtherRNA locus with < 80% of RNAs between 20-24 nts in size	NA	NA	NA	NA	1.73179	0.634854	2.72785	3.07606e-05	0.00254159	131.607
1280	2	25643646	25643664	19	-	ShortStack	OtherRNA	NA	NA	osa-b1.0r1-59551	OtherRNA locus with < 80% of RNAs between 20-24 nts in size	NA	NA	NA	NA	-1.46772	0.553266	-2.65282	5.05381e-05	0.00381937	139.309
1281	2	25801345	25802273	929	*	ShortStack	siRNA24	NA	NA	osa-b1.0r1-59601	siRNA24 locus with predominant RNA size of 24	NA	NA	NA	NA	-1.38517	0.487049	-2.844	1.39136e-05	0.00131032	674.415
1282	2	26029201	26029218	18	+	ShortStack	OtherRNA	NA	NA	osa-b1.0r1-59709	OtherRNA locus with < 80% of RNAs between 20-24 nts in size	NA	NA	NA	NA	-2.40555	0.794438	-3.02799	3.72215e-06	0.000434171	68.4292
1283	2	26262841	26262858	18	+	ShortStack	OtherRNA	NA	NA	osa-b1.0r1-59817	OtherRNA locus with < 80% of RNAs between 20-24 nts in size	NA	NA	NA	NA	-2.12809	0.93971	-2.26462	0.000540153	0.0258602	30.9284
1284	2	26410272	26410289	18	+	ShortStack	OtherRNA	NA	NA	osa-b1.0r1-59883	OtherRNA locus with < 80% of RNAs between 20-24 nts in size	NA	NA	NA	NA	-1.92644	0.693456	-2.77803	2.19153e-05	0.00192293	449.285
1285	2	26526654	26527690	1037	*	ShortStack	siRNA24	NA	NA	osa-b1.0r1-59928	siRNA24 locus with predominant RNA size of 24	NA	NA	NA	NA	4.31202	0.818221	5.27	8.88178e-16	7.50674e-13	67.5789
1286	2	26575611	26575737	127	*	ShortStack	siRNA24	NA	NA	osa-b1.0r1-59957	siRNA24 locus with predominant RNA size of 24	NA	NA	NA	NA	2.59262	0.824433	3.14473	1.54987e-06	0.000202398	18.502
1287	2	26579533	26579881	349	-	ShortStack	OtherRNA	NA	NA	osa-b1.0r1-59959	OtherRNA locus with < 80% of RNAs between 20-24 nts in size	NA	NA	NA	NA	-1.61245	0.546918	-2.94825	6.65304e-06	0.000710514	614.054
1288	2	26650376	26650992	617	*	ShortStack	siRNA24	NA	NA	osa-b1.0r1-59988	siRNA24 locus with predominant RNA size of 24	NA	NA	NA	NA	1.89597	0.821778	2.30715	0.000423496	0.0214853	16.3737
1289	2	26732255	26732742	488	*	ShortStack	siRNA24	NA	NA	osa-b1.0r1-60034	siRNA24 locus with predominant RNA size of 24	NA	NA	NA	NA	-1.81117	0.654686	-2.76648	2.3706e-05	0.00205428	36.5573
1290	2	26776702	26776721	20	-	ShortStack	OtherRNA	NA	NA	osa-b1.0r1-60048	OtherRNA locus with < 80% of RNAs between 20-24 nts in size	NA	NA	NA	NA	3.60311	1.01956	3.53399	6.68578e-08	1.32137e-05	276.547
1291	2	26780639	26781164	526	*	ShortStack	siRNA24	NA	NA	osa-b1.0r1-60050	siRNA24 locus with predominant RNA size of 24	NA	NA	NA	NA	3.80876	1.78814	2.13001	0.00113657	0.0455628	2.35646
1292	2	26805018	26805792	775	+	ShortStack	OtherRNA	NA	NA	osa-b1.0r1-60057	OtherRNA locus with < 80% of RNAs between 20-24 nts in size	NA	NA	NA	NA	1.65394	0.723348	2.28651	0.000476806	0.0235434	411.776
1293	2	27041544	27042350	807	*	ShortStack	siRNA24	NA	NA	osa-b1.0r1-60130	siRNA24 locus with predominant RNA size of 24	NA	NA	NA	NA	-1.76885	0.813597	-2.17411	0.000894637	0.0380725	15.9091
1294	2	27044343	27044992	650	+	ShortStack	OtherRNA	NA	NA	osa-b1.0r1-60132	OtherRNA locus with < 80% of RNAs between 20-24 nts in size	NA	NA	NA	NA	1.44024	0.650551	2.21387	0.000718347	0.0321089	83.1168
1295	2	27047002	27047433	432	+	ShortStack	OtherRNA	NA	NA	osa-b1.0r1-60134	OtherRNA locus with < 80% of RNAs between 20-24 nts in size	NA	NA	NA	NA	1.71339	0.649316	2.63876	5.53891e-05	0.00411826	58.7719
1296	2	27132930	27133643	714	*	ShortStack	OtherRNA	NA	NA	osa-b1.0r1-60169	OtherRNA locus with < 80% of RNAs between 20-24 nts in size	NA	NA	NA	NA	1.72141	0.532741	3.23123	7.93952e-07	0.000112951	111.257
1297	2	27168416	27169372	957	-	ShortStack	OtherRNA	NA	NA	osa-b1.0r1-60185	OtherRNA locus with < 80% of RNAs between 20-24 nts in size	NA	NA	NA	NA	-2.34854	1.07345	-2.18785	0.000829621	0.0359015	6.18512
1298	2	27249835	27252708	2874	*	ShortStack	siRNA24	NA	NA	osa-b1.0r1-60217	siRNA24 locus with predominant RNA size of 24	NA	NA	NA	NA	-1.7054	0.791357	-2.15503	0.000992732	0.0412151	26.7344
1299	2	27294440	27295547	1108	*	ShortStack	siRNA24	NA	NA	osa-b1.0r1-60232	siRNA24 locus with predominant RNA size of 24	NA	NA	NA	NA	4.48293	0.751066	5.96875	2.22045e-16	2.05599e-13	37.6002
1300	2	27362596	27363175	580	*	ShortStack	siRNA24	NA	NA	osa-b1.0r1-60259	siRNA24 locus with predominant RNA size of 24	NA	NA	NA	NA	-1.99546	0.920795	-2.16711	0.000929537	0.0392084	11.9821
1301	2	27384546	27384816	271	-	ShortStack	siRNA24	NA	NA	osa-b1.0r1-60266	siRNA24 locus with predominant RNA size of 24	NA	NA	NA	NA	-4.29911	1.34154	-3.2046	9.77243e-07	0.000134304	9.83484
1302	2	27430338	27430912	575	*	ShortStack	siRNA24	NA	NA	osa-b1.0r1-60286	siRNA24 locus with predominant RNA size of 24	NA	NA	NA	NA	-1.70373	0.698112	-2.44049	0.00019246	0.0113627	58.2221
1303	2	27857448	27857655	208	-	ShortStack	siRNA24	NA	NA	osa-b1.0r1-60464	siRNA24 locus with predominant RNA size of 24	NA	NA	NA	NA	2.59726	0.807524	3.21633	8.91981e-07	0.000124367	579.697
1304	2	27969993	27970331	339	-	ShortStack	siRNA24	NA	NA	osa-b1.0r1-60517	siRNA24 locus with predominant RNA size of 24	NA	NA	NA	NA	1.38998	0.572559	2.42767	0.000207975	0.0121012	65.1878
1305	2	27973694	27974006	313	*	ShortStack	siRNA24	NA	NA	osa-b1.0r1-60518	siRNA24 locus with predominant RNA size of 24	NA	NA	NA	NA	-2.8795	1.12317	-2.56373	8.9657e-05	0.00612879	7.47227
1306	2	28104946	28107181	2236	*	ShortStack	siRNA24	NA	NA	osa-b1.0r1-60559	siRNA24 locus with predominant RNA size of 24	NA	NA	NA	NA	-1.60259	0.657008	-2.43922	0.000193944	0.0114319	47.91
1307	2	28237873	28238061	189	-	ShortStack	OtherRNA	NA	NA	osa-b1.0r1-60604	OtherRNA locus with < 80% of RNAs between 20-24 nts in size	NA	NA	NA	NA	1.86553	0.737541	2.52939	0.0001113	0.00732694	18.6946
1308	2	28268580	28268600	21	-	ShortStack	OtherRNA	NA	NA	osa-b1.0r1-60619	OtherRNA locus with < 80% of RNAs between 20-24 nts in size	NA	NA	NA	NA	-1.34116	0.610005	-2.19861	0.000781813	0.0342784	55.9522
1309	2	28336069	28336087	19	-	ShortStack	OtherRNA	NA	NA	osa-b1.0r1-60646	OtherRNA locus with < 80% of RNAs between 20-24 nts in size	NA	NA	NA	NA	-7.00011	1.59705	-4.38314	2.1303e-11	8.64283e-09	12.1814
1310	2	28747642	28747905	264	*	ShortStack	siRNA24	NA	NA	osa-b1.0r1-60805	siRNA24 locus with predominant RNA size of 24	NA	NA	NA	NA	-2.09042	0.73397	-2.8481	1.35224e-05	0.00127989	23.5512
1311	2	29272226	29272243	18	-	ShortStack	OtherRNA	NA	NA	osa-b1.0r1-61012	OtherRNA locus with < 80% of RNAs between 20-24 nts in size	NA	NA	NA	NA	-2.55104	0.795741	-3.20587	9.67666e-07	0.000133198	18.4619
1312	2	29359058	29359470	413	*	ShortStack	siRNA24	NA	NA	osa-b1.0r1-61036	siRNA24 locus with predominant RNA size of 24	NA	NA	NA	NA	-3.85588	1.77595	-2.17117	0.000909158	0.0385476	2.86978
1313	2	29398869	29399656	788	*	ShortStack	siRNA24	NA	NA	osa-b1.0r1-61059	siRNA24 locus with predominant RNA size of 24	NA	NA	NA	NA	-3.36797	1.24572	-2.70363	3.6158e-05	0.00289588	7.97203
1314	2	29543576	29544687	1112	*	ShortStack	siRNA24	NA	NA	osa-b1.0r1-61107	siRNA24 locus with predominant RNA size of 24	NA	NA	NA	NA	6.24926	0.617298	10.1236	2.22045e-16	2.05599e-13	261.595
1315	2	29546096	29546572	477	*	ShortStack	siRNA24	NA	NA	osa-b1.0r1-61108	siRNA24 locus with predominant RNA size of 24	NA	NA	NA	NA	2.66974	1.085	2.4606	0.000170296	0.0103052	9.16425
1316	2	29894548	29895081	534	*	ShortStack	siRNA24	NA	NA	osa-b1.0r1-61253	siRNA24 locus with predominant RNA size of 24	NA	NA	NA	NA	-3.12389	1.12994	-2.76465	2.40015e-05	0.00207565	8.54985
1317	2	29943542	29943912	371	*	ShortStack	siRNA24	NA	NA	osa-b1.0r1-61281	siRNA24 locus with predominant RNA size of 24	NA	NA	NA	NA	2.44786	0.907312	2.69793	3.75522e-05	0.00298823	14.0435
1318	2	30224264	30224623	360	-	ShortStack	OtherRNA	NA	NA	osa-b1.0r1-61395	OtherRNA locus with < 80% of RNAs between 20-24 nts in size	NA	NA	NA	NA	-1.58721	0.588292	-2.698	3.75345e-05	0.00298706	205.295
1319	2	30272986	30273476	491	+	ShortStack	OtherRNA	NA	NA	osa-b1.0r1-61408	OtherRNA locus with < 80% of RNAs between 20-24 nts in size	NA	NA	NA	NA	1.21991	0.476682	2.55917	9.22828e-05	0.00627878	5917.11
1320	2	30353838	30354005	168	+	ShortStack	OtherRNA	NA	NA	osa-b1.0r1-61433	OtherRNA locus with < 80% of RNAs between 20-24 nts in size	NA	NA	NA	NA	-4.43012	1.98995	-2.22625	0.00067044	0.0304756	2.06486
1321	2	30596464	30596937	474	-	ShortStack	OtherRNA	NA	NA	osa-b1.0r1-61527	OtherRNA locus with < 80% of RNAs between 20-24 nts in size	NA	NA	NA	NA	-3.175	1.40943	-2.25268	0.000577919	0.0271866	9.26864
1322	2	30628554	30628647	94	+	ShortStack	OtherRNA	NA	NA	osa-b1.0r1-61543	OtherRNA locus with < 80% of RNAs between 20-24 nts in size	NA	NA	NA	NA	1.89386	0.683626	2.77032	2.30964e-05	0.00200994	22.092
1323	2	30678345	30678459	115	-	ShortStack	OtherRNA	NA	NA	osa-b1.0r1-61573	OtherRNA locus with < 80% of RNAs between 20-24 nts in size	NA	NA	NA	NA	2.30268	0.817938	2.81523	1.69824e-05	0.00154977	29.8571
1324	2	30687335	30688198	864	*	ShortStack	siRNA24	NA	NA	osa-b1.0r1-61579	siRNA24 locus with predominant RNA size of 24	NA	NA	NA	NA	-2.57426	0.815512	-3.15662	1.41514e-06	0.000186497	47.4688
1325	2	30737683	30738397	715	*	ShortStack	siRNA24	NA	NA	osa-b1.0r1-61591	siRNA24 locus with predominant RNA size of 24	NA	NA	NA	NA	-2.98342	1.34019	-2.22612	0.000670951	0.0304933	4.71944
1326	2	30859792	30861320	1529	*	ShortStack	siRNA24	NA	NA	osa-b1.0r1-61637	siRNA24 locus with predominant RNA size of 24	NA	NA	NA	NA	-1.4377	0.621692	-2.31256	0.000410487	0.0209658	426.596
1327	2	30901066	30901229	164	-	ShortStack	OtherRNA	NA	NA	osa-b1.0r1-61648	OtherRNA locus with < 80% of RNAs between 20-24 nts in size	NA	NA	NA	NA	-3.29151	1.13533	-2.89916	9.44562e-06	0.000950133	9.19963
1328	2	30974035	30974573	539	*	ShortStack	siRNA24	NA	NA	osa-b1.0r1-61678	siRNA24 locus with predominant RNA size of 24	NA	NA	NA	NA	-2.01597	0.785005	-2.5681	8.72056e-05	0.00598799	32.2446
1329	2	31054065	31054321	257	*	ShortStack	siRNA24	NA	NA	osa-b1.0r1-61698	siRNA24 locus with predominant RNA size of 24	NA	NA	NA	NA	-1.77126	0.685924	-2.5823	7.96724e-05	0.00556471	56.8477
1330	2	31107681	31108507	827	*	ShortStack	siRNA24	NA	NA	osa-b1.0r1-61722	siRNA24 locus with predominant RNA size of 24	NA	NA	NA	NA	2.08082	0.959037	2.16969	0.000916508	0.0387867	29.0638
1331	2	31222985	31223706	722	*	ShortStack	siRNA24	NA	NA	osa-b1.0r1-61766	siRNA24 locus with predominant RNA size of 24	NA	NA	NA	NA	-4.3175	2.00642	-2.15185	0.00101007	0.0417545	1.92606
1332	2	31511076	31511096	21	-	ShortStack	siRNA20	NA	NA	osa-b1.0r1-61863	siRNA20 locus with predominant RNA size of 20	NA	NA	NA	NA	3.04067	0.95249	3.19234	1.0748e-06	0.000145615	34.8372
1333	2	31519984	31520196	213	*	ShortStack	siRNA24	NA	NA	osa-b1.0r1-61866	siRNA24 locus with predominant RNA size of 24	NA	NA	NA	NA	5.07609	1.78844	2.83829	1.44777e-05	0.00135366	2.80492
1334	2	31651391	31651630	240	*	ShortStack	siRNA24	NA	NA	osa-b1.0r1-61905	siRNA24 locus with predominant RNA size of 24	NA	NA	NA	NA	-1.63827	0.752424	-2.17733	0.000878999	0.0375569	23.8682
1335	2	31920891	31921829	939	+	ShortStack	OtherRNA	NA	NA	osa-b1.0r1-62006	OtherRNA locus with < 80% of RNAs between 20-24 nts in size	NA	NA	NA	NA	-2.01437	0.772105	-2.60893	6.7176e-05	0.0048312	28.8157
1336	2	32172643	32173292	650	*	ShortStack	siRNA24	NA	NA	osa-b1.0r1-62105	siRNA24 locus with predominant RNA size of 24	NA	NA	NA	NA	-2.43303	0.720865	-3.37515	2.51283e-07	4.25687e-05	325.558
1337	2	32438709	32439352	644	*	ShortStack	siRNA24	NA	NA	osa-b1.0r1-62199	siRNA24 locus with predominant RNA size of 24	NA	NA	NA	NA	2.29516	0.691575	3.31875	3.96625e-07	6.27738e-05	90.2738
1338	2	32824663	32825141	479	*	ShortStack	siRNA24	NA	NA	osa-b1.0r1-62332	siRNA24 locus with predominant RNA size of 24	NA	NA	NA	NA	-2.4258	0.737237	-3.29039	4.97595e-07	7.60577e-05	63.7444
1339	2	33137292	33137694	403	*	ShortStack	siRNA24	NA	NA	osa-b1.0r1-62462	siRNA24 locus with predominant RNA size of 24	NA	NA	NA	NA	-1.83944	0.718318	-2.56075	9.13604e-05	0.00622625	47.5581
1340	2	33180177	33180320	144	+	ShortStack	OtherRNA	NA	NA	osa-b1.0r1-62475	OtherRNA locus with < 80% of RNAs between 20-24 nts in size	NA	NA	NA	NA	2.72522	1.13391	2.40338	0.000240651	0.0136396	5.63596
1341	2	33206687	33207489	803	*	ShortStack	siRNA24	NA	NA	osa-b1.0r1-62491	siRNA24 locus with predominant RNA size of 24	NA	NA	NA	NA	-3.69617	0.902204	-4.09683	3.86568e-10	1.24053e-07	71.8296
1342	2	33419834	33421602	1769	*	ShortStack	siRNA24	NA	NA	osa-b1.0r1-62568	siRNA24 locus with predominant RNA size of 24	NA	NA	NA	NA	2.39746	0.981221	2.44334	0.000189158	0.0112081	8.27151
1343	2	33443666	33443936	271	-	ShortStack	OtherRNA	NA	NA	osa-b1.0r1-62579	OtherRNA locus with < 80% of RNAs between 20-24 nts in size	NA	NA	NA	NA	-2.42713	1.07496	-2.25787	0.000561209	0.0266055	6.60474
1344	2	33570273	33570499	227	+	ShortStack	OtherRNA	NA	NA	osa-b1.0r1-62633	OtherRNA locus with < 80% of RNAs between 20-24 nts in size	NA	NA	NA	NA	-1.98925	0.917729	-2.16757	0.00092718	0.0391323	19.2193
1345	2	33691440	33691688	249	-	ShortStack	OtherRNA	NA	NA	osa-b1.0r1-62707	OtherRNA locus with < 80% of RNAs between 20-24 nts in size	NA	NA	NA	NA	1.57867	0.702324	2.24778	0.000594134	0.0277715	60.1336
1346	2	33692285	33692426	142	-	ShortStack	OtherRNA	NA	NA	osa-b1.0r1-62708	OtherRNA locus with < 80% of RNAs between 20-24 nts in size	NA	NA	NA	NA	2.13607	0.716177	2.98261	5.18923e-06	0.000573616	57.4803
1347	2	34170910	34171789	880	*	ShortStack	siRNA24	NA	NA	osa-b1.0r1-62864	siRNA24 locus with predominant RNA size of 24	NA	NA	NA	NA	3.86179	1.75131	2.20509	0.00075426	0.0333462	2.59838
1348	2	34368751	34368786	36	+	ShortStack	OtherRNA	NA	NA	osa-b1.0r1-62941	OtherRNA locus with < 80% of RNAs between 20-24 nts in size	NA	NA	NA	NA	2.93874	1.35845	2.16331	0.000949016	0.0398338	6.09627
1349	2	34490906	34491099	194	*	ShortStack	siRNA24	NA	NA	osa-b1.0r1-62998	siRNA24 locus with predominant RNA size of 24	NA	NA	NA	NA	4.38855	2.04267	2.14844	0.00102891	0.0423356	1.75499
1350	2	34561665	34562059	395	+	ShortStack	OtherRNA	NA	NA	osa-b1.0r1-63028	OtherRNA locus with < 80% of RNAs between 20-24 nts in size	NA	NA	NA	NA	-1.4652	0.574486	-2.55045	9.75067e-05	0.00657304	2225.14
1351	2	34630814	34631231	418	-	ShortStack	siRNA24	NA	NA	osa-b1.0r1-63054	siRNA24 locus with predominant RNA size of 24	NA	NA	NA	NA	1.79404	0.534031	3.35943	2.85586e-07	4.75896e-05	248.574
1352	2	34840468	34840543	76	+	ShortStack	OtherRNA	NA	NA	osa-b1.0r1-63129	OtherRNA locus with < 80% of RNAs between 20-24 nts in size	NA	NA	NA	NA	2.05087	0.934122	2.1955	0.000795339	0.0347337	16.6207
1353	2	34879547	34880985	1439	-	ShortStack	OtherRNA	NA	NA	osa-b1.0r1-63151	OtherRNA locus with < 80% of RNAs between 20-24 nts in size	NA	NA	NA	NA	-1.98078	0.788572	-2.51186	0.000124165	0.00800886	36.6462
1354	2	35258707	35259568	862	*	ShortStack	siRNA24	NA	NA	osa-b1.0r1-63279	siRNA24 locus with predominant RNA size of 24	NA	NA	NA	NA	-3.24703	0.608996	-5.33178	4.44089e-16	3.9126e-13	413.733
1355	2	35591510	35591807	298	*	ShortStack	OtherRNA	NA	NA	osa-b1.0r1-63384	OtherRNA locus with < 80% of RNAs between 20-24 nts in size	NA	NA	NA	NA	1.49604	0.504851	2.96334	5.96707e-06	0.000647465	348.847
1356	2	35781297	35781311	15	-	ShortStack	OtherRNA	NA	NA	osa-b1.0r1-63440	OtherRNA locus with < 80% of RNAs between 20-24 nts in size	NA	NA	NA	NA	-3.84283	1.12117	-3.42752	1.63424e-07	2.92667e-05	10.5839
1357	3	190849	190973	125	+	ShortStack	OtherRNA	NA	NA	osa-b1.0r1-63526	OtherRNA locus with < 80% of RNAs between 20-24 nts in size	NA	NA	NA	NA	3.5745	1.18037	3.02827	3.7143e-06	0.000433394	7.48886
1358	3	206128	206462	335	*	ShortStack	siRNA24	NA	NA	osa-b1.0r1-63536	siRNA24 locus with predominant RNA size of 24	NA	NA	NA	NA	-2.9474	1.38085	-2.13448	0.0011095	0.0447613	4.28393
1359	3	208362	209117	756	+	ShortStack	OtherRNA	NA	NA	osa-b1.0r1-63538	OtherRNA locus with < 80% of RNAs between 20-24 nts in size	NA	NA	NA	NA	2.20072	0.684993	3.21277	9.17085e-07	0.000127301	105.373
1360	3	211144	211725	582	+	ShortStack	OtherRNA	NA	NA	osa-b1.0r1-63540	OtherRNA locus with < 80% of RNAs between 20-24 nts in size	NA	NA	NA	NA	3.29197	0.839196	3.92276	2.05489e-09	5.68542e-07	40.382
1361	3	219977	220863	887	+	ShortStack	OtherRNA	NA	NA	osa-b1.0r1-63546	OtherRNA locus with < 80% of RNAs between 20-24 nts in size	NA	NA	NA	NA	4.89432	0.80197	6.10287	2.22045e-16	2.05599e-13	47.7843
1362	3	525323	526587	1265	*	ShortStack	siRNA24	NA	NA	osa-b1.0r1-63660	siRNA24 locus with predominant RNA size of 24	NA	NA	NA	NA	-2.21666	1.00158	-2.21315	0.000721243	0.0322097	10.9286
1363	3	527365	527442	78	-	ShortStack	OtherRNA	NA	NA	osa-b1.0r1-63661	OtherRNA locus with < 80% of RNAs between 20-24 nts in size	NA	NA	NA	NA	2.91892	1.19884	2.43478	0.000199226	0.0116784	5.4031
1364	3	647417	647451	35	*	ShortStack	OtherRNA	NA	NA	osa-b1.0r1-63710	OtherRNA locus with < 80% of RNAs between 20-24 nts in size	NA	NA	NA	NA	2.54746	1.08423	2.34956	0.000330948	0.0176598	6.25698
1365	3	658600	658623	24	-	ShortStack	OtherRNA	NA	NA	osa-b1.0r1-63715	OtherRNA locus with < 80% of RNAs between 20-24 nts in size	NA	NA	NA	NA	-1.96964	0.785793	-2.50656	0.000128319	0.00822459	30.0615
1366	3	743821	744611	791	*	ShortStack	siRNA24	NA	NA	osa-b1.0r1-63738	siRNA24 locus with predominant RNA size of 24	NA	NA	NA	NA	-2.40431	0.959016	-2.50706	0.000127923	0.00820413	8.51536
1367	3	899621	900208	588	*	ShortStack	siRNA24	NA	NA	osa-b1.0r1-63782	siRNA24 locus with predominant RNA size of 24	NA	NA	NA	NA	-2.24267	0.692816	-3.23703	7.58644e-07	0.00010875	26.7978
1368	3	958091	959055	965	-	ShortStack	OtherRNA	NA	NA	osa-b1.0r1-63797	OtherRNA locus with < 80% of RNAs between 20-24 nts in size	NA	NA	NA	NA	3.24054	1.33153	2.4337	0.000200532	0.0117399	4.84322
1369	3	1002866	1002971	106	+	ShortStack	OtherRNA	NA	NA	osa-b1.0r1-63811	OtherRNA locus with < 80% of RNAs between 20-24 nts in size	NA	NA	NA	NA	2.43249	1.08698	2.23784	0.000628285	0.029	6.24418
1370	3	1290474	1291115	642	*	ShortStack	siRNA24	NA	NA	osa-b1.0r1-63933	siRNA24 locus with predominant RNA size of 24	NA	NA	NA	NA	-2.87588	1.13846	-2.52611	0.000113604	0.00745096	22.7109
1371	3	1444249	1444331	83	-	ShortStack	OtherRNA	NA	NA	osa-b1.0r1-63998	OtherRNA locus with < 80% of RNAs between 20-24 nts in size	NA	NA	NA	NA	2.81667	1.11839	2.5185	0.000119137	0.00774551	6.88556
1372	3	1518839	1519011	173	-	ShortStack	OtherRNA	NA	NA	osa-b1.0r1-64025	OtherRNA locus with < 80% of RNAs between 20-24 nts in size	NA	NA	NA	NA	-2.28255	0.908586	-2.5122	0.000123902	0.00799517	11.1033
1373	3	1620392	1620894	503	*	ShortStack	siRNA24	NA	NA	osa-b1.0r1-64053	siRNA24 locus with predominant RNA size of 24	NA	NA	NA	NA	3.12255	0.853113	3.66018	2.24176e-08	4.94569e-06	25.6058
1374	3	1691679	1692477	799	-	ShortStack	OtherRNA	NA	NA	osa-b1.0r1-64086	OtherRNA locus with < 80% of RNAs between 20-24 nts in size	NA	NA	NA	NA	1.09321	0.487258	2.2436	0.00060827	0.0282833	88390.3
1375	3	1947944	1948247	304	*	ShortStack	siRNA24	NA	NA	osa-b1.0r1-64190	siRNA24 locus with predominant RNA size of 24	NA	NA	NA	NA	-2.29928	0.589627	-3.89955	2.55423e-09	6.91457e-07	61.8716
1376	3	2127666	2127684	19	+	ShortStack	OtherRNA	NA	NA	osa-b1.0r1-64251	OtherRNA locus with < 80% of RNAs between 20-24 nts in size	NA	NA	NA	NA	-2.65918	0.501314	-5.30442	4.44089e-16	3.9126e-13	211.761
1377	3	2143367	2143664	298	+	ShortStack	OtherRNA	NA	NA	osa-b1.0r1-64262	OtherRNA locus with < 80% of RNAs between 20-24 nts in size	NA	NA	NA	NA	-1.75026	0.574972	-3.04407	3.30483e-06	0.000392178	419.799
1378	3	2144038	2144693	656	+	ShortStack	OtherRNA	NA	NA	osa-b1.0r1-64263	OtherRNA locus with < 80% of RNAs between 20-24 nts in size	NA	NA	NA	NA	-1.5164	0.666459	-2.2753	0.000508319	0.024709	457.016
1379	3	2180476	2181430	955	*	ShortStack	siRNA24	NA	NA	osa-b1.0r1-64278	siRNA24 locus with predominant RNA size of 24	NA	NA	NA	NA	3.46401	1.55258	2.23114	0.000652352	0.029848	4.12778
1380	3	2486781	2486801	21	-	ShortStack	OtherRNA	NA	NA	osa-b1.0r1-64402	OtherRNA locus with < 80% of RNAs between 20-24 nts in size	NA	NA	NA	NA	-2.79258	0.781688	-3.5725	4.80808e-08	9.83172e-06	277.995
1381	3	2757190	2757286	97	-	ShortStack	siRNA24	NA	NA	osa-b1.0r1-64503	siRNA24 locus with predominant RNA size of 24	NA	NA	NA	NA	-4.3475	2.0084	-2.16466	0.000942049	0.0396108	1.93011
1382	3	3123882	3124349	468	*	ShortStack	siRNA24	NA	NA	osa-b1.0r1-64638	siRNA24 locus with predominant RNA size of 24	NA	NA	NA	NA	-2.50302	0.921125	-2.71735	3.2999e-05	0.00268686	24.474
1383	3	3124570	3124728	159	+	ShortStack	OtherRNA	NA	NA	osa-b1.0r1-64639	OtherRNA locus with < 80% of RNAs between 20-24 nts in size	NA	NA	NA	NA	-1.77439	0.639798	-2.77335	2.26241e-05	0.00197532	485.086
1384	3	3221448	3221764	317	*	ShortStack	siRNA24	NA	NA	osa-b1.0r1-64672	siRNA24 locus with predominant RNA size of 24	NA	NA	NA	NA	4.17578	1.49031	2.80195	1.86072e-05	0.00167492	4.89924
1385	3	3346043	3346889	847	*	ShortStack	siRNA24	NA	NA	osa-b1.0r1-64720	siRNA24 locus with predominant RNA size of 24	NA	NA	NA	NA	-1.99138	0.845737	-2.35461	0.000321287	0.0172426	39.6083
1386	3	3599847	3599861	15	-	ShortStack	OtherRNA	NA	NA	osa-b1.0r1-64803	OtherRNA locus with < 80% of RNAs between 20-24 nts in size	NA	NA	NA	NA	-2.472	1.16886	-2.11488	0.00123257	0.048343	7.79483
1387	3	3610347	3610719	373	*	ShortStack	siRNA23	NA	NA	osa-b1.0r1-64811	siRNA23 locus with predominant RNA size of 23	NA	NA	NA	NA	-2.12158	0.591538	-3.58656	4.25957e-08	8.82132e-06	213.673
1388	3	3612653	3613339	687	*	ShortStack	siRNA24	NA	NA	osa-b1.0r1-64815	siRNA24 locus with predominant RNA size of 24	NA	NA	NA	NA	-2.66031	0.811833	-3.27691	5.53869e-07	8.32828e-05	24.2498
1389	3	3679713	3679874	162	-	ShortStack	OtherRNA	NA	NA	osa-b1.0r1-64836	OtherRNA locus with < 80% of RNAs between 20-24 nts in size	NA	NA	NA	NA	-3.04024	1.10978	-2.73951	2.84452e-05	0.00238673	9.54903
1390	3	3763989	3764007	19	-	ShortStack	OtherRNA	NA	NA	osa-b1.0r1-64871	OtherRNA locus with < 80% of RNAs between 20-24 nts in size	NA	NA	NA	NA	-3.96756	1.08692	-3.65027	2.44577e-08	5.35469e-06	21.9299
1391	3	3835596	3836328	733	+	ShortStack	OtherRNA	NA	NA	osa-b1.0r1-64902	OtherRNA locus with < 80% of RNAs between 20-24 nts in size	NA	NA	NA	NA	-2.14585	0.669536	-3.20498	9.74397e-07	0.000133976	504.862
1392	3	3958115	3958567	453	*	ShortStack	siRNA24	NA	NA	osa-b1.0r1-64948	siRNA24 locus with predominant RNA size of 24	NA	NA	NA	NA	-1.84294	0.864431	-2.13197	0.00112463	0.0452087	12.8036
1393	3	4023756	4024269	514	+	ShortStack	siRNA24	NA	NA	osa-b1.0r1-64973	siRNA24 locus with predominant RNA size of 24	NA	NA	NA	NA	4.45636	2.02983	2.19543	0.000795644	0.034744	1.82734
1394	3	4239440	4239458	19	-	ShortStack	OtherRNA	NA	NA	osa-b1.0r1-65058	OtherRNA locus with < 80% of RNAs between 20-24 nts in size	NA	NA	NA	NA	4.18931	1.89947	2.20552	0.000752471	0.0332853	3.04765
1395	3	4336249	4336480	232	-	ShortStack	OtherRNA	NA	NA	osa-b1.0r1-65091	OtherRNA locus with < 80% of RNAs between 20-24 nts in size	NA	NA	NA	NA	-2.1292	0.632897	-3.36421	2.74706e-07	4.60149e-05	1048.04
1396	3	4349317	4350404	1088	-	ShortStack	OtherRNA	NA	NA	osa-b1.0r1-65096	OtherRNA locus with < 80% of RNAs between 20-24 nts in size	NA	NA	NA	NA	1.60354	0.608175	2.63665	5.61538e-05	0.00416591	165.042
1397	3	4467710	4469072	1363	*	ShortStack	siRNA24	NA	NA	osa-b1.0r1-65147	siRNA24 locus with predominant RNA size of 24	NA	NA	NA	NA	1.91582	0.777157	2.46517	0.000165605	0.0100751	19.095
1398	3	4494805	4495129	325	*	ShortStack	siRNA21	NA	NA	osa-b1.0r1-65158	siRNA21 locus with predominant RNA size of 21	NA	NA	NA	NA	-1.60265	0.711435	-2.25271	0.000577842	0.0271839	20.075
1399	3	4495506	4495776	271	*	ShortStack	siRNA21	NA	NA	osa-b1.0r1-65159	siRNA21 locus with predominant RNA size of 21	NA	NA	NA	NA	-1.60643	0.751942	-2.13638	0.00109822	0.0444276	25.7514
1400	3	4541354	4543100	1747	+	ShortStack	OtherRNA	NA	NA	osa-b1.0r1-65181	OtherRNA locus with < 80% of RNAs between 20-24 nts in size	NA	NA	NA	NA	2.3264	0.718846	3.23629	7.63058e-07	0.000109278	46.6517
1401	3	4634963	4635297	335	-	ShortStack	OtherRNA	NA	NA	osa-b1.0r1-65210	OtherRNA locus with < 80% of RNAs between 20-24 nts in size	NA	NA	NA	NA	-2.64961	0.875235	-3.02731	3.74078e-06	0.000436012	161.755
1402	3	4651762	4652681	920	*	ShortStack	siRNA24	NA	NA	osa-b1.0r1-65227	siRNA24 locus with predominant RNA size of 24	NA	NA	NA	NA	-2.04536	0.739473	-2.76597	2.37885e-05	0.00206026	232.001
1403	3	4854456	4855046	591	*	ShortStack	siRNA24	NA	NA	osa-b1.0r1-65318	siRNA24 locus with predominant RNA size of 24	NA	NA	NA	NA	-1.78374	0.746596	-2.38916	0.000261942	0.014608	21.8345
1404	3	4919613	4920422	810	*	ShortStack	siRNA24	NA	NA	osa-b1.0r1-65343	siRNA24 locus with predominant RNA size of 24	NA	NA	NA	NA	-1.89065	0.789718	-2.39408	0.000254382	0.0142674	108.604
1405	3	5057072	5058441	1370	*	ShortStack	siRNA24	NA	NA	osa-b1.0r1-65411	siRNA24 locus with predominant RNA size of 24	NA	NA	NA	NA	-3.5232	0.946242	-3.72336	1.2797e-08	2.98609e-06	29.8222
1406	3	5247284	5247512	229	+	ShortStack	OtherRNA	NA	NA	osa-b1.0r1-65491	OtherRNA locus with < 80% of RNAs between 20-24 nts in size	NA	NA	NA	NA	-2.08046	0.757032	-2.74819	2.683e-05	0.00227582	19.9148
1407	3	5339228	5339725	498	*	ShortStack	siRNA24	NA	NA	osa-b1.0r1-65522	siRNA24 locus with predominant RNA size of 24	NA	NA	NA	NA	-2.10703	0.703701	-2.99421	4.76873e-06	0.000533666	42.8088
1408	3	5429246	5429562	317	*	ShortStack	siRNA24	NA	NA	osa-b1.0r1-65553	siRNA24 locus with predominant RNA size of 24	NA	NA	NA	NA	1.72582	0.578496	2.98328	5.16371e-06	0.000571209	86.4881
1409	3	5738336	5738355	20	-	ShortStack	OtherRNA	NA	NA	osa-b1.0r1-65677	OtherRNA locus with < 80% of RNAs between 20-24 nts in size	NA	NA	NA	NA	2.66881	0.972189	2.74516	2.73835e-05	0.0023141	14.9922
1410	3	5892364	5892848	485	*	ShortStack	siRNA24	NA	NA	osa-b1.0r1-65738	siRNA24 locus with predominant RNA size of 24	NA	NA	NA	NA	-4.40336	1.66213	-2.64923	5.1738e-05	0.00389199	4.00343
1411	3	5999026	5999347	322	*	ShortStack	siRNA24	NA	NA	osa-b1.0r1-65762	siRNA24 locus with predominant RNA size of 24	NA	NA	NA	NA	3.55186	1.21083	2.9334	7.40118e-06	0.000777049	16.5281
1412	3	6148580	6148950	371	+	ShortStack	siRNA20	NA	NA	osa-b1.0r1-65827	siRNA20 locus with predominant RNA size of 20	NA	NA	NA	NA	2.11798	0.583371	3.63059	2.90578e-08	6.25513e-06	244.564
1413	3	6302116	6302588	473	*	ShortStack	siRNA24	NA	NA	osa-b1.0r1-65881	siRNA24 locus with predominant RNA size of 24	NA	NA	NA	NA	-1.44943	0.542787	-2.67034	4.50554e-05	0.00347877	222.529
1414	3	6390420	6390804	385	*	ShortStack	siRNA24	NA	NA	osa-b1.0r1-65913	siRNA24 locus with predominant RNA size of 24	NA	NA	NA	NA	1.80073	0.822769	2.18862	0.000826115	0.0357823	19.6414
1415	3	6393308	6393634	327	-	ShortStack	OtherRNA	NA	NA	osa-b1.0r1-65916	OtherRNA locus with < 80% of RNAs between 20-24 nts in size	NA	NA	NA	NA	3.07986	0.830462	3.70861	1.45981e-08	3.34984e-06	18.4615
1416	3	6431309	6431628	320	+	ShortStack	siRNA24	NA	NA	osa-b1.0r1-65931	siRNA24 locus with predominant RNA size of 24	NA	NA	NA	NA	-2.03946	0.752788	-2.7092	3.48411e-05	0.00280755	201.297
1417	3	6896559	6896698	140	+	ShortStack	OtherRNA	NA	NA	osa-b1.0r1-66119	OtherRNA locus with < 80% of RNAs between 20-24 nts in size	NA	NA	NA	NA	-3.83665	1.41868	-2.70438	3.59787e-05	0.00288392	7.41644
1418	3	7123802	7123897	96	+	ShortStack	siRNA24	NA	NA	osa-b1.0r1-66238	siRNA24 locus with predominant RNA size of 24	NA	NA	NA	NA	2.6304	1.14918	2.28894	0.000470217	0.023295	9.02302
1419	3	7204953	7209381	4429	*	ShortStack	siRNA24	NA	NA	osa-b1.0r1-66266	siRNA24 locus with predominant RNA size of 24	NA	NA	NA	NA	-2.3877	0.619347	-3.85519	3.85785e-09	1.01502e-06	131.887
1420	3	7225913	7225950	38	+	ShortStack	OtherRNA	NA	NA	osa-b1.0r1-66272	OtherRNA locus with < 80% of RNAs between 20-24 nts in size	NA	NA	NA	NA	2.21068	0.905184	2.44225	0.000190422	0.0112674	13.1941
1421	3	7500215	7500652	438	-	ShortStack	OtherRNA	NA	NA	osa-b1.0r1-66364	OtherRNA locus with < 80% of RNAs between 20-24 nts in size	NA	NA	NA	NA	-2.20249	0.917718	-2.39997	0.000245604	0.0138671	13.3968
1422	3	7502746	7503260	515	*	ShortStack	OtherRNA	NA	NA	osa-b1.0r1-66366	OtherRNA locus with < 80% of RNAs between 20-24 nts in size	NA	NA	NA	NA	-1.97155	0.77466	-2.54505	0.000100881	0.00676023	25.0068
1423	3	7611435	7612269	835	*	ShortStack	OtherRNA	NA	NA	osa-b1.0r1-66407	OtherRNA locus with < 80% of RNAs between 20-24 nts in size	NA	NA	NA	NA	1.63024	0.762235	2.13876	0.00108418	0.0440094	14.9018
1424	3	7699789	7700269	481	*	ShortStack	siRNA24	NA	NA	osa-b1.0r1-66457	siRNA24 locus with predominant RNA size of 24	NA	NA	NA	NA	-4.83384	1.66864	-2.89687	9.59957e-06	0.000962865	5.51217
1425	3	7809838	7811019	1182	*	ShortStack	siRNA24	NA	NA	osa-b1.0r1-66504	siRNA24 locus with predominant RNA size of 24	NA	NA	NA	NA	7.0976	0.741291	9.57465	2.22045e-16	2.05599e-13	303.082
1426	3	7851498	7851721	224	-	ShortStack	OtherRNA	NA	NA	osa-b1.0r1-66523	OtherRNA locus with < 80% of RNAs between 20-24 nts in size	NA	NA	NA	NA	1.78927	0.823939	2.17161	0.00090697	0.0384762	54.2771
1427	3	7943206	7943282	77	*	ShortStack	siRNA24	NA	NA	osa-b1.0r1-66569	siRNA24 locus with predominant RNA size of 24	NA	NA	NA	NA	-5.33397	1.64249	-3.24749	6.98807e-07	0.000101481	7.70043
1428	3	8375832	8376166	335	*	ShortStack	siRNA24	NA	NA	osa-b1.0r1-66723	siRNA24 locus with predominant RNA size of 24	NA	NA	NA	NA	3.41643	1.55714	2.19404	0.000801773	0.034949	3.38856
1429	3	8429778	8429795	18	+	ShortStack	OtherRNA	NA	NA	osa-b1.0r1-66739	OtherRNA locus with < 80% of RNAs between 20-24 nts in size	NA	NA	NA	NA	-4.34238	1.66817	-2.60308	6.97535e-05	0.00498471	3.90858
1430	3	8509617	8509965	349	*	ShortStack	siRNA24	NA	NA	osa-b1.0r1-66760	siRNA24 locus with predominant RNA size of 24	NA	NA	NA	NA	-1.68719	0.628302	-2.68531	4.08236e-05	0.00320562	732.131
1431	3	8707513	8708943	1431	*	ShortStack	siRNA24	NA	NA	osa-b1.0r1-66823	siRNA24 locus with predominant RNA size of 24	NA	NA	NA	NA	-3.18466	0.715996	-4.44788	1.07778e-11	4.57333e-09	103.425
1432	3	8789258	8790374	1117	-	ShortStack	OtherRNA	NA	NA	osa-b1.0r1-66850	OtherRNA locus with < 80% of RNAs between 20-24 nts in size	NA	NA	NA	NA	1.51651	0.667368	2.27238	0.000516857	0.0250186	23.4441
1433	3	8805682	8806546	865	+	ShortStack	OtherRNA	NA	NA	osa-b1.0r1-66855	OtherRNA locus with < 80% of RNAs between 20-24 nts in size	NA	NA	NA	NA	-2.02012	0.936854	-2.15628	0.00098602	0.0410049	28.162
1434	3	8811662	8812532	871	+	ShortStack	siRNA24	NA	NA	osa-b1.0r1-66861	siRNA24 locus with predominant RNA size of 24	NA	NA	NA	NA	-2.79218	1.21211	-2.30357	0.000432319	0.0218337	5.5635
1435	3	8833719	8834470	752	-	ShortStack	OtherRNA	NA	NA	osa-b1.0r1-66868	OtherRNA locus with < 80% of RNAs between 20-24 nts in size	NA	NA	NA	NA	-4.41863	0.945078	-4.67541	9.10827e-13	4.99013e-10	23.3667
1436	3	9204102	9204701	600	*	ShortStack	OtherRNA	NA	NA	osa-b1.0r1-67018	OtherRNA locus with < 80% of RNAs between 20-24 nts in size	NA	NA	NA	NA	1.66914	0.600547	2.77937	2.17165e-05	0.00190814	154.36
1437	3	9205797	9206248	452	*	ShortStack	siRNA24	NA	NA	osa-b1.0r1-67020	siRNA24 locus with predominant RNA size of 24	NA	NA	NA	NA	4.35155	1.73806	2.50369	0.000130626	0.00834328	3.36291
1438	3	9469438	9470533	1096	*	ShortStack	siRNA24	NA	NA	osa-b1.0r1-67160	siRNA24 locus with predominant RNA size of 24	NA	NA	NA	NA	4.56448	0.976555	4.67407	9.24594e-13	5.05816e-10	20.3601
1439	3	9589295	9590965	1671	*	ShortStack	OtherRNA	NA	NA	osa-b1.0r1-67210	OtherRNA locus with < 80% of RNAs between 20-24 nts in size	NA	NA	NA	NA	1.42363	0.574972	2.476	0.000154973	0.00956156	4806.19
1440	3	9639274	9639570	297	-	ShortStack	OtherRNA	NA	NA	osa-b1.0r1-67227	OtherRNA locus with < 80% of RNAs between 20-24 nts in size	NA	NA	NA	NA	1.8237	0.791456	2.30424	0.000430666	0.0217687	30.5303
1441	3	9659461	9660515	1055	*	ShortStack	siRNA24	NA	NA	osa-b1.0r1-67233	siRNA24 locus with predominant RNA size of 24	NA	NA	NA	NA	-1.85165	0.621083	-2.98132	5.23781e-06	0.000578189	680.478
1442	3	9688738	9689146	409	*	ShortStack	siRNA24	NA	NA	osa-b1.0r1-67246	siRNA24 locus with predominant RNA size of 24	NA	NA	NA	NA	-2.26146	0.788591	-2.86772	1.1789e-05	0.00114201	49.5892
1443	3	9969855	9970916	1062	*	ShortStack	siRNA24	NA	NA	osa-b1.0r1-67363	siRNA24 locus with predominant RNA size of 24	NA	NA	NA	NA	-1.84422	0.814865	-2.26322	0.000544455	0.0260137	13.8285
1444	3	10057466	10058465	1000	*	ShortStack	siRNA24	NA	NA	osa-b1.0r1-67399	siRNA24 locus with predominant RNA size of 24	NA	NA	NA	NA	-2.26592	1.04047	-2.17779	0.000876771	0.0374832	7.08235
1445	3	10059392	10060077	686	*	ShortStack	siRNA24	NA	NA	osa-b1.0r1-67400	siRNA24 locus with predominant RNA size of 24	NA	NA	NA	NA	2.12739	0.992234	2.14404	0.00105372	0.0430926	8.99915
1446	3	10060742	10062099	1358	*	ShortStack	siRNA24	NA	NA	osa-b1.0r1-67402	siRNA24 locus with predominant RNA size of 24	NA	NA	NA	NA	-1.35425	0.640671	-2.1138	0.0012397	0.0485448	40.3581
1447	3	10081789	10083178	1390	-	ShortStack	OtherRNA	NA	NA	osa-b1.0r1-67410	OtherRNA locus with < 80% of RNAs between 20-24 nts in size	NA	NA	NA	NA	-2.05406	0.859665	-2.38938	0.000261607	0.014593	41.5629
1448	3	10131418	10131503	86	*	ShortStack	OtherRNA	NA	NA	osa-b1.0r1-67442	OtherRNA locus with < 80% of RNAs between 20-24 nts in size	NA	NA	NA	NA	-1.7632	0.79519	-2.21733	0.000704675	0.0316424	98.4821
1449	3	10164263	10164523	261	+	ShortStack	OtherRNA	NA	NA	osa-b1.0r1-67463	OtherRNA locus with < 80% of RNAs between 20-24 nts in size	NA	NA	NA	NA	-2.43511	0.920652	-2.64498	5.31902e-05	0.0039809	9.81603
1450	3	10209415	10210486	1072	+	ShortStack	OtherRNA	NA	NA	osa-b1.0r1-67477	OtherRNA locus with < 80% of RNAs between 20-24 nts in size	NA	NA	NA	NA	2.43479	0.692878	3.51402	7.92124e-08	1.53416e-05	51.5998
1451	3	10217944	10218153	210	-	ShortStack	OtherRNA	NA	NA	osa-b1.0r1-67482	OtherRNA locus with < 80% of RNAs between 20-24 nts in size	NA	NA	NA	NA	1.97059	0.895526	2.20048	0.000773751	0.0340065	17.9815
1452	3	10218304	10218357	54	-	ShortStack	OtherRNA	NA	NA	osa-b1.0r1-67483	OtherRNA locus with < 80% of RNAs between 20-24 nts in size	NA	NA	NA	NA	1.91553	0.881476	2.1731	0.000899594	0.0382351	12.7088
1453	3	10218760	10219137	378	-	ShortStack	OtherRNA	NA	NA	osa-b1.0r1-67484	OtherRNA locus with < 80% of RNAs between 20-24 nts in size	NA	NA	NA	NA	2.31596	0.91389	2.53418	0.000108011	0.00714859	36.6652
1454	3	10233349	10234899	1551	*	ShortStack	siRNA24	NA	NA	osa-b1.0r1-67497	siRNA24 locus with predominant RNA size of 24	NA	NA	NA	NA	1.74218	0.761287	2.28847	0.000471494	0.0233433	328.922
1455	3	10420035	10420483	449	+	ShortStack	siRNA24	NA	NA	osa-b1.0r1-67548	siRNA24 locus with predominant RNA size of 24	NA	NA	NA	NA	4.72814	2.10185	2.24951	0.000588352	0.0275621	2.21345
1456	3	10562298	10562492	195	+	ShortStack	OtherRNA	NA	NA	osa-b1.0r1-67608	OtherRNA locus with < 80% of RNAs between 20-24 nts in size	NA	NA	NA	NA	2.36822	0.872118	2.71549	3.34125e-05	0.00271324	71.4776
1457	3	10562696	10563138	443	+	ShortStack	OtherRNA	NA	NA	osa-b1.0r1-67609	OtherRNA locus with < 80% of RNAs between 20-24 nts in size	NA	NA	NA	NA	2.96824	0.75268	3.94356	1.68918e-09	4.76256e-07	112.346
1458	3	10893493	10893595	103	*	ShortStack	OtherRNA	NA	NA	osa-b1.0r1-67731	OtherRNA locus with < 80% of RNAs between 20-24 nts in size	NA	NA	NA	NA	3.81427	1.63125	2.33825	0.00035358	0.0186186	3.82044
1459	3	10937632	10939067	1436	*	ShortStack	siRNA24	NA	NA	osa-b1.0r1-67746	siRNA24 locus with predominant RNA size of 24	NA	NA	NA	NA	-1.74485	0.685098	-2.54686	9.97352e-05	0.00669693	37.8812
1460	3	11058689	11059028	340	*	ShortStack	siRNA24	NA	NA	osa-b1.0r1-67783	siRNA24 locus with predominant RNA size of 24	NA	NA	NA	NA	-4.33121	1.96199	-2.20756	0.000744008	0.0329958	1.89163
1461	3	11086070	11086857	788	-	ShortStack	OtherRNA	NA	NA	osa-b1.0r1-67794	OtherRNA locus with < 80% of RNAs between 20-24 nts in size	NA	NA	NA	NA	1.16344	0.468434	2.48367	0.000147828	0.00921103	43321.3
1462	3	11142777	11143007	231	*	ShortStack	siRNA24	NA	NA	osa-b1.0r1-67816	siRNA24 locus with predominant RNA size of 24	NA	NA	NA	NA	-2.24977	0.700371	-3.21225	9.20817e-07	0.000127739	36.1848
1463	3	11145058	11147598	2541	*	ShortStack	siRNA24	NA	NA	osa-b1.0r1-67818	siRNA24 locus with predominant RNA size of 24	NA	NA	NA	NA	-1.8391	0.714547	-2.57379	8.4108e-05	0.00581568	18.5612
1464	3	11416812	11421513	4702	*	ShortStack	siRNA24	NA	NA	osa-b1.0r1-67937	siRNA24 locus with predominant RNA size of 24	NA	NA	NA	NA	3.47719	0.743384	4.67751	8.89733e-13	4.88551e-10	49.9623
1465	3	11627552	11627570	19	-	ShortStack	OtherRNA	NA	NA	osa-b1.0r1-68035	OtherRNA locus with < 80% of RNAs between 20-24 nts in size	NA	NA	NA	NA	-3.18412	1.10966	-2.86946	1.16458e-05	0.00113065	8.94243
1466	3	11628481	11629136	656	*	ShortStack	siRNA24	NA	NA	osa-b1.0r1-68036	siRNA24 locus with predominant RNA size of 24	NA	NA	NA	NA	-1.57241	0.694424	-2.26434	0.000541028	0.0258915	31.3689
1467	3	11699816	11700482	667	*	ShortStack	OtherRNA	NA	NA	osa-b1.0r1-68067	OtherRNA locus with < 80% of RNAs between 20-24 nts in size	NA	NA	NA	NA	-1.54808	0.651742	-2.37529	0.000284408	0.0156154	27.3231
1468	3	11913926	11914360	435	+	ShortStack	siRNA24	NA	NA	osa-b1.0r1-68164	siRNA24 locus with predominant RNA size of 24	NA	NA	NA	NA	-3.13911	1.35953	-2.30897	0.000419083	0.0213099	7.09562
1469	3	12163726	12163744	19	+	ShortStack	OtherRNA	NA	NA	osa-b1.0r1-68267	OtherRNA locus with < 80% of RNAs between 20-24 nts in size	NA	NA	NA	NA	-5.46946	1.66458	-3.28578	5.16176e-07	7.84572e-05	4.1523
1470	3	12356807	12356826	20	-	ShortStack	OtherRNA	NA	NA	osa-b1.0r1-68331	OtherRNA locus with < 80% of RNAs between 20-24 nts in size	NA	NA	NA	NA	-2.87825	0.495659	-5.80692	2.22045e-16	2.05599e-13	986.365
1471	3	12370644	12373009	2366	*	ShortStack	siRNA24	NA	NA	osa-b1.0r1-68339	siRNA24 locus with predominant RNA size of 24	NA	NA	NA	NA	-2.94168	0.784355	-3.75045	1.00347e-08	2.41578e-06	101.411
1472	3	12503832	12504248	417	+	ShortStack	siRNA24	NA	NA	osa-b1.0r1-68379	siRNA24 locus with predominant RNA size of 24	NA	NA	NA	NA	3.02185	0.94528	3.19678	1.03845e-06	0.000141287	13.5021
1473	3	12581910	12582410	501	*	ShortStack	siRNA24	NA	NA	osa-b1.0r1-68419	siRNA24 locus with predominant RNA size of 24	NA	NA	NA	NA	3.94064	1.78763	2.2044	0.000757168	0.0334453	2.55147
1474	3	12787351	12788121	771	*	ShortStack	siRNA24	NA	NA	osa-b1.0r1-68515	siRNA24 locus with predominant RNA size of 24	NA	NA	NA	NA	-2.61362	1.12951	-2.31394	0.000407219	0.0208342	17.0649
1475	3	12943558	12943927	370	*	ShortStack	siRNA24	NA	NA	osa-b1.0r1-68589	siRNA24 locus with predominant RNA size of 24	NA	NA	NA	NA	-2.32731	1.01564	-2.29148	0.000463427	0.0230373	10.1869
1476	3	13085323	13085411	89	-	ShortStack	OtherRNA	NA	NA	osa-b1.0r1-68652	OtherRNA locus with < 80% of RNAs between 20-24 nts in size	NA	NA	NA	NA	1.7449	0.705745	2.47242	0.000158407	0.00972764	31.2489
1477	3	13178903	13180428	1526	*	ShortStack	siRNA24	NA	NA	osa-b1.0r1-68700	siRNA24 locus with predominant RNA size of 24	NA	NA	NA	NA	3.6749	0.720555	5.1001	6.66134e-15	5.02863e-12	42.1242
1478	3	13196930	13197168	239	*	ShortStack	siRNA24	NA	NA	osa-b1.0r1-68713	siRNA24 locus with predominant RNA size of 24	NA	NA	NA	NA	4.52393	2.04983	2.20698	0.000746411	0.0330782	1.92631
1479	3	13217375	13218017	643	*	ShortStack	siRNA24	NA	NA	osa-b1.0r1-68720	siRNA24 locus with predominant RNA size of 24	NA	NA	NA	NA	2.28377	0.869877	2.6254	6.04033e-05	0.00442694	13.7542
1480	3	13640857	13642242	1386	+	ShortStack	OtherRNA	NA	NA	osa-b1.0r1-68801	OtherRNA locus with < 80% of RNAs between 20-24 nts in size	NA	NA	NA	NA	-2.70777	0.838687	-3.22859	8.10543e-07	0.000114903	407.036
1481	3	14071445	14071931	487	*	ShortStack	siRNA24	NA	NA	osa-b1.0r1-68997	siRNA24 locus with predominant RNA size of 24	NA	NA	NA	NA	6.51986	0.843716	7.72755	2.22045e-16	2.05599e-13	83.0927
1482	3	14398534	14398987	454	*	ShortStack	siRNA24	NA	NA	osa-b1.0r1-69135	siRNA24 locus with predominant RNA size of 24	NA	NA	NA	NA	-3.19921	1.09153	-2.93094	7.53259e-06	0.000788503	169.874
1483	3	14470338	14470424	87	+	ShortStack	OtherRNA	NA	NA	osa-b1.0r1-69171	OtherRNA locus with < 80% of RNAs between 20-24 nts in size	NA	NA	NA	NA	3.39293	1.48741	2.2811	0.000491783	0.0241019	3.77934
1484	3	14470632	14471013	382	+	ShortStack	OtherRNA	NA	NA	osa-b1.0r1-69172	OtherRNA locus with < 80% of RNAs between 20-24 nts in size	NA	NA	NA	NA	2.06266	0.718757	2.86976	1.16214e-05	0.00112871	25.2025
1485	3	14580549	14581449	901	*	ShortStack	siRNA24	NA	NA	osa-b1.0r1-69219	siRNA24 locus with predominant RNA size of 24	NA	NA	NA	NA	-1.89411	0.865761	-2.1878	0.000829844	0.0359091	41.3578
1486	3	14782423	14782536	114	*	ShortStack	siRNA24	NA	NA	osa-b1.0r1-69310	siRNA24 locus with predominant RNA size of 24	NA	NA	NA	NA	3.58351	1.67383	2.1409	0.00107175	0.0436369	3.27171
1487	3	14846914	14847106	193	-	ShortStack	OtherRNA	NA	NA	osa-b1.0r1-69335	OtherRNA locus with < 80% of RNAs between 20-24 nts in size	NA	NA	NA	NA	-1.69014	0.593921	-2.84573	1.37476e-05	0.00129744	4727.57
1488	3	14854685	14855244	560	*	ShortStack	siRNA24	NA	NA	osa-b1.0r1-69341	siRNA24 locus with predominant RNA size of 24	NA	NA	NA	NA	1.86871	0.825506	2.26371	0.000542955	0.0259603	14.8377
1489	3	15007099	15007310	212	+	ShortStack	OtherRNA	NA	NA	osa-b1.0r1-69407	OtherRNA locus with < 80% of RNAs between 20-24 nts in size	NA	NA	NA	NA	1.40739	0.480329	2.93006	7.58026e-06	0.000792642	92825.2
1490	3	15017348	15017856	509	*	ShortStack	siRNA24	NA	NA	osa-b1.0r1-69413	siRNA24 locus with predominant RNA size of 24	NA	NA	NA	NA	2.07644	0.776036	2.6757	4.34967e-05	0.00337923	54.7275
1491	3	15106467	15106503	37	+	ShortStack	OtherRNA	NA	NA	osa-b1.0r1-69447	OtherRNA locus with < 80% of RNAs between 20-24 nts in size	NA	NA	NA	NA	-2.01549	0.662718	-3.04126	3.37456e-06	0.000399296	862.134
1492	3	15201506	15201662	157	+	ShortStack	OtherRNA	NA	NA	osa-b1.0r1-69481	OtherRNA locus with < 80% of RNAs between 20-24 nts in size	NA	NA	NA	NA	2.41789	0.65056	3.71662	1.35915e-08	3.14621e-06	39.7379
1493	3	15201936	15202303	368	*	ShortStack	siRNA24	NA	NA	osa-b1.0r1-69482	siRNA24 locus with predominant RNA size of 24	NA	NA	NA	NA	3.99675	1.74623	2.28879	0.000470617	0.0233101	2.82199
1494	3	15606053	15606720	668	+	ShortStack	OtherRNA	NA	NA	osa-b1.0r1-69658	OtherRNA locus with < 80% of RNAs between 20-24 nts in size	NA	NA	NA	NA	1.78846	0.718971	2.48753	0.000144353	0.00903884	51.3761
1495	3	15799231	15800856	1626	*	ShortStack	siRNA24	NA	NA	osa-b1.0r1-69748	siRNA24 locus with predominant RNA size of 24	NA	NA	NA	NA	-2.91089	1.28595	-2.2636	0.000543294	0.0259723	6.20901
1496	3	15868508	15869465	958	*	ShortStack	siRNA24	NA	NA	osa-b1.0r1-69793	siRNA24 locus with predominant RNA size of 24	NA	NA	NA	NA	2.11712	1.00102	2.11496	0.00123207	0.0483288	13.9254
1497	3	15921238	15921632	395	*	ShortStack	siRNA24	NA	NA	osa-b1.0r1-69820	siRNA24 locus with predominant RNA size of 24	NA	NA	NA	NA	9.89467	1.43984	6.87208	2.22045e-16	2.05599e-13	79.4073
1498	3	15939645	15939815	171	*	ShortStack	OtherRNA	NA	NA	osa-b1.0r1-69827	OtherRNA locus with < 80% of RNAs between 20-24 nts in size	NA	NA	NA	NA	-1.88724	0.671212	-2.81169	1.74019e-05	0.00158241	33.8051
1499	3	16111181	16111975	795	*	ShortStack	siRNA24	NA	NA	osa-b1.0r1-69904	siRNA24 locus with predominant RNA size of 24	NA	NA	NA	NA	-4.86285	1.78586	-2.72297	3.17819e-05	0.0026084	2.73956
1500	3	16278537	16278626	90	+	ShortStack	OtherRNA	NA	NA	osa-b1.0r1-69998	OtherRNA locus with < 80% of RNAs between 20-24 nts in size	NA	NA	NA	NA	2.25094	0.909741	2.47427	0.000156626	0.00964172	11.5168
1501	3	16301348	16302233	886	-	ShortStack	OtherRNA	NA	NA	osa-b1.0r1-70009	OtherRNA locus with < 80% of RNAs between 20-24 nts in size	NA	NA	NA	NA	1.85687	0.721408	2.57396	8.40216e-05	0.00581084	391.36
1502	3	16302333	16303706	1374	-	ShortStack	OtherRNA	NA	NA	osa-b1.0r1-70010	OtherRNA locus with < 80% of RNAs between 20-24 nts in size	NA	NA	NA	NA	1.84928	0.725475	2.54907	9.83585e-05	0.00662051	712.165
1503	3	16303774	16304204	431	-	ShortStack	OtherRNA	NA	NA	osa-b1.0r1-70011	OtherRNA locus with < 80% of RNAs between 20-24 nts in size	NA	NA	NA	NA	2.23923	0.767535	2.91743	8.29546e-06	0.000853686	97.5293
1504	3	16304842	16305009	168	-	ShortStack	OtherRNA	NA	NA	osa-b1.0r1-70013	OtherRNA locus with < 80% of RNAs between 20-24 nts in size	NA	NA	NA	NA	1.77993	0.782651	2.27423	0.000511425	0.0248219	41.619
1505	3	16305090	16305249	160	-	ShortStack	OtherRNA	NA	NA	osa-b1.0r1-70014	OtherRNA locus with < 80% of RNAs between 20-24 nts in size	NA	NA	NA	NA	1.83923	0.745376	2.46752	0.000163243	0.00995892	105.679
1506	3	16305898	16305913	16	-	ShortStack	OtherRNA	NA	NA	osa-b1.0r1-70015	OtherRNA locus with < 80% of RNAs between 20-24 nts in size	NA	NA	NA	NA	-2.05874	0.869075	-2.36888	0.000295389	0.0161022	27.785
1507	3	16575456	16575477	22	-	ShortStack	OtherRNA	NA	NA	osa-b1.0r1-70149	OtherRNA locus with < 80% of RNAs between 20-24 nts in size	NA	NA	NA	NA	-1.32652	0.592852	-2.23752	0.000629446	0.0290412	1385.37
1508	3	16594504	16594539	36	+	ShortStack	OtherRNA	NA	NA	osa-b1.0r1-70156	OtherRNA locus with < 80% of RNAs between 20-24 nts in size	NA	NA	NA	NA	2.87198	1.03579	2.77273	2.272e-05	0.00198237	16.1381
1509	3	16689398	16690482	1085	*	ShortStack	siRNA24	NA	NA	osa-b1.0r1-70207	siRNA24 locus with predominant RNA size of 24	NA	NA	NA	NA	3.54223	0.632618	5.59933	2.22045e-16	2.05599e-13	55.2512
1510	3	16729121	16729409	289	*	ShortStack	siRNA24	NA	NA	osa-b1.0r1-70229	siRNA24 locus with predominant RNA size of 24	NA	NA	NA	NA	12.0631	1.14665	10.5203	2.22045e-16	2.05599e-13	1286.51
1511	3	16833585	16836689	3105	*	ShortStack	OtherRNA	NA	NA	osa-b1.0r1-70276	OtherRNA locus with < 80% of RNAs between 20-24 nts in size	NA	NA	NA	NA	-3.27568	0.583707	-5.61186	2.22045e-16	2.05599e-13	470.047
1512	3	16839834	16840293	460	*	ShortStack	siRNA24	NA	NA	osa-b1.0r1-70278	siRNA24 locus with predominant RNA size of 24	NA	NA	NA	NA	-2.03349	0.732733	-2.77521	2.23404e-05	0.00195441	54.4182
1513	3	16873324	16873917	594	*	ShortStack	siRNA24	NA	NA	osa-b1.0r1-70291	siRNA24 locus with predominant RNA size of 24	NA	NA	NA	NA	-3.2666	1.28126	-2.54952	9.80759e-05	0.00660478	5.44956
1514	3	17038866	17039174	309	*	ShortStack	siRNA24	NA	NA	osa-b1.0r1-70372	siRNA24 locus with predominant RNA size of 24	NA	NA	NA	NA	-3.44781	0.994195	-3.46794	1.16754e-07	2.16993e-05	211.669
1515	3	17198738	17199505	768	*	ShortStack	siRNA24	NA	NA	osa-b1.0r1-70450	siRNA24 locus with predominant RNA size of 24	NA	NA	NA	NA	-3.10812	0.873287	-3.55911	5.39421e-08	1.08941e-05	40.9432
1516	3	17204597	17204739	143	+	ShortStack	OtherRNA	NA	NA	osa-b1.0r1-70457	OtherRNA locus with < 80% of RNAs between 20-24 nts in size	NA	NA	NA	NA	1.92367	0.773396	2.4873	0.000144564	0.00904928	21.6339
1517	3	17524127	17524427	301	+	ShortStack	OtherRNA	NA	NA	osa-b1.0r1-70572	OtherRNA locus with < 80% of RNAs between 20-24 nts in size	NA	NA	NA	NA	2.88212	1.36789	2.10699	0.00128561	0.049828	3.82226
1518	3	17568017	17569525	1509	*	ShortStack	siRNA24	NA	NA	osa-b1.0r1-70599	siRNA24 locus with predominant RNA size of 24	NA	NA	NA	NA	-1.48425	0.64427	-2.30377	0.000431822	0.0218142	30.0208
1519	3	17770419	17770691	273	*	ShortStack	siRNA24	NA	NA	osa-b1.0r1-70688	siRNA24 locus with predominant RNA size of 24	NA	NA	NA	NA	2.4438	1.05657	2.31295	0.00040954	0.0209278	21.4154
1520	3	17827431	17827717	287	*	ShortStack	siRNA21	NA	NA	osa-b1.0r1-70718	siRNA21 locus with predominant RNA size of 21	NA	NA	NA	NA	4.20646	1.67246	2.51514	0.000121657	0.007878	3.23333
1521	3	17866535	17868322	1788	*	ShortStack	siRNA24	NA	NA	osa-b1.0r1-70738	siRNA24 locus with predominant RNA size of 24	NA	NA	NA	NA	-2.92326	1.22268	-2.39087	0.000259299	0.0144893	7.54965
1522	3	17885414	17885689	276	+	ShortStack	OtherRNA	NA	NA	osa-b1.0r1-70746	OtherRNA locus with < 80% of RNAs between 20-24 nts in size	NA	NA	NA	NA	-1.70107	0.666036	-2.55403	9.53298e-05	0.00645108	73.6793
1523	3	17899255	17900868	1614	*	ShortStack	siRNA24	NA	NA	osa-b1.0r1-70751	siRNA24 locus with predominant RNA size of 24	NA	NA	NA	NA	5.34375	1.07428	4.97426	2.95319e-14	2.04002e-11	85.6329
1524	3	18000007	18001042	1036	*	ShortStack	siRNA24	NA	NA	osa-b1.0r1-70813	siRNA24 locus with predominant RNA size of 24	NA	NA	NA	NA	4.63532	0.838665	5.52702	2.22045e-16	2.05599e-13	33.5211
1525	3	18013651	18014991	1341	*	ShortStack	siRNA24	NA	NA	osa-b1.0r1-70823	siRNA24 locus with predominant RNA size of 24	NA	NA	NA	NA	-1.98896	0.635131	-3.13158	1.71329e-06	0.000221348	94.843
1526	3	18062491	18063652	1162	*	ShortStack	siRNA24	NA	NA	osa-b1.0r1-70843	siRNA24 locus with predominant RNA size of 24	NA	NA	NA	NA	-2.8445	0.897433	-3.16959	1.28099e-06	0.000170447	24.2209
1527	3	18081404	18083444	2041	*	ShortStack	siRNA24	NA	NA	osa-b1.0r1-70848	siRNA24 locus with predominant RNA size of 24	NA	NA	NA	NA	-2.01571	0.792404	-2.54379	0.00010168	0.00680425	17.4751
1528	3	18086957	18087258	302	+	ShortStack	OtherRNA	NA	NA	osa-b1.0r1-70850	OtherRNA locus with < 80% of RNAs between 20-24 nts in size	NA	NA	NA	NA	2.71098	0.698637	3.88038	3.05417e-09	8.17659e-07	75.5708
1529	3	18546872	18547560	689	*	ShortStack	siRNA24	NA	NA	osa-b1.0r1-71016	siRNA24 locus with predominant RNA size of 24	NA	NA	NA	NA	-4.34202	0.797947	-5.44149	2.22045e-16	2.05599e-13	110.66
1530	3	18602862	18603545	684	*	ShortStack	siRNA24	NA	NA	osa-b1.0r1-71040	siRNA24 locus with predominant RNA size of 24	NA	NA	NA	NA	1.86757	0.604353	3.0902	2.34248e-06	0.00029126	3722.88
1531	3	18672235	18672757	523	*	ShortStack	siRNA24	NA	NA	osa-b1.0r1-71066	siRNA24 locus with predominant RNA size of 24	NA	NA	NA	NA	4.2433	1.25135	3.39097	2.20815e-07	3.80128e-05	8.78841
1532	3	18998110	18998149	40	-	ShortStack	OtherRNA	NA	NA	osa-b1.0r1-71123	OtherRNA locus with < 80% of RNAs between 20-24 nts in size	NA	NA	NA	NA	-2.09946	0.713902	-2.94082	7.01805e-06	0.000743259	908.447
1533	3	19253854	19254526	673	*	ShortStack	siRNA24	NA	NA	osa-b1.0r1-71188	siRNA24 locus with predominant RNA size of 24	NA	NA	NA	NA	1.74975	0.676597	2.58611	7.77603e-05	0.00545495	35.5878
1534	3	19294547	19294563	17	+	ShortStack	OtherRNA	NA	NA	osa-b1.0r1-71193	OtherRNA locus with < 80% of RNAs between 20-24 nts in size	NA	NA	NA	NA	-1.97561	0.884954	-2.23245	0.000647589	0.0296813	23.3274
1535	3	19603183	19603202	20	+	ShortStack	OtherRNA	NA	NA	osa-b1.0r1-71274	OtherRNA locus with < 80% of RNAs between 20-24 nts in size	NA	NA	NA	NA	-1.80272	0.735059	-2.45248	0.000178934	0.0107227	50.8919
1536	3	19924681	19924893	213	*	ShortStack	siRNA24	NA	NA	osa-b1.0r1-71331	siRNA24 locus with predominant RNA size of 24	NA	NA	NA	NA	-4.15722	0.958727	-4.33618	3.47105e-11	1.34985e-08	35.9833
1537	3	19954650	19955268	619	-	ShortStack	OtherRNA	NA	NA	osa-b1.0r1-71348	OtherRNA locus with < 80% of RNAs between 20-24 nts in size	NA	NA	NA	NA	-2.44675	0.892879	-2.7403	2.82944e-05	0.00237647	15.4829
1538	3	20509588	20510116	529	*	ShortStack	siRNA24	NA	NA	osa-b1.0r1-71524	siRNA24 locus with predominant RNA size of 24	NA	NA	NA	NA	3.17846	1.33632	2.37851	0.000279044	0.015375	4.65969
1539	3	20657886	20658617	732	*	ShortStack	siRNA24	NA	NA	osa-b1.0r1-71569	siRNA24 locus with predominant RNA size of 24	NA	NA	NA	NA	-3.15736	1.16319	-2.71441	3.36541e-05	0.00272859	132.589
1540	3	20744658	20745642	985	*	ShortStack	siRNA24	NA	NA	osa-b1.0r1-71615	siRNA24 locus with predominant RNA size of 24	NA	NA	NA	NA	3.67809	0.62458	5.8889	2.22045e-16	2.05599e-13	151.947
1541	3	20888645	20889224	580	*	ShortStack	siRNA24	NA	NA	osa-b1.0r1-71678	siRNA24 locus with predominant RNA size of 24	NA	NA	NA	NA	1.92055	0.864632	2.22123	0.000689501	0.0311283	92.3123
1542	3	20896235	20897377	1143	*	ShortStack	siRNA24	NA	NA	osa-b1.0r1-71681	siRNA24 locus with predominant RNA size of 24	NA	NA	NA	NA	3.39715	0.988001	3.43841	1.49326e-07	2.70395e-05	17.4123
1543	3	20979301	20980078	778	*	ShortStack	siRNA24	NA	NA	osa-b1.0r1-71704	siRNA24 locus with predominant RNA size of 24	NA	NA	NA	NA	2.32087	0.960884	2.41535	0.000223991	0.0128653	1385.08
1544	3	21066299	21067788	1490	*	ShortStack	siRNA24	NA	NA	osa-b1.0r1-71744	siRNA24 locus with predominant RNA size of 24	NA	NA	NA	NA	-1.57587	0.646009	-2.4394	0.00019374	0.0114223	61.4132
1545	3	21098633	21098852	220	-	ShortStack	OtherRNA	NA	NA	osa-b1.0r1-71759	OtherRNA locus with < 80% of RNAs between 20-24 nts in size	NA	NA	NA	NA	-2.44266	0.688698	-3.54677	5.99481e-08	1.19852e-05	906.827
1546	3	21220213	21220968	756	*	ShortStack	siRNA24	NA	NA	osa-b1.0r1-71809	siRNA24 locus with predominant RNA size of 24	NA	NA	NA	NA	-1.71659	0.618704	-2.7745	2.24486e-05	0.0019624	51.312
1547	3	21285681	21286341	661	*	ShortStack	siRNA24	NA	NA	osa-b1.0r1-71836	siRNA24 locus with predominant RNA size of 24	NA	NA	NA	NA	5.04286	1.34566	3.74751	1.03036e-08	2.47289e-06	10.563
1548	3	21294755	21294773	19	-	ShortStack	OtherRNA	NA	NA	osa-b1.0r1-71840	OtherRNA locus with < 80% of RNAs between 20-24 nts in size	NA	NA	NA	NA	-3.76204	1.75711	-2.14103	0.00107096	0.0436132	2.66206
1549	3	21304815	21306424	1610	*	ShortStack	siRNA24	NA	NA	osa-b1.0r1-71844	siRNA24 locus with predominant RNA size of 24	NA	NA	NA	NA	-2.23614	0.764445	-2.92518	7.84922e-06	0.000815828	22.1985
1550	3	21614078	21614524	447	*	ShortStack	siRNA24	NA	NA	osa-b1.0r1-71990	siRNA24 locus with predominant RNA size of 24	NA	NA	NA	NA	-2.1754	1.01544	-2.14232	0.00106355	0.0433898	70.6224
1551	3	21858274	21858293	20	-	ShortStack	OtherRNA	NA	NA	osa-b1.0r1-72087	OtherRNA locus with < 80% of RNAs between 20-24 nts in size	NA	NA	NA	NA	-3.52562	0.6973	-5.0561	1.11022e-14	8.13696e-12	661.537
1552	3	21904414	21904711	298	*	ShortStack	siRNA24	NA	NA	osa-b1.0r1-72101	siRNA24 locus with predominant RNA size of 24	NA	NA	NA	NA	3.18574	1.32603	2.40246	0.000241976	0.0137003	4.54973
1553	3	22008513	22009097	585	-	ShortStack	siRNA24	NA	NA	osa-b1.0r1-72139	siRNA24 locus with predominant RNA size of 24	NA	NA	NA	NA	-4.2849	0.927559	-4.61954	1.68932e-12	8.6808e-10	23.7706
1554	3	22075373	22075575	203	*	ShortStack	siRNA24	NA	NA	osa-b1.0r1-72166	siRNA24 locus with predominant RNA size of 24	NA	NA	NA	NA	-4.29704	1.96813	-2.18331	0.000850587	0.0366096	1.87715
1555	3	22122381	22123062	682	*	ShortStack	siRNA24	NA	NA	osa-b1.0r1-72192	siRNA24 locus with predominant RNA size of 24	NA	NA	NA	NA	-2.25961	0.558041	-4.04918	6.14892e-10	1.89233e-07	477.672
1556	3	22169668	22170009	342	-	ShortStack	OtherRNA	NA	NA	osa-b1.0r1-72216	OtherRNA locus with < 80% of RNAs between 20-24 nts in size	NA	NA	NA	NA	-1.25237	0.552609	-2.26628	0.000535082	0.0256785	2124.41
1557	3	22447942	22448081	140	-	ShortStack	OtherRNA	NA	NA	osa-b1.0r1-72355	OtherRNA locus with < 80% of RNAs between 20-24 nts in size	NA	NA	NA	NA	-4.15138	1.18292	-3.50944	8.23443e-08	1.58675e-05	23.3381
1558	3	22617082	22617266	185	+	ShortStack	OtherRNA	NA	NA	osa-b1.0r1-72424	OtherRNA locus with < 80% of RNAs between 20-24 nts in size	NA	NA	NA	NA	4.25804	1.59861	2.6636	4.70961e-05	0.00360725	5.06927
1559	3	22618528	22618747	220	+	ShortStack	OtherRNA	NA	NA	osa-b1.0r1-72425	OtherRNA locus with < 80% of RNAs between 20-24 nts in size	NA	NA	NA	NA	2.9449	1.1694	2.51829	0.000119288	0.00775346	7.4198
1560	3	22820682	22821322	641	*	ShortStack	siRNA24	NA	NA	osa-b1.0r1-72522	siRNA24 locus with predominant RNA size of 24	NA	NA	NA	NA	-1.90936	0.832626	-2.29318	0.000458936	0.0228659	72.8925
1561	3	23007401	23008180	780	*	ShortStack	siRNA24	NA	NA	osa-b1.0r1-72608	siRNA24 locus with predominant RNA size of 24	NA	NA	NA	NA	-3.04731	1.11884	-2.72363	3.1642e-05	0.0025993	17.0824
1562	3	23016871	23017208	338	*	ShortStack	siRNA24	NA	NA	osa-b1.0r1-72614	siRNA24 locus with predominant RNA size of 24	NA	NA	NA	NA	2.44096	1.11402	2.19113	0.000814785	0.0353958	5.58498
1563	3	23050999	23051017	19	+	ShortStack	OtherRNA	NA	NA	osa-b1.0r1-72634	OtherRNA locus with < 80% of RNAs between 20-24 nts in size	NA	NA	NA	NA	-2.83889	1.30343	-2.17802	0.000875662	0.0374464	7.1302
1564	3	23111984	23112361	378	*	ShortStack	siRNA24	NA	NA	osa-b1.0r1-72671	siRNA24 locus with predominant RNA size of 24	NA	NA	NA	NA	5.15962	0.965828	5.34217	2.22045e-16	2.05599e-13	25.4952
1565	3	23548120	23549683	1564	*	ShortStack	siRNA24	NA	NA	osa-b1.0r1-72817	siRNA24 locus with predominant RNA size of 24	NA	NA	NA	NA	-3.48587	1.15909	-3.00743	4.3293e-06	0.00049277	12.4716
1566	3	23675508	23676523	1016	*	ShortStack	siRNA24	NA	NA	osa-b1.0r1-72884	siRNA24 locus with predominant RNA size of 24	NA	NA	NA	NA	3.49921	0.969441	3.60951	3.49158e-08	7.36521e-06	11.7612
1567	3	23715601	23716484	884	*	ShortStack	siRNA24	NA	NA	osa-b1.0r1-72907	siRNA24 locus with predominant RNA size of 24	NA	NA	NA	NA	-2.16722	0.901544	-2.4039	0.000239896	0.013605	20.9403
1568	3	23784403	23784758	356	+	ShortStack	siRNA24	NA	NA	osa-b1.0r1-72933	siRNA24 locus with predominant RNA size of 24	NA	NA	NA	NA	6.51524	0.7975	8.16958	2.22045e-16	2.05599e-13	117.127
1569	3	23837540	23837932	393	*	ShortStack	siRNA24	NA	NA	osa-b1.0r1-72953	siRNA24 locus with predominant RNA size of 24	NA	NA	NA	NA	3.23511	0.799895	4.04442	6.43904e-10	1.97194e-07	19.953
1570	3	24022795	24023396	602	*	ShortStack	siRNA24	NA	NA	osa-b1.0r1-73037	siRNA24 locus with predominant RNA size of 24	NA	NA	NA	NA	-2.11126	0.800336	-2.63796	5.56774e-05	0.00413625	29.9985
1571	3	24171035	24171695	661	*	ShortStack	siRNA24	NA	NA	osa-b1.0r1-73090	siRNA24 locus with predominant RNA size of 24	NA	NA	NA	NA	-2.53719	1.04359	-2.43121	0.000203576	0.0118878	10.634
1572	3	24288914	24289813	900	*	ShortStack	siRNA24	NA	NA	osa-b1.0r1-73145	siRNA24 locus with predominant RNA size of 24	NA	NA	NA	NA	-1.77536	0.69806	-2.54327	0.000102015	0.00682264	24.3049
1573	3	24295432	24296306	875	*	ShortStack	siRNA24	NA	NA	osa-b1.0r1-73150	siRNA24 locus with predominant RNA size of 24	NA	NA	NA	NA	-2.97933	0.832257	-3.57983	4.51423e-08	9.29361e-06	53.2087
1574	3	24407715	24411059	3345	*	ShortStack	siRNA24	NA	NA	osa-b1.0r1-73210	siRNA24 locus with predominant RNA size of 24	NA	NA	NA	NA	1.52334	0.633574	2.40435	0.000239247	0.0135752	113.957
1575	3	24467351	24467776	426	*	ShortStack	siRNA24	NA	NA	osa-b1.0r1-73228	siRNA24 locus with predominant RNA size of 24	NA	NA	NA	NA	-4.45856	2.01613	-2.21144	0.000728126	0.0324485	2.11538
1576	3	24892416	24892676	261	*	ShortStack	siRNA24	NA	NA	osa-b1.0r1-73430	siRNA24 locus with predominant RNA size of 24	NA	NA	NA	NA	-2.12597	0.994208	-2.13836	0.00108656	0.0440805	23.2744
1577	3	24929177	24929661	485	*	ShortStack	siRNA24	NA	NA	osa-b1.0r1-73448	siRNA24 locus with predominant RNA size of 24	NA	NA	NA	NA	1.67676	0.595593	2.81528	1.69765e-05	0.00154931	849.836
1578	3	25218152	25218382	231	+	ShortStack	siRNA24	NA	NA	osa-b1.0r1-73578	siRNA24 locus with predominant RNA size of 24	NA	NA	NA	NA	1.31511	0.523115	2.51399	0.000122525	0.0079234	495.359
1579	3	25481228	25481635	408	*	ShortStack	siRNA24	NA	NA	osa-b1.0r1-73695	siRNA24 locus with predominant RNA size of 24	NA	NA	NA	NA	-4.32523	1.27905	-3.38159	2.38426e-07	4.06584e-05	11.3533
1580	3	25939170	25939962	793	*	ShortStack	siRNA24	NA	NA	osa-b1.0r1-73899	siRNA24 locus with predominant RNA size of 24	NA	NA	NA	NA	-1.82815	0.860163	-2.12535	0.00116534	0.0464088	13.8562
1581	3	25979153	25982906	3754	*	ShortStack	siRNA24	NA	NA	osa-b1.0r1-73920	siRNA24 locus with predominant RNA size of 24	NA	NA	NA	NA	-1.82104	0.806584	-2.25772	0.000561684	0.0266221	24.3316
1582	3	26313149	26314527	1379	*	ShortStack	siRNA24	NA	NA	osa-b1.0r1-74087	siRNA24 locus with predominant RNA size of 24	NA	NA	NA	NA	-3.11293	0.961696	-3.23692	7.59306e-07	0.000108829	21.0062
1583	3	26455022	26455353	332	+	ShortStack	OtherRNA	NA	NA	osa-b1.0r1-74132	OtherRNA locus with < 80% of RNAs between 20-24 nts in size	NA	NA	NA	NA	1.59023	0.588976	2.69999	3.70433e-05	0.00295466	54.8238
1584	3	26480104	26480919	816	*	ShortStack	siRNA24	NA	NA	osa-b1.0r1-74145	siRNA24 locus with predominant RNA size of 24	NA	NA	NA	NA	-2.00826	0.668364	-3.00475	4.41518e-06	0.00050083	28.6862
1585	3	26512366	26514680	2315	*	ShortStack	siRNA24	NA	NA	osa-b1.0r1-74159	siRNA24 locus with predominant RNA size of 24	NA	NA	NA	NA	5.90127	0.565312	10.439	2.22045e-16	2.05599e-13	365.725
1586	3	26526253	26526436	184	-	ShortStack	OtherRNA	NA	NA	osa-b1.0r1-74166	OtherRNA locus with < 80% of RNAs between 20-24 nts in size	NA	NA	NA	NA	-1.43474	0.664847	-2.158	0.00097684	0.0407164	92.4392
1587	3	26667635	26668384	750	*	ShortStack	siRNA24	NA	NA	osa-b1.0r1-74227	siRNA24 locus with predominant RNA size of 24	NA	NA	NA	NA	-1.93142	0.644082	-2.99872	4.61417e-06	0.000519297	264.564
1588	3	26697512	26698902	1391	*	ShortStack	siRNA24	NA	NA	osa-b1.0r1-74251	siRNA24 locus with predominant RNA size of 24	NA	NA	NA	NA	-4.11721	0.956902	-4.30265	4.90412e-11	1.86201e-08	111.006
1589	3	27043080	27045168	2089	*	ShortStack	siRNA24	NA	NA	osa-b1.0r1-74432	siRNA24 locus with predominant RNA size of 24	NA	NA	NA	NA	-2.08131	0.638399	-3.26021	6.32171e-07	9.31617e-05	343.698
1590	3	27121085	27121104	20	+	ShortStack	OtherRNA	NA	NA	osa-b1.0r1-74467	OtherRNA locus with < 80% of RNAs between 20-24 nts in size	NA	NA	NA	NA	-1.84325	0.83568	-2.20569	0.000751759	0.0332609	73.1067
1591	3	27310487	27310978	492	+	ShortStack	siRNA24	NA	NA	osa-b1.0r1-74552	siRNA24 locus with predominant RNA size of 24	NA	NA	NA	NA	4.98548	1.81808	2.74217	2.79406e-05	0.00235233	2.63361
1592	3	27418583	27418701	119	-	ShortStack	OtherRNA	NA	NA	osa-b1.0r1-74597	OtherRNA locus with < 80% of RNAs between 20-24 nts in size	NA	NA	NA	NA	2.95132	1.02795	2.87107	1.1515e-05	0.00112023	8.05699
1593	3	27485419	27485960	542	*	ShortStack	siRNA24	NA	NA	osa-b1.0r1-74640	siRNA24 locus with predominant RNA size of 24	NA	NA	NA	NA	3.96511	1.80093	2.2017	0.000768569	0.0338317	2.75946
1594	3	27645560	27646252	693	*	ShortStack	siRNA24	NA	NA	osa-b1.0r1-74714	siRNA24 locus with predominant RNA size of 24	NA	NA	NA	NA	-3.11598	0.745574	-4.17931	1.70971e-10	5.89026e-08	1134.13
1595	3	27660636	27661374	739	*	ShortStack	siRNA24	NA	NA	osa-b1.0r1-74719	siRNA24 locus with predominant RNA size of 24	NA	NA	NA	NA	3.16211	0.948355	3.33431	3.4996e-07	5.65824e-05	14.6096
1596	3	27693431	27693758	328	*	ShortStack	siRNA24	NA	NA	osa-b1.0r1-74736	siRNA24 locus with predominant RNA size of 24	NA	NA	NA	NA	4.57727	2.01447	2.2722	0.000517384	0.0250376	2.00975
1597	3	27983181	27983810	630	*	ShortStack	OtherRNA	NA	NA	osa-b1.0r1-74844	OtherRNA locus with < 80% of RNAs between 20-24 nts in size	NA	NA	NA	NA	-2.92224	1.08899	-2.68345	4.13287e-05	0.00323871	9.08576
1598	3	28418633	28419255	623	*	ShortStack	siRNA24	NA	NA	osa-b1.0r1-75021	siRNA24 locus with predominant RNA size of 24	NA	NA	NA	NA	-3.41053	1.21454	-2.80808	1.78397e-05	0.00161623	8.20262
1599	3	28509543	28512222	2680	*	ShortStack	siRNA24	NA	NA	osa-b1.0r1-75063	siRNA24 locus with predominant RNA size of 24	NA	NA	NA	NA	-4.2233	0.81967	-5.15245	3.55271e-15	2.7917e-12	420.614
1600	3	28541180	28541590	411	*	ShortStack	siRNA24	NA	NA	osa-b1.0r1-75076	siRNA24 locus with predominant RNA size of 24	NA	NA	NA	NA	3.59137	0.77425	4.63851	1.3709e-12	7.2216e-10	23.2896
1601	3	28680816	28681572	757	*	ShortStack	siRNA24	NA	NA	osa-b1.0r1-75142	siRNA24 locus with predominant RNA size of 24	NA	NA	NA	NA	-2.03463	0.891268	-2.28284	0.000486913	0.0239212	11.6999
1602	3	28725673	28727136	1464	*	ShortStack	siRNA24	NA	NA	osa-b1.0r1-75151	siRNA24 locus with predominant RNA size of 24	NA	NA	NA	NA	-2.23105	0.672552	-3.31729	4.01291e-07	6.33786e-05	320.956
1603	3	28823221	28823490	270	*	ShortStack	siRNA24	NA	NA	osa-b1.0r1-75194	siRNA24 locus with predominant RNA size of 24	NA	NA	NA	NA	2.42669	1.092	2.22225	0.000685615	0.0309959	9.26012
1604	3	28925203	28925503	301	*	ShortStack	siRNA24	NA	NA	osa-b1.0r1-75257	siRNA24 locus with predominant RNA size of 24	NA	NA	NA	NA	-2.1577	0.897832	-2.40324	0.000240851	0.0136488	31.9353
1605	3	29194005	29194217	213	*	ShortStack	siRNA24	NA	NA	osa-b1.0r1-75375	siRNA24 locus with predominant RNA size of 24	NA	NA	NA	NA	3.38346	1.48379	2.28028	0.000494106	0.0241878	4.1161
1606	3	29313936	29314363	428	+	ShortStack	siRNA24	NA	NA	osa-b1.0r1-75411	siRNA24 locus with predominant RNA size of 24	NA	NA	NA	NA	-1.99976	0.768668	-2.60159	7.04221e-05	0.00502465	148.252
1607	3	29375659	29376511	853	*	ShortStack	siRNA24	NA	NA	osa-b1.0r1-75425	siRNA24 locus with predominant RNA size of 24	NA	NA	NA	NA	-2.61349	0.535635	-4.87924	8.99281e-14	5.75477e-11	13155.4
1608	3	29425598	29426247	650	-	ShortStack	OtherRNA	NA	NA	osa-b1.0r1-75451	OtherRNA locus with < 80% of RNAs between 20-24 nts in size	NA	NA	NA	NA	-2.07394	0.667941	-3.10497	2.09592e-06	0.000264414	478.877
1609	3	29522714	29523930	1217	*	ShortStack	siRNA24	NA	NA	osa-b1.0r1-75492	siRNA24 locus with predominant RNA size of 24	NA	NA	NA	NA	-2.98724	0.978609	-3.05254	3.10369e-06	0.000371414	26.8529
1610	3	29915687	29915794	108	*	ShortStack	siRNA24	NA	NA	osa-b1.0r1-75663	siRNA24 locus with predominant RNA size of 24	NA	NA	NA	NA	4.41928	2.08033	2.12432	0.00117185	0.0465987	1.79847
1611	3	29952665	29952852	188	-	ShortStack	OtherRNA	NA	NA	osa-b1.0r1-75679	OtherRNA locus with < 80% of RNAs between 20-24 nts in size	NA	NA	NA	NA	-3.28816	1.10897	-2.96507	5.89306e-06	0.000640542	17.1194
1612	3	30127783	30127823	41	+	ShortStack	OtherRNA	NA	NA	osa-b1.0r1-75752	OtherRNA locus with < 80% of RNAs between 20-24 nts in size	NA	NA	NA	NA	-2.99437	0.683214	-4.38277	2.13862e-11	8.67398e-09	45.3039
1613	3	30181689	30182438	750	-	ShortStack	OtherRNA	NA	NA	osa-b1.0r1-75778	OtherRNA locus with < 80% of RNAs between 20-24 nts in size	NA	NA	NA	NA	1.71964	0.783058	2.19606	0.000792894	0.0346517	35.4136
1614	3	30182789	30182878	90	-	ShortStack	OtherRNA	NA	NA	osa-b1.0r1-75779	OtherRNA locus with < 80% of RNAs between 20-24 nts in size	NA	NA	NA	NA	3.16985	1.15137	2.7531	2.59539e-05	0.00221465	7.833
1615	3	30183340	30183617	278	-	ShortStack	OtherRNA	NA	NA	osa-b1.0r1-75780	OtherRNA locus with < 80% of RNAs between 20-24 nts in size	NA	NA	NA	NA	2.18106	0.905412	2.40892	0.000232802	0.0132774	25.405
1616	3	30183680	30184051	372	-	ShortStack	OtherRNA	NA	NA	osa-b1.0r1-75781	OtherRNA locus with < 80% of RNAs between 20-24 nts in size	NA	NA	NA	NA	2.02128	0.875752	2.30804	0.000421318	0.0213988	12.8733
1617	3	30203734	30204802	1069	+	ShortStack	OtherRNA	NA	NA	osa-b1.0r1-75791	OtherRNA locus with < 80% of RNAs between 20-24 nts in size	NA	NA	NA	NA	-1.56474	0.666071	-2.3492	0.000331643	0.0176896	31.4388
1618	3	30301705	30302488	784	+	ShortStack	OtherRNA	NA	NA	osa-b1.0r1-75819	OtherRNA locus with < 80% of RNAs between 20-24 nts in size	NA	NA	NA	NA	2.25865	0.787933	2.86655	1.1886e-05	0.00114986	28.7746
1619	3	30302685	30302798	114	+	ShortStack	OtherRNA	NA	NA	osa-b1.0r1-75820	OtherRNA locus with < 80% of RNAs between 20-24 nts in size	NA	NA	NA	NA	2.98742	1.25305	2.38412	0.000269909	0.0149627	5.602
1620	3	30303416	30303732	317	+	ShortStack	OtherRNA	NA	NA	osa-b1.0r1-75822	OtherRNA locus with < 80% of RNAs between 20-24 nts in size	NA	NA	NA	NA	2.30635	0.715962	3.22134	8.57801e-07	0.000120389	55.5478
1621	3	30303843	30304318	476	+	ShortStack	OtherRNA	NA	NA	osa-b1.0r1-75823	OtherRNA locus with < 80% of RNAs between 20-24 nts in size	NA	NA	NA	NA	1.57946	0.690555	2.28723	0.000474848	0.0234697	27.7271
1622	3	30317351	30317705	355	+	ShortStack	OtherRNA	NA	NA	osa-b1.0r1-75829	OtherRNA locus with < 80% of RNAs between 20-24 nts in size	NA	NA	NA	NA	2.19239	0.831426	2.6369	5.60611e-05	0.00416015	71.0446
1623	3	30318336	30318909	574	*	ShortStack	OtherRNA	NA	NA	osa-b1.0r1-75830	OtherRNA locus with < 80% of RNAs between 20-24 nts in size	NA	NA	NA	NA	2.16549	0.858464	2.52251	0.000116186	0.007589	93.0086
1624	3	30401635	30403675	2041	+	ShortStack	siRNA24	NA	NA	osa-b1.0r1-75866	siRNA24 locus with predominant RNA size of 24	NA	NA	NA	NA	-1.15533	0.544408	-2.12218	0.00118532	0.0469899	62.1747
1625	3	30460129	30460521	393	*	ShortStack	siRNA24	NA	NA	osa-b1.0r1-75893	siRNA24 locus with predominant RNA size of 24	NA	NA	NA	NA	-3.43202	0.909637	-3.77296	8.18855e-09	2.01403e-06	19.5526
1626	3	30618568	30618632	65	+	ShortStack	OtherRNA	NA	NA	osa-b1.0r1-75959	OtherRNA locus with < 80% of RNAs between 20-24 nts in size	NA	NA	NA	NA	4.68782	1.96238	2.38884	0.000262448	0.0146307	2.16719
1627	3	30761847	30762046	200	+	ShortStack	OtherRNA	NA	NA	osa-b1.0r1-75996	OtherRNA locus with < 80% of RNAs between 20-24 nts in size	NA	NA	NA	NA	2.46578	0.951412	2.59171	7.50264e-05	0.00529634	13.4853
1628	3	30853959	30854224	266	+	ShortStack	OtherRNA	NA	NA	osa-b1.0r1-76034	OtherRNA locus with < 80% of RNAs between 20-24 nts in size	NA	NA	NA	NA	1.61731	0.741322	2.18166	0.000858329	0.0368691	58.9805
1629	3	30854304	30854523	220	+	ShortStack	OtherRNA	NA	NA	osa-b1.0r1-76035	OtherRNA locus with < 80% of RNAs between 20-24 nts in size	NA	NA	NA	NA	2.10223	0.801179	2.62392	6.09846e-05	0.00446215	29.9493
1630	3	30854740	30854815	76	+	ShortStack	OtherRNA	NA	NA	osa-b1.0r1-76036	OtherRNA locus with < 80% of RNAs between 20-24 nts in size	NA	NA	NA	NA	2.88641	0.899507	3.20888	9.4526e-07	0.000130598	32.7075
1631	3	30855210	30855470	261	+	ShortStack	OtherRNA	NA	NA	osa-b1.0r1-76037	OtherRNA locus with < 80% of RNAs between 20-24 nts in size	NA	NA	NA	NA	1.98891	0.762013	2.61008	6.66826e-05	0.00480224	136.127
1632	3	30855550	30855680	131	+	ShortStack	OtherRNA	NA	NA	osa-b1.0r1-76038	OtherRNA locus with < 80% of RNAs between 20-24 nts in size	NA	NA	NA	NA	2.70113	0.804037	3.35946	2.85519e-07	4.75799e-05	37.4664
1633	3	30856023	30857324	1302	+	ShortStack	OtherRNA	NA	NA	osa-b1.0r1-76039	OtherRNA locus with < 80% of RNAs between 20-24 nts in size	NA	NA	NA	NA	1.73569	0.718232	2.41662	0.000222287	0.012785	287.989
1634	3	31070133	31070241	109	-	ShortStack	OtherRNA	NA	NA	osa-b1.0r1-76116	OtherRNA locus with < 80% of RNAs between 20-24 nts in size	NA	NA	NA	NA	1.69285	0.609489	2.77749	2.19957e-05	0.0019289	51.1741
1635	3	31182264	31182325	62	-	ShortStack	OtherRNA	NA	NA	osa-b1.0r1-76157	OtherRNA locus with < 80% of RNAs between 20-24 nts in size	NA	NA	NA	NA	1.16376	0.513942	2.26438	0.000540905	0.0258871	160.583
1636	3	31184712	31185111	400	-	ShortStack	OtherRNA	NA	NA	osa-b1.0r1-76162	OtherRNA locus with < 80% of RNAs between 20-24 nts in size	NA	NA	NA	NA	1.12216	0.499196	2.24793	0.000593616	0.0277527	81065.7
1637	3	31185644	31185690	47	-	ShortStack	OtherRNA	NA	NA	osa-b1.0r1-76163	OtherRNA locus with < 80% of RNAs between 20-24 nts in size	NA	NA	NA	NA	-4.41927	2.09705	-2.10737	0.00128297	0.049755	2.07284
1638	3	31186768	31187340	573	-	ShortStack	OtherRNA	NA	NA	osa-b1.0r1-76165	OtherRNA locus with < 80% of RNAs between 20-24 nts in size	NA	NA	NA	NA	1.10219	0.48726	2.26201	0.00054821	0.0261471	9881.87
1639	3	31197831	31197921	91	*	ShortStack	siRNA21	NA	NA	osa-b1.0r1-76173	siRNA21 locus with predominant RNA size of 21	NA	NA	NA	NA	3.00616	1.27458	2.35856	0.000313924	0.0169214	5.80479
1640	3	31198208	31198317	110	*	ShortStack	siRNA21	NA	NA	osa-b1.0r1-76174	siRNA21 locus with predominant RNA size of 21	NA	NA	NA	NA	3.80417	1.78869	2.12679	0.00115641	0.0461475	2.34777
1641	3	31204344	31204767	424	+	ShortStack	OtherRNA	NA	NA	osa-b1.0r1-76179	OtherRNA locus with < 80% of RNAs between 20-24 nts in size	NA	NA	NA	NA	1.04189	0.467572	2.2283	0.000662822	0.0302123	12002.2
1642	3	31279946	31280040	95	-	ShortStack	OtherRNA	NA	NA	osa-b1.0r1-76207	OtherRNA locus with < 80% of RNAs between 20-24 nts in size	NA	NA	NA	NA	2.14854	0.854033	2.51576	0.000121186	0.00785334	10.8395
1643	3	31330585	31330860	276	+	ShortStack	siRNA24	NA	NA	osa-b1.0r1-76234	siRNA24 locus with predominant RNA size of 24	NA	NA	NA	NA	3.38837	1.59514	2.12418	0.00117269	0.0466232	3.34748
1644	3	31424386	31424825	440	*	ShortStack	siRNA24	NA	NA	osa-b1.0r1-76272	siRNA24 locus with predominant RNA size of 24	NA	NA	NA	NA	-2.43158	1.10148	-2.20755	0.000744035	0.0329967	9.15256
1645	3	31444100	31444166	67	+	ShortStack	OtherRNA	NA	NA	osa-b1.0r1-76283	OtherRNA locus with < 80% of RNAs between 20-24 nts in size	NA	NA	NA	NA	-3.08085	1.35002	-2.28207	0.000489083	0.0240018	11.4334
1646	3	31489335	31489406	72	-	ShortStack	OtherRNA	NA	NA	osa-b1.0r1-76300	OtherRNA locus with < 80% of RNAs between 20-24 nts in size	NA	NA	NA	NA	2.8765	1.20873	2.37978	0.000276954	0.0152808	6.8904
1647	3	31525753	31526121	369	*	ShortStack	siRNA24	NA	NA	osa-b1.0r1-76315	siRNA24 locus with predominant RNA size of 24	NA	NA	NA	NA	-3.3016	0.752554	-4.38719	2.04197e-11	8.3113e-09	33.7515
1648	3	31574190	31574558	369	+	ShortStack	siRNA24	NA	NA	osa-b1.0r1-76331	siRNA24 locus with predominant RNA size of 24	NA	NA	NA	NA	-3.59581	0.739152	-4.86478	1.06359e-13	6.72026e-11	206.219
1649	3	31584283	31584816	534	*	ShortStack	siRNA24	NA	NA	osa-b1.0r1-76337	siRNA24 locus with predominant RNA size of 24	NA	NA	NA	NA	4.71211	2.00437	2.35092	0.000328317	0.0175466	2.20716
1650	3	31941289	31941982	694	*	ShortStack	siRNA24	NA	NA	osa-b1.0r1-76500	siRNA24 locus with predominant RNA size of 24	NA	NA	NA	NA	1.9099	0.6927	2.75719	2.52469e-05	0.00216474	26.9382
1651	3	32021336	32021580	245	*	ShortStack	siRNA24	NA	NA	osa-b1.0r1-76546	siRNA24 locus with predominant RNA size of 24	NA	NA	NA	NA	-4.33117	2.04958	-2.1132	0.0012437	0.0486575	1.9381
1652	3	32119549	32121788	2240	*	ShortStack	siRNA24	NA	NA	osa-b1.0r1-76590	siRNA24 locus with predominant RNA size of 24	NA	NA	NA	NA	3.23535	0.920601	3.51439	7.89659e-08	1.52999e-05	12.5565
1653	3	32398406	32399298	893	-	ShortStack	OtherRNA	NA	NA	osa-b1.0r1-76697	OtherRNA locus with < 80% of RNAs between 20-24 nts in size	NA	NA	NA	NA	1.06522	0.474175	2.24647	0.000598537	0.0279309	284987
1654	3	32440358	32440508	151	-	ShortStack	OtherRNA	NA	NA	osa-b1.0r1-76724	OtherRNA locus with < 80% of RNAs between 20-24 nts in size	NA	NA	NA	NA	2.57866	1.20155	2.14611	0.00104196	0.0427348	4.81559
1655	3	32716450	32717108	659	*	ShortStack	siRNA24	NA	NA	osa-b1.0r1-76844	siRNA24 locus with predominant RNA size of 24	NA	NA	NA	NA	-4.61086	1.86963	-2.46619	0.000164577	0.0100246	2.3296
1656	3	32897304	32897952	649	*	ShortStack	siRNA24	NA	NA	osa-b1.0r1-76913	siRNA24 locus with predominant RNA size of 24	NA	NA	NA	NA	-2.77654	1.30465	-2.12819	0.00114773	0.0458923	5.3814
1657	3	33022086	33022867	782	+	ShortStack	OtherRNA	NA	NA	osa-b1.0r1-76966	OtherRNA locus with < 80% of RNAs between 20-24 nts in size	NA	NA	NA	NA	-2.88421	1.33771	-2.15608	0.00098708	0.0410382	4.43386
1658	3	33043494	33043841	348	*	ShortStack	OtherRNA	NA	NA	osa-b1.0r1-76979	OtherRNA locus with < 80% of RNAs between 20-24 nts in size	NA	NA	NA	NA	-1.66617	0.679314	-2.45272	0.000178674	0.0107103	138.024
1659	3	33255227	33256053	827	*	ShortStack	OtherRNA	NA	NA	osa-b1.0r1-77088	OtherRNA locus with < 80% of RNAs between 20-24 nts in size	NA	NA	NA	NA	-1.20449	0.54308	-2.21788	0.000702517	0.0315695	84.9134
1660	3	33507185	33507514	330	-	ShortStack	OtherRNA	NA	NA	osa-b1.0r1-77166	OtherRNA locus with < 80% of RNAs between 20-24 nts in size	NA	NA	NA	NA	-3.57796	0.99772	-3.58614	4.27508e-08	8.85024e-06	43.8559
1661	3	33652049	33653112	1064	*	ShortStack	siRNA24	NA	NA	osa-b1.0r1-77225	siRNA24 locus with predominant RNA size of 24	NA	NA	NA	NA	2.7861	0.889505	3.13219	1.70535e-06	0.000220436	2067.75
1662	3	33840805	33840821	17	+	ShortStack	OtherRNA	NA	NA	osa-b1.0r1-77303	OtherRNA locus with < 80% of RNAs between 20-24 nts in size	NA	NA	NA	NA	1.17118	0.551452	2.12381	0.00117505	0.046692	206464
1663	3	34032941	34033107	167	+	ShortStack	OtherRNA	NA	NA	osa-b1.0r1-77367	OtherRNA locus with < 80% of RNAs between 20-24 nts in size	NA	NA	NA	NA	3.01743	0.79433	3.79872	6.47932e-09	1.62624e-06	26.5959
1664	3	34084766	34086252	1487	*	ShortStack	siRNA24	NA	NA	osa-b1.0r1-77390	siRNA24 locus with predominant RNA size of 24	NA	NA	NA	NA	-3.22865	1.52539	-2.1166	0.0012213	0.048023	3.46382
1665	3	34147655	34147734	80	+	ShortStack	OtherRNA	NA	NA	osa-b1.0r1-77409	OtherRNA locus with < 80% of RNAs between 20-24 nts in size	NA	NA	NA	NA	-2.49483	0.809662	-3.08132	2.50397e-06	0.000308427	75.6706
1666	3	34279405	34280162	758	*	ShortStack	siRNA24	NA	NA	osa-b1.0r1-77468	siRNA24 locus with predominant RNA size of 24	NA	NA	NA	NA	-2.36391	0.563477	-4.19522	1.45818e-10	5.10539e-08	109.055
1667	3	34362294	34362947	654	+	ShortStack	siRNA24	NA	NA	osa-b1.0r1-77501	siRNA24 locus with predominant RNA size of 24	NA	NA	NA	NA	1.84877	0.846922	2.18293	0.000852396	0.0366703	22.7216
1668	3	34424208	34424807	600	+	ShortStack	OtherRNA	NA	NA	osa-b1.0r1-77534	OtherRNA locus with < 80% of RNAs between 20-24 nts in size	NA	NA	NA	NA	-2.58357	0.768184	-3.36322	2.76923e-07	4.63371e-05	39.3199
1669	3	34488864	34490020	1157	-	ShortStack	OtherRNA	NA	NA	osa-b1.0r1-77562	OtherRNA locus with < 80% of RNAs between 20-24 nts in size	NA	NA	NA	NA	-1.15585	0.54767	-2.11049	0.00126185	0.0491672	673.27
1670	3	34644977	34645554	578	*	ShortStack	siRNA24	NA	NA	osa-b1.0r1-77618	siRNA24 locus with predominant RNA size of 24	NA	NA	NA	NA	4.80301	1.91027	2.51432	0.000122278	0.00791051	2.34721
1671	3	34790018	34790298	281	*	ShortStack	siRNA24	NA	NA	osa-b1.0r1-77671	siRNA24 locus with predominant RNA size of 24	NA	NA	NA	NA	-4.37995	1.64094	-2.66916	4.54064e-05	0.00350101	7.91871
1672	3	34812677	34812695	19	-	ShortStack	OtherRNA	NA	NA	osa-b1.0r1-77680	OtherRNA locus with < 80% of RNAs between 20-24 nts in size	NA	NA	NA	NA	-2.4083	0.566686	-4.2498	8.41036e-11	3.06858e-08	80.1462
1673	3	34889388	34890489	1102	*	ShortStack	siRNA24	NA	NA	osa-b1.0r1-77715	siRNA24 locus with predominant RNA size of 24	NA	NA	NA	NA	-1.48088	0.644519	-2.29765	0.000447314	0.0224186	28.2592
1674	3	34928490	34928808	319	*	ShortStack	siRNA24	NA	NA	osa-b1.0r1-77726	siRNA24 locus with predominant RNA size of 24	NA	NA	NA	NA	4.57461	1.98801	2.3011	0.000438514	0.0220765	1.98126
1675	3	35052421	35052454	34	+	ShortStack	OtherRNA	NA	NA	osa-b1.0r1-77770	OtherRNA locus with < 80% of RNAs between 20-24 nts in size	NA	NA	NA	NA	-3.89025	0.67742	-5.74275	2.22045e-16	2.05599e-13	1149.05
1676	3	35160695	35160719	25	+	ShortStack	siRNA21	NA	NA	osa-b1.0r1-77819	siRNA21 locus with predominant RNA size of 21	NA	NA	NA	NA	-4.47947	1.94237	-2.30619	0.000425857	0.0215789	2.14427
1677	3	35180273	35180335	63	+	ShortStack	OtherRNA	NA	NA	osa-b1.0r1-77830	OtherRNA locus with < 80% of RNAs between 20-24 nts in size	NA	NA	NA	NA	3.16261	1.08711	2.90919	8.79651e-06	0.000895925	9.85356
1678	3	35182148	35182263	116	+	ShortStack	OtherRNA	NA	NA	osa-b1.0r1-77831	OtherRNA locus with < 80% of RNAs between 20-24 nts in size	NA	NA	NA	NA	2.69794	1.2249	2.20258	0.00076483	0.0337053	5.23397
1679	3	35333089	35334376	1288	+	ShortStack	OtherRNA	NA	NA	osa-b1.0r1-77901	OtherRNA locus with < 80% of RNAs between 20-24 nts in size	NA	NA	NA	NA	2.16883	0.692574	3.13155	1.71369e-06	0.000221394	27.3913
1680	3	35478393	35478414	22	-	ShortStack	OtherRNA	NA	NA	osa-b1.0r1-77943	OtherRNA locus with < 80% of RNAs between 20-24 nts in size	NA	NA	NA	NA	-4.22081	0.933297	-4.52247	4.85745e-12	2.28011e-09	1597.24
1681	3	35508944	35509696	753	*	ShortStack	OtherRNA	NA	NA	osa-b1.0r1-77954	OtherRNA locus with < 80% of RNAs between 20-24 nts in size	NA	NA	NA	NA	1.8618	0.583835	3.18891	1.10365e-06	0.000149133	6670.68
1682	3	35619918	35620639	722	*	ShortStack	siRNA24	NA	NA	osa-b1.0r1-78000	siRNA24 locus with predominant RNA size of 24	NA	NA	NA	NA	-2.35056	0.642104	-3.66071	2.23133e-08	4.92462e-06	33.517
1683	3	35854897	35855257	361	*	ShortStack	siRNA24	NA	NA	osa-b1.0r1-78075	siRNA24 locus with predominant RNA size of 24	NA	NA	NA	NA	-5.1405	1.80305	-2.851	1.32514e-05	0.00125872	3.34921
1684	3	35914458	35914825	368	+	ShortStack	siRNA24	NA	NA	osa-b1.0r1-78090	siRNA24 locus with predominant RNA size of 24	NA	NA	NA	NA	4.06387	1.47182	2.76112	2.4584e-05	0.00211751	9.30534
1685	3	35919333	35919354	22	-	ShortStack	OtherRNA	NA	NA	osa-b1.0r1-78094	OtherRNA locus with < 80% of RNAs between 20-24 nts in size	NA	NA	NA	NA	-4.28448	1.69965	-2.52081	0.00011743	0.00765514	3.81237
1686	4	194578	195223	646	+	ShortStack	OtherRNA	NA	NA	osa-b1.0r1-78322	OtherRNA locus with < 80% of RNAs between 20-24 nts in size	NA	NA	NA	NA	-2.58368	0.96244	-2.68451	4.10402e-05	0.00321982	10.629
1687	4	436732	437298	567	*	ShortStack	siRNA24	NA	NA	osa-b1.0r1-78416	siRNA24 locus with predominant RNA size of 24	NA	NA	NA	NA	-4.42438	1.9341	-2.28757	0.000473932	0.0234352	2.03841
1688	4	597677	598525	849	*	ShortStack	siRNA24	NA	NA	osa-b1.0r1-78499	siRNA24 locus with predominant RNA size of 24	NA	NA	NA	NA	-3.43541	1.22426	-2.8061	1.80844e-05	0.00163502	10.3607
1689	4	995722	997266	1545	*	ShortStack	siRNA24	NA	NA	osa-b1.0r1-78645	siRNA24 locus with predominant RNA size of 24	NA	NA	NA	NA	1.97144	0.723351	2.72543	3.12632e-05	0.00257458	45.7873
1690	4	1527891	1528316	426	*	ShortStack	siRNA24	NA	NA	osa-b1.0r1-78822	siRNA24 locus with predominant RNA size of 24	NA	NA	NA	NA	1.85096	0.792181	2.33654	0.000357121	0.0187664	35.9884
1691	4	1762022	1763806	1785	*	ShortStack	siRNA24	NA	NA	osa-b1.0r1-78925	siRNA24 locus with predominant RNA size of 24	NA	NA	NA	NA	-2.35327	0.86585	-2.71787	3.28841e-05	0.00267951	137.162
1692	4	1767629	1767717	89	-	ShortStack	OtherRNA	NA	NA	osa-b1.0r1-78929	OtherRNA locus with < 80% of RNAs between 20-24 nts in size	NA	NA	NA	NA	-1.83089	0.579251	-3.1608	1.37056e-06	0.000181174	377.29
1693	4	1877559	1877850	292	*	ShortStack	siRNA24	NA	NA	osa-b1.0r1-78967	siRNA24 locus with predominant RNA size of 24	NA	NA	NA	NA	-3.81338	1.21601	-3.13598	1.65684e-06	0.000214845	12.6336
1694	4	2134774	2136303	1530	*	ShortStack	siRNA24	NA	NA	osa-b1.0r1-79055	siRNA24 locus with predominant RNA size of 24	NA	NA	NA	NA	-3.10533	1.39551	-2.22522	0.00067431	0.0306089	6.10767
1695	4	2393014	2393605	592	*	ShortStack	siRNA24	NA	NA	osa-b1.0r1-79110	siRNA24 locus with predominant RNA size of 24	NA	NA	NA	NA	-2.23256	1.00058	-2.23127	0.000651879	0.0298314	8.04442
1696	4	2473158	2474624	1467	*	ShortStack	siRNA24	NA	NA	osa-b1.0r1-79150	siRNA24 locus with predominant RNA size of 24	NA	NA	NA	NA	2.60174	0.791937	3.28529	5.18224e-07	7.872e-05	18.5204
1697	4	2486561	2486581	21	-	ShortStack	OtherRNA	NA	NA	osa-b1.0r1-79157	OtherRNA locus with < 80% of RNAs between 20-24 nts in size	NA	NA	NA	NA	-3.38646	0.794836	-4.26058	7.53795e-11	2.7752e-08	134.809
1698	4	2510933	2511160	228	*	ShortStack	siRNA24	NA	NA	osa-b1.0r1-79173	siRNA24 locus with predominant RNA size of 24	NA	NA	NA	NA	-2.51166	1.1845	-2.12045	0.00119638	0.0473092	7.00183
1699	4	2705183	2706740	1558	*	ShortStack	siRNA24	NA	NA	osa-b1.0r1-79204	siRNA24 locus with predominant RNA size of 24	NA	NA	NA	NA	-1.89582	0.560372	-3.38315	2.3539e-07	4.02059e-05	94.8542
1700	4	3527769	3528911	1143	*	ShortStack	siRNA24	NA	NA	osa-b1.0r1-79394	siRNA24 locus with predominant RNA size of 24	NA	NA	NA	NA	1.67427	0.757951	2.20894	0.000738316	0.0328003	14.471
1701	4	3648374	3649745	1372	*	ShortStack	siRNA24	NA	NA	osa-b1.0r1-79466	siRNA24 locus with predominant RNA size of 24	NA	NA	NA	NA	3.06009	1.25874	2.43107	0.000203744	0.011896	5.28395
1702	4	3682172	3683963	1792	*	ShortStack	siRNA24	NA	NA	osa-b1.0r1-79483	siRNA24 locus with predominant RNA size of 24	NA	NA	NA	NA	2.54186	0.920831	2.7604	2.47036e-05	0.00212606	31.149
1703	4	3867354	3868953	1600	+	ShortStack	OtherRNA	NA	NA	osa-b1.0r1-79515	OtherRNA locus with < 80% of RNAs between 20-24 nts in size	NA	NA	NA	NA	-1.89376	0.880802	-2.15004	0.00101999	0.0420613	13.9304
1704	4	4168932	4168950	19	-	ShortStack	OtherRNA	NA	NA	osa-b1.0r1-79548	OtherRNA locus with < 80% of RNAs between 20-24 nts in size	NA	NA	NA	NA	-1.42079	0.508195	-2.79576	1.94149e-05	0.00173626	442.962
1705	4	4570155	4571130	976	*	ShortStack	siRNA24	NA	NA	osa-b1.0r1-79693	siRNA24 locus with predominant RNA size of 24	NA	NA	NA	NA	-4.54137	0.812073	-5.59231	2.22045e-16	2.05599e-13	54.7126
1706	4	4727500	4727790	291	*	ShortStack	OtherRNA	NA	NA	osa-b1.0r1-79753	OtherRNA locus with < 80% of RNAs between 20-24 nts in size	NA	NA	NA	NA	-2.36721	0.598856	-3.95289	1.54653e-09	4.39297e-07	128.085
1707	4	5186648	5187736	1089	*	ShortStack	siRNA24	NA	NA	osa-b1.0r1-79911	siRNA24 locus with predominant RNA size of 24	NA	NA	NA	NA	3.62683	0.871342	4.16235	2.02454e-10	6.89114e-08	19.6886
1708	4	5264446	5264470	25	+	ShortStack	OtherRNA	NA	NA	osa-b1.0r1-79941	OtherRNA locus with < 80% of RNAs between 20-24 nts in size	NA	NA	NA	NA	1.79476	0.77054	2.32923	0.000372664	0.0194149	3880.32
1709	4	5439558	5439593	36	+	ShortStack	OtherRNA	NA	NA	osa-b1.0r1-80001	OtherRNA locus with < 80% of RNAs between 20-24 nts in size	NA	NA	NA	NA	-3.77691	1.77904	-2.12301	0.00118009	0.0468383	2.75826
1710	4	5499257	5499318	62	+	ShortStack	siRNA24	NA	NA	osa-b1.0r1-80013	siRNA24 locus with predominant RNA size of 24	NA	NA	NA	NA	3.77149	1.43129	2.63503	5.67481e-05	0.0042028	4.75175
1711	4	5565019	5566529	1511	*	ShortStack	siRNA24	NA	NA	osa-b1.0r1-80043	siRNA24 locus with predominant RNA size of 24	NA	NA	NA	NA	-3.62194	1.29592	-2.79488	1.95319e-05	0.00174507	16.6581
1712	4	5602203	5603073	871	*	ShortStack	siRNA24	NA	NA	osa-b1.0r1-80063	siRNA24 locus with predominant RNA size of 24	NA	NA	NA	NA	-2.55798	1.16144	-2.20242	0.000765499	0.0337279	13.5409
1713	4	5780816	5781264	449	*	ShortStack	siRNA24	NA	NA	osa-b1.0r1-80133	siRNA24 locus with predominant RNA size of 24	NA	NA	NA	NA	-2.2742	0.954108	-2.38358	0.000270768	0.0150008	16.6957
1714	4	5794837	5795603	767	*	ShortStack	siRNA24	NA	NA	osa-b1.0r1-80142	siRNA24 locus with predominant RNA size of 24	NA	NA	NA	NA	-1.99988	0.608416	-3.28703	5.11071e-07	7.78007e-05	88.8964
1715	4	5929551	5930381	831	*	ShortStack	siRNA24	NA	NA	osa-b1.0r1-80204	siRNA24 locus with predominant RNA size of 24	NA	NA	NA	NA	4.27302	1.47523	2.8965	9.62468e-06	0.000964935	5.26166
1716	4	5989705	5989906	202	*	ShortStack	siRNA24	NA	NA	osa-b1.0r1-80229	siRNA24 locus with predominant RNA size of 24	NA	NA	NA	NA	2.7774	1.25225	2.21792	0.000702341	0.0315635	5.42872
1717	4	6473565	6474515	951	*	ShortStack	siRNA24	NA	NA	osa-b1.0r1-80384	siRNA24 locus with predominant RNA size of 24	NA	NA	NA	NA	4.18005	1.23173	3.39363	2.16042e-07	3.72872e-05	7.97993
1718	4	7010608	7010735	128	-	ShortStack	siRNA24	NA	NA	osa-b1.0r1-80560	siRNA24 locus with predominant RNA size of 24	NA	NA	NA	NA	-1.62185	0.728815	-2.22532	0.000673928	0.0305957	100.415
1719	4	7023752	7023771	20	-	ShortStack	OtherRNA	NA	NA	osa-b1.0r1-80566	OtherRNA locus with < 80% of RNAs between 20-24 nts in size	NA	NA	NA	NA	-2.63916	0.690584	-3.82163	5.25474e-09	1.34233e-06	103.957
1720	4	7141681	7143752	2072	*	ShortStack	siRNA24	NA	NA	osa-b1.0r1-80625	siRNA24 locus with predominant RNA size of 24	NA	NA	NA	NA	-2.15546	0.560546	-3.84529	4.22731e-09	1.10348e-06	106.252
1721	4	7276437	7278115	1679	*	ShortStack	siRNA24	NA	NA	osa-b1.0r1-80686	siRNA24 locus with predominant RNA size of 24	NA	NA	NA	NA	-2.69602	1.21166	-2.22507	0.000674899	0.0306291	5.2283
1722	4	7472881	7474075	1195	*	ShortStack	siRNA24	NA	NA	osa-b1.0r1-80742	siRNA24 locus with predominant RNA size of 24	NA	NA	NA	NA	-2.20328	1.04267	-2.11313	0.0012442	0.0486718	17.131
1723	4	7901951	7903357	1407	*	ShortStack	siRNA24	NA	NA	osa-b1.0r1-80807	siRNA24 locus with predominant RNA size of 24	NA	NA	NA	NA	-2.80384	0.858138	-3.26736	5.97431e-07	8.8735e-05	44.9042
1724	4	7914565	7915280	716	*	ShortStack	siRNA24	NA	NA	osa-b1.0r1-80811	siRNA24 locus with predominant RNA size of 24	NA	NA	NA	NA	1.81728	0.754193	2.40956	0.000231898	0.0132354	37.1075
1725	4	7997753	7998109	357	*	ShortStack	siRNA24	NA	NA	osa-b1.0r1-80844	siRNA24 locus with predominant RNA size of 24	NA	NA	NA	NA	-2.02668	0.920837	-2.20091	0.000771917	0.0339447	23.1163
1726	4	8321646	8322954	1309	*	ShortStack	siRNA24	NA	NA	osa-b1.0r1-80962	siRNA24 locus with predominant RNA size of 24	NA	NA	NA	NA	-1.57871	0.578399	-2.72945	3.04336e-05	0.00252	268.754
1727	4	8393098	8393564	467	*	ShortStack	siRNA24	NA	NA	osa-b1.0r1-80986	siRNA24 locus with predominant RNA size of 24	NA	NA	NA	NA	-2.04357	0.591184	-3.45674	1.28199e-07	2.36075e-05	51.169
1728	4	8509583	8509606	24	-	ShortStack	OtherRNA	NA	NA	osa-b1.0r1-81021	OtherRNA locus with < 80% of RNAs between 20-24 nts in size	NA	NA	NA	NA	-1.50463	0.69568	-2.16282	0.000951523	0.0399138	2177.13
1729	4	8533445	8534416	972	*	ShortStack	siRNA24	NA	NA	osa-b1.0r1-81031	siRNA24 locus with predominant RNA size of 24	NA	NA	NA	NA	-2.4661	1.14366	-2.15633	0.00098577	0.0409971	7.30411
1730	4	8581349	8581367	19	+	ShortStack	OtherRNA	NA	NA	osa-b1.0r1-81043	OtherRNA locus with < 80% of RNAs between 20-24 nts in size	NA	NA	NA	NA	-3.02013	1.37006	-2.20438	0.000757214	0.0334468	4.45252
1731	4	8712678	8712763	86	-	ShortStack	OtherRNA	NA	NA	osa-b1.0r1-81075	OtherRNA locus with < 80% of RNAs between 20-24 nts in size	NA	NA	NA	NA	2.03231	0.869676	2.33686	0.00035647	0.0187393	10.2228
1732	4	9175270	9175356	87	*	ShortStack	OtherRNA	NA	NA	osa-b1.0r1-81207	OtherRNA locus with < 80% of RNAs between 20-24 nts in size	NA	NA	NA	NA	-1.73106	0.621809	-2.78392	2.10528e-05	0.00185848	215.925
1733	4	9294252	9295092	841	*	ShortStack	siRNA24	NA	NA	osa-b1.0r1-81247	siRNA24 locus with predominant RNA size of 24	NA	NA	NA	NA	2.9214	1.15178	2.53643	0.000106497	0.00706696	11.7423
1734	4	9332363	9334086	1724	*	ShortStack	siRNA24	NA	NA	osa-b1.0r1-81256	siRNA24 locus with predominant RNA size of 24	NA	NA	NA	NA	-1.46283	0.66366	-2.20418	0.000758063	0.0334757	37.1358
1735	4	9697562	9697958	397	*	ShortStack	OtherRNA	NA	NA	osa-b1.0r1-81323	OtherRNA locus with < 80% of RNAs between 20-24 nts in size	NA	NA	NA	NA	2.89849	1.11067	2.60968	6.6855e-05	0.00481236	8.52887
1736	4	10025597	10025748	152	+	ShortStack	OtherRNA	NA	NA	osa-b1.0r1-81377	OtherRNA locus with < 80% of RNAs between 20-24 nts in size	NA	NA	NA	NA	-1.65833	0.630067	-2.63199	5.78799e-05	0.0042727	5598.71
1737	4	10412108	10412915	808	*	ShortStack	siRNA24	NA	NA	osa-b1.0r1-81429	siRNA24 locus with predominant RNA size of 24	NA	NA	NA	NA	4.42862	2.04886	2.1615	0.000958394	0.0401326	1.78737
1738	4	10620077	10621218	1142	*	ShortStack	siRNA24	NA	NA	osa-b1.0r1-81485	siRNA24 locus with predominant RNA size of 24	NA	NA	NA	NA	-1.33806	0.608263	-2.1998	0.000776684	0.0341052	54.5106
1739	4	10700385	10701901	1517	*	ShortStack	siRNA24	NA	NA	osa-b1.0r1-81504	siRNA24 locus with predominant RNA size of 24	NA	NA	NA	NA	-1.78105	0.774493	-2.29963	0.000442231	0.0222214	17.7707
1740	4	11053796	11054541	746	*	ShortStack	siRNA24	NA	NA	osa-b1.0r1-81558	siRNA24 locus with predominant RNA size of 24	NA	NA	NA	NA	-1.47421	0.570187	-2.58549	7.80698e-05	0.00547278	120.1
1741	4	11200212	11200666	455	*	ShortStack	siRNA24	NA	NA	osa-b1.0r1-81590	siRNA24 locus with predominant RNA size of 24	NA	NA	NA	NA	7.13196	1.49296	4.77706	2.90656e-13	1.71445e-10	11.7348
1742	4	11333118	11335423	2306	*	ShortStack	siRNA24	NA	NA	osa-b1.0r1-81641	siRNA24 locus with predominant RNA size of 24	NA	NA	NA	NA	-3.11783	0.87417	-3.56662	5.05763e-08	1.0283e-05	33.0337
1743	4	11378277	11378663	387	*	ShortStack	siRNA24	NA	NA	osa-b1.0r1-81656	siRNA24 locus with predominant RNA size of 24	NA	NA	NA	NA	-2.89803	1.24162	-2.33407	0.000362309	0.0189818	5.89733
1744	4	11417999	11418291	293	*	ShortStack	siRNA24	NA	NA	osa-b1.0r1-81670	siRNA24 locus with predominant RNA size of 24	NA	NA	NA	NA	-2.19254	0.718949	-3.04964	3.17126e-06	0.000378428	140.186
1745	4	11465615	11467598	1984	*	ShortStack	siRNA24	NA	NA	osa-b1.0r1-81688	siRNA24 locus with predominant RNA size of 24	NA	NA	NA	NA	2.74829	0.565904	4.85646	1.1724e-13	7.34625e-11	78.0073
1746	4	11577848	11578436	589	*	ShortStack	siRNA24	NA	NA	osa-b1.0r1-81724	siRNA24 locus with predominant RNA size of 24	NA	NA	NA	NA	-1.84523	0.789854	-2.33617	0.000357903	0.0187989	35.3386
1747	4	12325856	12325918	63	-	ShortStack	OtherRNA	NA	NA	osa-b1.0r1-81950	OtherRNA locus with < 80% of RNAs between 20-24 nts in size	NA	NA	NA	NA	1.81265	0.770761	2.35177	0.000326689	0.0174764	17.6396
1748	4	12349829	12351296	1468	*	ShortStack	siRNA24	NA	NA	osa-b1.0r1-81961	siRNA24 locus with predominant RNA size of 24	NA	NA	NA	NA	-2.46655	0.668445	-3.68998	1.72283e-08	3.87694e-06	34.1597
1749	4	12356399	12357164	766	*	ShortStack	siRNA24	NA	NA	osa-b1.0r1-81965	siRNA24 locus with predominant RNA size of 24	NA	NA	NA	NA	-2.18875	0.658162	-3.32555	3.75546e-07	6.00098e-05	26.7439
1750	4	12448952	12448973	22	+	ShortStack	OtherRNA	NA	NA	osa-b1.0r1-82003	OtherRNA locus with < 80% of RNAs between 20-24 nts in size	NA	NA	NA	NA	-1.27682	0.589634	-2.16544	0.00093803	0.0394818	296.382
1751	4	12499600	12500318	719	*	ShortStack	siRNA24	NA	NA	osa-b1.0r1-82011	siRNA24 locus with predominant RNA size of 24	NA	NA	NA	NA	2.67408	0.853245	3.13401	1.68192e-06	0.000217741	21.8453
1752	4	12536407	12536701	295	*	ShortStack	siRNA24	NA	NA	osa-b1.0r1-82032	siRNA24 locus with predominant RNA size of 24	NA	NA	NA	NA	-4.15189	0.905219	-4.58661	2.42295e-12	1.20427e-09	29.4577
1753	4	12612544	12614401	1858	*	ShortStack	siRNA24	NA	NA	osa-b1.0r1-82067	siRNA24 locus with predominant RNA size of 24	NA	NA	NA	NA	2.59842	0.682791	3.80558	6.08615e-09	1.53478e-06	33.3362
1754	4	13025158	13026086	929	*	ShortStack	siRNA24	NA	NA	osa-b1.0r1-82200	siRNA24 locus with predominant RNA size of 24	NA	NA	NA	NA	4.68245	1.93926	2.41456	0.000225054	0.0129154	2.1585
1755	4	13314434	13314458	25	+	ShortStack	OtherRNA	NA	NA	osa-b1.0r1-82326	OtherRNA locus with < 80% of RNAs between 20-24 nts in size	NA	NA	NA	NA	-2.11593	0.573296	-3.69082	1.71004e-08	3.85124e-06	155.727
1756	4	13563516	13564169	654	*	ShortStack	siRNA24	NA	NA	osa-b1.0r1-82419	siRNA24 locus with predominant RNA size of 24	NA	NA	NA	NA	-2.24052	0.694772	-3.22484	8.34675e-07	0.000117718	46.6218
1757	4	13770704	13771690	987	*	ShortStack	siRNA24	NA	NA	osa-b1.0r1-82485	siRNA24 locus with predominant RNA size of 24	NA	NA	NA	NA	3.10694	1.401	2.21766	0.000703376	0.0315985	4.52608
1758	4	14302783	14303088	306	*	ShortStack	siRNA24	NA	NA	osa-b1.0r1-82721	siRNA24 locus with predominant RNA size of 24	NA	NA	NA	NA	-2.87388	1.2615	-2.27815	0.000500135	0.0244098	10.7201
1759	4	14317591	14317920	330	*	ShortStack	siRNA24	NA	NA	osa-b1.0r1-82725	siRNA24 locus with predominant RNA size of 24	NA	NA	NA	NA	-4.99297	1.28566	-3.88359	2.96441e-09	7.95209e-07	16.4827
1760	4	14608270	14609333	1064	*	ShortStack	siRNA24	NA	NA	osa-b1.0r1-82818	siRNA24 locus with predominant RNA size of 24	NA	NA	NA	NA	-2.54966	0.751889	-3.39101	2.20734e-07	3.80005e-05	25.0265
1761	4	14725158	14725922	765	*	ShortStack	siRNA24	NA	NA	osa-b1.0r1-82875	siRNA24 locus with predominant RNA size of 24	NA	NA	NA	NA	3.27339	0.7292	4.48901	6.95577e-12	3.12646e-09	84.7786
1762	4	14803074	14803383	310	*	ShortStack	siRNA24	NA	NA	osa-b1.0r1-82911	siRNA24 locus with predominant RNA size of 24	NA	NA	NA	NA	4.23467	1.05446	4.01598	8.47158e-10	2.52657e-07	16.5308
1763	4	14915867	14916150	284	*	ShortStack	siRNA24	NA	NA	osa-b1.0r1-82958	siRNA24 locus with predominant RNA size of 24	NA	NA	NA	NA	3.87305	1.76634	2.1927	0.00080776	0.035155	2.62095
1764	4	14946085	14950675	4591	*	ShortStack	siRNA24	NA	NA	osa-b1.0r1-82972	siRNA24 locus with predominant RNA size of 24	NA	NA	NA	NA	-2.3188	0.617629	-3.75435	9.68781e-09	2.3416e-06	128.891
1765	4	14965330	14965606	277	*	ShortStack	siRNA24	NA	NA	osa-b1.0r1-82978	siRNA24 locus with predominant RNA size of 24	NA	NA	NA	NA	-2.89828	0.939709	-3.08424	2.44977e-06	0.000302701	26.0675
1766	4	15171610	15172327	718	*	ShortStack	siRNA24	NA	NA	osa-b1.0r1-83058	siRNA24 locus with predominant RNA size of 24	NA	NA	NA	NA	-2.98576	1.14272	-2.61285	6.5505e-05	0.00473278	7.25041
1767	4	15356757	15356778	22	*	ShortStack	OtherRNA	NA	NA	osa-b1.0r1-83139	OtherRNA locus with < 80% of RNAs between 20-24 nts in size	NA	NA	NA	NA	-2.19247	0.918685	-2.38653	0.000266068	0.0147922	9.67572
1768	4	15433742	15434190	449	-	ShortStack	siRNA24	NA	NA	osa-b1.0r1-83168	siRNA24 locus with predominant RNA size of 24	NA	NA	NA	NA	2.40479	0.984865	2.44175	0.000190999	0.0112945	14.0322
1769	4	15523096	15523656	561	*	ShortStack	siRNA24	NA	NA	osa-b1.0r1-83200	siRNA24 locus with predominant RNA size of 24	NA	NA	NA	NA	-2.59206	0.79195	-3.27301	5.71278e-07	8.54777e-05	51.1657
1770	4	15623392	15623477	86	*	ShortStack	siRNA24	NA	NA	osa-b1.0r1-83206	siRNA24 locus with predominant RNA size of 24	NA	NA	NA	NA	-3.03864	0.774814	-3.92176	2.07431e-09	5.73347e-07	25.0403
1771	4	15856196	15857305	1110	*	ShortStack	siRNA24	NA	NA	osa-b1.0r1-83224	siRNA24 locus with predominant RNA size of 24	NA	NA	NA	NA	2.83671	0.783868	3.61886	3.21891e-08	6.8536e-06	18.1855
1772	4	15920236	15920748	513	*	ShortStack	siRNA24	NA	NA	osa-b1.0r1-83259	siRNA24 locus with predominant RNA size of 24	NA	NA	NA	NA	-2.08882	0.76053	-2.74654	2.71298e-05	0.00229659	113.603
1773	4	16059361	16059616	256	*	ShortStack	siRNA24	NA	NA	osa-b1.0r1-83339	siRNA24 locus with predominant RNA size of 24	NA	NA	NA	NA	-4.09908	1.17974	-3.47457	1.10447e-07	2.06326e-05	9.2617
1774	4	16098015	16098833	819	*	ShortStack	siRNA24	NA	NA	osa-b1.0r1-83354	siRNA24 locus with predominant RNA size of 24	NA	NA	NA	NA	9.20476	0.671949	13.6986	2.22045e-16	2.05599e-13	991.236
1775	4	16364448	16365009	562	*	ShortStack	siRNA24	NA	NA	osa-b1.0r1-83454	siRNA24 locus with predominant RNA size of 24	NA	NA	NA	NA	-4.44599	1.97043	-2.25635	0.000566066	0.0267753	2.05687
1776	4	16670433	16671461	1029	*	ShortStack	siRNA24	NA	NA	osa-b1.0r1-83595	siRNA24 locus with predominant RNA size of 24	NA	NA	NA	NA	-2.51065	0.864713	-2.90345	9.16237e-06	0.000926517	14.3062
1777	4	16680355	16681492	1138	*	ShortStack	siRNA24	NA	NA	osa-b1.0r1-83600	siRNA24 locus with predominant RNA size of 24	NA	NA	NA	NA	-1.91091	0.755331	-2.5299	0.000110947	0.00730784	110.298
1778	4	16705804	16705825	22	-	ShortStack	OtherRNA	NA	NA	osa-b1.0r1-83614	OtherRNA locus with < 80% of RNAs between 20-24 nts in size	NA	NA	NA	NA	-2.03461	0.630374	-3.22762	8.16681e-07	0.000115622	731.641
1779	4	16798682	16798990	309	*	ShortStack	siRNA24	NA	NA	osa-b1.0r1-83657	siRNA24 locus with predominant RNA size of 24	NA	NA	NA	NA	-2.20643	0.788235	-2.7992	1.89624e-05	0.00170199	66.4584
1780	4	16838530	16838904	375	*	ShortStack	siRNA24	NA	NA	osa-b1.0r1-83679	siRNA24 locus with predominant RNA size of 24	NA	NA	NA	NA	2.87597	0.920199	3.12538	1.79596e-06	0.000230784	10.5603
1781	4	16885081	16887043	1963	*	ShortStack	siRNA24	NA	NA	osa-b1.0r1-83701	siRNA24 locus with predominant RNA size of 24	NA	NA	NA	NA	1.9303	0.649698	2.97108	5.64203e-06	0.000616879	53.526
1782	4	17002959	17003828	870	*	ShortStack	siRNA24	NA	NA	osa-b1.0r1-83754	siRNA24 locus with predominant RNA size of 24	NA	NA	NA	NA	-4.09981	1.43152	-2.86396	1.21034e-05	0.00116746	6.33162
1783	4	17154596	17154616	21	-	ShortStack	OtherRNA	NA	NA	osa-b1.0r1-83812	OtherRNA locus with < 80% of RNAs between 20-24 nts in size	NA	NA	NA	NA	-1.82145	0.51892	-3.51008	8.19025e-08	1.57936e-05	1327.33
1784	4	17181342	17182707	1366	*	ShortStack	siRNA24	NA	NA	osa-b1.0r1-83828	siRNA24 locus with predominant RNA size of 24	NA	NA	NA	NA	-1.72242	0.692645	-2.48673	0.000145068	0.00907429	164.247
1785	4	17219554	17220128	575	+	ShortStack	siRNA21	NA	NA	osa-b1.0r1-83860	siRNA21 locus with predominant RNA size of 21	NA	NA	NA	NA	6.23657	1.6699	3.73471	1.15599e-08	2.73508e-06	6.2831
1786	4	17240550	17240999	450	*	ShortStack	siRNA24	NA	NA	osa-b1.0r1-83870	siRNA24 locus with predominant RNA size of 24	NA	NA	NA	NA	-2.07947	0.635556	-3.2719	5.76329e-07	8.61106e-05	86.4387
1787	4	17250960	17251581	622	*	ShortStack	siRNA21	NA	NA	osa-b1.0r1-83877	siRNA21 locus with predominant RNA size of 21	NA	NA	NA	NA	3.12879	1.42999	2.18798	0.000829018	0.035881	3.94037
1788	4	17363277	17365235	1959	*	ShortStack	siRNA21	NA	NA	osa-b1.0r1-83908	siRNA21 locus with predominant RNA size of 21	NA	NA	NA	NA	-2.15875	1.02376	-2.10864	0.00127434	0.0495155	13.9964
1789	4	17390630	17393052	2423	*	ShortStack	siRNA21	NA	NA	osa-b1.0r1-83924	siRNA21 locus with predominant RNA size of 21	NA	NA	NA	NA	2.86681	0.850469	3.37086	2.60226e-07	4.38936e-05	14.6987
1790	4	17546895	17547752	858	*	ShortStack	siRNA21	NA	NA	osa-b1.0r1-83987	siRNA21 locus with predominant RNA size of 21	NA	NA	NA	NA	-4.95112	1.13307	-4.36963	2.45273e-11	9.8351e-09	50.5811
1791	4	17554239	17554928	690	*	ShortStack	siRNA21	NA	NA	osa-b1.0r1-83991	siRNA21 locus with predominant RNA size of 21	NA	NA	NA	NA	-2.26335	0.805976	-2.80822	1.78233e-05	0.00161496	29.4763
1792	4	17653215	17654126	912	*	ShortStack	siRNA24	NA	NA	osa-b1.0r1-84047	siRNA24 locus with predominant RNA size of 24	NA	NA	NA	NA	2.23579	0.857608	2.60701	6.80145e-05	0.00488024	20.3122
1793	4	17701800	17702578	779	*	ShortStack	siRNA21	NA	NA	osa-b1.0r1-84066	siRNA21 locus with predominant RNA size of 21	NA	NA	NA	NA	-4.78156	1.54508	-3.09471	2.26441e-06	0.000282844	5.26829
1794	4	17877910	17878188	279	*	ShortStack	siRNA24	NA	NA	osa-b1.0r1-84147	siRNA24 locus with predominant RNA size of 24	NA	NA	NA	NA	2.81595	1.12883	2.49457	0.000138215	0.00873125	6.3931
1795	4	17933626	17934202	577	*	ShortStack	siRNA24	NA	NA	osa-b1.0r1-84183	siRNA24 locus with predominant RNA size of 24	NA	NA	NA	NA	-2.50446	0.753089	-3.32558	3.75447e-07	5.99967e-05	40.5172
1796	4	18146914	18148510	1597	*	ShortStack	siRNA21	NA	NA	osa-b1.0r1-84282	siRNA21 locus with predominant RNA size of 21	NA	NA	NA	NA	3.69893	0.902427	4.09886	3.78929e-10	1.21875e-07	15.7869
1797	4	18385612	18385773	162	-	ShortStack	OtherRNA	NA	NA	osa-b1.0r1-84402	OtherRNA locus with < 80% of RNAs between 20-24 nts in size	NA	NA	NA	NA	3.3041	1.01431	3.25749	6.4585e-07	9.48886e-05	13.5008
1798	4	18422163	18425230	3068	*	ShortStack	siRNA24	NA	NA	osa-b1.0r1-84421	siRNA24 locus with predominant RNA size of 24	NA	NA	NA	NA	-3.5659	0.823554	-4.32989	3.70424e-11	1.43216e-08	111.181
1799	4	18427755	18433254	5500	*	ShortStack	siRNA24	NA	NA	osa-b1.0r1-84423	siRNA24 locus with predominant RNA size of 24	NA	NA	NA	NA	2.11335	0.848011	2.49212	0.000140323	0.00883746	1391.83
1800	4	18484406	18486077	1672	*	ShortStack	siRNA24	NA	NA	osa-b1.0r1-84442	siRNA24 locus with predominant RNA size of 24	NA	NA	NA	NA	3.79976	1.79878	2.11241	0.00124898	0.0488063	2.33907
1801	4	18634779	18635611	833	*	ShortStack	siRNA24	NA	NA	osa-b1.0r1-84499	siRNA24 locus with predominant RNA size of 24	NA	NA	NA	NA	-3.61692	0.893306	-4.04891	6.16498e-10	1.89676e-07	64.6622
1802	4	18697358	18699172	1815	*	ShortStack	siRNA24	NA	NA	osa-b1.0r1-84523	siRNA24 locus with predominant RNA size of 24	NA	NA	NA	NA	-2.66891	0.755774	-3.53136	6.83704e-08	1.34789e-05	37.7266
1803	4	18700955	18702340	1386	*	ShortStack	siRNA24	NA	NA	osa-b1.0r1-84525	siRNA24 locus with predominant RNA size of 24	NA	NA	NA	NA	-2.34892	0.884252	-2.6564	4.93706e-05	0.00374806	149.537
1804	4	18708951	18710641	1691	*	ShortStack	siRNA24	NA	NA	osa-b1.0r1-84526	siRNA24 locus with predominant RNA size of 24	NA	NA	NA	NA	3.89746	0.711458	5.47813	2.22045e-16	2.05599e-13	49.1974
1805	4	18844453	18844796	344	*	ShortStack	siRNA24	NA	NA	osa-b1.0r1-84580	siRNA24 locus with predominant RNA size of 24	NA	NA	NA	NA	2.70751	1.25214	2.1623	0.000954232	0.0400002	5.2215
1806	4	18919177	18919772	596	*	ShortStack	siRNA24	NA	NA	osa-b1.0r1-84621	siRNA24 locus with predominant RNA size of 24	NA	NA	NA	NA	-4.41561	1.94715	-2.26773	0.000530707	0.0255211	2.0424
1807	4	19097888	19101103	3216	-	ShortStack	OtherRNA	NA	NA	osa-b1.0r1-84695	OtherRNA locus with < 80% of RNAs between 20-24 nts in size	NA	NA	NA	NA	2.77849	1.02835	2.70189	3.65777e-05	0.00292381	9.07015
1808	4	19121028	19121360	333	*	ShortStack	OtherRNA	NA	NA	osa-b1.0r1-84706	OtherRNA locus with < 80% of RNAs between 20-24 nts in size	NA	NA	NA	NA	2.05001	0.634174	3.23257	7.85678e-07	0.000111972	47.7399
1809	4	19156499	19158632	2134	*	ShortStack	siRNA24	NA	NA	osa-b1.0r1-84717	siRNA24 locus with predominant RNA size of 24	NA	NA	NA	NA	-1.78699	0.757257	-2.35983	0.000311586	0.0168189	15.8335
1810	4	19809738	19811405	1668	*	ShortStack	siRNA24	NA	NA	osa-b1.0r1-85058	siRNA24 locus with predominant RNA size of 24	NA	NA	NA	NA	2.49892	0.843195	2.96363	5.95457e-06	0.000646298	12.832
1811	4	20390332	20390472	141	-	ShortStack	OtherRNA	NA	NA	osa-b1.0r1-85339	OtherRNA locus with < 80% of RNAs between 20-24 nts in size	NA	NA	NA	NA	-1.56458	0.603532	-2.59237	7.47078e-05	0.00527772	182.187
1812	4	20476182	20476946	765	*	ShortStack	siRNA24	NA	NA	osa-b1.0r1-85380	siRNA24 locus with predominant RNA size of 24	NA	NA	NA	NA	-3.43635	1.01259	-3.39363	2.16053e-07	3.7289e-05	29.409
1813	4	20579329	20580525	1197	-	ShortStack	OtherRNA	NA	NA	osa-b1.0r1-85428	OtherRNA locus with < 80% of RNAs between 20-24 nts in size	NA	NA	NA	NA	2.16286	0.651283	3.32092	3.8978e-07	6.18821e-05	45.3458
1814	4	20650661	20650923	263	-	ShortStack	siRNA21	NA	NA	osa-b1.0r1-85463	siRNA21 locus with predominant RNA size of 21	NA	NA	NA	NA	-2.85275	0.979944	-2.91113	8.67595e-06	0.000885801	11.3128
1815	4	20772482	20772980	499	*	ShortStack	siRNA24	NA	NA	osa-b1.0r1-85527	siRNA24 locus with predominant RNA size of 24	NA	NA	NA	NA	2.62196	1.10937	2.36347	0.00030498	0.0165275	6.139
1816	4	20782136	20783033	898	+	ShortStack	siRNA24	NA	NA	osa-b1.0r1-85536	siRNA24 locus with predominant RNA size of 24	NA	NA	NA	NA	4.73284	2.13569	2.21607	0.00070963	0.0318093	2.23842
1817	4	20895004	20895154	151	*	ShortStack	siRNA24	NA	NA	osa-b1.0r1-85578	siRNA24 locus with predominant RNA size of 24	NA	NA	NA	NA	5.74758	1.79754	3.19747	1.03284e-06	0.000140653	4.44744
1818	4	20988361	20991451	3091	*	ShortStack	siRNA24	NA	NA	osa-b1.0r1-85622	siRNA24 locus with predominant RNA size of 24	NA	NA	NA	NA	-3.5902	1.52348	-2.35657	0.00031761	0.0170826	4.45837
1819	4	21080342	21082794	2453	*	ShortStack	siRNA24	NA	NA	osa-b1.0r1-85672	siRNA24 locus with predominant RNA size of 24	NA	NA	NA	NA	-1.45311	0.68178	-2.13135	0.00112837	0.0453197	24.7166
1820	4	21219712	21220178	467	*	ShortStack	siRNA24	NA	NA	osa-b1.0r1-85760	siRNA24 locus with predominant RNA size of 24	NA	NA	NA	NA	-2.67895	0.920615	-2.90996	8.74876e-06	0.000891921	19.1906
1821	4	21286777	21287889	1113	*	ShortStack	siRNA24	NA	NA	osa-b1.0r1-85796	siRNA24 locus with predominant RNA size of 24	NA	NA	NA	NA	3.12848	0.747501	4.18525	1.61115e-10	5.58572e-08	228.357
1822	4	21475631	21476332	702	*	ShortStack	siRNA24	NA	NA	osa-b1.0r1-85869	siRNA24 locus with predominant RNA size of 24	NA	NA	NA	NA	2.96121	1.05378	2.81008	1.75967e-05	0.00159749	9.28184
1823	4	21565438	21565458	21	-	ShortStack	OtherRNA	NA	NA	osa-b1.0r1-85902	OtherRNA locus with < 80% of RNAs between 20-24 nts in size	NA	NA	NA	NA	-3.32628	1.32355	-2.51314	0.000123174	0.00795728	5.82651
1824	4	21590056	21590220	165	+	ShortStack	OtherRNA	NA	NA	osa-b1.0r1-85912	OtherRNA locus with < 80% of RNAs between 20-24 nts in size	NA	NA	NA	NA	2.23729	0.652042	3.4312	1.58516e-07	2.84969e-05	48.1672
1825	4	21747735	21747892	158	+	ShortStack	OtherRNA	NA	NA	osa-b1.0r1-85978	OtherRNA locus with < 80% of RNAs between 20-24 nts in size	NA	NA	NA	NA	2.12248	0.777806	2.7288	3.05659e-05	0.00252875	21.2026
1826	4	21839424	21839971	548	*	ShortStack	siRNA24	NA	NA	osa-b1.0r1-86010	siRNA24 locus with predominant RNA size of 24	NA	NA	NA	NA	2.31284	0.910694	2.53965	0.000104364	0.00695118	18.3229
1827	4	22086200	22086458	259	-	ShortStack	OtherRNA	NA	NA	osa-b1.0r1-86120	OtherRNA locus with < 80% of RNAs between 20-24 nts in size	NA	NA	NA	NA	-1.61662	0.504629	-3.20358	9.85029e-07	0.0001352	238.46
1828	4	22184645	22187055	2411	+	ShortStack	OtherRNA	NA	NA	osa-b1.0r1-86162	OtherRNA locus with < 80% of RNAs between 20-24 nts in size	NA	NA	NA	NA	2.6407	0.683079	3.86588	3.49445e-09	9.26628e-07	27.7903
1829	4	22390378	22390394	17	+	ShortStack	OtherRNA	NA	NA	osa-b1.0r1-86254	OtherRNA locus with < 80% of RNAs between 20-24 nts in size	NA	NA	NA	NA	-2.96396	1.20025	-2.46946	0.000161311	0.00986687	13.9404
1830	4	22575495	22577245	1751	*	ShortStack	siRNA24	NA	NA	osa-b1.0r1-86340	siRNA24 locus with predominant RNA size of 24	NA	NA	NA	NA	1.69311	0.725276	2.33443	0.000361544	0.0189501	17.0969
1831	4	22793803	22794782	980	*	ShortStack	siRNA24	NA	NA	osa-b1.0r1-86401	siRNA24 locus with predominant RNA size of 24	NA	NA	NA	NA	2.21187	0.874481	2.52935	0.000111326	0.00732835	23.2158
1832	4	22794882	22795030	149	+	ShortStack	OtherRNA	NA	NA	osa-b1.0r1-86402	OtherRNA locus with < 80% of RNAs between 20-24 nts in size	NA	NA	NA	NA	1.72845	0.656288	2.63368	5.72457e-05	0.00423359	28.2967
1833	4	22802751	22802766	16	+	ShortStack	OtherRNA	NA	NA	osa-b1.0r1-86403	OtherRNA locus with < 80% of RNAs between 20-24 nts in size	NA	NA	NA	NA	-2.22996	1.00349	-2.22222	0.000685729	0.0309998	17.5012
1834	4	22860994	22861411	418	*	ShortStack	siRNA24	NA	NA	osa-b1.0r1-86423	siRNA24 locus with predominant RNA size of 24	NA	NA	NA	NA	-4.34528	1.94791	-2.23074	0.000653801	0.0298986	1.91408
1835	4	22974408	22974988	581	*	ShortStack	siRNA24	NA	NA	osa-b1.0r1-86468	siRNA24 locus with predominant RNA size of 24	NA	NA	NA	NA	-1.79776	0.777776	-2.31142	0.000413193	0.0210745	14.1198
1836	4	23176852	23177876	1025	*	ShortStack	siRNA24	NA	NA	osa-b1.0r1-86543	siRNA24 locus with predominant RNA size of 24	NA	NA	NA	NA	2.06931	0.877695	2.35767	0.000315572	0.0169936	9.6217
1837	4	23270816	23270835	20	-	ShortStack	OtherRNA	NA	NA	osa-b1.0r1-86586	OtherRNA locus with < 80% of RNAs between 20-24 nts in size	NA	NA	NA	NA	-1.47614	0.683972	-2.15818	0.000975881	0.0406862	41.7994
1838	4	23290319	23290816	498	*	ShortStack	siRNA24	NA	NA	osa-b1.0r1-86595	siRNA24 locus with predominant RNA size of 24	NA	NA	NA	NA	4.52689	0.902968	5.01335	1.86517e-14	1.32265e-11	24.4095
1839	4	23434867	23435394	528	*	ShortStack	siRNA24	NA	NA	osa-b1.0r1-86659	siRNA24 locus with predominant RNA size of 24	NA	NA	NA	NA	-3.21857	1.28596	-2.50286	0.000131304	0.00837829	5.36907
1840	4	23535627	23536196	570	*	ShortStack	siRNA24	NA	NA	osa-b1.0r1-86702	siRNA24 locus with predominant RNA size of 24	NA	NA	NA	NA	-5.34996	1.09077	-4.90478	6.68354e-14	4.35533e-11	83.13
1841	4	23739618	23740070	453	*	ShortStack	siRNA24	NA	NA	osa-b1.0r1-86804	siRNA24 locus with predominant RNA size of 24	NA	NA	NA	NA	-1.97611	0.878662	-2.249	0.000590065	0.0276242	12.9881
1842	4	23761786	23762379	594	*	ShortStack	siRNA24	NA	NA	osa-b1.0r1-86818	siRNA24 locus with predominant RNA size of 24	NA	NA	NA	NA	-2.12409	0.861474	-2.46565	0.000165121	0.0100513	11.1956
1843	4	23776417	23776757	341	*	ShortStack	siRNA24	NA	NA	osa-b1.0r1-86821	siRNA24 locus with predominant RNA size of 24	NA	NA	NA	NA	4.0639	0.969371	4.1923	1.50142e-10	5.24214e-08	15.1989
1844	4	23899264	23900821	1558	*	ShortStack	siRNA24	NA	NA	osa-b1.0r1-86860	siRNA24 locus with predominant RNA size of 24	NA	NA	NA	NA	-2.03709	0.830987	-2.4514	0.000180113	0.0107791	14.926
1845	4	23911570	23912125	556	*	ShortStack	siRNA24	NA	NA	osa-b1.0r1-86866	siRNA24 locus with predominant RNA size of 24	NA	NA	NA	NA	-2.67819	0.747896	-3.58096	4.47031e-08	9.21255e-06	1296.84
1846	4	24142782	24142806	25	-	ShortStack	OtherRNA	NA	NA	osa-b1.0r1-86936	OtherRNA locus with < 80% of RNAs between 20-24 nts in size	NA	NA	NA	NA	2.2341	0.767249	2.91183	8.63273e-06	0.00088216	2163.85
1847	4	24264215	24264352	138	+	ShortStack	OtherRNA	NA	NA	osa-b1.0r1-86983	OtherRNA locus with < 80% of RNAs between 20-24 nts in size	NA	NA	NA	NA	1.80281	0.842851	2.13894	0.00108313	0.0439781	14.3146
1848	4	24264838	24264896	59	+	ShortStack	OtherRNA	NA	NA	osa-b1.0r1-86984	OtherRNA locus with < 80% of RNAs between 20-24 nts in size	NA	NA	NA	NA	3.11059	1.1553	2.69247	3.89373e-05	0.00308085	8.1948
1849	4	24370484	24371413	930	*	ShortStack	siRNA24	NA	NA	osa-b1.0r1-87017	siRNA24 locus with predominant RNA size of 24	NA	NA	NA	NA	-2.57569	0.836604	-3.07875	2.55263e-06	0.000313537	17.3321
1850	4	24381822	24381849	28	-	ShortStack	OtherRNA	NA	NA	osa-b1.0r1-87019	OtherRNA locus with < 80% of RNAs between 20-24 nts in size	NA	NA	NA	NA	-1.7516	0.625136	-2.80194	1.86085e-05	0.00167502	2075.75
1851	4	24407299	24408012	714	*	ShortStack	siRNA24	NA	NA	osa-b1.0r1-87025	siRNA24 locus with predominant RNA size of 24	NA	NA	NA	NA	-1.4967	0.56847	-2.63285	5.75554e-05	0.00425271	83.3844
1852	4	24409661	24409816	156	*	ShortStack	siRNA24	NA	NA	osa-b1.0r1-87027	siRNA24 locus with predominant RNA size of 24	NA	NA	NA	NA	-3.80828	1.35833	-2.80365	1.83913e-05	0.00165848	7.84461
1853	4	24593082	24593148	67	-	ShortStack	OtherRNA	NA	NA	osa-b1.0r1-87098	OtherRNA locus with < 80% of RNAs between 20-24 nts in size	NA	NA	NA	NA	1.84752	0.611563	3.02099	3.91908e-06	0.000453493	52.365
1854	4	24925798	24926492	695	*	ShortStack	siRNA24	NA	NA	osa-b1.0r1-87228	siRNA24 locus with predominant RNA size of 24	NA	NA	NA	NA	-1.90963	0.721823	-2.64557	5.29864e-05	0.00396843	54.8109
1855	4	24926656	24926910	255	*	ShortStack	siRNA24	NA	NA	osa-b1.0r1-87229	siRNA24 locus with predominant RNA size of 24	NA	NA	NA	NA	-1.99407	0.912147	-2.18613	0.000837517	0.0361691	10.4015
1856	4	24983219	24984540	1322	*	ShortStack	siRNA24	NA	NA	osa-b1.0r1-87253	siRNA24 locus with predominant RNA size of 24	NA	NA	NA	NA	-2.51392	0.981895	-2.56027	9.16391e-05	0.00624214	12.6429
1857	4	25185993	25186021	29	-	ShortStack	OtherRNA	NA	NA	osa-b1.0r1-87326	OtherRNA locus with < 80% of RNAs between 20-24 nts in size	NA	NA	NA	NA	-2.6148	0.673078	-3.88484	2.93002e-09	7.86581e-07	6647.96
1858	4	25296030	25296543	514	*	ShortStack	siRNA24	NA	NA	osa-b1.0r1-87369	siRNA24 locus with predominant RNA size of 24	NA	NA	NA	NA	2.86644	1.25911	2.27656	0.0005047	0.024577	9.53627
1859	4	25334121	25335848	1728	*	ShortStack	siRNA24	NA	NA	osa-b1.0r1-87381	siRNA24 locus with predominant RNA size of 24	NA	NA	NA	NA	1.45499	0.604912	2.40529	0.000237916	0.0135139	87.0965
1860	4	25504978	25505331	354	+	ShortStack	OtherRNA	NA	NA	osa-b1.0r1-87441	OtherRNA locus with < 80% of RNAs between 20-24 nts in size	NA	NA	NA	NA	1.35127	0.612862	2.20486	0.000755219	0.0333789	145.286
1861	4	25606989	25607503	515	*	ShortStack	siRNA24	NA	NA	osa-b1.0r1-87473	siRNA24 locus with predominant RNA size of 24	NA	NA	NA	NA	-1.76922	0.828481	-2.1355	0.00110345	0.0445824	23.1653
1862	4	26188433	26188928	496	*	ShortStack	OtherRNA	NA	NA	osa-b1.0r1-87706	OtherRNA locus with < 80% of RNAs between 20-24 nts in size	NA	NA	NA	NA	-2.91322	0.88423	-3.29464	4.81034e-07	7.38963e-05	921.676
1863	4	26390840	26391124	285	+	ShortStack	siRNA24	NA	NA	osa-b1.0r1-87769	siRNA24 locus with predominant RNA size of 24	NA	NA	NA	NA	6.51514	1.10223	5.91087	2.22045e-16	2.05599e-13	38.4804
1864	4	26537909	26539460	1552	*	ShortStack	siRNA24	NA	NA	osa-b1.0r1-87831	siRNA24 locus with predominant RNA size of 24	NA	NA	NA	NA	1.93432	0.668124	2.89515	9.71723e-06	0.000972602	60.9939
1865	4	26584904	26585714	811	*	ShortStack	siRNA24	NA	NA	osa-b1.0r1-87856	siRNA24 locus with predominant RNA size of 24	NA	NA	NA	NA	-8.25061	1.01954	-8.09249	2.22045e-16	2.05599e-13	712.505
1866	4	26589963	26591295	1333	*	ShortStack	OtherRNA	NA	NA	osa-b1.0r1-87858	OtherRNA locus with < 80% of RNAs between 20-24 nts in size	NA	NA	NA	NA	2.12981	0.704958	3.02118	3.91346e-06	0.000452947	42.6582
1867	4	26665791	26665836	46	-	ShortStack	OtherRNA	NA	NA	osa-b1.0r1-87892	OtherRNA locus with < 80% of RNAs between 20-24 nts in size	NA	NA	NA	NA	4.62939	1.91007	2.42367	0.000213049	0.0123454	2.06988
1868	4	26765449	26765688	240	+	ShortStack	OtherRNA	NA	NA	osa-b1.0r1-87931	OtherRNA locus with < 80% of RNAs between 20-24 nts in size	NA	NA	NA	NA	-3.00377	1.32081	-2.27419	0.000511566	0.024827	7.1308
1869	4	26769701	26769808	108	-	ShortStack	OtherRNA	NA	NA	osa-b1.0r1-87935	OtherRNA locus with < 80% of RNAs between 20-24 nts in size	NA	NA	NA	NA	2.51396	1.01279	2.48222	0.000149152	0.00927645	14.1473
1870	4	26816747	26817474	728	*	ShortStack	siRNA24	NA	NA	osa-b1.0r1-87948	siRNA24 locus with predominant RNA size of 24	NA	NA	NA	NA	-3.81143	1.34507	-2.83362	1.49546e-05	0.0013899	10.686
1871	4	26970325	26971411	1087	*	ShortStack	siRNA24	NA	NA	osa-b1.0r1-88002	siRNA24 locus with predominant RNA size of 24	NA	NA	NA	NA	-2.70029	0.663664	-4.06877	5.08418e-10	1.59333e-07	449.32
1872	4	27014719	27014998	280	+	ShortStack	OtherRNA	NA	NA	osa-b1.0r1-88024	OtherRNA locus with < 80% of RNAs between 20-24 nts in size	NA	NA	NA	NA	1.98194	0.690381	2.8708	1.1537e-05	0.00112198	19.7749
1873	4	27288182	27288739	558	*	ShortStack	siRNA24	NA	NA	osa-b1.0r1-88142	siRNA24 locus with predominant RNA size of 24	NA	NA	NA	NA	5.38644	0.673393	7.99895	2.22045e-16	2.05599e-13	158.118
1874	4	27470066	27471929	1864	*	ShortStack	siRNA24	NA	NA	osa-b1.0r1-88210	siRNA24 locus with predominant RNA size of 24	NA	NA	NA	NA	-1.92315	0.852835	-2.25501	0.000570383	0.0269256	16.9948
1875	4	27501065	27502163	1099	*	ShortStack	siRNA24	NA	NA	osa-b1.0r1-88228	siRNA24 locus with predominant RNA size of 24	NA	NA	NA	NA	-5.35259	0.90076	-5.94231	2.22045e-16	2.05599e-13	801.759
1876	4	27562294	27563023	730	*	ShortStack	siRNA24	NA	NA	osa-b1.0r1-88260	siRNA24 locus with predominant RNA size of 24	NA	NA	NA	NA	2.97405	1.39367	2.13397	0.00111254	0.0448509	4.12483
1877	4	27838719	27838867	149	+	ShortStack	OtherRNA	NA	NA	osa-b1.0r1-88361	OtherRNA locus with < 80% of RNAs between 20-24 nts in size	NA	NA	NA	NA	-2.95046	0.856111	-3.44635	1.39791e-07	2.5505e-05	21.0569
1878	4	27871665	27873931	2267	*	ShortStack	siRNA24	NA	NA	osa-b1.0r1-88381	siRNA24 locus with predominant RNA size of 24	NA	NA	NA	NA	4.66762	0.608651	7.66879	2.22045e-16	2.05599e-13	1066.99
1879	4	27898176	27898201	26	-	ShortStack	OtherRNA	NA	NA	osa-b1.0r1-88394	OtherRNA locus with < 80% of RNAs between 20-24 nts in size	NA	NA	NA	NA	-4.4281	1.82807	-2.42228	0.000214846	0.0124315	4.19655
1880	4	27933177	27933565	389	*	ShortStack	siRNA24	NA	NA	osa-b1.0r1-88412	siRNA24 locus with predominant RNA size of 24	NA	NA	NA	NA	4.26728	1.42419	2.99629	4.69676e-06	0.000526877	6.38809
1881	4	28073403	28073420	18	-	ShortStack	OtherRNA	NA	NA	osa-b1.0r1-88467	OtherRNA locus with < 80% of RNAs between 20-24 nts in size	NA	NA	NA	NA	-2.73465	0.739139	-3.69978	1.57927e-08	3.58765e-06	48.7264
1882	4	29147902	29148927	1026	*	ShortStack	siRNA24	NA	NA	osa-b1.0r1-88886	siRNA24 locus with predominant RNA size of 24	NA	NA	NA	NA	-1.8337	0.497873	-3.68306	1.83174e-08	4.10478e-06	690.581
1883	4	29151528	29152057	530	+	ShortStack	OtherRNA	NA	NA	osa-b1.0r1-88887	OtherRNA locus with < 80% of RNAs between 20-24 nts in size	NA	NA	NA	NA	1.19586	0.476657	2.50885	0.000126507	0.00813079	71841
1884	4	29159367	29159386	20	+	ShortStack	OtherRNA	NA	NA	osa-b1.0r1-88889	OtherRNA locus with < 80% of RNAs between 20-24 nts in size	NA	NA	NA	NA	-3.13537	0.984011	-3.18632	1.12603e-06	0.000151851	23.9287
1885	4	29168093	29169090	998	*	ShortStack	siRNA24	NA	NA	osa-b1.0r1-88897	siRNA24 locus with predominant RNA size of 24	NA	NA	NA	NA	-4.25126	1.98812	-2.13833	0.00108672	0.0440852	1.79375
1886	4	29467964	29468715	752	*	ShortStack	siRNA24	NA	NA	osa-b1.0r1-89031	siRNA24 locus with predominant RNA size of 24	NA	NA	NA	NA	2.14682	0.997333	2.15256	0.00100617	0.0416336	7.71464
1887	4	29781854	29785353	3500	*	ShortStack	siRNA24	NA	NA	osa-b1.0r1-89132	siRNA24 locus with predominant RNA size of 24	NA	NA	NA	NA	-1.44567	0.530754	-2.72381	3.16051e-05	0.00259689	343.804
1888	4	29869542	29870377	836	*	ShortStack	siRNA24	NA	NA	osa-b1.0r1-89169	siRNA24 locus with predominant RNA size of 24	NA	NA	NA	NA	-2.2275	0.620066	-3.59237	4.05102e-08	8.43035e-06	82.6544
1889	4	29956230	29958071	1842	*	ShortStack	siRNA24	NA	NA	osa-b1.0r1-89199	siRNA24 locus with predominant RNA size of 24	NA	NA	NA	NA	-1.89844	0.852831	-2.22605	0.000671211	0.0305022	29.1142
1890	4	30051429	30052094	666	*	ShortStack	siRNA24	NA	NA	osa-b1.0r1-89221	siRNA24 locus with predominant RNA size of 24	NA	NA	NA	NA	-3.74271	1.75293	-2.13511	0.00110574	0.0446501	2.68355
1891	4	30081768	30082194	427	-	ShortStack	siRNA21	NA	NA	osa-b1.0r1-89237	siRNA21 locus with predominant RNA size of 21	NA	NA	NA	NA	-2.12331	0.913709	-2.32383	0.000384526	0.0199079	16.2953
1892	4	30141752	30141871	120	+	ShortStack	OtherRNA	NA	NA	osa-b1.0r1-89261	OtherRNA locus with < 80% of RNAs between 20-24 nts in size	NA	NA	NA	NA	-2.60689	0.807898	-3.22675	8.22264e-07	0.000116274	164.455
1893	4	30150140	30150157	18	-	ShortStack	OtherRNA	NA	NA	osa-b1.0r1-89263	OtherRNA locus with < 80% of RNAs between 20-24 nts in size	NA	NA	NA	NA	1.71851	0.75865	2.26522	0.000538313	0.0257944	18.0365
1894	4	30187853	30187939	87	-	ShortStack	OtherRNA	NA	NA	osa-b1.0r1-89281	OtherRNA locus with < 80% of RNAs between 20-24 nts in size	NA	NA	NA	NA	-2.54493	0.791356	-3.21591	8.94882e-07	0.000124704	50.7418
1895	4	30209115	30209135	21	-	ShortStack	OtherRNA	NA	NA	osa-b1.0r1-89296	OtherRNA locus with < 80% of RNAs between 20-24 nts in size	NA	NA	NA	NA	-1.84368	0.485034	-3.80115	6.3375e-09	1.59335e-06	249.242
1896	4	30842905	30843148	244	+	ShortStack	OtherRNA	NA	NA	osa-b1.0r1-89483	OtherRNA locus with < 80% of RNAs between 20-24 nts in size	NA	NA	NA	NA	-1.58628	0.669921	-2.36785	0.000297189	0.0161814	5766.11
1897	4	31182256	31183346	1091	*	ShortStack	siRNA24	NA	NA	osa-b1.0r1-89620	siRNA24 locus with predominant RNA size of 24	NA	NA	NA	NA	-1.51921	0.70607	-2.15164	0.0010112	0.0417896	20.0181
1898	4	31273770	31274038	269	*	ShortStack	siRNA24	NA	NA	osa-b1.0r1-89659	siRNA24 locus with predominant RNA size of 24	NA	NA	NA	NA	-4.64525	1.85153	-2.50887	0.000126489	0.00812989	2.39697
1899	4	31347311	31347387	77	*	ShortStack	siRNA24	NA	NA	osa-b1.0r1-89680	siRNA24 locus with predominant RNA size of 24	NA	NA	NA	NA	-2.67462	0.584908	-4.57271	2.81952e-12	1.38546e-09	7173.95
1900	4	31409824	31409986	163	-	ShortStack	OtherRNA	NA	NA	osa-b1.0r1-89707	OtherRNA locus with < 80% of RNAs between 20-24 nts in size	NA	NA	NA	NA	2.24661	0.724363	3.10149	2.15166e-06	0.000270552	20.6046
1901	4	31410665	31410682	18	+	ShortStack	OtherRNA	NA	NA	osa-b1.0r1-89708	OtherRNA locus with < 80% of RNAs between 20-24 nts in size	NA	NA	NA	NA	-2.53635	1.02434	-2.47609	0.00015488	0.00955705	15.1471
1902	4	31431098	31431392	295	*	ShortStack	siRNA24	NA	NA	osa-b1.0r1-89718	siRNA24 locus with predominant RNA size of 24	NA	NA	NA	NA	-4.16974	1.70055	-2.452	0.000179461	0.0107479	3.51546
1903	4	31436693	31437522	830	*	ShortStack	siRNA24	NA	NA	osa-b1.0r1-89722	siRNA24 locus with predominant RNA size of 24	NA	NA	NA	NA	2.99105	0.731331	4.08988	4.13788e-10	1.31904e-07	23.9134
1904	4	31563981	31564959	979	*	ShortStack	siRNA24	NA	NA	osa-b1.0r1-89764	siRNA24 locus with predominant RNA size of 24	NA	NA	NA	NA	-2.2485	0.826547	-2.72035	3.23448e-05	0.00264484	38.4799
1905	4	31596846	31597385	540	*	ShortStack	siRNA24	NA	NA	osa-b1.0r1-89777	siRNA24 locus with predominant RNA size of 24	NA	NA	NA	NA	-2.62243	1.1174	-2.3469	0.000336137	0.0178819	13.98
1906	4	32080678	32081088	411	*	ShortStack	siRNA24	NA	NA	osa-b1.0r1-89930	siRNA24 locus with predominant RNA size of 24	NA	NA	NA	NA	-4.68216	1.93033	-2.42557	0.000210622	0.0122289	2.46434
1907	4	32394937	32395173	237	*	ShortStack	siRNA24	NA	NA	osa-b1.0r1-90021	siRNA24 locus with predominant RNA size of 24	NA	NA	NA	NA	-2.98999	0.786672	-3.80081	6.35681e-09	1.59783e-06	25.2871
1908	4	32416147	32416373	227	*	ShortStack	siRNA24	NA	NA	osa-b1.0r1-90035	siRNA24 locus with predominant RNA size of 24	NA	NA	NA	NA	-3.88701	1.71658	-2.26439	0.000540854	0.0258853	2.8963
1909	4	32589351	32589478	128	-	ShortStack	OtherRNA	NA	NA	osa-b1.0r1-90093	OtherRNA locus with < 80% of RNAs between 20-24 nts in size	NA	NA	NA	NA	2.3458	1.09682	2.13873	0.00108439	0.0440156	9.58916
1910	4	32599480	32599553	74	-	ShortStack	OtherRNA	NA	NA	osa-b1.0r1-90099	OtherRNA locus with < 80% of RNAs between 20-24 nts in size	NA	NA	NA	NA	-2.37128	0.513642	-4.61659	1.74505e-12	8.92889e-10	204.14
1911	4	32668397	32668455	59	+	ShortStack	siRNA24	NA	NA	osa-b1.0r1-90117	siRNA24 locus with predominant RNA size of 24	NA	NA	NA	NA	-4.40785	1.97824	-2.22816	0.000663319	0.0302295	2.04639
1912	4	32936697	32936793	97	+	ShortStack	OtherRNA	NA	NA	osa-b1.0r1-90216	OtherRNA locus with < 80% of RNAs between 20-24 nts in size	NA	NA	NA	NA	-1.60002	0.618061	-2.58877	7.64516e-05	0.00537927	243.654
1913	4	32952684	32954053	1370	*	ShortStack	siRNA24	NA	NA	osa-b1.0r1-90228	siRNA24 locus with predominant RNA size of 24	NA	NA	NA	NA	-1.83775	0.681014	-2.69855	3.73975e-05	0.00297804	47.1937
1914	4	33128196	33128581	386	*	ShortStack	siRNA24	NA	NA	osa-b1.0r1-90296	siRNA24 locus with predominant RNA size of 24	NA	NA	NA	NA	4.65261	1.98572	2.34304	0.000343829	0.0182086	2.08487
1915	4	33293360	33293845	486	*	ShortStack	siRNA24	NA	NA	osa-b1.0r1-90347	siRNA24 locus with predominant RNA size of 24	NA	NA	NA	NA	1.32008	0.622456	2.12076	0.00119438	0.0472517	56.8806
1916	4	33309753	33310103	351	+	ShortStack	OtherRNA	NA	NA	osa-b1.0r1-90361	OtherRNA locus with < 80% of RNAs between 20-24 nts in size	NA	NA	NA	NA	1.71455	0.728386	2.3539	0.000322622	0.0173005	52.0665
1917	4	33375899	33376065	167	*	ShortStack	siRNA24	NA	NA	osa-b1.0r1-90387	siRNA24 locus with predominant RNA size of 24	NA	NA	NA	NA	-5.1136	1.7298	-2.95617	6.28389e-06	0.000676834	3.27142
1918	4	33447509	33447786	278	-	ShortStack	siRNA24	NA	NA	osa-b1.0r1-90416	siRNA24 locus with predominant RNA size of 24	NA	NA	NA	NA	-3.13516	0.846906	-3.7019	1.54976e-08	3.52932e-06	16.7356
1919	4	33463178	33464234	1057	+	ShortStack	OtherRNA	NA	NA	osa-b1.0r1-90428	OtherRNA locus with < 80% of RNAs between 20-24 nts in size	NA	NA	NA	NA	1.2545	0.568173	2.20796	0.00074234	0.0329386	262.35
1920	4	33599943	33600711	769	*	ShortStack	siRNA24	NA	NA	osa-b1.0r1-90480	siRNA24 locus with predominant RNA size of 24	NA	NA	NA	NA	-3.33618	1.49773	-2.22749	0.000665832	0.0303165	3.74696
1921	4	33636096	33636271	176	+	ShortStack	OtherRNA	NA	NA	osa-b1.0r1-90502	OtherRNA locus with < 80% of RNAs between 20-24 nts in size	NA	NA	NA	NA	-1.16148	0.465321	-2.49608	0.000136932	0.00866622	100667
1922	4	33689420	33690264	845	*	ShortStack	siRNA24	NA	NA	osa-b1.0r1-90522	siRNA24 locus with predominant RNA size of 24	NA	NA	NA	NA	4.98097	0.939661	5.30082	4.44089e-16	3.9126e-13	24.0866
1923	4	33791095	33791781	687	*	ShortStack	siRNA24	NA	NA	osa-b1.0r1-90548	siRNA24 locus with predominant RNA size of 24	NA	NA	NA	NA	-3.53513	0.838378	-4.21663	1.176e-10	4.19398e-08	87.2465
1924	4	33820567	33821825	1259	*	ShortStack	siRNA24	NA	NA	osa-b1.0r1-90561	siRNA24 locus with predominant RNA size of 24	NA	NA	NA	NA	-2.08649	0.853413	-2.44488	0.000187405	0.0111256	15.9902
1925	4	34100573	34100940	368	*	ShortStack	siRNA24	NA	NA	osa-b1.0r1-90659	siRNA24 locus with predominant RNA size of 24	NA	NA	NA	NA	-3.32573	0.915218	-3.63381	2.82523e-08	6.09939e-06	56.626
1926	4	34117467	34117711	245	*	ShortStack	siRNA24	NA	NA	osa-b1.0r1-90674	siRNA24 locus with predominant RNA size of 24	NA	NA	NA	NA	3.39961	1.55747	2.18278	0.000853077	0.0366931	3.34508
1927	4	34299537	34299652	116	-	ShortStack	OtherRNA	NA	NA	osa-b1.0r1-90738	OtherRNA locus with < 80% of RNAs between 20-24 nts in size	NA	NA	NA	NA	3.36594	0.943629	3.56702	5.0401e-08	1.02515e-05	14.0867
1928	4	34390519	34391330	812	*	ShortStack	siRNA24	NA	NA	osa-b1.0r1-90772	siRNA24 locus with predominant RNA size of 24	NA	NA	NA	NA	-4.0905	1.59253	-2.56855	8.6956e-05	0.00597419	5.90637
1929	4	34738146	34738165	20	-	ShortStack	OtherRNA	NA	NA	osa-b1.0r1-90905	OtherRNA locus with < 80% of RNAs between 20-24 nts in size	NA	NA	NA	NA	-1.79643	0.661705	-2.71485	3.35537e-05	0.00272221	319.15
1930	4	34795448	34796220	773	*	ShortStack	siRNA24	NA	NA	osa-b1.0r1-90920	siRNA24 locus with predominant RNA size of 24	NA	NA	NA	NA	4.08259	1.37137	2.97701	5.4044e-06	0.000594221	10.2264
1931	4	34923639	34923658	20	+	ShortStack	OtherRNA	NA	NA	osa-b1.0r1-90958	OtherRNA locus with < 80% of RNAs between 20-24 nts in size	NA	NA	NA	NA	7.56753	1.3298	5.69073	2.22045e-16	2.05599e-13	30.7907
1932	4	34924439	34924919	481	-	ShortStack	OtherRNA	NA	NA	osa-b1.0r1-90959	OtherRNA locus with < 80% of RNAs between 20-24 nts in size	NA	NA	NA	NA	4.11822	1.69598	2.42823	0.000207279	0.0120675	3.05332
1933	4	35118360	35118663	304	*	ShortStack	siRNA24	NA	NA	osa-b1.0r1-91022	siRNA24 locus with predominant RNA size of 24	NA	NA	NA	NA	-3.75073	0.980469	-3.82544	5.07408e-09	1.30108e-06	31.3035
1934	4	35187492	35188310	819	-	ShortStack	OtherRNA	NA	NA	osa-b1.0r1-91051	OtherRNA locus with < 80% of RNAs between 20-24 nts in size	NA	NA	NA	NA	1.57971	0.718996	2.19711	0.000788304	0.0344973	283.814
1935	4	35277714	35279133	1420	+	ShortStack	OtherRNA	NA	NA	osa-b1.0r1-91076	OtherRNA locus with < 80% of RNAs between 20-24 nts in size	NA	NA	NA	NA	1.42015	0.624463	2.2742	0.000511529	0.0248257	79.3465
1936	5	100037	101266	1230	*	ShortStack	siRNA24	NA	NA	osa-b1.0r1-91185	siRNA24 locus with predominant RNA size of 24	NA	NA	NA	NA	-2.26782	0.992248	-2.28554	0.000479472	0.0236434	17.6815
1937	5	267994	268477	484	-	ShortStack	OtherRNA	NA	NA	osa-b1.0r1-91234	OtherRNA locus with < 80% of RNAs between 20-24 nts in size	NA	NA	NA	NA	1.78198	0.650459	2.73958	2.84321e-05	0.00238583	33.0649
1938	5	273083	273230	148	-	ShortStack	OtherRNA	NA	NA	osa-b1.0r1-91237	OtherRNA locus with < 80% of RNAs between 20-24 nts in size	NA	NA	NA	NA	3.03283	1.38295	2.19302	0.000806302	0.0351049	4.14105
1939	5	605898	606021	124	+	ShortStack	OtherRNA	NA	NA	osa-b1.0r1-91338	OtherRNA locus with < 80% of RNAs between 20-24 nts in size	NA	NA	NA	NA	3.31108	1.1989	2.76177	2.44758e-05	0.00210976	6.63438
1940	5	606116	606804	689	*	ShortStack	OtherRNA	NA	NA	osa-b1.0r1-91339	OtherRNA locus with < 80% of RNAs between 20-24 nts in size	NA	NA	NA	NA	3.04978	0.710883	4.29013	5.57574e-11	2.09594e-08	73.2641
1941	5	739690	740016	327	-	ShortStack	OtherRNA	NA	NA	osa-b1.0r1-91385	OtherRNA locus with < 80% of RNAs between 20-24 nts in size	NA	NA	NA	NA	2.50316	0.872926	2.86755	1.1803e-05	0.00114312	13.6687
1942	5	741167	741247	81	-	ShortStack	OtherRNA	NA	NA	osa-b1.0r1-91386	OtherRNA locus with < 80% of RNAs between 20-24 nts in size	NA	NA	NA	NA	3.45055	1.11773	3.08711	2.39751e-06	0.000297146	11.0366
1943	5	741584	741680	97	-	ShortStack	OtherRNA	NA	NA	osa-b1.0r1-91387	OtherRNA locus with < 80% of RNAs between 20-24 nts in size	NA	NA	NA	NA	3.37278	1.17044	2.88163	1.06903e-05	0.00105353	12.9026
1944	5	785665	785684	20	+	ShortStack	OtherRNA	NA	NA	osa-b1.0r1-91408	OtherRNA locus with < 80% of RNAs between 20-24 nts in size	NA	NA	NA	NA	-4.05373	0.81301	-4.98608	2.57572e-14	1.79538e-11	142.981
1945	5	809977	810971	995	*	ShortStack	siRNA24	NA	NA	osa-b1.0r1-91418	siRNA24 locus with predominant RNA size of 24	NA	NA	NA	NA	-5.79236	1.68378	-3.44009	1.4726e-07	2.6709e-05	5.14796
1946	5	930835	930940	106	-	ShortStack	OtherRNA	NA	NA	osa-b1.0r1-91479	OtherRNA locus with < 80% of RNAs between 20-24 nts in size	NA	NA	NA	NA	-1.69794	0.58867	-2.88437	1.04861e-05	0.00103674	155.921
1947	5	937745	938199	455	*	ShortStack	siRNA24	NA	NA	osa-b1.0r1-91482	siRNA24 locus with predominant RNA size of 24	NA	NA	NA	NA	2.46151	0.965291	2.55002	9.77692e-05	0.00658768	10.2636
1948	5	1622471	1622842	372	*	ShortStack	siRNA24	NA	NA	osa-b1.0r1-91735	siRNA24 locus with predominant RNA size of 24	NA	NA	NA	NA	-3.93492	1.72847	-2.27653	0.000504768	0.0245795	2.96521
1949	5	1679604	1684369	4766	*	ShortStack	siRNA24	NA	NA	osa-b1.0r1-91754	siRNA24 locus with predominant RNA size of 24	NA	NA	NA	NA	-1.5788	0.594255	-2.65677	4.92493e-05	0.00374061	40.0834
1950	5	1843041	1843883	843	*	ShortStack	siRNA24	NA	NA	osa-b1.0r1-91830	siRNA24 locus with predominant RNA size of 24	NA	NA	NA	NA	-1.90883	0.905351	-2.10839	0.00127605	0.0495631	11.8332
1951	5	1853427	1853821	395	*	ShortStack	siRNA24	NA	NA	osa-b1.0r1-91836	siRNA24 locus with predominant RNA size of 24	NA	NA	NA	NA	-2.39651	0.923841	-2.59407	7.39018e-05	0.00523051	11.4258
1952	5	2003411	2003553	143	*	ShortStack	siRNA24	NA	NA	osa-b1.0r1-91886	siRNA24 locus with predominant RNA size of 24	NA	NA	NA	NA	-1.58248	0.718973	-2.20102	0.000771442	0.0339287	26.1381
1953	5	2010203	2010497	295	+	ShortStack	OtherRNA	NA	NA	osa-b1.0r1-91891	OtherRNA locus with < 80% of RNAs between 20-24 nts in size	NA	NA	NA	NA	2.56736	0.843578	3.04342	3.321e-06	0.000393832	23.7501
1954	5	2013647	2015006	1360	+	ShortStack	OtherRNA	NA	NA	osa-b1.0r1-91893	OtherRNA locus with < 80% of RNAs between 20-24 nts in size	NA	NA	NA	NA	2.37548	0.657072	3.61526	3.32142e-08	7.04704e-06	116.889
1955	5	2027973	2028430	458	*	ShortStack	siRNA24	NA	NA	osa-b1.0r1-91902	siRNA24 locus with predominant RNA size of 24	NA	NA	NA	NA	1.84933	0.718464	2.574	8.39951e-05	0.00580936	25.5809
1956	5	2077354	2078366	1013	*	ShortStack	siRNA24	NA	NA	osa-b1.0r1-91924	siRNA24 locus with predominant RNA size of 24	NA	NA	NA	NA	-2.0003	0.887914	-2.25281	0.000577513	0.0271726	66.7067
1957	5	2081063	2081992	930	*	ShortStack	siRNA24	NA	NA	osa-b1.0r1-91926	siRNA24 locus with predominant RNA size of 24	NA	NA	NA	NA	-3.46354	1.36696	-2.53376	0.000108294	0.00716384	9.87467
1958	5	2149741	2150180	440	*	ShortStack	OtherRNA	NA	NA	osa-b1.0r1-91965	OtherRNA locus with < 80% of RNAs between 20-24 nts in size	NA	NA	NA	NA	4.04173	1.44988	2.78762	2.05268e-05	0.0018194	5.65053
1959	5	2154555	2155496	942	*	ShortStack	siRNA24	NA	NA	osa-b1.0r1-91968	siRNA24 locus with predominant RNA size of 24	NA	NA	NA	NA	-4.71167	1.86423	-2.52741	0.000112689	0.00740182	2.52129
1960	5	2239522	2241125	1604	*	ShortStack	siRNA24	NA	NA	osa-b1.0r1-92008	siRNA24 locus with predominant RNA size of 24	NA	NA	NA	NA	3.66303	1.23479	2.96651	5.83183e-06	0.000634796	11.0224
1961	5	2366973	2366993	21	-	ShortStack	OtherRNA	NA	NA	osa-b1.0r1-92064	OtherRNA locus with < 80% of RNAs between 20-24 nts in size	NA	NA	NA	NA	-2.58609	0.9521	-2.7162	3.32533e-05	0.0027031	15.6538
1962	5	2809154	2809917	764	*	ShortStack	siRNA24	NA	NA	osa-b1.0r1-92214	siRNA24 locus with predominant RNA size of 24	NA	NA	NA	NA	-1.82248	0.783897	-2.3249	0.000382166	0.0198103	58.5762
1963	5	3151349	3151759	411	*	ShortStack	siRNA21	NA	NA	osa-b1.0r1-92368	siRNA21 locus with predominant RNA size of 21	NA	NA	NA	NA	-5.12647	1.48722	-3.44702	1.39017e-07	2.53794e-05	12.7345
1964	5	3161069	3161560	492	*	ShortStack	siRNA21	NA	NA	osa-b1.0r1-92374	siRNA21 locus with predominant RNA size of 21	NA	NA	NA	NA	3.89399	1.78727	2.17874	0.000872232	0.0373326	2.66443
1965	5	3210986	3211007	22	-	ShortStack	OtherRNA	NA	NA	osa-b1.0r1-92396	OtherRNA locus with < 80% of RNAs between 20-24 nts in size	NA	NA	NA	NA	-2.09606	0.864262	-2.42526	0.000211017	0.0122479	21.9563
1966	5	3231807	3232340	534	+	ShortStack	OtherRNA	NA	NA	osa-b1.0r1-92403	OtherRNA locus with < 80% of RNAs between 20-24 nts in size	NA	NA	NA	NA	1.33219	0.477726	2.78861	2.03885e-05	0.00180914	14428.9
1967	5	3453982	3454548	567	*	ShortStack	siRNA24	NA	NA	osa-b1.0r1-92478	siRNA24 locus with predominant RNA size of 24	NA	NA	NA	NA	-3.41353	0.791515	-4.31266	4.42451e-11	1.69206e-08	126.574
1968	5	3539644	3539844	201	-	ShortStack	OtherRNA	NA	NA	osa-b1.0r1-92517	OtherRNA locus with < 80% of RNAs between 20-24 nts in size	NA	NA	NA	NA	1.37559	0.618656	2.22352	0.000680747	0.0308297	43.8428
1969	5	3646266	3646547	282	-	ShortStack	OtherRNA	NA	NA	osa-b1.0r1-92558	OtherRNA locus with < 80% of RNAs between 20-24 nts in size	NA	NA	NA	NA	1.6178	0.66391	2.43677	0.00019684	0.0115661	52.5774
1970	5	3805160	3805666	507	*	ShortStack	siRNA24	NA	NA	osa-b1.0r1-92621	siRNA24 locus with predominant RNA size of 24	NA	NA	NA	NA	-3.04189	1.04813	-2.90221	9.2432e-06	0.000933282	10.9683
1971	5	3871965	3872063	99	+	ShortStack	OtherRNA	NA	NA	osa-b1.0r1-92649	OtherRNA locus with < 80% of RNAs between 20-24 nts in size	NA	NA	NA	NA	-1.44513	0.648796	-2.2274	0.000666171	0.0303282	32.2563
1972	5	3957902	3959048	1147	*	ShortStack	siRNA24	NA	NA	osa-b1.0r1-92666	siRNA24 locus with predominant RNA size of 24	NA	NA	NA	NA	3.09897	1.1271	2.74951	2.65916e-05	0.00225925	7.2599
1973	5	4107430	4109454	2025	-	ShortStack	OtherRNA	NA	NA	osa-b1.0r1-92724	OtherRNA locus with < 80% of RNAs between 20-24 nts in size	NA	NA	NA	NA	1.56114	0.685968	2.27582	0.000506829	0.0246547	154.218
1974	5	4228576	4229818	1243	*	ShortStack	siRNA24	NA	NA	osa-b1.0r1-92770	siRNA24 locus with predominant RNA size of 24	NA	NA	NA	NA	-3.81676	0.995679	-3.83332	4.72002e-09	1.21931e-06	18.4979
1975	5	4411810	4412075	266	*	ShortStack	siRNA24	NA	NA	osa-b1.0r1-92825	siRNA24 locus with predominant RNA size of 24	NA	NA	NA	NA	5.04117	1.79726	2.80491	1.82328e-05	0.00164638	5.66121
1976	5	4517915	4518160	246	+	ShortStack	OtherRNA	NA	NA	osa-b1.0r1-92843	OtherRNA locus with < 80% of RNAs between 20-24 nts in size	NA	NA	NA	NA	-2.41757	0.66488	-3.6361	2.76924e-08	5.99061e-06	285.522
1977	5	4566546	4566861	316	-	ShortStack	OtherRNA	NA	NA	osa-b1.0r1-92857	OtherRNA locus with < 80% of RNAs between 20-24 nts in size	NA	NA	NA	NA	2.0824	0.808879	2.57443	8.37686e-05	0.00579665	57.636
1978	5	4567384	4567927	544	-	ShortStack	OtherRNA	NA	NA	osa-b1.0r1-92859	OtherRNA locus with < 80% of RNAs between 20-24 nts in size	NA	NA	NA	NA	1.8932	0.697086	2.71588	3.33249e-05	0.00270766	54.1596
1979	5	4568216	4569157	942	-	ShortStack	OtherRNA	NA	NA	osa-b1.0r1-92860	OtherRNA locus with < 80% of RNAs between 20-24 nts in size	NA	NA	NA	NA	1.67581	0.717421	2.33588	0.000358499	0.0188237	115.087
1980	5	4664918	4665261	344	*	ShortStack	siRNA24	NA	NA	osa-b1.0r1-92907	siRNA24 locus with predominant RNA size of 24	NA	NA	NA	NA	-3.33948	1.57832	-2.11585	0.00122622	0.0481629	3.84482
1981	5	4776596	4777256	661	+	ShortStack	siRNA24	NA	NA	osa-b1.0r1-92968	siRNA24 locus with predominant RNA size of 24	NA	NA	NA	NA	-2.23372	0.942335	-2.37041	0.000292736	0.0159852	8.52382
1982	5	4843590	4843607	18	+	ShortStack	OtherRNA	NA	NA	osa-b1.0r1-93003	OtherRNA locus with < 80% of RNAs between 20-24 nts in size	NA	NA	NA	NA	-5.64405	0.866119	-6.51648	2.22045e-16	2.05599e-13	227.047
1983	5	5163313	5163924	612	*	ShortStack	siRNA24	NA	NA	osa-b1.0r1-93111	siRNA24 locus with predominant RNA size of 24	NA	NA	NA	NA	-4.26063	1.64307	-2.59309	7.43651e-05	0.00525767	3.6968
1984	5	5165357	5165466	110	-	ShortStack	OtherRNA	NA	NA	osa-b1.0r1-93113	OtherRNA locus with < 80% of RNAs between 20-24 nts in size	NA	NA	NA	NA	2.81561	0.825989	3.40877	1.90778e-07	3.34561e-05	17.1961
1985	5	5262079	5263451	1373	*	ShortStack	siRNA24	NA	NA	osa-b1.0r1-93148	siRNA24 locus with predominant RNA size of 24	NA	NA	NA	NA	-1.63046	0.719287	-2.26677	0.000533608	0.0256256	51.1499
1986	5	5322951	5324024	1074	*	ShortStack	siRNA24	NA	NA	osa-b1.0r1-93181	siRNA24 locus with predominant RNA size of 24	NA	NA	NA	NA	-4.26899	0.981233	-4.35063	2.98848e-11	1.17755e-08	64.5517
1987	5	5324658	5325227	570	*	ShortStack	siRNA24	NA	NA	osa-b1.0r1-93182	siRNA24 locus with predominant RNA size of 24	NA	NA	NA	NA	1.36925	0.516176	2.65269	5.05816e-05	0.00382201	246.483
1988	5	5327697	5329316	1620	*	ShortStack	siRNA24	NA	NA	osa-b1.0r1-93185	siRNA24 locus with predominant RNA size of 24	NA	NA	NA	NA	-1.81719	0.827361	-2.19637	0.000791549	0.0346065	75.4537
1989	5	5402383	5403194	812	*	ShortStack	siRNA24	NA	NA	osa-b1.0r1-93225	siRNA24 locus with predominant RNA size of 24	NA	NA	NA	NA	-2.44324	0.752411	-3.24722	7.00305e-07	0.000101666	36.9155
1990	5	5434591	5437037	2447	*	ShortStack	siRNA24	NA	NA	osa-b1.0r1-93238	siRNA24 locus with predominant RNA size of 24	NA	NA	NA	NA	-1.94404	0.864823	-2.2479	0.00059371	0.0277561	324.677
1991	5	5476419	5476793	375	*	ShortStack	siRNA24	NA	NA	osa-b1.0r1-93258	siRNA24 locus with predominant RNA size of 24	NA	NA	NA	NA	-2.57916	0.638868	-4.03707	6.91321e-10	2.1004e-07	169.359
1992	5	5672935	5673874	940	*	ShortStack	siRNA24	NA	NA	osa-b1.0r1-93357	siRNA24 locus with predominant RNA size of 24	NA	NA	NA	NA	-1.68768	0.71105	-2.3735	0.000287439	0.0157505	22.9713
1993	5	5696080	5696809	730	*	ShortStack	siRNA24	NA	NA	osa-b1.0r1-93364	siRNA24 locus with predominant RNA size of 24	NA	NA	NA	NA	2.25421	0.915873	2.46127	0.0001696	0.0102712	11.1413
1994	5	5710256	5710274	19	-	ShortStack	OtherRNA	NA	NA	osa-b1.0r1-93370	OtherRNA locus with < 80% of RNAs between 20-24 nts in size	NA	NA	NA	NA	-1.61466	0.659587	-2.44798	0.000183905	0.0109599	35.2278
1995	5	5821712	5821729	18	-	ShortStack	OtherRNA	NA	NA	osa-b1.0r1-93407	OtherRNA locus with < 80% of RNAs between 20-24 nts in size	NA	NA	NA	NA	-1.85881	0.652159	-2.85024	1.33214e-05	0.00126419	55.5473
1996	5	5917648	5919045	1398	*	ShortStack	siRNA24	NA	NA	osa-b1.0r1-93453	siRNA24 locus with predominant RNA size of 24	NA	NA	NA	NA	-2.1119	0.560182	-3.77003	8.40868e-09	2.06285e-06	162.062
1997	5	6260146	6261558	1413	*	ShortStack	siRNA24	NA	NA	osa-b1.0r1-93600	siRNA24 locus with predominant RNA size of 24	NA	NA	NA	NA	-2.8887	0.647358	-4.46229	9.24882e-12	4.00411e-09	159.617
[truncated: 1,742 more rows]
