# Supplementary material for: Non-coding RNAs in the interaction between rice and Meloidogyne graminicola
Source: BMC Genomics. 2021 Jul 20;22:560. doi: 10.1186/s12864-021-07735-7 (PMC8293575; doi:10.1186/s12864-021-07735-7)
Supplement: Supplementary file 9 — Additional file 9. Details of siRNAs predicted to regulate gene expression via the promoter region. Table S10 Expression and genomic location data about siRNAs predicted to regulate gene expression via the promoter region in the rice - M.graminicola interaction. Table S11 Expression and genomic location data about siRNAs predicted to regulate gene expression via the promoter region in the Arabidopsis - M. javanica interaction using giant cell (3 dpi) data. Table S12 Expression and genomic location data about siRNAs predicted to regulate gene expression via the promoter region in the Arabidopsis - M. javanica interaction using gall (3 dpi) data. [file 12864_2021_7735_MOESM9_ESM.xls]

## Sheet: Rice - M. graminicola
Supplementary Info File 9 Details of siRNAs predicted to regulate gene expression via the promoter region in the rice - M.graminicola interaction and the Arabidopsis - M.javanica interaction.
Table S10 Expression and genomic location data about siRNAs predicted to regulate gene expression via the promoter region in the rice - M.graminicola interaction. siRNA descriptions are either taken from siRNA databases plantsmallrnagene or Pln24NT. DMR
Target gene											DMR				Transposable element						siRNA
	Description	baseMean	log2FoldChange	lfcSE	stat	pvalue	padj	Chromosome	ranges	strand	Chromosome	ranges	strand	beta	Chromosome	ranges	strand	Name	Class	Type	Name	Description	baseMean	log2FoldChange	lfcSE	stat	pvalue	padj	Chromosome	ranges	strand
Os07g0435400	Similar to WD40.	3850.12	0.501056	0.0892225	5.6158	1.95655e-08	6.1264e-08	7	14534613-14541912	-	7	14542572-14543119	*	-0.460564	7	14542194-14542440	*	DTM_#DNAt_MULE_japo_Os0441:Chr7:14542194:14542440	Class II - DNA transposons	DTM	osa-b1.0r1-120740	siRNA24 locus with predominant RNA size of 24	24.811	-2.58414	0.769312	-3.35903	4.15991e-07	6.76703e-05	7	14542116-14542484	*
Os06g0342100	Signal recognition particle 19 kDa protein (SRP19).	1483.12	0.75543	0.0973172	7.76255	8.32359e-15	3.93206e-14	6	13677508-13681736	-	6	13681943-13682128	*	-0.653091	6	13683485-13687217	*	RLG_#LTR/Gypsy_Obart3_fam3_chr6_13683485_13687217	Class I - Retrotransposons	RLG	osa-b1.0r1-108253	siRNA24 locus with predominant RNA size of 24	142.132	-1.59467	0.719735	-2.21564	0.000842041	0.0335651	6	13684681-13685116	*
Os03g0645100	Similar to pyruvate dehydrogenase E1 component subunit beta.	1195.9	0.269377	0.116195	2.31831	0.0204325	0.0338279	3	24902822-24905484	+	3	24901190-24901827	*	-0.247736	3	24887480-24901110	*	RLG_#LTR/Gypsy_Oglum1_fam2_Chr03_24887480_24901110	Class I - Retrotransposons	RLG	osa-b1.0r1-73430	siRNA24 locus with predominant RNA size of 24	23.7401	-2.13764	0.973715	-2.19534	0.000939607	0.0363623	3	24892416-24892676	*
Os04g0460300	Amino acid transporter, transmembrane domain containing protein.	1757.62	2.0388	0.110853	18.3919	1.52468e-75	6.82238e-74	4	22977821-22980329	+	4	22974442-22975415	*	-0.378111	4	22968276-22976793	*	RLG_#LTR/Gypsy_Oniva9_fam15_Chr04_22968276_22976793	Class I - Retrotransposons	RLG	osa-b1.0r1-86468	siRNA24 locus with predominant RNA size of 24	14.546	-1.89798	0.798875	-2.37581	0.000343661	0.0171584	4	22974408-22974988	*
											4	22972526-22973096	*	-0.298762
Os12g0227400	Allyl alcohol dehydrogenase.	883.091	1.65514	0.222447	7.44059	1.00239e-13	4.45397e-13	12	6932587-6937071	+	12	6922895-6923459	*	-0.261794	12	6920286-6932383	*	RLG_#LTR/Gypsy_Opunc2_fam1_Chr12_6920286_6932383	Class I - Retrotransposons	RLG	osa-b1.0r1-41090	siRNA24 locus with predominant RNA size of 24	43.5886	-1.47601	0.598832	-2.46481	0.000203968	0.011356	12	6922736-6923952	*

## Sheet: Arabidopsis - M. javanica
Table S11 Expression and genomic location data about siRNAs predicted to regulate gene expression via the promoter region in the Arabidopsis - M. javanica interaction using giant cell (3 dpi) data. Transposable element information was taken from Repbase.
ID	Description	log2FoldChange	padj	Chromosome	ranges	strand			Chromosome	ranges	TE	TE Family	TE Super-family		Name	Description	log2FoldChange	stat	pvalue	padj	Chromosome	ranges	strand	siRNA Sequence
AT1G29980	choice-of-anchor C domain protein, putative (Protein of unknown function, DUF642)	2.42484	0.027227	1	10503278-10506117	-			1	10504501-10509368	AT1TE33955	BOMZH2	DNA/MuDR		t1095805	siRNA 24-nt	-2.15707522	-36.49299089	0.0007123398	0.5585153	1	10506650 - 10506673	-	GATAACGTCGTGTAGATTTTGGCT
AT1G47655	Dof-type zinc finger domain-containing protein	0.959318	0.0424959	1	17525365-17526306	+			1	17518595-17527126	AT1TE58075	ATCOPIA38A	LTR/Copia		t0296032	siRNA 25-nt	-1.639952	-10.80173	0.008402	0.5585153	1	17522627 - 17522651	+	GAGAGTAAAGGCAGTGAGATCAGAT
AT2G22670	IAA8: Indoleacetic acid-induced protein 8	1.15424	0.0362525	2	9634440-9640683	+			2	9631548-9637121	AT2TE41090	SIMPLEHAT2	DNA/HAT		t0633011	siRNA 25-nt	-1.054989	-8.244737	0.0141997	0.5585153	2	9635076- 9635100	+	TGATTATGAGTTGGGTTGGGTTGGG
AT2G22670	IAA8: Indoleacetic acid-induced protein 8	1.15424	0.0362525	2	9634440-9640683	+			2	9631548-9637121	AT2TE41090	SIMPLEHAT3	DNA/HAT		t0018542	siRNA 24-nt	-1.303729 S14	-20.970928	0.0006378234	0.5585153	2	9635076 - 9635099	+	TGATTATGAGTTGGGTTGGGTTGG
AT2G22670	IAA8: Indoleacetic acid-induced protein 8	1.15424	0.0362525	2	9634440-9640683	+			2	9631548-9637122	AT2TE41090	SIMPLEHAT4	DNA/HAT		t1235988	siRNA 23-nt	-1.0549894	-8.244737	0.0141997	0.5585153	2	9633661 - 9633683	+	TGAGTCAATTGGTTTGATGAGTA
AT3G16520	UDP-glucosyl transferase family protein	2.19002	0.0370765	3	5619128-5620873	-			3	5621118-5625755	AT3TE23630	ATHATN7	DNA/HAT		t0912363	siRNA 21-nt	-1.6983221	-13.5138114	0.0007043754	0.5585153	3	5623751 - 5623771	-	ATTAGATTATCTTTAATAGGG
AT3G16520	UDP-glucosyl transferase family protein	2.19002	0.0370765	3	5619128-5620873	-			3	5620888-5625117	AT3TE23625	HELITRONY1D	RC/Helitron		t0001440	siRNA 24-nt	-1.09983828	-14.3191462	0.0001389829	0.5585153	3	5622911 - 5622934	-	GATAGGTGTGTATGTGAGAAGGTA
AT5G16580	Beta glucosidase 2	0.967616	0.0399941	5	5425889-5427472	-			5	5425784-5432092	AT5TE19645	ATREP3	RC/Helitron		t0452534	siRNA 24-nt	-1.639952	-10.80173	0.008402	0.5585153	5	5429229 - 5429252	-	ATAGATAATATCAACAAAACATAT
AT5G49160	MET1	2.08974	0.0331151	5	19930230-19940369	+			5	19928591-19933898	AT5TE71740	ATREP3	RC/Helitron		t0659684	siRNA 20-nt	-1.05498941	-8.24473700	0.014199702	0.5585153	5	19930630 - 19930649	+	AAATCGGGTTAGGGCGGGTT
AT5G66050	Wound-responsive family protein	0.921095	0.0406165	5	26412088-26414536	-			5	26413167-26417606	AT5TE95125	TAT1_ATH	LTR/Gypsy		t0006768	siRNA 24-nt	-1.153983978	-21.71148990	2.704085e-05	0.5585153	5	26415393 - 26415416	-	AAATAAGGCGAGATCTGCGGCGTG
Table S12 Expression and genomic location data about siRNAs predicted to regulate gene expression via the promoter region in the Arabidopsis - M. javanica interaction using gall (3 dpi) data. Transposable element information was taken from Repbase. Target
ID	Description	log2FoldChange	pvalue	padj	Chromosome	ranges	strand		Chromosome	ranges	TE	TE Family	TE Super-family		Name	Description	log2FoldChange	stat	pvalue	padj	Chromosome	ranges	strand	siRNA Sequence
AT1G17480	IQ-domain 7	1.11	0.00065873	0.0401434	1	6006413 - 6008501	-		1	6007570-6015742	AT1TE19430	ATCOPIA64	LTR/Copia		t0257580	siRNA 23-nt	-2.15707522	-36.49299089	0.0007123398	0.5585153	1	6009586 - 6009608	-	AAGGAGAGATTGTTGGAGTAAGC
AT2G05910	LURP-one-like protein	1.38	0.00013249	0.0187927	2	2256293-2261391	-		2	2259420-2264466	AT2TE10425	ATREP11A	RC/Helitron		t0813649	siRNA 22-nt	-1.0549894	-8.22447370	0.01419970	0.5585153	2	2262335 - 2262356	-	GGGACTTATTTATAATGGCTGC
AT2G22620	Rhamnogalacturonate lyase family protein (RGIL6)	1.32	0.00014068	0.0192833	2	9602772-9612595	-		2	9609998-9614944	AT2TE40975	ATREP11	RC/Helitron		t0911003	siRNA 21-nt	-1.0549894	-8.2447370	0.014199702	0.5585153	2	9612489 - 9612509	-	TGAACGGGGTTAGATGGTATG
AT3G29970	B12D protein	3.31	6.9e-07	0.00153707	3	11743211-11748570	+		3	11739562-11745123	AT3TE48895	ARNOLDY2	DNA/MuDR		t0840160	siRNA 24-nt	-1.054989	-8.244737	0.0141997	0.5585153	3	11742313 - 11742336	+	GTAGAATTGAAAAGGGGCATCATG
AT4G10265	Wound-responsive protein (WIP3)	1.67	6e-05	0.0118605	4	6371097-6375536	-		4	6374232-6381521	AT4TE27175	ATREP14	RC/Helitron		t0092685	siRNA 24-nt	-2.03507929	-15.70662873	0.003994934	0.5585153	4	6376477 - 6376500	-	GAGACAAAAAATATAGCGGAACGG
AT4G14980	DC1 domain-containing protein	2.04	3.29e-06	0.00253098	4	8559876-8565639	-		4	8562033-8566947	AT4TE38095	ATREP11	RC/Helitron		t0002719	siRNA 24-nt	-1.04626753	-17.3218925	7.077245e-05	0.5585153	4	8564878 - 8564901	-	TTGGAACTTATTTACAATGGCTGC
AT4G14980	DC1 domain-containing protein	2.04	3.29e-06	0.00253098	4	8559876-8565639	-		4	8562033-8566947	AT4TE38095	ATREP11	RC/Helitron		t1179332	siRNA 21-nt	-1.05498941	-8.2447370	0.0141997	0.5585153	4	8564372 - 8564392	-	TTAGATGGTATGACGGGTTTT
