# Supplementary material for: Non-coding RNAs in the interaction between rice and Meloidogyne graminicola
Source: BMC Genomics. 2021 Jul 20;22:560. doi: 10.1186/s12864-021-07735-7 (PMC8293575; doi:10.1186/s12864-021-07735-7)
Supplement: Supplementary file 10 — Additional file 10. List of primers used in this study. Table S13 Forward and reverse primers. [file 12864_2021_7735_MOESM10_ESM.xls]

## Sheet: Blad1
Supplementary Info File 10 List of primers used in this study.
Table S13 Forward and reverse primers.
Target	Forward	Reverse
CNT20187889	CCCAGCTTCTTCAAAATTTCC	CTTTGGCACATTCTCTGTCG
CNT20186705	GGGGAGGTTAGGAATTTTCG	GTTTCTTCCGTCCGTTCG
CNT20187089	CTGGTTAGGGTTTGGTGTCG	TTGGTAGGGTCACGTTTTGG
CNT20186303	CCTCCTTCCTCTTCCTCACC	ACCGAAGCCCTACCTTATCC
CNT20187141	GAAAATGAAAGGCCAAAAGG	CTCTGAATTTCACGCATTGG
CNT20188395	GGCCATATTGTACCAGAAAAGG	CCGTGGCAATCACTATATGC
CNT20188684	TGTTGGTTTGAGCTTGATGG	CTCTCTGTTTGTTGGTTGTTGC
Os07g0178100	TGCTCCTTAGGTTGAACTGTCC	GATTCCTCTGCTTTTTGTAGGG
Os01g0296700	CAATCCAGGAGGAAGATTGC	GACGCGTAGGTGAAGTTGGT
Os06g0480000	GACCCGAATTCCATCCATTA	TGAATGAAAGCTCGCAGATG
Os06g0275500	ATTAGAGATTTTTGGAAAGAACAGTTG	CCTTTAACAAGAGAATCAACACCA
Os04g0653000	CAGGCCCAAAGTATTTCCAA	ATTGCTTGAGCCTTCTCTGG
Os12g0601400	GCCATGTTCCTCTGCTTCTC	TTCAGACCCCTTCATGATCC
Os01g0296200	GCTCAAGGTGCAGAACAGC	GACGGTGTTGGTGATGAGG
EXP	TGTGAGCAGCTTCTCGTTTG	TGTTGTTGCCTGTGAGATCG
EXP NARCAI	AGGAACATGGAGAAGAACAAGG	CAGAGGTGGTGCAGATGAAA
